# Supplementary material for: Persister state-directed transitioning and vulnerability in melanoma
Source: Nat Commun. 2022 Jun 1;13:3055. doi: 10.1038/s41467-022-30641-9 (PMC9160289; doi:10.1038/s41467-022-30641-9)
Supplement: Supplementary file 4 — Supplementary Data 2 [file 41467_2022_30641_MOESM4_ESM.xlsx]

## Sheet: 24h, 48h, 72h Dox induction
Supplementary Data 2. Significant regulated genes detected by RNAseq of cells treated with Cpd1 (10 µM for 72h, WM3734 and CSM152) or doxycycline (10 ng/ml for 24h, 48h or 72h, WM3734Tet3G-KDM5B). Related to Figure 3, 4 and S7.
Probeset ID	Gene type	p-value(24h-10Dox vs. 24h-0Dox)	qvalue(p-value(24h-10Dox vs. 24h-0Dox))	FoldChange(24h-10Dox vs. 24h-0Dox)	FoldChange(24h-10Dox vs. 24h-0Dox) (Description)	T(24h-10Dox vs. 24h-0Dox)	p-value(48h-10Dox vs. 48h-0Dox)	qvalue(p-value(48h-10Dox vs. 48h-0Dox))	FoldChange(48h-10Dox vs. 48h-0Dox)	FoldChange(48h-10Dox vs. 48h-0Dox) (Description)	T(48h-10Dox vs. 48h-0Dox)	p-value(72h-10Dox vs. 72h-0Dox)	qvalue(p-value(72h-10Dox vs. 72h-0Dox))	FoldChange(72h-10Dox vs. 72h-0Dox)	FoldChange(72h-10Dox vs. 72h-0Dox) (Description)	T(72h-10Dox vs. 72h-0Dox)
A1BG	protein_coding	0.173787	0.275106	1.23657	24h-10Dox up vs 24h-0Dox	1.44599	0.639614	0.33206	1.06917	48h-10Dox up vs 48h-0Dox	0.480354	0.835231	0.629276	1.02622	72h-10Dox up vs 72h-0Dox	0.212569
A1BG-AS1	antisense	0.171362	0.27281	1.08514	24h-10Dox up vs 24h-0Dox	1.45486	0.73715	0.362177	1.01912	48h-10Dox up vs 48h-0Dox	0.343521	0.68655	0.583019	-1.01935	72h-10Dox down vs 72h-0Dox	-0.413478
A2M	protein_coding	0.501829	0.482382	-1.473	24h-10Dox down vs 24h-0Dox	-0.69246	0.00100325	0.00369355	-1.75984	48h-10Dox down vs 48h-0Dox	-4.31595	3.18858e-06	0.000212687	-1.3324	72h-10Dox down vs 72h-0Dox	-8.12953
AAAS	protein_coding	0.00475752	0.0280515	1.10858	24h-10Dox up vs 24h-0Dox	3.45538	0.00344281	0.00856695	-1.11719	48h-10Dox down vs 48h-0Dox	-3.63125	0.0871905	0.213425	-1.06391	72h-10Dox down vs 72h-0Dox	-1.86248
AACS	protein_coding	0.000439957	0.00607332	1.1292	24h-10Dox up vs 24h-0Dox	4.79136	0.000498054	0.00232821	1.1414	48h-10Dox up vs 48h-0Dox	4.71874	7.22642e-05	0.00198164	1.19954	72h-10Dox up vs 72h-0Dox	5.90235
AADAT	protein_coding	0.000982934	0.0101865	-1.13871	24h-10Dox down vs 24h-0Dox	-4.32755	0.0168853	0.0259043	-1.0961	48h-10Dox down vs 48h-0Dox	-2.77244	0.506284	0.517188	-1.02492	72h-10Dox down vs 72h-0Dox	-0.685125
AAED1	protein_coding	0.357076	0.407894	1.04911	24h-10Dox up vs 24h-0Dox	0.957774	0.00931996	0.0171452	1.17283	48h-10Dox up vs 48h-0Dox	3.09244	0.606826	0.55686	-1.0263	72h-10Dox down vs 72h-0Dox	-0.528445
AAGAB	protein_coding	0.813969	0.597308	1.00476	24h-10Dox up vs 24h-0Dox	0.240544	0.0082482	0.0157654	1.06127	48h-10Dox up vs 48h-0Dox	3.15821	0.291935	0.405799	1.02081	72h-10Dox up vs 72h-0Dox	1.10233
AAK1	protein_coding	0.989597	0.64298	1.00247	24h-10Dox up vs 24h-0Dox	0.0133131	0.687039	0.34685	-1.06394	48h-10Dox down vs 48h-0Dox	-0.412792	0.289399	0.404438	1.23925	72h-10Dox up vs 72h-0Dox	1.10843
AAMDC	protein_coding	0.161055	0.262828	1.15149	24h-10Dox up vs 24h-0Dox	1.49378	0.0439144	0.0508445	1.21693	48h-10Dox up vs 48h-0Dox	2.25105	0.906504	0.647121	1.01028	72h-10Dox up vs 72h-0Dox	0.119955
AAMP	protein_coding	0.0155963	0.0609046	1.07043	24h-10Dox up vs 24h-0Dox	2.81527	0.679539	0.344597	1.01125	48h-10Dox up vs 48h-0Dox	0.423335	0.661131	0.575134	1.01405	72h-10Dox up vs 72h-0Dox	0.44943
AAR2	protein_coding	0.00323202	0.0221954	1.06006	24h-10Dox up vs 24h-0Dox	3.66575	0.505169	0.285277	1.01145	48h-10Dox up vs 48h-0Dox	0.686957	0.481261	0.505911	1.01313	72h-10Dox up vs 72h-0Dox	0.726844
AARS	protein_coding	0.831126	0.602013	-1.00787	24h-10Dox down vs 24h-0Dox	-0.217956	0.0069973	0.0140406	-1.09653	48h-10Dox down vs 48h-0Dox	-3.24684	0.933178	0.654147	-1.00226	72h-10Dox down vs 72h-0Dox	-0.0856231
AARS2	protein_coding	0.702356	0.564252	1.01308	24h-10Dox up vs 24h-0Dox	0.39141	0.00354228	0.00871621	-1.13123	48h-10Dox down vs 48h-0Dox	-3.61572	0.0132725	0.068636	-1.09928	72h-10Dox down vs 72h-0Dox	-2.90218
AARSD1	protein_coding	0.697985	0.562891	-1.0136	24h-10Dox down vs 24h-0Dox	-0.397491	0.0877076	0.0826007	-1.07059	48h-10Dox down vs 48h-0Dox	-1.85904	0.0364111	0.129299	-1.10057	72h-10Dox down vs 72h-0Dox	-2.35454
AASDH	protein_coding	0.500506	0.481937	1.0415	24h-10Dox up vs 24h-0Dox	0.694647	0.0110764	0.0192539	1.19727	48h-10Dox up vs 48h-0Dox	2.99953	0.865891	0.635727	1.00899	72h-10Dox up vs 72h-0Dox	0.172537
AASDHPPT	protein_coding	0.432633	0.447655	-1.06002	24h-10Dox down vs 24h-0Dox	-0.811949	0.0271856	0.0361062	1.21073	48h-10Dox up vs 48h-0Dox	2.51444	0.65789	0.574396	-1.03509	72h-10Dox down vs 72h-0Dox	-0.454059
AASS	protein_coding	0.14453	0.247021	-1.05449	24h-10Dox down vs 24h-0Dox	-1.56086	0.0696863	0.0702456	1.06281	48h-10Dox up vs 48h-0Dox	1.9915	0.525723	0.525191	1.01876	72h-10Dox up vs 72h-0Dox	0.653557
AATF	protein_coding	0.385951	0.423816	-1.02414	24h-10Dox down vs 24h-0Dox	-0.899754	8.05969e-05	0.000656772	-1.1729	48h-10Dox down vs 48h-0Dox	-5.83208	0.583844	0.548586	-1.01834	72h-10Dox down vs 72h-0Dox	-0.562935
AATK	protein_coding	0.495136	0.478945	-1.10325	24h-10Dox down vs 24h-0Dox	-0.703554	0.247482	0.174409	-1.13962	48h-10Dox down vs 48h-0Dox	-1.21568	0.655803	0.573791	1.04448	72h-10Dox up vs 72h-0Dox	0.457044
ABAT	protein_coding	0.0168429	0.0639253	1.48744	24h-10Dox up vs 24h-0Dox	2.7738	0.000352962	0.00182948	1.79996	48h-10Dox up vs 48h-0Dox	4.92141	9.58857e-05	0.0024025	1.60264	72h-10Dox up vs 72h-0Dox	5.72114
ABCA1	protein_coding	0.150559	0.252389	-1.1874	24h-10Dox down vs 24h-0Dox	-1.53566	0.591511	0.31543	-1.09359	48h-10Dox down vs 48h-0Dox	-0.551352	0.756228	0.604243	1.077	72h-10Dox up vs 72h-0Dox	0.317625
ABCA2	protein_coding	0.0332842	0.100486	1.18597	24h-10Dox up vs 24h-0Dox	2.40385	0.0670777	0.0684379	1.11729	48h-10Dox up vs 48h-0Dox	2.01324	0.0078104	0.0487385	1.14728	72h-10Dox up vs 72h-0Dox	3.18759
ABCA5	protein_coding	0.2333	0.326455	-1.06522	24h-10Dox down vs 24h-0Dox	-1.2552	0.00883742	0.0164785	1.13004	48h-10Dox up vs 48h-0Dox	3.12106	0.101801	0.234261	-1.05057	72h-10Dox down vs 72h-0Dox	-1.77177
ABCA7	protein_coding	0.00991504	0.0448437	1.25171	24h-10Dox up vs 24h-0Dox	3.05913	0.174374	0.135591	1.11071	48h-10Dox up vs 48h-0Dox	1.44386	0.232533	0.364723	1.07588	72h-10Dox up vs 72h-0Dox	1.25739
ABCA8	protein_coding	0.0157903	0.0613407	-1.19399	24h-10Dox down vs 24h-0Dox	-2.8086	0.0679995	0.0691109	1.10083	48h-10Dox up vs 48h-0Dox	2.00547	0.603359	0.555888	1.02101	72h-10Dox up vs 72h-0Dox	0.533605
ABCB1	protein_coding	0.00898638	0.0418969	1.2793	24h-10Dox up vs 24h-0Dox	3.11206	0.014017	0.0227688	1.16645	48h-10Dox up vs 48h-0Dox	2.87279	0.114738	0.250762	1.09054	72h-10Dox up vs 72h-0Dox	1.70074
ABCB10	protein_coding	0.850704	0.607463	-1.01335	24h-10Dox down vs 24h-0Dox	-0.192325	0.099312	0.0903637	1.11834	48h-10Dox up vs 48h-0Dox	1.78635	0.842683	0.630661	1.01233	72h-10Dox up vs 72h-0Dox	0.202808
ABCB6	protein_coding	0.0406184	0.113892	1.08087	24h-10Dox up vs 24h-0Dox	2.29424	0.847278	0.393804	-1.00772	48h-10Dox down vs 48h-0Dox	-0.1968	0.355871	0.443611	1.03852	72h-10Dox up vs 72h-0Dox	0.960266
ABCB7	protein_coding	0.595406	0.523081	-1.01337	24h-10Dox down vs 24h-0Dox	-0.545497	0.305026	0.201973	1.02473	48h-10Dox up vs 48h-0Dox	1.07149	0.00188753	0.0190724	-1.08521	72h-10Dox down vs 72h-0Dox	-3.9617
ABCB8	protein_coding	2.17632e-05	0.000989044	1.18845	24h-10Dox up vs 24h-0Dox	6.70628	0.0582941	0.0620634	1.05709	48h-10Dox up vs 48h-0Dox	2.09271	0.230796	0.3635	-1.03253	72h-10Dox down vs 72h-0Dox	-1.26237
ABCB9	protein_coding	0.000472973	0.00634517	1.13233	24h-10Dox up vs 24h-0Dox	4.74894	0.0820074	0.0788762	1.06824	48h-10Dox up vs 48h-0Dox	1.898	0.311422	0.417768	1.04523	72h-10Dox up vs 72h-0Dox	1.05678
ABCC1	protein_coding	0.718795	0.56879	1.01784	24h-10Dox up vs 24h-0Dox	0.368671	0.120414	0.104111	-1.06619	48h-10Dox down vs 48h-0Dox	-1.6718	0.196076	0.333447	1.04801	72h-10Dox up vs 72h-0Dox	1.36901
ABCC10	protein_coding	0.000246503	0.00421426	1.11923	24h-10Dox up vs 24h-0Dox	5.13632	0.000338364	0.00177205	1.10947	48h-10Dox up vs 48h-0Dox	4.9465	0.105119	0.238341	1.03537	72h-10Dox up vs 72h-0Dox	1.75281
ABCC2	protein_coding	0.000249121	0.00422973	-1.12415	24h-10Dox down vs 24h-0Dox	-5.12994	0.134452	0.112526	-1.04002	48h-10Dox down vs 48h-0Dox	-1.60509	0.447534	0.490731	-1.01682	72h-10Dox down vs 72h-0Dox	-0.785249
ABCC4	protein_coding	0.236316	0.329321	-1.05403	24h-10Dox down vs 24h-0Dox	-1.24664	0.66362	0.340053	1.01601	48h-10Dox up vs 48h-0Dox	0.445883	0.401985	0.46812	-1.02591	72h-10Dox down vs 72h-0Dox	-0.868826
ABCC5	protein_coding	0.0950736	0.193706	-1.04624	24h-10Dox down vs 24h-0Dox	-1.81196	0.963017	0.425173	1.00105	48h-10Dox up vs 48h-0Dox	0.0473445	0.176444	0.31604	-1.02829	72h-10Dox down vs 72h-0Dox	-1.4364
ABCD2	protein_coding	0.0289033	0.0915239	1.28631	24h-10Dox up vs 24h-0Dox	2.48103	8.4548e-05	0.000680314	1.40998	48h-10Dox up vs 48h-0Dox	5.8014	0.328542	0.427533	1.04796	72h-10Dox up vs 72h-0Dox	1.01849
ABCD3	protein_coding	0.960956	0.635544	-1.00345	24h-10Dox down vs 24h-0Dox	-0.0499863	0.00636116	0.0131387	1.2755	48h-10Dox up vs 48h-0Dox	3.29827	0.771933	0.609846	-1.02187	72h-10Dox down vs 72h-0Dox	-0.296479
ABCD4	protein_coding	0.20519	0.304619	1.03667	24h-10Dox up vs 24h-0Dox	1.33961	0.749637	0.365851	1.00879	48h-10Dox up vs 48h-0Dox	0.326545	0.474584	0.502892	1.01932	72h-10Dox up vs 72h-0Dox	0.738199
ABCE1	protein_coding	0.512237	0.488052	-1.07116	24h-10Dox down vs 24h-0Dox	-0.675384	0.313017	0.205733	1.12902	48h-10Dox up vs 48h-0Dox	1.05315	0.460716	0.498031	-1.09518	72h-10Dox down vs 72h-0Dox	-0.762103
ABCF2	protein_coding	0.47847	0.471003	-1.01444	24h-10Dox down vs 24h-0Dox	-0.731578	0.000120003	0.000884487	-1.12323	48h-10Dox down vs 48h-0Dox	-5.57944	0.0930597	0.222658	-1.04664	72h-10Dox down vs 72h-0Dox	-1.8245
ABCF2P1	processed_pseudogene	0.0304437	0.0948255	-1.05597	24h-10Dox down vs 24h-0Dox	-2.45268	0.038974	0.0465223	-1.05365	48h-10Dox down vs 48h-0Dox	-2.31706	0.27187	0.393511	-1.02917	72h-10Dox down vs 72h-0Dox	-1.15171
ABCF3	protein_coding	0.0180264	0.0669662	1.06379	24h-10Dox up vs 24h-0Dox	2.73714	0.505797	0.285505	1.01639	48h-10Dox up vs 48h-0Dox	0.685925	0.43	0.48326	1.0215	72h-10Dox up vs 72h-0Dox	0.816729
ABCG2	protein_coding	0.694405	0.561538	1.02489	24h-10Dox up vs 24h-0Dox	0.402484	0.0449221	0.0517028	1.17769	48h-10Dox up vs 48h-0Dox	2.23845	0.676811	0.580208	-1.03187	72h-10Dox down vs 72h-0Dox	-0.427182
ABCG4	protein_coding	6.2137e-05	0.00183237	1.38913	24h-10Dox up vs 24h-0Dox	6.00032	3.14107e-06	7.40519e-05	1.44836	48h-10Dox up vs 48h-0Dox	8.1414	0.0120706	0.064496	1.09617	72h-10Dox up vs 72h-0Dox	2.95327
ABHD10	protein_coding	0.143433	0.246029	1.03888	24h-10Dox up vs 24h-0Dox	1.56554	3.41766e-05	0.000363623	1.16714	48h-10Dox up vs 48h-0Dox	6.39699	0.330924	0.428698	1.02482	72h-10Dox up vs 72h-0Dox	1.01328
ABHD12	protein_coding	0.0074416	0.0374086	1.07515	24h-10Dox up vs 24h-0Dox	3.21365	0.345727	0.220402	-1.02057	48h-10Dox down vs 48h-0Dox	-0.981487	0.157998	0.298632	-1.0318	72h-10Dox down vs 72h-0Dox	-1.50573
ABHD13	protein_coding	0.75876	0.581491	-1.0361	24h-10Dox down vs 24h-0Dox	-0.314206	0.0349201	0.04312	1.29871	48h-10Dox up vs 48h-0Dox	2.37752	0.75088	0.603091	1.03412	72h-10Dox up vs 72h-0Dox	0.32486
ABHD14A	protein_coding	0.0650759	0.1532	1.10915	24h-10Dox up vs 24h-0Dox	2.03046	0.967419	0.426124	1.00216	48h-10Dox up vs 48h-0Dox	0.0417056	0.48261	0.506435	1.03727	72h-10Dox up vs 72h-0Dox	0.724561
ABHD14A-ACY1	protein_coding	0.356416	0.407453	1.09663	24h-10Dox up vs 24h-0Dox	0.959139	0.171371	0.133875	1.12574	48h-10Dox up vs 48h-0Dox	1.45483	0.327401	0.426869	1.06347	72h-10Dox up vs 72h-0Dox	1.02099
ABHD14B	protein_coding	0.00801557	0.0391731	1.07733	24h-10Dox up vs 24h-0Dox	3.17362	0.800181	0.380515	1.00627	48h-10Dox up vs 48h-0Dox	0.258792	0.368708	0.451039	-1.01995	72h-10Dox down vs 72h-0Dox	-0.93402
ABHD15	protein_coding	0.0564469	0.139542	1.09843	24h-10Dox up vs 24h-0Dox	2.11084	0.000509942	0.00235996	1.20663	48h-10Dox up vs 48h-0Dox	4.70497	0.0327989	0.121634	1.09017	72h-10Dox up vs 72h-0Dox	2.4119
ABHD17A	protein_coding	0.322151	0.387582	1.12048	24h-10Dox up vs 24h-0Dox	1.03261	0.621662	0.325972	1.06699	48h-10Dox up vs 48h-0Dox	0.506531	0.824295	0.62562	1.02876	72h-10Dox up vs 72h-0Dox	0.226933
ABHD17AP2	?	0.356977	0.407876	1.15331	24h-10Dox up vs 24h-0Dox	0.957979	0.435212	0.258663	1.13805	48h-10Dox up vs 48h-0Dox	0.807286	0.676614	0.580208	1.06991	72h-10Dox up vs 72h-0Dox	0.42746
ABHD17AP4	processed_pseudogene	0.189419	0.289927	1.31282	24h-10Dox up vs 24h-0Dox	1.3912	0.609676	0.321794	-1.14362	48h-10Dox down vs 48h-0Dox	-0.524215	0.315539	0.420271	1.29646	72h-10Dox up vs 72h-0Dox	1.04743
ABHD17AP5	processed_pseudogene	0.0895267	0.1868	1.34995	24h-10Dox up vs 24h-0Dox	1.84709	0.807196	0.382489	1.05887	48h-10Dox up vs 48h-0Dox	0.249496	0.210148	0.346399	1.3798	72h-10Dox up vs 72h-0Dox	1.32407
ABHD17AP6	unprocessed_pseudogene	0.0597929	0.145125	1.24335	24h-10Dox up vs 24h-0Dox	2.07839	0.343809	0.219529	1.11936	48h-10Dox up vs 48h-0Dox	0.98555	0.914188	0.649057	1.01246	72h-10Dox up vs 72h-0Dox	0.110051
ABHD17B	protein_coding	0.693624	0.561247	1.02504	24h-10Dox up vs 24h-0Dox	0.403575	0.0558147	0.0602449	1.14934	48h-10Dox up vs 48h-0Dox	2.11718	0.935238	0.654428	-1.00623	72h-10Dox down vs 72h-0Dox	-0.0829774
ABHD17C	protein_coding	0.0049121	0.028477	-1.14133	24h-10Dox down vs 24h-0Dox	-3.43805	0.421471	0.25331	1.03077	48h-10Dox up vs 48h-0Dox	0.832345	0.0536077	0.160746	1.09332	72h-10Dox up vs 72h-0Dox	2.13983
ABHD2	protein_coding	0.027804	0.0893538	-1.16644	24h-10Dox down vs 24h-0Dox	-2.50218	0.225186	0.16314	-1.06643	48h-10Dox down vs 48h-0Dox	-1.27868	0.197584	0.334628	1.08795	72h-10Dox up vs 72h-0Dox	1.36407
ABHD3	protein_coding	0.826295	0.601212	1.01267	24h-10Dox up vs 24h-0Dox	0.224303	0.0589248	0.0625893	1.09534	48h-10Dox up vs 48h-0Dox	2.08665	0.289618	0.404452	-1.041	72h-10Dox down vs 72h-0Dox	-1.1079
ABHD4	protein_coding	0.0304249	0.0948255	1.10176	24h-10Dox up vs 24h-0Dox	2.45301	0.685616	0.346295	1.01411	48h-10Dox up vs 48h-0Dox	0.414789	0.182691	0.321713	1.04641	72h-10Dox up vs 72h-0Dox	1.41431
ABHD5	protein_coding	0.746646	0.577679	-1.00934	24h-10Dox down vs 24h-0Dox	-0.330602	0.0372094	0.045129	-1.07324	48h-10Dox down vs 48h-0Dox	-2.3426	0.00542478	0.0385554	-1.11529	72h-10Dox down vs 72h-0Dox	-3.38431
ABHD6	protein_coding	0.203883	0.303649	-1.03334	24h-10Dox down vs 24h-0Dox	-1.34376	0.480774	0.276468	-1.01553	48h-10Dox down vs 48h-0Dox	-0.727668	0.137903	0.277549	-1.02965	72h-10Dox down vs 72h-0Dox	-1.58963
ABHD8	protein_coding	0.015208	0.060119	1.35976	24h-10Dox up vs 24h-0Dox	2.82885	0.371091	0.231887	1.10465	48h-10Dox up vs 48h-0Dox	0.929218	0.45742	0.496338	1.07709	72h-10Dox up vs 72h-0Dox	0.76785
ABI1	protein_coding	0.815073	0.597524	1.01004	24h-10Dox up vs 24h-0Dox	0.239087	0.00705841	0.0141058	1.14021	48h-10Dox up vs 48h-0Dox	3.24215	0.573557	0.544373	1.02462	72h-10Dox up vs 72h-0Dox	0.578603
ABI2	protein_coding	0.466136	0.464382	1.02187	24h-10Dox up vs 24h-0Dox	0.752707	8.41752e-05	0.00067877	1.17181	48h-10Dox up vs 48h-0Dox	5.80423	0.262956	0.388112	-1.03381	72h-10Dox down vs 72h-0Dox	-1.17455
ABI3BP	protein_coding	0.660352	0.548781	-1.02519	24h-10Dox down vs 24h-0Dox	-0.450542	0.0403998	0.0477917	1.22911	48h-10Dox up vs 48h-0Dox	2.29723	0.0121939	0.0649289	1.41506	72h-10Dox up vs 72h-0Dox	2.9478
ABL1	protein_coding	0.00791906	0.0389613	1.09786	24h-10Dox up vs 24h-0Dox	3.18015	0.0845188	0.0805305	-1.05185	48h-10Dox down vs 48h-0Dox	-1.88054	0.00870859	0.0523361	1.08396	72h-10Dox up vs 72h-0Dox	3.12896
ABL2	protein_coding	0.935641	0.629512	-1.01117	24h-10Dox down vs 24h-0Dox	-0.0824598	0.859197	0.396805	1.02378	48h-10Dox up vs 48h-0Dox	0.181249	0.315463	0.420271	1.18255	72h-10Dox up vs 72h-0Dox	1.04761
ABLIM1	protein_coding	0.0237566	0.0808437	1.19265	24h-10Dox up vs 24h-0Dox	2.58774	0.173277	0.134918	1.09734	48h-10Dox up vs 48h-0Dox	1.44785	0.0826262	0.206922	-1.08829	72h-10Dox down vs 72h-0Dox	-1.89365
ABLIM3	protein_coding	0.0242558	0.081986	-1.0685	24h-10Dox down vs 24h-0Dox	-2.57645	0.916339	0.412565	1.004	48h-10Dox up vs 48h-0Dox	0.107281	0.884568	0.641032	1.00615	72h-10Dox up vs 72h-0Dox	0.148301
ABR	protein_coding	0.0128708	0.0536518	1.08196	24h-10Dox up vs 24h-0Dox	2.91872	0.47047	0.272628	-1.01889	48h-10Dox down vs 48h-0Dox	-0.745244	0.160547	0.300837	-1.03265	72h-10Dox down vs 72h-0Dox	-1.49575
ABRACL	protein_coding	0.681245	0.556267	1.02099	24h-10Dox up vs 24h-0Dox	0.420932	0.785019	0.376041	1.01334	48h-10Dox up vs 48h-0Dox	0.278967	0.981859	0.666404	-1.00107	72h-10Dox down vs 72h-0Dox	-0.0232165
ABTB1	protein_coding	0.473356	0.468633	1.02784	24h-10Dox up vs 24h-0Dox	0.740297	0.70962	0.353678	1.01818	48h-10Dox up vs 48h-0Dox	0.381336	0.397907	0.466303	-1.04097	72h-10Dox down vs 72h-0Dox	-0.876611
ABTB2	protein_coding	0.0182389	0.0673877	1.11736	24h-10Dox up vs 24h-0Dox	2.73082	0.467522	0.271645	1.03441	48h-10Dox up vs 48h-0Dox	0.750316	0.0878043	0.214502	1.1027	72h-10Dox up vs 72h-0Dox	1.8584
AC000041.8	unprocessed_pseudogene	0.358758	0.408776	1.11002	24h-10Dox up vs 24h-0Dox	0.954306	0.894698	0.406834	-1.01424	48h-10Dox down vs 48h-0Dox	-0.135196	0.89213	0.643179	1.01475	72h-10Dox up vs 72h-0Dox	0.138516
AC000089.3	processed_pseudogene	0.210806	0.308769	1.1088	24h-10Dox up vs 24h-0Dox	1.32203	4.31948e-06	8.98256e-05	1.73073	48h-10Dox up vs 48h-0Dox	7.8921	0.132884	0.272334	-1.08844	72h-10Dox down vs 72h-0Dox	-1.61224
AC000110.1	?	0.0816006	0.176848	-1.14446	24h-10Dox down vs 24h-0Dox	-1.90088	0.471043	0.272837	1.04608	48h-10Dox up vs 48h-0Dox	0.74426	0.640136	0.569076	-1.03116	72h-10Dox down vs 72h-0Dox	-0.479597
AC002056.3	processed_pseudogene	0.784743	0.589344	1.00835	24h-10Dox up vs 24h-0Dox	0.279335	0.015173	0.0240626	-1.08327	48h-10Dox down vs 48h-0Dox	-2.8301	0.787804	0.614701	-1.00984	72h-10Dox down vs 72h-0Dox	-0.275253
AC002069.5	processed_pseudogene	0.154057	0.256224	1.0469	24h-10Dox up vs 24h-0Dox	1.52143	0.0282314	0.0370158	-1.10065	48h-10Dox down vs 48h-0Dox	-2.49386	0.329931	0.428307	-1.04781	72h-10Dox down vs 72h-0Dox	-1.01544
AC002310.10	unprocessed_pseudogene	0.442985	0.452777	-1.04029	24h-10Dox down vs 24h-0Dox	-0.793339	0.000120762	0.000888037	-1.34154	48h-10Dox down vs 48h-0Dox	-5.57548	0.0897753	0.217448	1.14079	72h-10Dox up vs 72h-0Dox	1.84547
AC002310.12	antisense	0.0190358	0.0694165	-1.32243	24h-10Dox down vs 24h-0Dox	-2.70771	0.119495	0.103568	-1.16216	48h-10Dox down vs 48h-0Dox	-1.6764	0.700844	0.587538	-1.03244	72h-10Dox down vs 72h-0Dox	-0.393511
AC002467.7	antisense	0.480326	0.472032	1.05525	24h-10Dox up vs 24h-0Dox	0.728428	0.170184	0.133288	1.11245	48h-10Dox up vs 48h-0Dox	1.45921	0.579217	0.546954	1.04832	72h-10Dox up vs 72h-0Dox	0.569964
AC002519.6	transcribed_processed_pseudogene	0.803164	0.594322	1.01294	24h-10Dox up vs 24h-0Dox	0.254836	0.104469	0.0937017	1.10778	48h-10Dox up vs 48h-0Dox	1.75648	0.494876	0.511669	1.04731	72h-10Dox up vs 72h-0Dox	0.703987
AC003009.2	?	0.761213	0.582421	-1.03045	24h-10Dox down vs 24h-0Dox	-0.310897	3.56404e-05	0.000374224	1.66109	48h-10Dox up vs 48h-0Dox	6.36869	0.230857	0.363538	1.08385	72h-10Dox up vs 72h-0Dox	1.2622
AC004014.4	?	0.306214	0.377809	1.05798	24h-10Dox up vs 24h-0Dox	1.06874	0.450794	0.265039	1.04919	48h-10Dox up vs 48h-0Dox	0.779486	0.525992	0.525353	-1.04766	72h-10Dox down vs 72h-0Dox	-0.653124
AC004057.1	transcribed_processed_pseudogene	0.0584383	0.142762	1.05895	24h-10Dox up vs 24h-0Dox	2.09132	0.00193103	0.00574199	1.11779	48h-10Dox up vs 48h-0Dox	3.94907	0.566557	0.541211	1.01821	72h-10Dox up vs 72h-0Dox	0.589351
AC004066.2	processed_pseudogene	0.380093	0.420353	1.09215	24h-10Dox up vs 24h-0Dox	0.911273	0.164338	0.130142	-1.24646	48h-10Dox down vs 48h-0Dox	-1.48116	0.728743	0.596221	1.06379	72h-10Dox up vs 72h-0Dox	0.355011
AC004069.2	lincRNA	0.953687	0.633817	-1.00403	24h-10Dox down vs 24h-0Dox	-0.0593025	2.07953e-05	0.000264274	-1.70341	48h-10Dox down vs 48h-0Dox	-6.73795	0.685685	0.582898	-1.04254	72h-10Dox down vs 72h-0Dox	-0.414692
AC004074.3	?	0.510777	0.487368	-1.02963	24h-10Dox down vs 24h-0Dox	-0.677766	0.848521	0.394125	1.00767	48h-10Dox up vs 48h-0Dox	0.195176	0.742354	0.600028	1.01216	72h-10Dox up vs 72h-0Dox	0.336434
AC004381.6	protein_coding	0.259813	0.346599	1.0603	24h-10Dox up vs 24h-0Dox	1.18275	0.58744	0.313787	1.0409	48h-10Dox up vs 48h-0Dox	0.557493	0.246792	0.375977	-1.09718	72h-10Dox down vs 72h-0Dox	-1.21756
AC004386.4	processed_pseudogene	0.734725	0.574192	-1.03174	24h-10Dox down vs 24h-0Dox	-0.34683	4.70401e-05	0.000453753	-2.45778	48h-10Dox down vs 48h-0Dox	-6.18323	0.866431	0.635727	-1.03663	72h-10Dox down vs 72h-0Dox	-0.171835
AC004453.8	processed_pseudogene	0.251707	0.341083	-1.04357	24h-10Dox down vs 24h-0Dox	-1.20426	0.624472	0.326937	-1.01612	48h-10Dox down vs 48h-0Dox	-0.502409	0.263296	0.388112	-1.03677	72h-10Dox down vs 72h-0Dox	-1.17367
AC004797.1	?	0.00257513	0.0191029	-1.08762	24h-10Dox down vs 24h-0Dox	-3.79024	0.665713	0.340711	-1.00962	48h-10Dox down vs 48h-0Dox	-0.442905	0.354037	0.442587	1.02309	72h-10Dox up vs 72h-0Dox	0.96407
AC004840.9	?	0.0117123	0.0502124	1.18884	24h-10Dox up vs 24h-0Dox	2.96949	0.0102618	0.0182879	1.21503	48h-10Dox up vs 48h-0Dox	3.04063	0.282876	0.400136	1.08385	72h-10Dox up vs 72h-0Dox	1.12429
AC004893.10	processed_pseudogene	0.731919	0.57277	1.03931	24h-10Dox up vs 24h-0Dox	0.350665	0.893257	0.406603	1.01417	48h-10Dox up vs 48h-0Dox	0.137059	0.696787	0.586418	-1.03844	72h-10Dox down vs 72h-0Dox	-0.39916
AC004899.3	processed_pseudogene	0.588551	0.520502	-1.06107	24h-10Dox down vs 24h-0Dox	-0.555815	0.661453	0.339363	1.04744	48h-10Dox up vs 48h-0Dox	0.448971	0.638012	0.567889	-1.04357	72h-10Dox down vs 72h-0Dox	-0.482675
AC004941.5	processed_pseudogene	0.243381	0.335388	1.04434	24h-10Dox up vs 24h-0Dox	1.22692	0.0657915	0.067542	-1.07942	48h-10Dox down vs 48h-0Dox	-2.02425	0.0737721	0.194467	-1.08882	72h-10Dox down vs 72h-0Dox	-1.95891
AC004951.5	transcribed_unprocessed_pseudogene	0.202954	0.303142	1.15038	24h-10Dox up vs 24h-0Dox	1.34672	0.798168	0.379812	-1.03238	48h-10Dox down vs 48h-0Dox	-0.261464	0.069951	0.188162	1.2417	72h-10Dox up vs 72h-0Dox	1.98933
AC004980.10	processed_pseudogene	0.102523	0.202011	-1.10143	24h-10Dox down vs 24h-0Dox	-1.7676	0.264954	0.183008	-1.06048	48h-10Dox down vs 48h-0Dox	-1.16938	0.458444	0.496845	1.04342	72h-10Dox up vs 72h-0Dox	0.766062
AC004980.7	transcribed_unprocessed_pseudogene	0.572287	0.513189	-1.05898	24h-10Dox down vs 24h-0Dox	-0.580547	0.749981	0.365991	-1.03139	48h-10Dox down vs 48h-0Dox	-0.326079	0.0777752	0.200469	1.22285	72h-10Dox up vs 72h-0Dox	1.92857
AC004985.12	transcribed_unprocessed_pseudogene	0.0167847	0.0637966	1.70445	24h-10Dox up vs 24h-0Dox	2.77566	0.0115444	0.0198076	1.58915	48h-10Dox up vs 48h-0Dox	2.97726	0.0135067	0.0695194	1.36403	72h-10Dox up vs 72h-0Dox	2.89276
AC004987.9	processed_pseudogene	0.744301	0.577224	-1.01985	24h-10Dox down vs 24h-0Dox	-0.333787	0.107261	0.0955594	-1.09271	48h-10Dox down vs 48h-0Dox	-1.74086	0.111929	0.247195	-1.08828	72h-10Dox down vs 72h-0Dox	-1.71553
AC005003.1	?	0.413954	0.437567	-1.08325	24h-10Dox down vs 24h-0Dox	-0.846281	0.520327	0.290851	1.09136	48h-10Dox up vs 48h-0Dox	0.66225	0.372823	0.452818	1.15051	72h-10Dox up vs 72h-0Dox	0.925743
AC005014.5	processed_pseudogene	0.9494	0.632586	1.00267	24h-10Dox up vs 24h-0Dox	0.0647999	0.930667	0.416731	-1.00396	48h-10Dox down vs 48h-0Dox	-0.0888501	0.202959	0.33971	-1.06408	72h-10Dox down vs 72h-0Dox	-1.34671
AC005034.3	?	0.336653	0.396613	1.06746	24h-10Dox up vs 24h-0Dox	1.00085	0.0023461	0.00657339	1.28419	48h-10Dox up vs 48h-0Dox	3.84149	0.359421	0.445153	1.06789	72h-10Dox up vs 72h-0Dox	0.952943
AC005154.6	processed_transcript	0.40674	0.433647	-1.04066	24h-10Dox down vs 24h-0Dox	-0.859816	0.445964	0.263138	-1.03154	48h-10Dox down vs 48h-0Dox	-0.788036	0.00765323	0.0483782	-1.1072	72h-10Dox down vs 72h-0Dox	-3.19854
AC005229.7	processed_pseudogene	0.108026	0.208416	-1.12992	24h-10Dox down vs 24h-0Dox	-1.73664	0.000464104	0.00221835	-1.38174	48h-10Dox down vs 48h-0Dox	-4.76003	0.263697	0.38825	-1.10463	72h-10Dox down vs 72h-0Dox	-1.17263
AC005255.3	processed_pseudogene	0.596382	0.523455	-1.0304	24h-10Dox down vs 24h-0Dox	-0.544033	0.000920393	0.00347795	1.25156	48h-10Dox up vs 48h-0Dox	4.3649	0.300634	0.41128	1.05414	72h-10Dox up vs 72h-0Dox	1.08173
AC005280.1	?	0.470366	0.46708	1.3931	24h-10Dox up vs 24h-0Dox	0.745421	0.682111	0.345287	-1.20249	48h-10Dox down vs 48h-0Dox	-0.419714	0.42203	0.478718	-1.44495	72h-10Dox down vs 72h-0Dox	-0.831315
AC005306.3	processed_transcript	0.0129263	0.053836	1.32901	24h-10Dox up vs 24h-0Dox	2.91641	0.352856	0.223944	-1.12076	48h-10Dox down vs 48h-0Dox	-0.966528	0.147107	0.287231	-1.2198	72h-10Dox down vs 72h-0Dox	-1.54998
AC005329.7	antisense	0.105458	0.205459	1.13739	24h-10Dox up vs 24h-0Dox	1.75091	0.615354	0.323626	1.05534	48h-10Dox up vs 48h-0Dox	0.515816	0.720895	0.594067	1.05193	72h-10Dox up vs 72h-0Dox	0.365781
AC005336.5	processed_pseudogene	0.170332	0.271926	1.29867	24h-10Dox up vs 24h-0Dox	1.45866	0.905069	0.409724	1.02719	48h-10Dox up vs 48h-0Dox	0.121806	0.478189	0.504832	-1.16301	72h-10Dox down vs 72h-0Dox	-0.732056
AC005351.1	processed_pseudogene	0.626489	0.535905	-1.04747	24h-10Dox down vs 24h-0Dox	-0.499456	0.74079	0.363025	-1.02939	48h-10Dox down vs 48h-0Dox	-0.338562	0.942295	0.656157	-1.00543	72h-10Dox down vs 72h-0Dox	-0.0739166
AC005519.4	sense_overlapping	0.622006	0.533796	1.03965	24h-10Dox up vs 24h-0Dox	0.506025	0.0262073	0.0352397	1.26259	48h-10Dox up vs 48h-0Dox	2.53439	0.00306626	0.0264599	-1.31238	72h-10Dox down vs 72h-0Dox	-3.69453
AC005562.1	processed_transcript	0.964238	0.636554	-1.00442	24h-10Dox down vs 24h-0Dox	-0.045781	0.194366	0.146288	1.13994	48h-10Dox up vs 48h-0Dox	1.37465	0.361555	0.446569	-1.08713	72h-10Dox down vs 72h-0Dox	-0.948564
AC005592.1	lincRNA	0.602703	0.526417	-1.14873	24h-10Dox down vs 24h-0Dox	-0.534582	0.947913	0.421244	-1.01131	48h-10Dox down vs 48h-0Dox	-0.066708	0.306203	0.414712	-1.10038	72h-10Dox down vs 72h-0Dox	-1.06877
AC005592.2	antisense	0.735009	0.574242	-1.04555	24h-10Dox down vs 24h-0Dox	-0.346443	0.100563	0.0912849	-1.15767	48h-10Dox down vs 48h-0Dox	-1.77898	0.381882	0.45863	-1.07134	72h-10Dox down vs 72h-0Dox	-0.907744
AC005740.4	processed_pseudogene	0.843309	0.605336	-1.02143	24h-10Dox down vs 24h-0Dox	-0.201989	0.31634	0.207195	-1.14741	48h-10Dox down vs 48h-0Dox	-1.04562	0.836092	0.629329	-1.02866	72h-10Dox down vs 72h-0Dox	-0.211441
AC005789.11	?	0.20902	0.307281	1.0854	24h-10Dox up vs 24h-0Dox	1.32758	0.000388796	0.00195007	1.37157	48h-10Dox up vs 48h-0Dox	4.86417	0.00379394	0.0305995	1.27784	72h-10Dox up vs 72h-0Dox	3.57832
AC005822.1	processed_pseudogene	0.985088	0.641307	-1.00061	24h-10Dox down vs 24h-0Dox	-0.019084	0.823955	0.387276	1.00843	48h-10Dox up vs 48h-0Dox	0.227381	0.478417	0.50491	-1.02983	72h-10Dox down vs 72h-0Dox	-0.731668
AC005884.1	?	0.608167	0.528588	1.04148	24h-10Dox up vs 24h-0Dox	0.526454	0.103129	0.0928266	1.11523	48h-10Dox up vs 48h-0Dox	1.76411	0.354457	0.442825	-1.05289	72h-10Dox down vs 72h-0Dox	-0.963198
AC005943.5	?	0.400088	0.430434	1.05741	24h-10Dox up vs 24h-0Dox	0.872442	0.0672689	0.0685817	1.18819	48h-10Dox up vs 48h-0Dox	2.01162	0.869257	0.63678	-1.01943	72h-10Dox down vs 72h-0Dox	-0.168162
AC006024.4	?	0.806238	0.595165	-1.0338	24h-10Dox down vs 24h-0Dox	-0.250765	0.00705672	0.0141058	1.39008	48h-10Dox up vs 48h-0Dox	3.24228	0.180558	0.319897	-1.13276	72h-10Dox down vs 72h-0Dox	-1.42178
AC006026.10	?	0.296557	0.371086	-1.06204	24h-10Dox down vs 24h-0Dox	-1.09133	0.236123	0.168866	1.07193	48h-10Dox up vs 48h-0Dox	1.24718	0.700715	0.587538	-1.02155	72h-10Dox down vs 72h-0Dox	-0.39369
AC006026.9	processed_pseudogene	0.150047	0.25193	-1.07559	24h-10Dox down vs 24h-0Dox	-1.53776	0.951642	0.422058	-1.00283	48h-10Dox down vs 48h-0Dox	-0.0619254	0.0518716	0.157659	-1.1105	72h-10Dox down vs 72h-0Dox	-2.15827
AC006028.11	processed_pseudogene	0.406469	0.433597	-1.07855	24h-10Dox down vs 24h-0Dox	-0.860328	0.000807697	0.00319932	1.37312	48h-10Dox up vs 48h-0Dox	4.4394	0.0722281	0.192193	-1.14367	72h-10Dox down vs 72h-0Dox	-1.97103
AC006042.8	processed_pseudogene	0.791143	0.590891	-1.01913	24h-10Dox down vs 24h-0Dox	-0.270805	0.975442	0.428096	1.00224	48h-10Dox up vs 48h-0Dox	0.0314311	0.75922	0.605606	1.02663	72h-10Dox up vs 72h-0Dox	0.313585
AC006116.22	processed_pseudogene	0.58112	0.517381	-1.03607	24h-10Dox down vs 24h-0Dox	-0.567069	0.0156645	0.0245849	1.15956	48h-10Dox up vs 48h-0Dox	2.81291	0.895837	0.644632	1.00665	72h-10Dox up vs 72h-0Dox	0.133724
AC006465.4	?	0.845751	0.605796	-1.00695	24h-10Dox down vs 24h-0Dox	-0.198796	0.911166	0.411103	1.00465	48h-10Dox up vs 48h-0Dox	0.113945	0.00188558	0.0190724	-1.21732	72h-10Dox down vs 72h-0Dox	-3.96227
AC006483.5	processed_pseudogene	0.0155119	0.0607767	-1.08471	24h-10Dox down vs 24h-0Dox	-2.81819	0.608997	0.321515	1.01695	48h-10Dox up vs 48h-0Dox	0.525222	0.646064	0.570784	1.0151	72h-10Dox up vs 72h-0Dox	0.471033
AC006486.9	protein_coding	0.679131	0.555362	1.08168	24h-10Dox up vs 24h-0Dox	0.42391	0.0936194	0.0867398	1.55525	48h-10Dox up vs 48h-0Dox	1.82099	0.80476	0.619297	1.05372	72h-10Dox up vs 72h-0Dox	0.252722
AC006538.1	sense_intronic	0.379683	0.420135	1.05794	24h-10Dox up vs 24h-0Dox	0.912084	0.334922	0.215387	-1.06652	48h-10Dox down vs 48h-0Dox	-1.00459	0.744903	0.601381	-1.03247	72h-10Dox down vs 72h-0Dox	-0.332968
AC006547.14	?	0.102737	0.202265	1.35401	24h-10Dox up vs 24h-0Dox	1.76636	0.0908288	0.0848539	1.42747	48h-10Dox up vs 48h-0Dox	1.83867	0.443094	0.488641	-1.14152	72h-10Dox down vs 72h-0Dox	-0.793143
AC006978.6	processed_pseudogene	0.742957	0.576733	-1.05417	24h-10Dox down vs 24h-0Dox	-0.335614	0.454911	0.266457	-1.11463	48h-10Dox down vs 48h-0Dox	-0.772243	0.219982	0.35421	-1.22089	72h-10Dox down vs 72h-0Dox	-1.2941
AC007041.2	processed_pseudogene	0.133156	0.235003	-1.06825	24h-10Dox down vs 24h-0Dox	-1.61099	0.659948	0.338971	1.01965	48h-10Dox up vs 48h-0Dox	0.451119	0.671409	0.578584	-1.02141	72h-10Dox down vs 72h-0Dox	-0.434821
AC007228.9	lincRNA	0.985015	0.641307	-1.00213	24h-10Dox down vs 24h-0Dox	-0.0191776	0.437345	0.259394	-1.11586	48h-10Dox down vs 48h-0Dox	-0.803443	0.917478	0.650017	1.01391	72h-10Dox up vs 72h-0Dox	0.105814
AC007229.3	processed_pseudogene	0.915674	0.624547	1.00716	24h-10Dox up vs 24h-0Dox	0.108137	0.47915	0.275892	1.04831	48h-10Dox up vs 48h-0Dox	0.730422	0.955518	0.660197	-1.00376	72h-10Dox down vs 72h-0Dox	-0.056956
AC007237.2	processed_pseudogene	0.731677	0.57277	1.03914	24h-10Dox up vs 24h-0Dox	0.350995	0.19233	0.145299	1.14772	48h-10Dox up vs 48h-0Dox	1.38142	0.329911	0.428307	1.09733	72h-10Dox up vs 72h-0Dox	1.01549
AC007238.1	processed_pseudogene	0.180375	0.280866	-1.04042	24h-10Dox down vs 24h-0Dox	-1.42242	0.0155811	0.0245201	-1.08123	48h-10Dox down vs 48h-0Dox	-2.81579	0.764333	0.607252	-1.00945	72h-10Dox down vs 72h-0Dox	-0.306694
AC007256.5	processed_pseudogene	0.882218	0.616707	-1.01257	24h-10Dox down vs 24h-0Dox	-0.151345	0.000474312	0.00224545	1.42276	48h-10Dox up vs 48h-0Dox	4.74729	0.626049	0.563953	1.03517	72h-10Dox up vs 72h-0Dox	0.5001
AC007318.5	processed_pseudogene	0.11847	0.219325	-1.04791	24h-10Dox down vs 24h-0Dox	-1.68158	0.394517	0.242123	-1.02526	48h-10Dox down vs 48h-0Dox	-0.883124	0.0370315	0.130497	-1.06675	72h-10Dox down vs 72h-0Dox	-2.34524
AC007347.1	pseudogene	0.998082	0.645343	-1.00066	24h-10Dox down vs 24h-0Dox	-0.00245458	0.615842	0.323821	-1.11849	48h-10Dox down vs 48h-0Dox	-0.515095	0.361977	0.446624	-1.35637	72h-10Dox down vs 72h-0Dox	-0.947701
AC007362.1	?	0.0221266	0.0768681	-1.14286	24h-10Dox down vs 24h-0Dox	-2.62629	0.0222674	0.0315119	1.13078	48h-10Dox up vs 48h-0Dox	2.62285	0.00357487	0.0292872	1.182	72h-10Dox up vs 72h-0Dox	3.61072
AC007383.3	lincRNA	0.751237	0.579255	-1.0356	24h-10Dox down vs 24h-0Dox	-0.324377	0.562951	0.305853	1.05983	48h-10Dox up vs 48h-0Dox	0.594915	0.148253	0.288436	-1.11316	72h-10Dox down vs 72h-0Dox	-1.54519
AC007383.6	processed_pseudogene	0.34087	0.399021	1.03407	24h-10Dox up vs 24h-0Dox	0.991806	0.000151027	0.00103791	1.17706	48h-10Dox up vs 48h-0Dox	5.43603	0.0323831	0.1205	-1.06335	72h-10Dox down vs 72h-0Dox	-2.41889
AC007389.1	processed_pseudogene	0.66049	0.548781	1.07162	24h-10Dox up vs 24h-0Dox	0.450345	0.566333	0.306932	-1.07937	48h-10Dox down vs 48h-0Dox	-0.589695	0.86056	0.634148	1.02498	72h-10Dox up vs 72h-0Dox	0.179475
AC007401.1	?	0.198504	0.299075	1.22913	24h-10Dox up vs 24h-0Dox	1.36107	0.133128	0.111857	1.30828	48h-10Dox up vs 48h-0Dox	1.61112	0.245481	0.37543	1.22271	72h-10Dox up vs 72h-0Dox	1.22115
AC007560.1	processed_pseudogene	0.654539	0.546693	1.0262	24h-10Dox up vs 24h-0Dox	0.458854	0.00921773	0.0170295	-1.19216	48h-10Dox down vs 48h-0Dox	-3.09838	0.823117	0.625472	-1.01288	72h-10Dox down vs 72h-0Dox	-0.228485
AC007881.4	unprocessed_pseudogene	0.0143543	0.0578748	1.26654	24h-10Dox up vs 24h-0Dox	2.85998	0.365238	0.229618	-1.09241	48h-10Dox down vs 48h-0Dox	-0.94105	0.617665	0.560886	-1.05125	72h-10Dox down vs 72h-0Dox	-0.512409
AC007899.3	processed_pseudogene	0.561396	0.508867	1.05827	24h-10Dox up vs 24h-0Dox	0.59732	0.66578	0.340711	1.04314	48h-10Dox up vs 48h-0Dox	0.44281	0.384066	0.459883	1.08738	72h-10Dox up vs 72h-0Dox	0.903447
AC007969.4	processed_pseudogene	0.93417	0.62901	1.00982	24h-10Dox up vs 24h-0Dox	0.0843484	0.153918	0.123912	1.18137	48h-10Dox up vs 48h-0Dox	1.52199	0.167382	0.307651	-1.1771	72h-10Dox down vs 72h-0Dox	-1.46965
AC007969.5	processed_pseudogene	0.108582	0.209107	1.10047	24h-10Dox up vs 24h-0Dox	1.73359	0.0243759	0.0335975	-1.17116	48h-10Dox down vs 48h-0Dox	-2.57377	0.816568	0.622898	-1.01661	72h-10Dox down vs 72h-0Dox	-0.237114
AC008132.12	?	0.00387863	0.0246952	-1.24038	24h-10Dox down vs 24h-0Dox	-3.56631	0.0633143	0.065771	1.12919	48h-10Dox up vs 48h-0Dox	2.04603	0.0335203	0.123521	1.14486	72h-10Dox up vs 72h-0Dox	2.39997
AC008427.2	processed_pseudogene	0.893911	0.61883	-1.00662	24h-10Dox down vs 24h-0Dox	-0.136214	0.0190895	0.0282636	1.12788	48h-10Dox up vs 48h-0Dox	2.70619	0.306382	0.41477	1.04766	72h-10Dox up vs 72h-0Dox	1.06835
AC008443.1	?	0.065472	0.153753	-1.31505	24h-10Dox down vs 24h-0Dox	-2.02701	0.392973	0.241599	1.13635	48h-10Dox up vs 48h-0Dox	0.886103	0.0290038	0.11286	-1.34616	72h-10Dox down vs 72h-0Dox	-2.47914
AC008592.3	processed_pseudogene	0.636592	0.540134	-1.0485	24h-10Dox down vs 24h-0Dox	-0.484736	0.00314089	0.00805853	1.3007	48h-10Dox up vs 48h-0Dox	3.68138	0.137361	0.277023	-1.09493	72h-10Dox down vs 72h-0Dox	-1.59204
AC009245.3	processed_pseudogene	0.151386	0.253251	-1.03952	24h-10Dox down vs 24h-0Dox	-1.53227	0.00120164	0.00417273	-1.11242	48h-10Dox down vs 48h-0Dox	-4.214	0.504559	0.516602	-1.01762	72h-10Dox down vs 72h-0Dox	-0.68796
AC009299.4	processed_pseudogene	0.0605478	0.14587	1.13617	24h-10Dox up vs 24h-0Dox	2.07131	0.367504	0.230613	-1.07013	48h-10Dox down vs 48h-0Dox	-0.936453	0.0173698	0.0827467	-1.28365	72h-10Dox down vs 72h-0Dox	-2.75718
AC009299.5	processed_pseudogene	0.72739	0.571824	-1.04143	24h-10Dox down vs 24h-0Dox	-0.356865	0.0541071	0.058898	1.24283	48h-10Dox up vs 48h-0Dox	2.13462	0.346769	0.438871	1.0944	72h-10Dox up vs 72h-0Dox	0.979288
AC009302.2	processed_pseudogene	0.881876	0.616707	-1.00557	24h-10Dox down vs 24h-0Dox	-0.151789	0.0196715	0.0289114	-1.11282	48h-10Dox down vs 48h-0Dox	-2.68995	0.455864	0.495642	1.03553	72h-10Dox up vs 72h-0Dox	0.770572
AC009362.2	processed_pseudogene	0.473789	0.468794	-1.12328	24h-10Dox down vs 24h-0Dox	-0.739556	0.499003	0.283299	1.11853	48h-10Dox up vs 48h-0Dox	0.697134	0.99063	0.667451	1.00185	72h-10Dox up vs 72h-0Dox	0.0119912
AC009403.2	antisense	0.206026	0.305194	-1.094	24h-10Dox down vs 24h-0Dox	-1.33697	0.223102	0.162177	1.11796	48h-10Dox up vs 48h-0Dox	1.28482	0.0605835	0.173357	-1.16843	72h-10Dox down vs 72h-0Dox	-2.07097
AC009506.2	processed_pseudogene	0.364417	0.411188	1.0375	24h-10Dox up vs 24h-0Dox	0.942721	0.40891	0.248488	1.03495	48h-10Dox up vs 48h-0Dox	0.855727	0.112056	0.247255	1.07925	72h-10Dox up vs 72h-0Dox	1.71485
AC009945.4	processed_pseudogene	0.00385356	0.0246178	1.2637	24h-10Dox up vs 24h-0Dox	3.56984	0.582858	0.312324	1.04084	48h-10Dox up vs 48h-0Dox	0.56443	0.129276	0.267845	1.17746	72h-10Dox up vs 72h-0Dox	1.62895
AC009948.5	antisense	0.00310366	0.0216473	-1.21195	24h-10Dox down vs 24h-0Dox	-3.6879	0.0218257	0.0310101	1.184	48h-10Dox up vs 48h-0Dox	2.63371	0.27412	0.394733	-1.07505	72h-10Dox down vs 72h-0Dox	-1.14604
AC009948.7	processed_pseudogene	0.108177	0.208622	-1.0447	24h-10Dox down vs 24h-0Dox	-1.73581	0.00817214	0.015662	-1.0927	48h-10Dox down vs 48h-0Dox	-3.1632	0.583214	0.54849	-1.0185	72h-10Dox down vs 72h-0Dox	-0.563889
AC010095.6	processed_pseudogene	0.730726	0.57277	-1.01567	24h-10Dox down vs 24h-0Dox	-0.352296	5.20402e-05	0.000486595	-1.29947	48h-10Dox down vs 48h-0Dox	-6.1165	0.0501763	0.155621	-1.09336	72h-10Dox down vs 72h-0Dox	-2.17685
AC010132.11	processed_pseudogene	0.276427	0.357837	-1.04918	24h-10Dox down vs 24h-0Dox	-1.14026	0.291765	0.195856	1.04535	48h-10Dox up vs 48h-0Dox	1.10274	0.0865071	0.212649	-1.09457	72h-10Dox down vs 72h-0Dox	-1.86705
AC010240.3	processed_pseudogene	0.0119705	0.0509924	1.1463	24h-10Dox up vs 24h-0Dox	2.95775	0.0648298	0.0668978	1.10286	48h-10Dox up vs 48h-0Dox	2.03261	0.605063	0.556136	1.02921	72h-10Dox up vs 72h-0Dox	0.531067
AC010441.1	?	0.00584633	0.0320036	1.16229	24h-10Dox up vs 24h-0Dox	3.34385	0.00823949	0.0157557	1.1338	48h-10Dox up vs 48h-0Dox	3.15878	0.0506407	0.15637	1.08706	72h-10Dox up vs 72h-0Dox	2.1717
AC010468.1	processed_pseudogene	0.210951	0.308934	-1.0837	24h-10Dox down vs 24h-0Dox	-1.32158	0.0256206	0.0347301	1.15275	48h-10Dox up vs 48h-0Dox	2.5467	0.464285	0.499523	-1.03712	72h-10Dox down vs 72h-0Dox	-0.755907
AC010522.1	?	0.495621	0.479177	-1.15818	24h-10Dox down vs 24h-0Dox	-0.702747	0.681078	0.345064	1.09287	48h-10Dox up vs 48h-0Dox	0.421167	0.945948	0.65729	-1.01932	72h-10Dox down vs 72h-0Dox	-0.0692278
AC010642.1	protein_coding	0.971668	0.637763	1.00358	24h-10Dox up vs 24h-0Dox	0.0362647	0.543028	0.299207	1.07815	48h-10Dox up vs 48h-0Dox	0.626017	0.845569	0.630717	-1.02729	72h-10Dox down vs 72h-0Dox	-0.199034
AC010878.3	processed_pseudogene	0.463858	0.463637	-1.04019	24h-10Dox down vs 24h-0Dox	-0.756648	0.675389	0.343514	1.0222	48h-10Dox up vs 48h-0Dox	0.429191	0.257747	0.384711	-1.06631	72h-10Dox down vs 72h-0Dox	-1.18818
AC010894.4	processed_pseudogene	0.875872	0.615423	1.00861	24h-10Dox up vs 24h-0Dox	0.159573	0.0071659	0.0142515	-1.20775	48h-10Dox down vs 48h-0Dox	-3.234	0.306665	0.414882	-1.07164	72h-10Dox down vs 72h-0Dox	-1.0677
AC010904.1	processed_pseudogene	0.908304	0.623179	1.00977	24h-10Dox up vs 24h-0Dox	0.117634	0.0569924	0.0611301	1.19671	48h-10Dox up vs 48h-0Dox	2.10543	0.770344	0.609118	-1.02889	72h-10Dox down vs 72h-0Dox	-0.298612
AC011242.5	processed_pseudogene	0.981629	0.640654	-1.01254	24h-10Dox down vs 24h-0Dox	-0.0235109	0.123125	0.105859	-1.49072	48h-10Dox down vs 48h-0Dox	-1.65841	0.255591	0.383078	1.3106	72h-10Dox up vs 72h-0Dox	1.19388
AC011290.5	processed_pseudogene	0.444926	0.453695	1.03369	24h-10Dox up vs 24h-0Dox	0.78988	0.0111402	0.0193316	1.13081	48h-10Dox up vs 48h-0Dox	2.99644	0.256862	0.384145	1.05361	72h-10Dox up vs 72h-0Dox	1.19052
AC011330.5	unprocessed_pseudogene	0.11023	0.210779	1.0913	24h-10Dox up vs 24h-0Dox	1.72464	0.00353548	0.00870935	1.18859	48h-10Dox up vs 48h-0Dox	3.61676	0.00836075	0.0508861	1.15798	72h-10Dox up vs 72h-0Dox	3.15091
AC011737.2	?	0.994542	0.644598	1.00032	24h-10Dox up vs 24h-0Dox	0.00698504	0.0206335	0.0298917	-1.12093	48h-10Dox down vs 48h-0Dox	-2.66413	0.975418	0.664955	1.00131	72h-10Dox up vs 72h-0Dox	0.0314624
AC011742.3	processed_pseudogene	0.298406	0.372372	-1.07733	24h-10Dox down vs 24h-0Dox	-1.08696	0.283017	0.191741	-1.08193	48h-10Dox down vs 48h-0Dox	-1.12395	0.901884	0.646298	1.00945	72h-10Dox up vs 72h-0Dox	0.125915
AC011933.2	processed_pseudogene	0.721997	0.569678	-1.02157	24h-10Dox down vs 24h-0Dox	-0.364267	0.000522172	0.0023992	-1.32776	48h-10Dox down vs 48h-0Dox	-4.69115	0.912465	0.6487	1.00686	72h-10Dox up vs 72h-0Dox	0.11227
AC012066.1	processed_pseudogene	0.0583147	0.142532	1.0998	24h-10Dox up vs 24h-0Dox	2.09251	0.037988	0.045727	1.10706	48h-10Dox up vs 48h-0Dox	2.33119	0.270087	0.392565	-1.05264	72h-10Dox down vs 72h-0Dox	-1.15623
AC012354.8	processed_pseudogene	0.347623	0.402895	1.04954	24h-10Dox up vs 24h-0Dox	0.977489	0.512008	0.28792	1.03181	48h-10Dox up vs 48h-0Dox	0.675757	0.0527791	0.159417	-1.10609	72h-10Dox down vs 72h-0Dox	-2.14856
AC012379.1	?	0.204584	0.304152	1.14872	24h-10Dox up vs 24h-0Dox	1.34153	0.0922728	0.0858897	-1.22612	48h-10Dox down vs 48h-0Dox	-1.82946	0.464141	0.499523	-1.12337	72h-10Dox down vs 72h-0Dox	-0.756158
AC012493.1	processed_pseudogene	0.177295	0.278348	-1.08828	24h-10Dox down vs 24h-0Dox	-1.43335	0.118138	0.102656	-1.1086	48h-10Dox down vs 48h-0Dox	-1.68326	0.336965	0.432363	-1.06923	72h-10Dox down vs 72h-0Dox	-1.00018
AC012512.1	processed_pseudogene	0.581018	0.517381	-1.02462	24h-10Dox down vs 24h-0Dox	-0.567225	0.511245	0.287682	1.02734	48h-10Dox up vs 48h-0Dox	0.677002	0.0995436	0.231113	-1.07204	72h-10Dox down vs 72h-0Dox	-1.78498
AC012531.23	?	0.928407	0.627484	1.0272	24h-10Dox up vs 24h-0Dox	0.091754	0.979692	0.42929	1.00545	48h-10Dox up vs 48h-0Dox	0.0259911	0.156959	0.297409	1.3395	72h-10Dox up vs 72h-0Dox	1.50984
AC012531.25	lincRNA	0.426464	0.444428	-1.10275	24h-10Dox down vs 24h-0Dox	-0.823177	0.258435	0.180037	1.17007	48h-10Dox up vs 48h-0Dox	1.18637	0.286656	0.402714	1.18461	72h-10Dox up vs 72h-0Dox	1.11507
AC013269.1	?	0.0864011	0.183126	1.09473	24h-10Dox up vs 24h-0Dox	1.86776	0.000125161	0.000909939	-1.46981	48h-10Dox down vs 48h-0Dox	-5.55306	0.775184	0.610754	-1.02617	72h-10Dox down vs 72h-0Dox	-0.29212
AC013394.2	?	0.195942	0.296622	-1.09989	24h-10Dox down vs 24h-0Dox	-1.36945	0.0507518	0.0562154	1.19585	48h-10Dox up vs 48h-0Dox	2.17047	0.875713	0.638429	1.01432	72h-10Dox up vs 72h-0Dox	0.159779
AC013442.1	processed_pseudogene	0.985353	0.641391	1.00278	24h-10Dox up vs 24h-0Dox	0.0187451	0.318481	0.208108	-1.17324	48h-10Dox down vs 48h-0Dox	-1.04081	0.558899	0.537474	1.10694	72h-10Dox up vs 72h-0Dox	0.60119
AC013449.1	?	0.00936734	0.0429995	1.11819	24h-10Dox up vs 24h-0Dox	3.08971	0.400426	0.244679	-1.03416	48h-10Dox down vs 48h-0Dox	-0.871796	0.888554	0.641853	-1.00628	72h-10Dox down vs 72h-0Dox	-0.143142
AC013470.6	processed_pseudogene	0.165086	0.266833	-1.16241	24h-10Dox down vs 24h-0Dox	-1.47831	0.0499511	0.0556799	1.23757	48h-10Dox up vs 48h-0Dox	2.17936	0.640926	0.569456	-1.04757	72h-10Dox down vs 72h-0Dox	-0.478454
AC013717.3	?	0.21642	0.313378	1.14094	24h-10Dox up vs 24h-0Dox	1.30483	1.18553e-07	6.90302e-06	-11.8754	48h-10Dox down vs 48h-0Dox	-11.0667	0.961755	0.661608	1.03548	72h-10Dox up vs 72h-0Dox	0.0489616
AC013733.5	?	0.399441	0.430094	1.02247	24h-10Dox up vs 24h-0Dox	0.873676	0.00279707	0.00743549	1.09879	48h-10Dox up vs 48h-0Dox	3.74486	0.077283	0.199866	1.05404	72h-10Dox up vs 72h-0Dox	1.93222
AC016292.3	processed_pseudogene	0.835768	0.603444	-1.01596	24h-10Dox down vs 24h-0Dox	-0.211865	0.0155395	0.0244727	1.23317	48h-10Dox up vs 48h-0Dox	2.81723	0.92303	0.651261	1.00661	72h-10Dox up vs 72h-0Dox	0.0986689
AC016405.1	?	0.0202255	0.0723968	1.09594	24h-10Dox up vs 24h-0Dox	2.67493	1.2435e-07	7.05151e-06	1.37965	48h-10Dox up vs 48h-0Dox	11.0188	0.00709622	0.0461184	1.09073	72h-10Dox up vs 72h-0Dox	3.23927
AC016629.8	?	0.452906	0.45776	-1.0602	24h-10Dox down vs 24h-0Dox	-0.775764	0.0109447	0.0190906	-1.33545	48h-10Dox down vs 48h-0Dox	-3.00596	0.352328	0.442011	1.14605	72h-10Dox up vs 72h-0Dox	0.967629
AC016697.2	?	0.048625	0.127275	1.14587	24h-10Dox up vs 24h-0Dox	2.19438	0.319621	0.208618	1.07127	48h-10Dox up vs 48h-0Dox	1.03825	0.0389229	0.134211	1.1949	72h-10Dox up vs 72h-0Dox	2.31779
AC016700.6	processed_pseudogene	0.167471	0.268891	-1.07622	24h-10Dox down vs 24h-0Dox	-1.46932	0.00846818	0.0160407	-1.16499	48h-10Dox down vs 48h-0Dox	-3.14404	0.163427	0.30389	-1.07467	72h-10Dox down vs 72h-0Dox	-1.48464
AC016708.2	?	0.052263	0.133317	1.11883	24h-10Dox up vs 24h-0Dox	2.15406	0.000201417	0.00122981	-1.39303	48h-10Dox down vs 48h-0Dox	-5.25896	0.793099	0.616203	-1.02027	72h-10Dox down vs 72h-0Dox	-0.268202
AC016712.2	processed_pseudogene	0.425115	0.443799	-1.04751	24h-10Dox down vs 24h-0Dox	-0.825647	0.000427976	0.00210537	-1.33741	48h-10Dox down vs 48h-0Dox	-4.80759	0.846477	0.630784	-1.01319	72h-10Dox down vs 72h-0Dox	-0.197847
AC016716.1	processed_pseudogene	0.102698	0.202232	1.08432	24h-10Dox up vs 24h-0Dox	1.76659	0.00111258	0.00395188	1.22382	48h-10Dox up vs 48h-0Dox	4.25742	0.935709	0.654581	1.00411	72h-10Dox up vs 72h-0Dox	0.0823725
AC016732.2	?	0.403613	0.43186	-1.069	24h-10Dox down vs 24h-0Dox	-0.865733	0.0637547	0.066108	1.16797	48h-10Dox up vs 48h-0Dox	2.0421	0.476315	0.503913	-1.05514	72h-10Dox down vs 72h-0Dox	-0.735246
AC016734.2	processed_pseudogene	0.422343	0.442311	1.03378	24h-10Dox up vs 24h-0Dox	0.830737	0.887973	0.405033	1.00582	48h-10Dox up vs 48h-0Dox	0.143894	0.641331	0.569573	-1.02113	72h-10Dox down vs 72h-0Dox	-0.477868
AC016735.2	lincRNA	0.220419	0.316338	1.03698	24h-10Dox up vs 24h-0Dox	1.29279	0.352076	0.223582	1.04719	48h-10Dox up vs 48h-0Dox	0.968153	0.873154	0.637705	1.01939	72h-10Dox up vs 72h-0Dox	0.1631
AC016739.2	processed_pseudogene	0.246175	0.337731	1.03151	24h-10Dox up vs 24h-0Dox	1.21925	0.132756	0.111717	-1.04172	48h-10Dox down vs 48h-0Dox	-1.61282	0.709169	0.590993	-1.00958	72h-10Dox down vs 72h-0Dox	-0.38196
AC016747.3	processed_transcript	0.278546	0.358728	1.06138	24h-10Dox up vs 24h-0Dox	1.13498	0.276473	0.188424	1.06885	48h-10Dox up vs 48h-0Dox	1.14014	0.955705	0.660197	1.00317	72h-10Dox up vs 72h-0Dox	0.0567159
AC016772.4	processed_pseudogene	0.0323007	0.0983896	-1.23082	24h-10Dox down vs 24h-0Dox	-2.42028	0.0230394	0.0323243	1.22355	48h-10Dox up vs 48h-0Dox	2.60437	0.962635	0.661892	1.00332	72h-10Dox up vs 72h-0Dox	0.0478351
AC016773.1	?	0.379808	0.420171	1.04229	24h-10Dox up vs 24h-0Dox	0.911838	0.0288206	0.0374966	-1.14974	48h-10Dox down vs 48h-0Dox	-2.4826	0.126647	0.264946	-1.1289	72h-10Dox down vs 72h-0Dox	-1.64139
AC017104.6	processed_transcript	0.000115775	0.00262561	-1.26164	24h-10Dox down vs 24h-0Dox	-5.60197	3.40473e-07	1.40692e-05	-1.35213	48h-10Dox down vs 48h-0Dox	-10.0469	4.30161e-06	0.000263761	-1.23377	72h-10Dox down vs 72h-0Dox	-7.89531
AC018462.3	?	0.153228	0.255352	-1.05727	24h-10Dox down vs 24h-0Dox	-1.52477	0.00503554	0.0111949	1.12802	48h-10Dox up vs 48h-0Dox	3.42461	0.108222	0.24248	-1.06341	72h-10Dox down vs 72h-0Dox	-1.73557
AC018463.4	processed_pseudogene	0.483717	0.473747	-1.11662	24h-10Dox down vs 24h-0Dox	-0.722691	0.0596965	0.0631785	1.38997	48h-10Dox up vs 48h-0Dox	2.0793	0.575913	0.545259	-1.08996	72h-10Dox down vs 72h-0Dox	-0.575001
AC018735.1	processed_pseudogene	0.81248	0.597043	1.01953	24h-10Dox up vs 24h-0Dox	0.242511	0.499301	0.283299	1.05242	48h-10Dox up vs 48h-0Dox	0.696639	0.102204	0.234619	1.14435	72h-10Dox up vs 72h-0Dox	1.76944
AC018738.2	processed_pseudogene	0.00681147	0.0352598	1.12776	24h-10Dox up vs 24h-0Dox	3.26136	5.83088e-06	0.000109521	-1.38691	48h-10Dox down vs 48h-0Dox	-7.66226	0.392904	0.463743	-1.04643	72h-10Dox down vs 72h-0Dox	-0.886236
AC018766.4	?	0.543057	0.501355	1.06308	24h-10Dox up vs 24h-0Dox	0.625971	0.844765	0.393107	-1.02734	48h-10Dox down vs 48h-0Dox	-0.200084	0.072065	0.191811	-1.34189	72h-10Dox down vs 72h-0Dox	-1.97232
AC018766.5	?	0.629983	0.537411	1.03851	24h-10Dox up vs 24h-0Dox	0.494352	0.35064	0.222803	-1.10102	48h-10Dox down vs 48h-0Dox	-0.971155	0.598807	0.554386	-1.05993	72h-10Dox down vs 72h-0Dox	-0.540401
AC018804.7	?	0.809012	0.59592	1.00543	24h-10Dox up vs 24h-0Dox	0.247094	0.000188398	0.00118652	-1.1249	48h-10Dox down vs 48h-0Dox	-5.29982	0.293916	0.407047	-1.02991	72h-10Dox down vs 72h-0Dox	-1.0976
AC018865.5	processed_pseudogene	0.999161	0.645571	1.00008	24h-10Dox up vs 24h-0Dox	0.00107345	0.361609	0.227943	-1.07225	48h-10Dox down vs 48h-0Dox	-0.948453	0.645278	0.570601	-1.0313	72h-10Dox down vs 72h-0Dox	-0.472167
AC019097.7	processed_pseudogene	0.0684835	0.157738	-1.09457	24h-10Dox down vs 24h-0Dox	-2.00143	0.777929	0.373987	1.01366	48h-10Dox up vs 48h-0Dox	0.288444	0.470259	0.501593	-1.03765	72h-10Dox down vs 72h-0Dox	-0.745606
AC019109.1	processed_pseudogene	0.177834	0.278734	-1.14894	24h-10Dox down vs 24h-0Dox	-1.43143	0.95089	0.42195	-1.00593	48h-10Dox down vs 48h-0Dox	-0.0628892	0.134496	0.274044	-1.15246	72h-10Dox down vs 72h-0Dox	-1.6049
AC019178.2	processed_pseudogene	0.784049	0.589243	-1.02407	24h-10Dox down vs 24h-0Dox	-0.280263	0.674245	0.343222	1.03446	48h-10Dox up vs 48h-0Dox	0.430807	0.15411	0.294671	1.13727	72h-10Dox up vs 72h-0Dox	1.52122
AC020907.1	?	0.132033	0.23367	-1.18459	24h-10Dox down vs 24h-0Dox	-1.61614	0.275488	0.188053	-1.14494	48h-10Dox down vs 48h-0Dox	-1.1426	0.153686	0.294273	-1.12996	72h-10Dox down vs 72h-0Dox	-1.52293
AC021016.7	processed_pseudogene	0.148536	0.250142	-1.10153	24h-10Dox down vs 24h-0Dox	-1.54402	0.0190776	0.028256	-1.16483	48h-10Dox down vs 48h-0Dox	-2.70653	0.51407	0.519969	1.04102	72h-10Dox up vs 72h-0Dox	0.672397
AC022182.2	processed_pseudogene	0.124226	0.225682	-1.05507	24h-10Dox down vs 24h-0Dox	-1.65304	0.0675853	0.0687781	-1.07104	48h-10Dox down vs 48h-0Dox	-2.00895	0.432331	0.484373	-1.03169	72h-10Dox down vs 72h-0Dox	-0.812495
AC022210.2	processed_pseudogene	0.000132248	0.00288521	1.23403	24h-10Dox up vs 24h-0Dox	5.51863	5.69467e-06	0.000108555	-1.45467	48h-10Dox down vs 48h-0Dox	-7.6802	0.718165	0.593668	-1.02262	72h-10Dox down vs 72h-0Dox	-0.369538
AC022431.1	?	0.0367771	0.106899	-1.08647	24h-10Dox down vs 24h-0Dox	-2.34903	0.044941	0.0517153	-1.07828	48h-10Dox down vs 48h-0Dox	-2.23822	0.725952	0.595407	-1.01152	72h-10Dox down vs 72h-0Dox	-0.358836
AC024082.3	processed_pseudogene	0.947609	0.632027	-1.00947	24h-10Dox down vs 24h-0Dox	-0.0670981	0.122135	0.105189	1.32665	48h-10Dox up vs 48h-0Dox	1.66327	0.5371	0.529431	-1.11337	72h-10Dox down vs 72h-0Dox	-0.635394
AC024560.3	transcribed_unprocessed_pseudogene	0.843007	0.605336	-1.01074	24h-10Dox down vs 24h-0Dox	-0.202384	0.0188796	0.0280394	1.18015	48h-10Dox up vs 48h-0Dox	2.71216	0.0839207	0.208886	-1.10903	72h-10Dox down vs 72h-0Dox	-1.88465
AC024937.4	processed_pseudogene	0.74883	0.578335	-1.01244	24h-10Dox down vs 24h-0Dox	-0.327639	0.0233437	0.0325992	1.10379	48h-10Dox up vs 48h-0Dox	2.59726	0.391829	0.463743	1.03424	72h-10Dox up vs 72h-0Dox	0.888315
AC024937.6	processed_pseudogene	0.116421	0.216965	1.08567	24h-10Dox up vs 24h-0Dox	1.69203	0.324914	0.211084	1.05979	48h-10Dox up vs 48h-0Dox	1.02648	0.0420061	0.140143	1.12869	72h-10Dox up vs 72h-0Dox	2.27566
AC025335.1	protein_coding	0.833985	0.602984	1.02012	24h-10Dox up vs 24h-0Dox	0.214203	0.881912	0.403072	1.01513	48h-10Dox up vs 48h-0Dox	0.151741	0.147289	0.287416	-1.1442	72h-10Dox down vs 72h-0Dox	-1.54922
AC026271.5	processed_pseudogene	0.0878955	0.185018	-1.06339	24h-10Dox down vs 24h-0Dox	-1.85779	0.226435	0.163767	1.0406	48h-10Dox up vs 48h-0Dox	1.27502	0.0399782	0.136704	-1.0688	72h-10Dox down vs 72h-0Dox	-2.30302
AC026882.1	?	0.098773	0.198083	1.14896	24h-10Dox up vs 24h-0Dox	1.78955	0.0435757	0.0505754	-1.24103	48h-10Dox down vs 48h-0Dox	-2.25534	0.804767	0.619297	1.03049	72h-10Dox up vs 72h-0Dox	0.252714
AC027612.1	processed_pseudogene	0.786726	0.589755	1.0117	24h-10Dox up vs 24h-0Dox	0.27669	0.00452738	0.0103675	-1.17612	48h-10Dox down vs 48h-0Dox	-3.48227	0.0274815	0.109394	-1.14647	72h-10Dox down vs 72h-0Dox	-2.50854
AC027612.4	unprocessed_pseudogene	0.321788	0.387233	-1.20869	24h-10Dox down vs 24h-0Dox	-1.03342	0.00656459	0.0134129	-1.51582	48h-10Dox down vs 48h-0Dox	-3.28128	0.351285	0.441656	1.18076	72h-10Dox up vs 72h-0Dox	0.969806
AC027612.6	transcribed_unprocessed_pseudogene	0.088874	0.186049	1.13703	24h-10Dox up vs 24h-0Dox	1.85135	0.0206225	0.029884	1.21798	48h-10Dox up vs 48h-0Dox	2.66442	0.0556732	0.164553	1.16614	72h-10Dox up vs 72h-0Dox	2.1186
AC027763.2	?	0.0236583	0.0805668	-1.14952	24h-10Dox down vs 24h-0Dox	-2.58999	0.21334	0.156846	1.08749	48h-10Dox up vs 48h-0Dox	1.31422	0.000890047	0.0114809	-1.27871	72h-10Dox down vs 72h-0Dox	-4.38399
AC034102.1	?	0.762143	0.582621	-1.04039	24h-10Dox down vs 24h-0Dox	-0.309644	0.869128	0.399402	1.01416	48h-10Dox up vs 48h-0Dox	0.16833	0.00572768	0.0401009	-1.22104	72h-10Dox down vs 72h-0Dox	-3.35493
AC037459.4	protein_coding	0.114624	0.214772	1.2177	24h-10Dox up vs 24h-0Dox	1.70133	0.419894	0.252727	-1.15623	48h-10Dox down vs 48h-0Dox	-0.835255	0.297296	0.409046	1.20016	72h-10Dox up vs 72h-0Dox	1.08958
AC064836.3	processed_pseudogene	0.136359	0.237748	1.22156	24h-10Dox up vs 24h-0Dox	1.59651	0.25266	0.177241	1.20551	48h-10Dox up vs 48h-0Dox	1.2017	0.751917	0.603091	-1.05861	72h-10Dox down vs 72h-0Dox	-0.323456
AC064850.4	processed_pseudogene	0.205563	0.304739	-1.0709	24h-10Dox down vs 24h-0Dox	-1.33843	0.0575695	0.0615683	-1.09532	48h-10Dox down vs 48h-0Dox	-2.09976	0.343873	0.436732	-1.03991	72h-10Dox down vs 72h-0Dox	-0.985414
AC064852.5	?	0.242389	0.334408	1.06096	24h-10Dox up vs 24h-0Dox	1.22966	2.92838e-05	0.000331969	-1.43517	48h-10Dox down vs 48h-0Dox	-6.50189	0.000836264	0.0110075	-1.37694	72h-10Dox down vs 72h-0Dox	-4.41954
AC064875.2	processed_transcript	0.000405051	0.00576821	-1.32735	24h-10Dox down vs 24h-0Dox	-4.84	0.000215743	0.00129023	-1.19401	48h-10Dox down vs 48h-0Dox	-5.2171	1.0052e-07	1.80424e-05	-1.25432	72h-10Dox down vs 72h-0Dox	-11.2337
AC067945.3	processed_pseudogene	0.693486	0.561247	1.01255	24h-10Dox up vs 24h-0Dox	0.403768	0.000428674	0.00210638	1.13571	48h-10Dox up vs 48h-0Dox	4.80663	0.77334	0.610226	-1.0077	72h-10Dox down vs 72h-0Dox	-0.294591
AC068491.3	transcribed_processed_pseudogene	0.0100395	0.0452134	1.11498	24h-10Dox up vs 24h-0Dox	3.05242	0.0131722	0.0217587	1.10981	48h-10Dox up vs 48h-0Dox	2.90626	0.179547	0.319195	1.05179	72h-10Dox up vs 72h-0Dox	1.42534
AC068533.7	protein_coding	0.736869	0.574877	1.06067	24h-10Dox up vs 24h-0Dox	0.343905	0.504187	0.284964	-1.15042	48h-10Dox down vs 48h-0Dox	-0.688572	0.938021	0.65513	1.01789	72h-10Dox up vs 72h-0Dox	0.0794033
AC068538.2	processed_pseudogene	0.745409	0.577369	1.02243	24h-10Dox up vs 24h-0Dox	0.332281	0.242053	0.171725	-1.08374	48h-10Dox down vs 48h-0Dox	-1.23059	0.870669	0.637148	1.0117	72h-10Dox up vs 72h-0Dox	0.166327
AC068657.2	processed_pseudogene	0.671963	0.553002	1.03186	24h-10Dox up vs 24h-0Dox	0.434037	0.86145	0.397329	-1.01451	48h-10Dox down vs 48h-0Dox	-0.178316	0.372464	0.452772	1.08725	72h-10Dox up vs 72h-0Dox	0.926462
AC073055.2	processed_pseudogene	0.230218	0.324143	-1.12805	24h-10Dox down vs 24h-0Dox	-1.26404	0.00129768	0.00439537	1.55048	48h-10Dox up vs 48h-0Dox	4.17076	0.413357	0.474385	1.0848	72h-10Dox up vs 72h-0Dox	0.847395
AC073063.10	processed_pseudogene	0.725428	0.571002	1.01194	24h-10Dox up vs 24h-0Dox	0.359554	0.801619	0.380803	-1.0081	48h-10Dox down vs 48h-0Dox	-0.256886	0.921585	0.651245	-1.00343	72h-10Dox down vs 72h-0Dox	-0.100529
AC073109.2	processed_pseudogene	0.737299	0.575042	-1.03881	24h-10Dox down vs 24h-0Dox	-0.343318	0.426071	0.255045	1.08944	48h-10Dox up vs 48h-0Dox	0.823896	0.457423	0.496338	-1.07716	72h-10Dox down vs 72h-0Dox	-0.767845
AC073150.6	processed_pseudogene	0.42378	0.443134	-1.05473	24h-10Dox down vs 24h-0Dox	-0.828096	0.902535	0.409082	-1.00795	48h-10Dox down vs 48h-0Dox	-0.125075	0.733742	0.597693	-1.02364	72h-10Dox down vs 72h-0Dox	-0.348173
AC073310.4	processed_pseudogene	0.0302934	0.0947117	1.05751	24h-10Dox up vs 24h-0Dox	2.45538	5.09249e-08	3.83734e-06	-1.44996	48h-10Dox down vs 48h-0Dox	-11.9444	0.340848	0.434863	-1.04283	72h-10Dox down vs 72h-0Dox	-0.991854
AC073465.1	processed_pseudogene	0.408434	0.434431	-1.03995	24h-10Dox down vs 24h-0Dox	-0.856624	0.00578896	0.0123594	-1.19053	48h-10Dox down vs 48h-0Dox	-3.34918	0.84217	0.630661	1.01255	72h-10Dox up vs 72h-0Dox	0.203479
AC073869.1	?	0.231252	0.324608	-1.03681	24h-10Dox down vs 24h-0Dox	-1.26106	0.0953978	0.0878917	1.04536	48h-10Dox up vs 48h-0Dox	1.80997	0.855828	0.632931	1.00448	72h-10Dox up vs 72h-0Dox	0.18564
AC073869.20	?	0.0896564	0.186948	1.05187	24h-10Dox up vs 24h-0Dox	1.84624	0.0656911	0.0674822	-1.05963	48h-10Dox down vs 48h-0Dox	-2.02511	0.0494716	0.154308	-1.07481	72h-10Dox down vs 72h-0Dox	-2.18474
AC074019.2	processed_pseudogene	0.821924	0.600232	-1.01658	24h-10Dox down vs 24h-0Dox	-0.230055	0.44602	0.263138	-1.0562	48h-10Dox down vs 48h-0Dox	-0.787935	0.759645	0.605606	1.02573	72h-10Dox up vs 72h-0Dox	0.313012
AC074117.10	antisense	0.649117	0.544856	-1.05456	24h-10Dox down vs 24h-0Dox	-0.466638	0.728344	0.359282	-1.04225	48h-10Dox down vs 48h-0Dox	-0.355557	0.0778469	0.200555	-1.18181	72h-10Dox down vs 72h-0Dox	-1.92804
AC074183.4	lincRNA	0.640766	0.541793	-1.04607	24h-10Dox down vs 24h-0Dox	-0.478685	0.951268	0.422029	1.00729	48h-10Dox up vs 48h-0Dox	0.0624043	0.819803	0.62405	-1.03073	72h-10Dox down vs 72h-0Dox	-0.232849
AC074389.9	?	0.495214	0.478972	-1.07483	24h-10Dox down vs 24h-0Dox	-0.703424	0.0825127	0.0792623	-1.19015	48h-10Dox down vs 48h-0Dox	-1.89445	0.0485616	0.152773	-1.18427	72h-10Dox down vs 72h-0Dox	-2.1951
AC079248.1	processed_pseudogene	0.991404	0.643352	-1.00168	24h-10Dox down vs 24h-0Dox	-0.0110002	0.15479	0.124426	1.27233	48h-10Dox up vs 48h-0Dox	1.51849	0.504834	0.516662	-1.12472	72h-10Dox down vs 72h-0Dox	-0.687509
AC079250.1	processed_pseudogene	0.212101	0.309951	1.08765	24h-10Dox up vs 24h-0Dox	1.31803	0.0109104	0.0190651	-1.21266	48h-10Dox down vs 48h-0Dox	-3.00765	0.844544	0.630661	-1.0133	72h-10Dox down vs 72h-0Dox	-0.200374
AC079354.2	?	0.581352	0.517381	1.04559	24h-10Dox up vs 24h-0Dox	0.566716	0.00271711	0.00729689	-1.38967	48h-10Dox down vs 48h-0Dox	-3.76077	0.19478	0.332692	1.16195	72h-10Dox up vs 72h-0Dox	1.37328
AC079780.3	processed_pseudogene	0.926427	0.627124	1.00919	24h-10Dox up vs 24h-0Dox	0.0943006	0.385482	0.23846	-1.10674	48h-10Dox down vs 48h-0Dox	-0.900672	0.913835	0.649057	-1.01305	72h-10Dox down vs 72h-0Dox	-0.110506
AC079922.2	processed_pseudogene	0.346308	0.402291	-1.04432	24h-10Dox down vs 24h-0Dox	-0.98026	0.00441653	0.0101819	-1.16689	48h-10Dox down vs 48h-0Dox	-3.49572	0.786168	0.613861	1.01299	72h-10Dox up vs 72h-0Dox	0.277435
AC079922.3	lincRNA	0.218335	0.314954	1.16224	24h-10Dox up vs 24h-0Dox	1.29904	0.226711	0.163892	1.173	48h-10Dox up vs 48h-0Dox	1.27422	0.379929	0.457342	1.11542	72h-10Dox up vs 72h-0Dox	0.911597
AC083799.1	?	0.431179	0.446895	-1.13217	24h-10Dox down vs 24h-0Dox	-0.814586	0.321362	0.209456	1.18283	48h-10Dox up vs 48h-0Dox	1.03437	0.329367	0.427887	-1.19079	72h-10Dox down vs 72h-0Dox	-1.01668
AC083843.1	lincRNA	0.562477	0.509277	-1.05715	24h-10Dox down vs 24h-0Dox	-0.595648	0.401888	0.245362	1.08131	48h-10Dox up vs 48h-0Dox	0.869011	0.0020702	0.0204956	-1.31689	72h-10Dox down vs 72h-0Dox	-3.91055
AC083862.6	processed_pseudogene	0.457682	0.460486	1.03752	24h-10Dox up vs 24h-0Dox	0.767392	0.335359	0.215509	-1.04572	48h-10Dox down vs 48h-0Dox	-1.00365	0.0351621	0.12653	-1.11322	72h-10Dox down vs 72h-0Dox	-2.37373
AC083873.4	processed_pseudogene	0.647318	0.544001	1.01983	24h-10Dox up vs 24h-0Dox	0.469227	0.00457209	0.0104363	-1.15293	48h-10Dox down vs 48h-0Dox	-3.47694	0.0605005	0.173232	1.09509	72h-10Dox up vs 72h-0Dox	2.07175
AC083899.1	processed_pseudogene	0.66557	0.550691	1.05814	24h-10Dox up vs 24h-0Dox	0.443108	0.888678	0.405181	1.02391	48h-10Dox up vs 48h-0Dox	0.142981	0.392899	0.463743	-1.18933	72h-10Dox down vs 72h-0Dox	-0.886247
AC083899.3	unprocessed_pseudogene	0.194501	0.295599	-1.07424	24h-10Dox down vs 24h-0Dox	-1.3742	0.47032	0.272613	-1.03823	48h-10Dox down vs 48h-0Dox	-0.745501	0.326576	0.426261	-1.05714	72h-10Dox down vs 72h-0Dox	-1.02281
AC084018.1	?	0.919491	0.625518	1.00805	24h-10Dox up vs 24h-0Dox	0.103223	0.604952	0.319961	1.05039	48h-10Dox up vs 48h-0Dox	0.531232	0.0306251	0.116685	-1.2295	72h-10Dox down vs 72h-0Dox	-2.44943
AC084219.4	antisense	0.557328	0.507157	-1.05354	24h-10Dox down vs 24h-0Dox	-0.60363	0.551089	0.301815	-1.05703	48h-10Dox down vs 48h-0Dox	-0.613357	0.901271	0.646052	1.01561	72h-10Dox up vs 72h-0Dox	0.126706
AC087499.5	processed_pseudogene	0.000122605	0.00272217	1.24066	24h-10Dox up vs 24h-0Dox	5.56598	0.00208849	0.00607483	1.15717	48h-10Dox up vs 48h-0Dox	3.90568	0.0639554	0.178559	1.08018	72h-10Dox up vs 72h-0Dox	2.04031
AC090804.1	processed_pseudogene	0.257989	0.345476	-1.07568	24h-10Dox down vs 24h-0Dox	-1.18754	0.0179963	0.0270878	-1.20773	48h-10Dox down vs 48h-0Dox	-2.73805	0.370126	0.451789	1.07293	72h-10Dox up vs 72h-0Dox	0.931161
AC090945.1	?	0.0474936	0.125121	1.10161	24h-10Dox up vs 24h-0Dox	2.20749	0.121133	0.104591	-1.07517	48h-10Dox down vs 48h-0Dox	-1.66823	0.646572	0.57095	1.02202	72h-10Dox up vs 72h-0Dox	0.470301
AC091171.1	?	0.279261	0.359066	1.20712	24h-10Dox up vs 24h-0Dox	1.13321	0.304281	0.201626	1.27005	48h-10Dox up vs 48h-0Dox	1.07322	0.437913	0.486176	1.1285	72h-10Dox up vs 72h-0Dox	0.802421
AC091492.2	processed_pseudogene	0.170748	0.272248	-1.07723	24h-10Dox down vs 24h-0Dox	-1.45712	0.0300857	0.0386325	1.12532	48h-10Dox up vs 48h-0Dox	2.45914	0.38972	0.462919	1.04746	72h-10Dox up vs 72h-0Dox	0.892407
AC091729.9	antisense	0.00472709	0.028001	-1.21478	24h-10Dox down vs 24h-0Dox	-3.45886	0.329145	0.213033	1.0608	48h-10Dox up vs 48h-0Dox	1.01716	0.0102315	0.0579165	-1.19586	72h-10Dox down vs 72h-0Dox	-3.04222
AC092106.1	processed_pseudogene	0.143238	0.245916	1.05364	24h-10Dox up vs 24h-0Dox	1.56638	0.0675568	0.0687781	1.06273	48h-10Dox up vs 48h-0Dox	2.00919	0.85005	0.631355	-1.00602	72h-10Dox down vs 72h-0Dox	-0.193179
AC092143.1	?	0.159019	0.260731	1.55691	24h-10Dox up vs 24h-0Dox	1.50171	0.148994	0.121043	1.52901	48h-10Dox up vs 48h-0Dox	1.54211	0.810178	0.620573	-1.06707	72h-10Dox down vs 72h-0Dox	-0.245552
AC092155.1	processed_pseudogene	0.295787	0.370707	-1.07468	24h-10Dox down vs 24h-0Dox	-1.09315	0.202105	0.150696	-1.09808	48h-10Dox down vs 48h-0Dox	-1.34944	0.205837	0.342149	-1.09833	72h-10Dox down vs 72h-0Dox	-1.33757
AC092170.1	processed_pseudogene	0.743302	0.576778	-1.06369	24h-10Dox down vs 24h-0Dox	-0.335145	0.28633	0.193311	1.16898	48h-10Dox up vs 48h-0Dox	1.11586	0.709834	0.591206	-1.04382	72h-10Dox down vs 72h-0Dox	-0.38104
AC092299.8	?	0.349265	0.404075	1.12747	24h-10Dox up vs 24h-0Dox	0.974037	0.426479	0.255195	-1.12511	48h-10Dox down vs 48h-0Dox	-0.823149	0.717883	0.593621	-1.05699	72h-10Dox down vs 72h-0Dox	-0.369928
AC092638.2	processed_pseudogene	0.502586	0.482867	1.04741	24h-10Dox up vs 24h-0Dox	0.691212	0.331067	0.21378	1.08209	48h-10Dox up vs 48h-0Dox	1.01296	0.878656	0.639215	1.01219	72h-10Dox up vs 72h-0Dox	0.155962
AC092641.2	processed_pseudogene	0.120805	0.221626	1.13645	24h-10Dox up vs 24h-0Dox	1.66986	0.98884	0.431409	-1.00114	48h-10Dox down vs 48h-0Dox	-0.0142816	0.273755	0.394585	-1.1008	72h-10Dox down vs 72h-0Dox	-1.14695
AC092642.1	processed_pseudogene	0.590204	0.521203	1.06518	24h-10Dox up vs 24h-0Dox	0.55332	0.760143	0.369034	1.03471	48h-10Dox up vs 48h-0Dox	0.31234	0.519333	0.521993	-1.07688	72h-10Dox down vs 72h-0Dox	-0.663858
AC092646.2	processed_pseudogene	0.974325	0.638113	-1.00493	24h-10Dox down vs 24h-0Dox	-0.0328623	0.13292	0.111771	1.2921	48h-10Dox up vs 48h-0Dox	1.61207	0.764325	0.607252	-1.04814	72h-10Dox down vs 72h-0Dox	-0.306705
AC092664.1	processed_pseudogene	0.0922775	0.190247	1.09536	24h-10Dox up vs 24h-0Dox	1.82943	0.955919	0.422953	-1.00269	48h-10Dox down vs 48h-0Dox	-0.0564416	0.702137	0.588188	-1.02037	72h-10Dox down vs 72h-0Dox	-0.391714
AC092835.2	protein_coding	0.597962	0.524245	-1.12788	24h-10Dox down vs 24h-0Dox	-0.541666	0.439847	0.26042	1.13465	48h-10Dox up vs 48h-0Dox	0.798949	0.267953	0.39096	1.22005	72h-10Dox up vs 72h-0Dox	1.16167
AC093106.5	?	0.0380547	0.10931	-1.11454	24h-10Dox down vs 24h-0Dox	-2.33023	0.577299	0.310644	-1.02281	48h-10Dox down vs 48h-0Dox	-0.572887	0.0320795	0.119822	-1.09426	72h-10Dox down vs 72h-0Dox	-2.42405
AC093106.7	?	0.0351073	0.104223	-1.10067	24h-10Dox down vs 24h-0Dox	-2.37458	0.148896	0.120995	1.06456	48h-10Dox up vs 48h-0Dox	1.54252	0.13156	0.270596	-1.06561	72h-10Dox down vs 72h-0Dox	-1.61832
AC093323.3	lincRNA	0.571252	0.512895	-1.02664	24h-10Dox down vs 24h-0Dox	-0.582133	0.161219	0.128131	1.07588	48h-10Dox up vs 48h-0Dox	1.49314	0.405231	0.469866	-1.04552	72h-10Dox down vs 72h-0Dox	-0.862668
AC093616.4	unprocessed_pseudogene	0.431231	0.446895	-1.03127	24h-10Dox down vs 24h-0Dox	-0.814492	0.942463	0.419841	1.00315	48h-10Dox up vs 48h-0Dox	0.0737011	0.0775342	0.200175	-1.08504	72h-10Dox down vs 72h-0Dox	-1.93035
AC093627.10	lincRNA	0.728698	0.57217	-1.03896	24h-10Dox down vs 24h-0Dox	-0.355072	0.724251	0.358238	1.04452	48h-10Dox up vs 48h-0Dox	0.36117	0.4253	0.480923	1.11641	72h-10Dox up vs 72h-0Dox	0.825307
AC093642.3	lincRNA	0.423559	0.443082	-1.13086	24h-10Dox down vs 24h-0Dox	-0.828502	0.232825	0.167142	-1.1957	48h-10Dox down vs 48h-0Dox	-1.25656	0.0681092	0.185176	-1.27603	72h-10Dox down vs 72h-0Dox	-2.00455
AC093673.5	antisense	0.0301781	0.0945465	1.19222	24h-10Dox up vs 24h-0Dox	2.45747	0.0542367	0.0589798	1.23399	48h-10Dox up vs 48h-0Dox	2.13328	0.31702	0.421309	1.11895	72h-10Dox up vs 72h-0Dox	1.04409
AC093698.2	?	0.328498	0.391853	-1.08145	24h-10Dox down vs 24h-0Dox	-1.01858	4.63001e-06	9.50488e-05	-1.88429	48h-10Dox down vs 48h-0Dox	-7.8385	0.912866	0.64871	1.01133	72h-10Dox up vs 72h-0Dox	0.111754
AC093724.2	processed_pseudogene	0.787341	0.589797	-1.00587	24h-10Dox down vs 24h-0Dox	-0.275871	2.3931e-05	0.000289235	-1.17672	48h-10Dox down vs 48h-0Dox	-6.64048	0.0868282	0.213066	-1.05496	72h-10Dox down vs 72h-0Dox	-1.8649
AC093838.4	transcribed_processed_pseudogene	0.373392	0.416851	1.02297	24h-10Dox up vs 24h-0Dox	0.924603	0.0548866	0.0595135	-1.0608	48h-10Dox down vs 48h-0Dox	-2.1266	0.152006	0.292401	-1.04924	72h-10Dox down vs 72h-0Dox	-1.52974
AC096559.1	?	0.817029	0.598309	1.02174	24h-10Dox up vs 24h-0Dox	0.236506	0.612538	0.322826	-1.042	48h-10Dox down vs 48h-0Dox	-0.519976	0.449709	0.491696	-1.0446	72h-10Dox down vs 72h-0Dox	-0.781401
AC096574.4	processed_transcript	0.858336	0.610192	1.01762	24h-10Dox up vs 24h-0Dox	0.182371	0.221561	0.161221	-1.14524	48h-10Dox down vs 48h-0Dox	-1.28939	0.279378	0.398205	-1.16501	72h-10Dox down vs 72h-0Dox	-1.13292
AC096664.1	processed_pseudogene	0.25644	0.344593	-1.18149	24h-10Dox down vs 24h-0Dox	-1.19163	0.0131364	0.0217198	1.4997	48h-10Dox up vs 48h-0Dox	2.90773	0.655155	0.573523	-1.04863	72h-10Dox down vs 72h-0Dox	-0.457971
AC096677.1	?	0.727145	0.571787	-1.09646	24h-10Dox down vs 24h-0Dox	-0.357199	0.18661	0.142138	-1.29311	48h-10Dox down vs 48h-0Dox	-1.40076	0.300669	0.41128	1.22857	72h-10Dox up vs 72h-0Dox	1.08164
AC096772.6	?	0.586667	0.519959	1.0591	24h-10Dox up vs 24h-0Dox	0.558662	0.0177595	0.0268404	1.28964	48h-10Dox up vs 48h-0Dox	2.7452	0.0385918	0.133489	1.19421	72h-10Dox up vs 72h-0Dox	2.3225
AC097499.2	processed_pseudogene	0.887974	0.617746	1.01633	24h-10Dox up vs 24h-0Dox	0.143892	0.633488	0.330073	-1.06513	48h-10Dox down vs 48h-0Dox	-0.489246	0.569646	0.542913	-1.07522	72h-10Dox down vs 72h-0Dox	-0.584599
AC097523.1	processed_pseudogene	0.885841	0.617508	-1.00922	24h-10Dox down vs 24h-0Dox	-0.146653	0.0158888	0.0248578	-1.18297	48h-10Dox down vs 48h-0Dox	-2.80525	0.493938	0.511389	-1.04416	72h-10Dox down vs 72h-0Dox	-0.705549
AC097523.3	processed_pseudogene	0.651546	0.545823	-1.09343	24h-10Dox down vs 24h-0Dox	-0.463148	6.01519e-05	0.000532901	1.48922	48h-10Dox up vs 48h-0Dox	6.0215	0.689532	0.583696	-1.01419	72h-10Dox down vs 72h-0Dox	-0.409298
AC097533.1	processed_pseudogene	0.40569	0.432963	1.07637	24h-10Dox up vs 24h-0Dox	0.8618	0.917421	0.412832	1.00858	48h-10Dox up vs 48h-0Dox	0.105887	0.330814	0.428698	1.09202	72h-10Dox up vs 72h-0Dox	1.01352
AC097711.1	processed_pseudogene	0.177267	0.278348	1.05055	24h-10Dox up vs 24h-0Dox	1.43345	0.0208474	0.0300941	-1.11066	48h-10Dox down vs 48h-0Dox	-2.65854	0.12411	0.261854	-1.08271	72h-10Dox down vs 72h-0Dox	-1.6536
AC098592.6	processed_pseudogene	0.220071	0.3162	-1.13657	24h-10Dox down vs 24h-0Dox	-1.29384	0.103419	0.0930042	-1.19743	48h-10Dox down vs 48h-0Dox	-1.76246	0.409222	0.471779	-1.10539	72h-10Dox down vs 72h-0Dox	-0.855142
AC098614.2	transcribed_processed_pseudogene	0.839943	0.604632	-1.00905	24h-10Dox down vs 24h-0Dox	-0.206395	0.189599	0.143646	-1.07339	48h-10Dox down vs 48h-0Dox	-1.39059	0.712545	0.592133	1.02133	72h-10Dox up vs 72h-0Dox	0.377292
AC098824.6	processed_pseudogene	0.0674189	0.156437	-1.18503	24h-10Dox down vs 24h-0Dox	-2.01035	0.00382096	0.00921086	-1.34387	48h-10Dox down vs 48h-0Dox	-3.57446	0.314784	0.419599	1.10267	72h-10Dox up vs 72h-0Dox	1.04914
AC098831.4	processed_pseudogene	0.911408	0.623763	-1.01391	24h-10Dox down vs 24h-0Dox	-0.113633	0.576169	0.310193	1.07847	48h-10Dox up vs 48h-0Dox	0.57461	0.78333	0.613198	1.03766	72h-10Dox up vs 72h-0Dox	0.281222
AC099522.1	?	0.377505	0.418693	1.02246	24h-10Dox up vs 24h-0Dox	0.916402	0.137994	0.114512	1.05248	48h-10Dox up vs 48h-0Dox	1.58923	0.0488656	0.153435	1.09077	72h-10Dox up vs 72h-0Dox	2.19162
AC099522.2	?	0.781725	0.588645	-1.01245	24h-10Dox down vs 24h-0Dox	-0.283366	0.983558	0.430216	1.0009	48h-10Dox up vs 48h-0Dox	0.0210415	0.662662	0.575711	1.02111	72h-10Dox up vs 72h-0Dox	0.447247
AC099535.4	processed_pseudogene	0.529555	0.494829	-1.06479	24h-10Dox down vs 24h-0Dox	-0.647415	2.04361e-07	9.91615e-06	2.11916	48h-10Dox up vs 48h-0Dox	10.5302	0.595649	0.553281	-1.03114	72h-10Dox down vs 72h-0Dox	-0.545133
AC104135.3	?	0.134924	0.236607	-1.1163	24h-10Dox down vs 24h-0Dox	-1.60296	0.0163488	0.0253699	-1.23051	48h-10Dox down vs 48h-0Dox	-2.78986	0.302169	0.41236	-1.08813	72h-10Dox down vs 72h-0Dox	-1.07814
AC104135.4	?	0.302903	0.375671	-1.03122	24h-10Dox down vs 24h-0Dox	-1.07642	0.306857	0.202871	-1.03382	48h-10Dox down vs 48h-0Dox	-1.06726	0.504239	0.516523	-1.02089	72h-10Dox down vs 72h-0Dox	-0.688487
AC104297.1	processed_pseudogene	0.405453	0.432953	-1.03195	24h-10Dox down vs 24h-0Dox	-0.862248	0.559055	0.304589	-1.02315	48h-10Dox down vs 48h-0Dox	-0.600949	0.0093323	0.0547854	-1.12905	72h-10Dox down vs 72h-0Dox	-3.09173
AC104306.4	processed_pseudogene	0.787904	0.589952	-1.02615	24h-10Dox down vs 24h-0Dox	-0.27512	0.0964695	0.0884845	1.18854	48h-10Dox up vs 48h-0Dox	1.80342	0.348858	0.4404	1.0946	72h-10Dox up vs 72h-0Dox	0.97489
AC104389.28	processed_transcript	0.0830532	0.178695	-1.09076	24h-10Dox down vs 24h-0Dox	-1.89067	0.0647638	0.0668533	-1.10375	48h-10Dox down vs 48h-0Dox	-2.03319	0.0641526	0.178852	-1.09889	72h-10Dox down vs 72h-0Dox	-2.03857
AC104389.32	processed_pseudogene	0.911201	0.623763	-1.00902	24h-10Dox down vs 24h-0Dox	-0.1139	0.000241235	0.00139199	-1.5861	48h-10Dox down vs 48h-0Dox	-5.14937	0.573837	0.544442	-1.06128	72h-10Dox down vs 72h-0Dox	-0.578175
AC104651.2	processed_pseudogene	0.222644	0.318039	-1.07767	24h-10Dox down vs 24h-0Dox	-1.28618	0.0921332	0.0857847	1.11793	48h-10Dox up vs 48h-0Dox	1.83034	0.60422	0.556136	1.03398	72h-10Dox up vs 72h-0Dox	0.532322
AC104698.1	?	0.957642	0.634719	1.0343	24h-10Dox up vs 24h-0Dox	0.0542334	0.575157	0.309868	-1.22174	48h-10Dox down vs 48h-0Dox	-0.576157	0.47964	0.505445	-1.25061	72h-10Dox down vs 72h-0Dox	-0.729592
AC105399.2	transcribed_processed_pseudogene	0.336643	0.396613	-1.07672	24h-10Dox down vs 24h-0Dox	-1.00087	0.633847	0.330198	-1.03382	48h-10Dox down vs 48h-0Dox	-0.488723	0.644025	0.570442	-1.03498	72h-10Dox down vs 72h-0Dox	-0.473975
AC107613.1	?	0.599983	0.525203	-1.08571	24h-10Dox down vs 24h-0Dox	-0.538642	0.514157	0.288672	-1.11232	48h-10Dox down vs 48h-0Dox	-0.672255	0.430451	0.483582	1.12066	72h-10Dox up vs 72h-0Dox	0.815907
AC107983.4	processed_pseudogene	0.0306953	0.0951115	1.13033	24h-10Dox up vs 24h-0Dox	2.44818	0.00226711	0.00641663	-1.25503	48h-10Dox down vs 48h-0Dox	-3.86037	0.901877	0.646298	1.00856	72h-10Dox up vs 72h-0Dox	0.125924
AC108059.1	processed_pseudogene	0.503186	0.483171	-1.06218	24h-10Dox down vs 24h-0Dox	-0.690222	0.569368	0.308059	1.05853	48h-10Dox up vs 48h-0Dox	0.585025	0.642631	0.570013	-1.06168	72h-10Dox down vs 72h-0Dox	-0.475989
AC108142.1	antisense	0.814391	0.597433	-1.01362	24h-10Dox down vs 24h-0Dox	-0.239987	0.35022	0.222602	1.06113	48h-10Dox up vs 48h-0Dox	0.972033	0.690166	0.583856	-1.02478	72h-10Dox down vs 72h-0Dox	-0.408411
AC108479.2	processed_pseudogene	0.438871	0.450895	1.0719	24h-10Dox up vs 24h-0Dox	0.800701	0.0520585	0.0572658	1.20858	48h-10Dox up vs 48h-0Dox	2.15625	0.244021	0.374588	1.10325	72h-10Dox up vs 72h-0Dox	1.22515
AC108488.4	lincRNA	0.47877	0.471201	1.07861	24h-10Dox up vs 24h-0Dox	0.731068	0.267396	0.184178	1.18936	48h-10Dox up vs 48h-0Dox	1.1631	0.178207	0.317384	-1.23032	72h-10Dox down vs 72h-0Dox	-1.4301
AC109631.1	processed_pseudogene	0.10143	0.200815	1.10096	24h-10Dox up vs 24h-0Dox	1.77392	0.155223	0.124665	-1.09045	48h-10Dox down vs 48h-0Dox	-1.51675	0.903667	0.646753	-1.00744	72h-10Dox down vs 72h-0Dox	-0.123615
AC109638.1	processed_pseudogene	0.40561	0.432963	-1.11519	24h-10Dox down vs 24h-0Dox	-0.861952	0.271	0.185878	1.15338	48h-10Dox up vs 48h-0Dox	1.15391	0.718211	0.593668	1.04321	72h-10Dox up vs 72h-0Dox	0.369475
AC110926.4	processed_pseudogene	0.311893	0.38126	-1.12075	24h-10Dox down vs 24h-0Dox	-1.05571	0.981683	0.429809	1.0027	48h-10Dox up vs 48h-0Dox	0.023442	0.654672	0.573523	-1.06045	72h-10Dox down vs 72h-0Dox	-0.458664
AC111200.7	processed_pseudogene	0.115845	0.216188	1.22285	24h-10Dox up vs 24h-0Dox	1.695	0.110704	0.0977608	1.23328	48h-10Dox up vs 48h-0Dox	1.72208	0.96672	0.66274	-1.00456	72h-10Dox down vs 72h-0Dox	-0.0426017
AC112229.4	?	0.174421	0.275653	1.10869	24h-10Dox up vs 24h-0Dox	1.44369	0.0102821	0.0183026	1.26002	48h-10Dox up vs 48h-0Dox	3.03957	0.529878	0.526316	-1.05247	72h-10Dox down vs 72h-0Dox	-0.646898
AC113189.5	antisense	0.25106	0.34092	1.10576	24h-10Dox up vs 24h-0Dox	1.20599	0.260412	0.180983	1.11381	48h-10Dox up vs 48h-0Dox	1.18118	0.172272	0.312313	1.1335	72h-10Dox up vs 72h-0Dox	1.45152
AC114755.3	processed_pseudogene	0.595784	0.523153	1.04172	24h-10Dox up vs 24h-0Dox	0.54493	0.210066	0.154973	-1.07482	48h-10Dox down vs 48h-0Dox	-1.32432	0.10585	0.239425	-1.08799	72h-10Dox down vs 72h-0Dox	-1.74871
AC117395.1	?	0.129601	0.231344	1.19193	24h-10Dox up vs 24h-0Dox	1.62743	0.0501004	0.0557978	1.35881	48h-10Dox up vs 48h-0Dox	2.17769	0.321121	0.423006	-1.15679	72h-10Dox down vs 72h-0Dox	-1.0349
AC117947.1	processed_pseudogene	0.731177	0.57277	-1.04788	24h-10Dox down vs 24h-0Dox	-0.351679	0.242311	0.171853	-1.20664	48h-10Dox down vs 48h-0Dox	-1.22988	0.887075	0.641614	1.02546	72h-10Dox up vs 72h-0Dox	0.145055
AC118138.2	?	0.0684585	0.157738	1.10813	24h-10Dox up vs 24h-0Dox	2.00163	0.977781	0.428742	1.00165	48h-10Dox up vs 48h-0Dox	0.028437	0.868377	0.63647	1.0109	72h-10Dox up vs 72h-0Dox	0.169305
AC125232.1	unprocessed_pseudogene	0.393347	0.427532	-1.0383	24h-10Dox down vs 24h-0Dox	-0.885381	0.599465	0.318163	-1.02269	48h-10Dox down vs 48h-0Dox	-0.539418	0.218978	0.353343	-1.05417	72h-10Dox down vs 72h-0Dox	-1.29711
AC125238.2	processed_pseudogene	0.930342	0.628075	-1.00191	24h-10Dox down vs 24h-0Dox	-0.0892676	0.996079	0.433231	-1.00011	48h-10Dox down vs 48h-0Dox	-0.00501698	0.49626	0.512422	1.01767	72h-10Dox up vs 72h-0Dox	0.701685
AC126365.1	transcribed_unprocessed_pseudogene	0.581232	0.517381	-1.03605	24h-10Dox down vs 24h-0Dox	-0.566899	0.663701	0.340053	1.02967	48h-10Dox up vs 48h-0Dox	0.445767	0.66205	0.575635	-1.03269	72h-10Dox down vs 72h-0Dox	-0.44812
AC129778.2	transcribed_unprocessed_pseudogene	0.748227	0.578182	-1.02232	24h-10Dox down vs 24h-0Dox	-0.328456	0.495182	0.281924	1.04549	48h-10Dox up vs 48h-0Dox	0.703477	0.804991	0.619301	1.01962	72h-10Dox up vs 72h-0Dox	0.252416
AC131180.1	?	0.0538337	0.135928	1.09912	24h-10Dox up vs 24h-0Dox	2.13747	0.046265	0.0528096	1.11702	48h-10Dox up vs 48h-0Dox	2.22208	0.955877	0.660197	1.00269	72h-10Dox up vs 72h-0Dox	0.0564952
AC133528.2	?	0.977001	0.639056	-1.00389	24h-10Dox down vs 24h-0Dox	-0.0294352	0.830813	0.389358	-1.02468	48h-10Dox down vs 48h-0Dox	-0.218367	0.1667	0.306925	-1.13848	72h-10Dox down vs 72h-0Dox	-1.47221
AC133644.3	processed_pseudogene	0.393442	0.427557	-1.05587	24h-10Dox down vs 24h-0Dox	-0.885197	0.472789	0.273428	1.04169	48h-10Dox up vs 48h-0Dox	0.741267	0.892433	0.643179	1.00787	72h-10Dox up vs 72h-0Dox	0.138124
AC138031.1	?	0.641785	0.542341	-1.08811	24h-10Dox down vs 24h-0Dox	-0.477211	0.0969107	0.0887278	-1.23345	48h-10Dox down vs 48h-0Dox	-1.80074	0.182242	0.321341	-1.11098	72h-10Dox down vs 72h-0Dox	-1.41587
AC138035.2	lincRNA	0.142084	0.244748	1.14967	24h-10Dox up vs 24h-0Dox	1.57134	0.594557	0.31625	-1.05321	48h-10Dox down vs 48h-0Dox	-0.546772	0.375233	0.454792	-1.09758	72h-10Dox down vs 72h-0Dox	-0.920924
AC138517.4	processed_pseudogene	0.0886949	0.185756	1.11611	24h-10Dox up vs 24h-0Dox	1.85252	0.0547089	0.0593916	1.12267	48h-10Dox up vs 48h-0Dox	2.12842	0.570861	0.543337	1.03087	72h-10Dox up vs 72h-0Dox	0.582733
AC138623.1	processed_pseudogene	0.872252	0.614603	1.02106	24h-10Dox up vs 24h-0Dox	0.164272	0.059444	0.06297	-1.19559	48h-10Dox down vs 48h-0Dox	-2.0817	0.974626	0.664955	-1.00256	72h-10Dox down vs 72h-0Dox	-0.0324767
AC139099.3	?	0.268742	0.352209	-1.10201	24h-10Dox down vs 24h-0Dox	-1.15966	0.057027	0.0611413	-1.14211	48h-10Dox down vs 48h-0Dox	-2.10509	0.0830994	0.207685	-1.08319	72h-10Dox down vs 72h-0Dox	-1.89035
AC139712.2	processed_pseudogene	0.000320945	0.00488339	1.32504	24h-10Dox up vs 24h-0Dox	4.97797	0.0192073	0.0283921	1.14768	48h-10Dox up vs 48h-0Dox	2.70286	0.174747	0.3148	1.05968	72h-10Dox up vs 72h-0Dox	1.44251
AC140481.1	?	0.0495942	0.12854	1.10709	24h-10Dox up vs 24h-0Dox	2.18336	0.00134693	0.00452311	-1.29975	48h-10Dox down vs 48h-0Dox	-4.14986	0.921367	0.651194	-1.00737	72h-10Dox down vs 72h-0Dox	-0.100809
AC141586.5	transcribed_unprocessed_pseudogene	0.0912245	0.188935	-1.10702	24h-10Dox down vs 24h-0Dox	-1.83613	0.112857	0.0992788	-1.08838	48h-10Dox down vs 48h-0Dox	-1.71061	0.515878	0.520997	1.03392	72h-10Dox up vs 72h-0Dox	0.669458
AC144530.1	processed_pseudogene	0.148441	0.250071	-1.17799	24h-10Dox down vs 24h-0Dox	-1.54441	0.245101	0.173199	-1.16153	48h-10Dox down vs 48h-0Dox	-1.22219	0.100401	0.232566	-1.2518	72h-10Dox down vs 72h-0Dox	-1.77993
AC144652.1	lincRNA	0.30304	0.375679	1.1084	24h-10Dox up vs 24h-0Dox	1.07611	0.0832543	0.0797578	1.13533	48h-10Dox up vs 48h-0Dox	1.88927	0.896097	0.644725	1.01094	72h-10Dox up vs 72h-0Dox	0.133388
AC145436.1	?	0.362695	0.410196	-1.15563	24h-10Dox down vs 24h-0Dox	-0.946231	0.148975	0.121043	-1.43335	48h-10Dox down vs 48h-0Dox	-1.54219	0.544571	0.532861	-1.18869	72h-10Dox down vs 72h-0Dox	-0.623585
AC156455.1	processed_transcript	0.873891	0.614706	1.00806	24h-10Dox up vs 24h-0Dox	0.162143	0.209353	0.154536	1.06662	48h-10Dox up vs 48h-0Dox	1.32654	0.659717	0.574932	-1.01983	72h-10Dox down vs 72h-0Dox	-0.451448
AC159540.1	lincRNA	0.943739	0.631125	-1.01502	24h-10Dox down vs 24h-0Dox	-0.0720627	0.173526	0.135096	-1.38223	48h-10Dox down vs 48h-0Dox	-1.44694	0.535332	0.528886	-1.21109	72h-10Dox down vs 72h-0Dox	-0.638202
ACAA1	protein_coding	0.0476397	0.12535	1.07305	24h-10Dox up vs 24h-0Dox	2.20578	0.376349	0.234353	-1.03111	48h-10Dox down vs 48h-0Dox	-0.918701	0.0780101	0.200865	1.07073	72h-10Dox up vs 72h-0Dox	1.92683
ACAA2	protein_coding	0.0269033	0.0875782	1.03503	24h-10Dox up vs 24h-0Dox	2.52012	0.0462593	0.0528096	-1.03198	48h-10Dox down vs 48h-0Dox	-2.22215	0.0353963	0.126981	-1.03378	72h-10Dox down vs 72h-0Dox	-2.37008
ACACA	protein_coding	0.642919	0.542609	-1.0865	24h-10Dox down vs 24h-0Dox	-0.475573	0.500192	0.283641	-1.07594	48h-10Dox down vs 48h-0Dox	-0.695166	0.271379	0.393242	1.11582	72h-10Dox up vs 72h-0Dox	1.15295
ACACB	protein_coding	0.340328	0.398735	1.08426	24h-10Dox up vs 24h-0Dox	0.992965	0.577755	0.310782	1.04635	48h-10Dox up vs 48h-0Dox	0.57219	0.324464	0.425336	1.07409	72h-10Dox up vs 72h-0Dox	1.02747
ACAD10	protein_coding	0.843412	0.605336	-1.00437	24h-10Dox down vs 24h-0Dox	-0.201855	0.927103	0.415746	1.00172	48h-10Dox up vs 48h-0Dox	0.093431	0.431955	0.484357	-1.01223	72h-10Dox down vs 72h-0Dox	-0.813177
ACAD11	protein_coding	0.175988	0.277325	-1.09724	24h-10Dox down vs 24h-0Dox	-1.43804	0.823056	0.386997	1.01276	48h-10Dox up vs 48h-0Dox	0.228564	0.0144339	0.0728625	-1.13325	72h-10Dox down vs 72h-0Dox	-2.857
ACAD8	protein_coding	0.225834	0.320768	1.04832	24h-10Dox up vs 24h-0Dox	1.27678	0.00362483	0.0088547	1.15128	48h-10Dox up vs 48h-0Dox	3.60316	0.799742	0.617975	1.01031	72h-10Dox up vs 72h-0Dox	0.259375
ACAD9	protein_coding	0.40921	0.434771	1.01952	24h-10Dox up vs 24h-0Dox	0.855165	0.0564947	0.0607842	-1.05454	48h-10Dox down vs 48h-0Dox	-2.11037	0.246626	0.375977	-1.02962	72h-10Dox down vs 72h-0Dox	-1.21801
ACADM	protein_coding	0.0211251	0.0746352	-1.11694	24h-10Dox down vs 24h-0Dox	-2.65138	0.123803	0.106221	-1.07136	48h-10Dox down vs 48h-0Dox	-1.65509	0.0986296	0.229585	-1.07472	72h-10Dox down vs 72h-0Dox	-1.79041
ACADS	protein_coding	0.0424516	0.117135	1.22283	24h-10Dox up vs 24h-0Dox	2.26982	0.0455238	0.0521797	1.2325	48h-10Dox up vs 48h-0Dox	2.23106	0.0675509	0.184274	1.16128	72h-10Dox up vs 72h-0Dox	2.00924
ACADSB	protein_coding	0.391481	0.426691	-1.0258	24h-10Dox down vs 24h-0Dox	-0.888989	0.00443674	0.0102037	1.09843	48h-10Dox up vs 48h-0Dox	3.49325	0.923105	0.651261	1.00252	72h-10Dox up vs 72h-0Dox	0.0985726
ACADVL	protein_coding	1.5129e-05	0.000790606	1.16251	24h-10Dox up vs 24h-0Dox	6.962	1.77301e-06	4.8324e-05	1.23002	48h-10Dox up vs 48h-0Dox	8.60312	0.004523	0.0343734	1.0919	72h-10Dox up vs 72h-0Dox	3.4828
ACAN	protein_coding	0.0693192	0.158996	-1.19532	24h-10Dox down vs 24h-0Dox	-1.99451	0.00472234	0.0106992	-1.27363	48h-10Dox down vs 48h-0Dox	-3.4594	0.00107351	0.013146	-1.18728	72h-10Dox down vs 72h-0Dox	-4.27762
ACAP2	protein_coding	0.605756	0.527696	-1.03382	24h-10Dox down vs 24h-0Dox	-0.530035	0.00313075	0.00804673	1.24706	48h-10Dox up vs 48h-0Dox	3.68315	0.889116	0.642136	1.00784	72h-10Dox up vs 72h-0Dox	0.142415
ACAP3	protein_coding	0.19919	0.299535	1.12602	24h-10Dox up vs 24h-0Dox	1.35884	0.63215	0.329607	1.04674	48h-10Dox up vs 48h-0Dox	0.491194	0.982412	0.666404	1.00205	72h-10Dox up vs 72h-0Dox	0.0225083
ACAT1	protein_coding	0.18427	0.285116	-1.02902	24h-10Dox down vs 24h-0Dox	-1.40882	5.61501e-06	0.00010808	-1.15804	48h-10Dox down vs 48h-0Dox	-7.6909	2.1105e-06	0.000154332	-1.14998	72h-10Dox down vs 72h-0Dox	-8.46046
ACAT2	protein_coding	0.204056	0.303788	-1.07124	24h-10Dox down vs 24h-0Dox	-1.34321	1.6961e-05	0.000227323	-1.17479	48h-10Dox down vs 48h-0Dox	-6.88096	0.00386518	0.0309617	-1.05911	72h-10Dox down vs 72h-0Dox	-3.5682
ACBD3	protein_coding	0.639219	0.541244	1.01453	24h-10Dox up vs 24h-0Dox	0.480926	0.00253537	0.0069368	1.10459	48h-10Dox up vs 48h-0Dox	3.79879	0.0932883	0.222932	-1.04758	72h-10Dox down vs 72h-0Dox	-1.82306
ACBD4	protein_coding	0.0241598	0.0817681	1.1727	24h-10Dox up vs 24h-0Dox	2.5786	0.00175682	0.00539944	1.2634	48h-10Dox up vs 48h-0Dox	4.00154	0.816607	0.622898	1.01003	72h-10Dox up vs 72h-0Dox	0.237063
ACBD5	protein_coding	0.97213	0.637885	1.00148	24h-10Dox up vs 24h-0Dox	0.0356719	0.216855	0.158562	1.05268	48h-10Dox up vs 48h-0Dox	1.30351	0.041642	0.139542	-1.08058	72h-10Dox down vs 72h-0Dox	-2.28048
ACBD6	protein_coding	0.0472792	0.124769	1.09979	24h-10Dox up vs 24h-0Dox	2.21001	0.330587	0.213631	-1.04399	48h-10Dox down vs 48h-0Dox	-1.01401	0.989894	0.667187	-1.00053	72h-10Dox down vs 72h-0Dox	-0.0129332
ACCS	protein_coding	0.791291	0.59094	1.01698	24h-10Dox up vs 24h-0Dox	0.270607	0.000506157	0.00234583	1.31742	48h-10Dox up vs 48h-0Dox	4.70932	0.741128	0.599481	-1.01235	72h-10Dox down vs 72h-0Dox	-0.338102
ACD	protein_coding	0.00101956	0.0104987	1.08161	24h-10Dox up vs 24h-0Dox	4.30681	0.000134736	0.000954628	-1.12503	48h-10Dox down vs 48h-0Dox	-5.50699	0.0250427	0.10344	-1.0566	72h-10Dox down vs 72h-0Dox	-2.55911
ACHE	protein_coding	0.220263	0.31625	1.17059	24h-10Dox up vs 24h-0Dox	1.29326	0.46655	0.271289	1.09051	48h-10Dox up vs 48h-0Dox	0.751992	0.135155	0.274876	1.13005	72h-10Dox up vs 72h-0Dox	1.60192
ACIN1	protein_coding	0.433778	0.448155	1.0137	24h-10Dox up vs 24h-0Dox	0.809876	0.482918	0.277196	-1.01282	48h-10Dox down vs 48h-0Dox	-0.724042	0.738668	0.5991	-1.00636	72h-10Dox down vs 72h-0Dox	-0.341452
ACN9	?	0.0553148	0.137889	1.09172	24h-10Dox up vs 24h-0Dox	2.12223	0.71859	0.356481	-1.01599	48h-10Dox down vs 48h-0Dox	-0.368953	0.807028	0.619823	-1.0113	72h-10Dox down vs 72h-0Dox	-0.24972
ACO1	protein_coding	0.285059	0.363403	1.02622	24h-10Dox up vs 24h-0Dox	1.11895	0.863188	0.397835	-1.00334	48h-10Dox down vs 48h-0Dox	-0.176054	0.0661174	0.182322	-1.03863	72h-10Dox down vs 72h-0Dox	-2.02144
ACO2	protein_coding	0.0356715	0.105062	1.04775	24h-10Dox up vs 24h-0Dox	2.36582	0.00156355	0.00498122	-1.07956	48h-10Dox down vs 48h-0Dox	-4.06644	0.000101183	0.0024927	-1.10066	72h-10Dox down vs 72h-0Dox	-5.68701
ACOT1	protein_coding	0.891272	0.618345	1.00382	24h-10Dox up vs 24h-0Dox	0.139625	0.0202118	0.0294524	-1.07361	48h-10Dox down vs 48h-0Dox	-2.6753	0.624844	0.563627	-1.0126	72h-10Dox down vs 72h-0Dox	-0.501864
ACOT13	protein_coding	0.793452	0.591541	1.01656	24h-10Dox up vs 24h-0Dox	0.267732	0.136834	0.113821	1.09646	48h-10Dox up vs 48h-0Dox	1.59439	0.508129	0.517811	-1.03384	72h-10Dox down vs 72h-0Dox	-0.682099
ACOT2	protein_coding	0.633385	0.538976	-1.03921	24h-10Dox down vs 24h-0Dox	-0.489396	0.988437	0.431326	1.00116	48h-10Dox up vs 48h-0Dox	0.0147976	0.559729	0.537871	1.0442	72h-10Dox up vs 72h-0Dox	0.599903
ACOT7	protein_coding	0.0180878	0.0670897	1.08645	24h-10Dox up vs 24h-0Dox	2.73531	0.0594504	0.06297	-1.06842	48h-10Dox down vs 48h-0Dox	-2.08164	0.191472	0.329586	1.05035	72h-10Dox up vs 72h-0Dox	1.38429
ACOT8	protein_coding	0.00239603	0.018214	1.13731	24h-10Dox up vs 24h-0Dox	3.82989	0.00111011	0.00394576	1.14632	48h-10Dox up vs 48h-0Dox	4.25868	0.418605	0.47708	1.02322	72h-10Dox up vs 72h-0Dox	0.837639
ACOT9	protein_coding	0.764643	0.583495	1.00704	24h-10Dox up vs 24h-0Dox	0.306277	0.0524312	0.0575992	1.05873	48h-10Dox up vs 48h-0Dox	2.15226	0.321899	0.423654	1.02955	72h-10Dox up vs 72h-0Dox	1.03317
ACOX1	protein_coding	0.353308	0.406163	1.03466	24h-10Dox up vs 24h-0Dox	0.965588	0.00182759	0.00554523	1.14204	48h-10Dox up vs 48h-0Dox	3.9796	0.380467	0.45771	1.02749	72h-10Dox up vs 72h-0Dox	0.910535
ACOX2	protein_coding	0.00806578	0.0391851	1.15081	24h-10Dox up vs 24h-0Dox	3.17026	2.5274e-05	0.000297586	1.52734	48h-10Dox up vs 48h-0Dox	6.60282	0.0264009	0.106789	1.35072	72h-10Dox up vs 72h-0Dox	2.53038
ACOX3	protein_coding	0.00507185	0.0291136	1.10022	24h-10Dox up vs 24h-0Dox	3.42072	0.00397248	0.0094558	1.11022	48h-10Dox up vs 48h-0Dox	3.5533	0.0971437	0.228233	1.05149	72h-10Dox up vs 72h-0Dox	1.79933
ACP1	protein_coding	0.691196	0.560501	-1.00804	24h-10Dox down vs 24h-0Dox	-0.406969	0.752497	0.366805	-1.00674	48h-10Dox down vs 48h-0Dox	-0.322671	0.133473	0.273031	-1.03735	72h-10Dox down vs 72h-0Dox	-1.60954
ACP2	protein_coding	2.53508e-06	0.000301499	1.19593	24h-10Dox up vs 24h-0Dox	8.31228	5.09481e-05	0.000481302	1.15971	48h-10Dox up vs 48h-0Dox	6.13047	5.15123e-05	0.00155514	1.16774	72h-10Dox up vs 72h-0Dox	6.12321
ACP5	protein_coding	0.000392055	0.00566665	1.29993	24h-10Dox up vs 24h-0Dox	4.85924	0.0010205	0.00372864	1.24433	48h-10Dox up vs 48h-0Dox	4.30629	2.82117e-05	0.00100544	1.26176	72h-10Dox up vs 72h-0Dox	6.52736
ACPL2	?	0.00136358	0.0126043	-1.14445	24h-10Dox down vs 24h-0Dox	-4.14297	0.0355939	0.0437496	-1.0649	48h-10Dox down vs 48h-0Dox	-2.36702	0.0527892	0.159417	-1.05643	72h-10Dox down vs 72h-0Dox	-2.14845
ACSBG1	protein_coding	0.885788	0.617508	-1.01833	24h-10Dox down vs 24h-0Dox	-0.146721	0.0138515	0.0225805	-1.15939	48h-10Dox down vs 48h-0Dox	-2.87919	5.90427e-06	0.000322835	1.38782	72h-10Dox up vs 72h-0Dox	7.65278
ACSF2	protein_coding	0.000788016	0.00886169	1.20858	24h-10Dox up vs 24h-0Dox	4.45351	5.86931e-07	2.173e-05	1.38432	48h-10Dox up vs 48h-0Dox	9.55105	1.41952e-06	0.000118758	1.21826	72h-10Dox up vs 72h-0Dox	8.78776
ACSF3	protein_coding	0.0355308	0.104912	1.0867	24h-10Dox up vs 24h-0Dox	2.368	0.0425395	0.0497018	1.08823	48h-10Dox up vs 48h-0Dox	2.26868	0.253423	0.381169	-1.04433	72h-10Dox down vs 72h-0Dox	-1.19966
ACSL1	protein_coding	0.385499	0.423666	1.02586	24h-10Dox up vs 24h-0Dox	0.900639	0.24792	0.17467	1.03096	48h-10Dox up vs 48h-0Dox	1.21449	0.00754342	0.047859	-1.06746	72h-10Dox down vs 72h-0Dox	-3.20633
ACSL3	protein_coding	0.814744	0.597524	1.01415	24h-10Dox up vs 24h-0Dox	0.23952	0.00098013	0.00364248	1.15747	48h-10Dox up vs 48h-0Dox	4.32918	0.104175	0.236689	1.04181	72h-10Dox up vs 72h-0Dox	1.75815
ACSL4	protein_coding	0.243824	0.335596	-1.05243	24h-10Dox down vs 24h-0Dox	-1.2257	0.0100088	0.0180175	1.10508	48h-10Dox up vs 48h-0Dox	3.05407	0.116873	0.253228	1.04987	72h-10Dox up vs 72h-0Dox	1.68971
ACSL6	protein_coding	0.459683	0.461722	1.21454	24h-10Dox up vs 24h-0Dox	0.763901	0.00431411	0.0100012	1.76934	48h-10Dox up vs 48h-0Dox	3.50846	0.011015	0.0608847	1.3721	72h-10Dox up vs 72h-0Dox	3.00252
ACSS1	protein_coding	0.91255	0.623763	1.00371	24h-10Dox up vs 24h-0Dox	0.112161	0.0799669	0.0773815	-1.06104	48h-10Dox down vs 48h-0Dox	-1.91255	0.850257	0.631355	-1.00585	72h-10Dox down vs 72h-0Dox	-0.192908
ACSS2	protein_coding	0.84997	0.607088	-1.00893	24h-10Dox down vs 24h-0Dox	-0.193284	0.18368	0.140644	-1.03817	48h-10Dox down vs 48h-0Dox	-1.41086	0.0116896	0.0633307	-1.04442	72h-10Dox down vs 72h-0Dox	-2.97053
ACTA2	protein_coding	0.242725	0.33469	1.05562	24h-10Dox up vs 24h-0Dox	1.22873	0.0118883	0.0202512	1.1875	48h-10Dox up vs 48h-0Dox	2.96146	0.90581	0.647018	1.00628	72h-10Dox up vs 72h-0Dox	0.12085
ACTB	protein_coding	0.000730722	0.00849832	1.08495	24h-10Dox up vs 24h-0Dox	4.49679	0.550137	0.3015	-1.01447	48h-10Dox down vs 48h-0Dox	-0.614847	0.106697	0.240427	-1.04224	72h-10Dox down vs 72h-0Dox	-1.74398
ACTBP11	processed_pseudogene	0.813839	0.597292	1.0118	24h-10Dox up vs 24h-0Dox	0.240716	0.420623	0.253014	1.05462	48h-10Dox up vs 48h-0Dox	0.833907	0.363238	0.447508	-1.06145	72h-10Dox down vs 72h-0Dox	-0.945123
ACTBP2	processed_pseudogene	0.0437578	0.119528	1.23075	24h-10Dox up vs 24h-0Dox	2.25303	0.0490738	0.0549891	1.32502	48h-10Dox up vs 48h-0Dox	2.18925	0.783408	0.61321	-1.03172	72h-10Dox down vs 72h-0Dox	-0.281118
ACTBP7	processed_pseudogene	0.91709	0.624998	1.01659	24h-10Dox up vs 24h-0Dox	0.106314	6.67788e-12	8.55436e-09	6.74002	48h-10Dox up vs 48h-0Dox	25.9064	0.519936	0.522104	-1.0213	72h-10Dox down vs 72h-0Dox	-0.662882
ACTBP9	processed_pseudogene	0.127111	0.228578	1.10732	24h-10Dox up vs 24h-0Dox	1.63917	5.03267e-08	3.83734e-06	-12.9718	48h-10Dox down vs 48h-0Dox	-11.9571	0.79995	0.617975	-1.32692	72h-10Dox down vs 72h-0Dox	-0.259099
ACTG1P11	processed_pseudogene	0.379685	0.420135	1.06518	24h-10Dox up vs 24h-0Dox	0.91208	0.00464951	0.0105641	1.26821	48h-10Dox up vs 48h-0Dox	3.46783	0.425721	0.481217	-1.04524	72h-10Dox down vs 72h-0Dox	-0.824537
ACTG1P12	processed_pseudogene	0.744423	0.577272	1.02301	24h-10Dox up vs 24h-0Dox	0.333621	0.409744	0.248736	1.07696	48h-10Dox up vs 48h-0Dox	0.85416	0.311632	0.417993	-1.07947	72h-10Dox down vs 72h-0Dox	-1.0563
ACTG1P2	processed_pseudogene	0.353175	0.406163	1.06713	24h-10Dox up vs 24h-0Dox	0.965864	0.00024518	0.00140589	1.38027	48h-10Dox up vs 48h-0Dox	5.13957	0.139822	0.279871	-1.0807	72h-10Dox down vs 72h-0Dox	-1.58118
ACTG1P4	processed_pseudogene	0.702698	0.564273	1.03295	24h-10Dox up vs 24h-0Dox	0.390934	0.203623	0.151546	1.11703	48h-10Dox up vs 48h-0Dox	1.34459	0.569795	0.542941	-1.03977	72h-10Dox down vs 72h-0Dox	-0.58437
ACTL6A	protein_coding	0.82802	0.601345	1.00441	24h-10Dox up vs 24h-0Dox	0.222036	0.815163	0.384523	-1.00508	48h-10Dox down vs 48h-0Dox	-0.238968	0.25894	0.385358	-1.02868	72h-10Dox down vs 72h-0Dox	-1.18504
ACTN1	protein_coding	0.0646089	0.15257	1.03163	24h-10Dox up vs 24h-0Dox	2.03455	0.00146348	0.00476132	-1.07778	48h-10Dox down vs 48h-0Dox	-4.10338	0.651878	0.573009	-1.01068	72h-10Dox down vs 72h-0Dox	-0.46267
ACTN2	protein_coding	0.620803	0.533513	-1.03516	24h-10Dox down vs 24h-0Dox	-0.507792	0.084043	0.0802468	1.14391	48h-10Dox up vs 48h-0Dox	1.88381	0.151614	0.292069	1.13465	72h-10Dox up vs 72h-0Dox	1.53134
ACTN4	protein_coding	0.00190512	0.015752	1.09624	24h-10Dox up vs 24h-0Dox	3.95656	6.35828e-05	0.000553326	-1.15281	48h-10Dox down vs 48h-0Dox	-5.98534	0.769351	0.608866	-1.00767	72h-10Dox down vs 72h-0Dox	-0.299945
ACTN4P1	processed_pseudogene	0.0048633	0.0283321	1.11838	24h-10Dox up vs 24h-0Dox	3.44346	0.0795748	0.0771069	-1.06185	48h-10Dox down vs 48h-0Dox	-1.91539	0.775259	0.610754	1.0093	72h-10Dox up vs 72h-0Dox	0.292019
ACTR10	protein_coding	0.851227	0.607535	1.00783	24h-10Dox up vs 24h-0Dox	0.191642	0.00164561	0.00513772	1.1797	48h-10Dox up vs 48h-0Dox	4.03792	0.418945	0.477357	1.03133	72h-10Dox up vs 72h-0Dox	0.837008
ACTR1A	protein_coding	0.00128181	0.0122649	1.08974	24h-10Dox up vs 24h-0Dox	4.17767	0.0291815	0.0378555	-1.05427	48h-10Dox down vs 48h-0Dox	-2.47581	0.976998	0.665337	1.0007	72h-10Dox up vs 72h-0Dox	0.029439
ACTR1B	protein_coding	0.00539891	0.0303748	1.11087	24h-10Dox up vs 24h-0Dox	3.38689	0.0501569	0.055851	1.06391	48h-10Dox up vs 48h-0Dox	2.17706	0.0341031	0.124406	1.064	72h-10Dox up vs 72h-0Dox	2.39052
ACTR2	protein_coding	0.724659	0.57068	-1.01825	24h-10Dox down vs 24h-0Dox	-0.36061	0.0083554	0.0159275	1.18157	48h-10Dox up vs 48h-0Dox	3.15126	0.294571	0.407113	1.06	72h-10Dox up vs 72h-0Dox	1.09604
ACTR3	protein_coding	0.864953	0.612431	-1.00591	24h-10Dox down vs 24h-0Dox	-0.173757	0.625823	0.32735	-1.0156	48h-10Dox down vs 48h-0Dox	-0.500431	0.102602	0.234701	-1.05383	72h-10Dox down vs 72h-0Dox	-1.76714
ACTR3B	protein_coding	0.333581	0.394931	-1.04361	24h-10Dox down vs 24h-0Dox	-1.00749	0.242548	0.171888	-1.0507	48h-10Dox down vs 48h-0Dox	-1.22922	0.939061	0.65557	-1.0035	72h-10Dox down vs 72h-0Dox	-0.0780676
ACTR3P2	processed_pseudogene	0.462246	0.462856	-1.02329	24h-10Dox down vs 24h-0Dox	-0.759444	0.354004	0.224573	-1.02588	48h-10Dox down vs 48h-0Dox	-0.964139	0.364809	0.448604	-1.02313	72h-10Dox down vs 72h-0Dox	-0.941923
ACTR5	protein_coding	0.539521	0.499779	-1.02225	24h-10Dox down vs 24h-0Dox	-0.631557	0.121719	0.104998	-1.06361	48h-10Dox down vs 48h-0Dox	-1.66532	0.22207	0.355947	-1.05077	72h-10Dox down vs 72h-0Dox	-1.28788
ACTR6	protein_coding	0.652902	0.545988	-1.07153	24h-10Dox down vs 24h-0Dox	-0.461201	0.126909	0.108078	1.16496	48h-10Dox up vs 48h-0Dox	1.64013	0.683651	0.582484	-1.03244	72h-10Dox down vs 72h-0Dox	-0.417548
ACTR8	protein_coding	0.430558	0.446713	1.02821	24h-10Dox up vs 24h-0Dox	0.815714	0.629475	0.328669	1.0175	48h-10Dox up vs 48h-0Dox	0.495094	0.828003	0.627034	1.0081	72h-10Dox up vs 72h-0Dox	0.222058
ACVR1	protein_coding	0.962947	0.636137	-1.00094	24h-10Dox down vs 24h-0Dox	-0.0474348	0.0198391	0.0290644	1.0564	48h-10Dox up vs 48h-0Dox	2.68537	0.109891	0.244703	1.03947	72h-10Dox up vs 72h-0Dox	1.72647
ACVR1B	protein_coding	0.0288414	0.0913887	1.05504	24h-10Dox up vs 24h-0Dox	2.4822	2.32694e-05	0.000286066	1.1468	48h-10Dox up vs 48h-0Dox	6.65987	0.000334661	0.00599596	1.10679	72h-10Dox up vs 72h-0Dox	4.95305
ACVR1C	protein_coding	0.715284	0.567426	-1.05993	24h-10Dox down vs 24h-0Dox	-0.37351	0.0376392	0.0454609	1.26379	48h-10Dox up vs 48h-0Dox	2.33628	0.196925	0.334057	-1.11171	72h-10Dox down vs 72h-0Dox	-1.36622
ACVR2A	protein_coding	0.177268	0.278348	1.108	24h-10Dox up vs 24h-0Dox	1.43345	0.405194	0.246957	1.05751	48h-10Dox up vs 48h-0Dox	0.862738	0.650111	0.572227	1.02909	72h-10Dox up vs 72h-0Dox	0.465208
ACVR2B	protein_coding	0.273814	0.355984	-1.12043	24h-10Dox down vs 24h-0Dox	-1.14681	0.454447	0.266338	1.06071	48h-10Dox up vs 48h-0Dox	0.773057	0.859051	0.634148	-1.01211	72h-10Dox down vs 72h-0Dox	-0.18144
ACY1	protein_coding	0.0897626	0.187033	1.11586	24h-10Dox up vs 24h-0Dox	1.84555	0.506183	0.285572	1.03545	48h-10Dox up vs 48h-0Dox	0.68529	0.324731	0.425396	-1.04369	72h-10Dox down vs 72h-0Dox	-1.02688
ACYP1	protein_coding	0.337084	0.396925	1.0695	24h-10Dox up vs 24h-0Dox	0.999926	0.171393	0.133875	1.09326	48h-10Dox up vs 48h-0Dox	1.45475	0.0209839	0.0929771	-1.13956	72h-10Dox down vs 72h-0Dox	-2.65501
ACYP2	protein_coding	0.960837	0.63551	-1.0079	24h-10Dox down vs 24h-0Dox	-0.050138	0.63237	0.329617	1.08047	48h-10Dox up vs 48h-0Dox	0.490873	0.0845879	0.209917	1.27105	72h-10Dox up vs 72h-0Dox	1.88007
AD000090.2	?	0.737157	0.575008	-1.03264	24h-10Dox down vs 24h-0Dox	-0.343511	0.727651	0.359118	-1.03692	48h-10Dox down vs 48h-0Dox	-0.356506	0.0161298	0.0785562	-1.2772	72h-10Dox down vs 72h-0Dox	-2.79713
AD000092.3	?	0.0798862	0.174588	-1.05299	24h-10Dox down vs 24h-0Dox	-1.91313	6.23154e-06	0.000113068	-1.21859	48h-10Dox down vs 48h-0Dox	-7.61199	0.0553991	0.163988	-1.05612	72h-10Dox down vs 72h-0Dox	-2.12138
ADA	protein_coding	0.634235	0.539287	1.01682	24h-10Dox up vs 24h-0Dox	0.488159	0.223456	0.162345	-1.04168	48h-10Dox down vs 48h-0Dox	-1.28378	0.0872794	0.213484	1.05439	72h-10Dox up vs 72h-0Dox	1.86188
ADAL	protein_coding	0.0555046	0.138181	1.0589	24h-10Dox up vs 24h-0Dox	2.12031	0.000779029	0.0031205	1.14346	48h-10Dox up vs 48h-0Dox	4.46008	0.688612	0.58345	-1.01229	72h-10Dox down vs 72h-0Dox	-0.410587
ADAM10	protein_coding	0.905561	0.622553	-1.00368	24h-10Dox down vs 24h-0Dox	-0.12117	0.000643771	0.00274357	1.13911	48h-10Dox up vs 48h-0Dox	4.56974	0.452053	0.493276	1.02087	72h-10Dox up vs 72h-0Dox	0.777267
ADAM11	protein_coding	9.40447e-05	0.00227893	1.24666	24h-10Dox up vs 24h-0Dox	5.73346	0.00112692	0.00397922	1.1558	48h-10Dox up vs 48h-0Dox	4.25019	6.87021e-06	0.000364638	1.21687	72h-10Dox up vs 72h-0Dox	7.53859
ADAM15	protein_coding	2.38635e-05	0.00104502	1.18436	24h-10Dox up vs 24h-0Dox	6.64243	0.0174783	0.0265155	1.0712	48h-10Dox up vs 48h-0Dox	2.75381	0.000111989	0.00266399	1.14613	72h-10Dox up vs 72h-0Dox	5.6229
ADAM17	protein_coding	0.260572	0.347077	1.03152	24h-10Dox up vs 24h-0Dox	1.18076	6.39446e-05	0.000554215	1.15879	48h-10Dox up vs 48h-0Dox	5.98165	0.2975	0.409156	1.02859	72h-10Dox up vs 72h-0Dox	1.0891
ADAM19	protein_coding	0.00102598	0.010542	-1.13615	24h-10Dox down vs 24h-0Dox	-4.30326	0.239742	0.170749	-1.04685	48h-10Dox down vs 48h-0Dox	-1.23702	0.00246633	0.022687	1.27574	72h-10Dox up vs 72h-0Dox	3.81398
ADAM1A	unitary_pseudogene	0.22877	0.32312	-1.12051	24h-10Dox down vs 24h-0Dox	-1.26823	0.346714	0.220812	-1.11411	48h-10Dox down vs 48h-0Dox	-0.979404	0.555665	0.536481	-1.06764	72h-10Dox down vs 72h-0Dox	-0.606217
ADAM22	protein_coding	0.804529	0.594733	1.01391	24h-10Dox up vs 24h-0Dox	0.253028	0.130599	0.110325	1.06404	48h-10Dox up vs 48h-0Dox	1.62277	0.0979197	0.22888	1.05339	72h-10Dox up vs 72h-0Dox	1.79465
ADAM23	protein_coding	0.0571753	0.140722	-1.12894	24h-10Dox down vs 24h-0Dox	-2.10363	0.0109367	0.0190871	-1.1204	48h-10Dox down vs 48h-0Dox	-3.00636	0.831744	0.628224	1.00672	72h-10Dox up vs 72h-0Dox	0.217145
ADAM9	protein_coding	1.18074e-08	1.71105e-05	1.28288	24h-10Dox up vs 24h-0Dox	13.6045	9.99259e-11	5.33354e-08	1.52913	48h-10Dox up vs 48h-0Dox	20.5791	7.97483e-09	2.38568e-06	1.37538	72h-10Dox up vs 72h-0Dox	14.0834
ADAMTS1	protein_coding	9.74166e-05	0.00232555	-1.36502	24h-10Dox down vs 24h-0Dox	-5.71107	0.0167011	0.0257079	-1.1408	48h-10Dox down vs 48h-0Dox	-2.77836	0.0123717	0.0655926	1.22109	72h-10Dox up vs 72h-0Dox	2.94001
ADAMTS12	protein_coding	0.766193	0.583979	-1.03691	24h-10Dox down vs 24h-0Dox	-0.30419	0.531718	0.294836	1.06734	48h-10Dox up vs 48h-0Dox	0.643958	0.250885	0.379093	1.11768	72h-10Dox up vs 72h-0Dox	1.20647
ADAMTS15	protein_coding	8.0805e-05	0.00210683	1.31226	24h-10Dox up vs 24h-0Dox	5.83042	0.00426611	0.00993255	1.40298	48h-10Dox up vs 48h-0Dox	3.51454	0.0213088	0.0938272	1.5629	72h-10Dox up vs 72h-0Dox	2.64669
ADAMTS3	protein_coding	0.210209	0.308322	-1.12866	24h-10Dox down vs 24h-0Dox	-1.32388	0.931803	0.416948	1.00491	48h-10Dox up vs 48h-0Dox	0.0873896	0.624874	0.563627	-1.02498	72h-10Dox down vs 72h-0Dox	-0.501821
ADAMTS4	protein_coding	0.0624676	0.148974	1.09926	24h-10Dox up vs 24h-0Dox	2.05365	0.376813	0.23457	1.03477	48h-10Dox up vs 48h-0Dox	0.917777	0.371678	0.452453	1.03375	72h-10Dox up vs 72h-0Dox	0.92804
ADAMTS6	protein_coding	0.445518	0.453808	1.04584	24h-10Dox up vs 24h-0Dox	0.788828	0.0198128	0.0290458	1.17676	48h-10Dox up vs 48h-0Dox	2.68608	0.00638385	0.0431358	1.24741	72h-10Dox up vs 72h-0Dox	3.29634
ADAMTS7	protein_coding	0.00848806	0.0402433	1.25325	24h-10Dox up vs 24h-0Dox	3.14278	0.000155453	0.0010581	1.47411	48h-10Dox up vs 48h-0Dox	5.41815	3.17838e-05	0.00108571	1.41129	72h-10Dox up vs 72h-0Dox	6.44614
ADAMTS9	protein_coding	0.0988481	0.198083	-1.18396	24h-10Dox down vs 24h-0Dox	-1.78911	0.481578	0.276761	1.04818	48h-10Dox up vs 48h-0Dox	0.726306	0.00229192	0.021753	1.31868	72h-10Dox up vs 72h-0Dox	3.85437
ADAMTSL4	protein_coding	0.00996618	0.0449895	1.38026	24h-10Dox up vs 24h-0Dox	3.05636	0.0152395	0.0241045	1.27423	48h-10Dox up vs 48h-0Dox	2.82774	0.0451937	0.146423	1.16256	72h-10Dox up vs 72h-0Dox	2.2351
ADAMTSL5	protein_coding	0.0149948	0.0595851	1.31486	24h-10Dox up vs 24h-0Dox	2.83646	0.101671	0.0919648	1.2123	48h-10Dox up vs 48h-0Dox	1.77252	0.341665	0.435275	1.09235	72h-10Dox up vs 72h-0Dox	0.990111
ADAP1	protein_coding	0.00218843	0.0171987	1.63081	24h-10Dox up vs 24h-0Dox	3.87986	0.103114	0.0928266	1.28705	48h-10Dox up vs 48h-0Dox	1.7642	0.363921	0.447959	1.1262	72h-10Dox up vs 72h-0Dox	0.943731
ADAR	protein_coding	0.543694	0.501478	1.0286	24h-10Dox up vs 24h-0Dox	0.624966	0.555009	0.303081	1.02706	48h-10Dox up vs 48h-0Dox	0.607238	0.151021	0.291586	1.07109	72h-10Dox up vs 72h-0Dox	1.53376
ADARB1	protein_coding	0.114619	0.214772	1.02852	24h-10Dox up vs 24h-0Dox	1.70136	0.0283129	0.0370468	1.04942	48h-10Dox up vs 48h-0Dox	2.49229	0.00170627	0.017638	1.09168	72h-10Dox up vs 72h-0Dox	4.01777
ADAT1	protein_coding	0.112766	0.212988	-1.04722	24h-10Dox down vs 24h-0Dox	-1.71109	0.571461	0.308738	-1.01617	48h-10Dox down vs 48h-0Dox	-0.581813	0.683415	0.582443	1.01229	72h-10Dox up vs 72h-0Dox	0.417881
ADAT2	protein_coding	0.0713267	0.161696	-1.112	24h-10Dox down vs 24h-0Dox	-1.97821	0.192344	0.145299	-1.07267	48h-10Dox down vs 48h-0Dox	-1.38137	0.0383569	0.13306	-1.10863	72h-10Dox down vs 72h-0Dox	-2.32587
ADAT3	protein_coding	0.566834	0.511032	1.14963	24h-10Dox up vs 24h-0Dox	0.588923	0.718504	0.356469	1.13854	48h-10Dox up vs 48h-0Dox	0.369072	0.750508	0.603091	1.12438	72h-10Dox up vs 72h-0Dox	0.325365
ADC	?	0.919593	0.625518	1.01014	24h-10Dox up vs 24h-0Dox	0.103091	0.701224	0.350996	-1.03257	48h-10Dox down vs 48h-0Dox	-0.392982	0.00460325	0.0347958	-1.20608	72h-10Dox down vs 72h-0Dox	-3.47325
ADCK1	protein_coding	0.110605	0.211242	1.09182	24h-10Dox up vs 24h-0Dox	1.72262	0.1502	0.121761	1.07613	48h-10Dox up vs 48h-0Dox	1.53713	0.227075	0.359609	1.05016	72h-10Dox up vs 72h-0Dox	1.27315
ADCK2	protein_coding	0.00221854	0.0173494	1.12721	24h-10Dox up vs 24h-0Dox	3.87232	0.548531	0.300827	1.02032	48h-10Dox up vs 48h-0Dox	0.617364	0.678345	0.58043	1.01447	72h-10Dox up vs 72h-0Dox	0.425018
ADCK3	?	0.837639	0.603818	-1.00722	24h-10Dox down vs 24h-0Dox	-0.209413	0.00669472	0.0136083	-1.11522	48h-10Dox down vs 48h-0Dox	-3.27068	0.149823	0.289947	-1.05045	72h-10Dox down vs 72h-0Dox	-1.53869
ADCK4	?	0.00209224	0.0168265	1.16803	24h-10Dox up vs 24h-0Dox	3.90469	0.0102872	0.0183026	1.13332	48h-10Dox up vs 48h-0Dox	3.0393	0.658627	0.574622	1.01811	72h-10Dox up vs 72h-0Dox	0.453005
ADCY1	protein_coding	0.509756	0.486711	-1.18493	24h-10Dox down vs 24h-0Dox	-0.679435	0.059929	0.0633579	-1.30161	48h-10Dox down vs 48h-0Dox	-2.07711	0.293935	0.407047	1.09065	72h-10Dox up vs 72h-0Dox	1.09755
ADCY10P1	transcribed_unprocessed_pseudogene	0.190347	0.29081	-1.16839	24h-10Dox down vs 24h-0Dox	-1.38807	0.225262	0.16317	-1.15784	48h-10Dox down vs 48h-0Dox	-1.27846	0.266973	0.39048	-1.11236	72h-10Dox down vs 72h-0Dox	-1.16418
ADCY2	protein_coding	0.288616	0.365908	1.23638	24h-10Dox up vs 24h-0Dox	1.11032	0.00135103	0.004528	-1.40596	48h-10Dox down vs 48h-0Dox	-4.14815	0.0761677	0.198398	-1.07692	72h-10Dox down vs 72h-0Dox	-1.94058
ADCY3	protein_coding	0.0581467	0.142267	1.0472	24h-10Dox up vs 24h-0Dox	2.09414	0.0164845	0.0255032	-1.05873	48h-10Dox down vs 48h-0Dox	-2.7854	0.0206544	0.0921823	1.0554	72h-10Dox up vs 72h-0Dox	2.66358
ADCY5	protein_coding	0.428819	0.445611	1.07362	24h-10Dox up vs 24h-0Dox	0.818879	0.0262185	0.0352397	1.14589	48h-10Dox up vs 48h-0Dox	2.53415	2.26974e-05	0.00086513	1.22018	72h-10Dox up vs 72h-0Dox	6.6771
ADCY6	protein_coding	0.000657928	0.00792034	1.17016	24h-10Dox up vs 24h-0Dox	4.55719	0.00172843	0.00534037	1.11417	48h-10Dox up vs 48h-0Dox	4.0106	0.00144255	0.0159651	1.09972	72h-10Dox up vs 72h-0Dox	4.11144
ADCY7	protein_coding	0.00126965	0.0122279	1.14775	24h-10Dox up vs 24h-0Dox	4.18303	0.000450453	0.00217892	1.16172	48h-10Dox up vs 48h-0Dox	4.77753	3.09935e-05	0.00107357	1.20754	72h-10Dox up vs 72h-0Dox	6.46325
ADCY9	protein_coding	0.577856	0.515868	1.05308	24h-10Dox up vs 24h-0Dox	0.572037	0.394072	0.241951	-1.06362	48h-10Dox down vs 48h-0Dox	-0.883983	0.275391	0.395844	1.07654	72h-10Dox up vs 72h-0Dox	1.14285
ADD1	protein_coding	0.00359353	0.0236711	1.05302	24h-10Dox up vs 24h-0Dox	3.60789	0.519332	0.290559	1.01013	48h-10Dox up vs 48h-0Dox	0.663859	0.00226594	0.0216338	1.06612	72h-10Dox up vs 72h-0Dox	3.86066
ADD3	protein_coding	0.315988	0.383705	-1.02794	24h-10Dox down vs 24h-0Dox	-1.04642	0.00586831	0.0124541	1.08645	48h-10Dox up vs 48h-0Dox	3.34182	0.0507724	0.156388	1.05537	72h-10Dox up vs 72h-0Dox	2.17025
ADH5	protein_coding	0.21842	0.315029	-1.04117	24h-10Dox down vs 24h-0Dox	-1.29879	0.474474	0.274056	-1.02273	48h-10Dox down vs 48h-0Dox	-0.738387	0.134397	0.273956	1.05055	72h-10Dox up vs 72h-0Dox	1.60534
ADH5P2	processed_pseudogene	0.386735	0.424237	1.08315	24h-10Dox up vs 24h-0Dox	0.898221	0.914526	0.412005	1.01028	48h-10Dox up vs 48h-0Dox	0.109615	0.655069	0.573523	-1.04076	72h-10Dox down vs 72h-0Dox	-0.458095
ADH5P4	processed_pseudogene	0.365906	0.411871	-1.03751	24h-10Dox down vs 24h-0Dox	-0.939693	0.592994	0.315958	1.02186	48h-10Dox up vs 48h-0Dox	0.549121	0.676123	0.580013	1.01623	72h-10Dox up vs 72h-0Dox	0.428154
ADI1	protein_coding	0.00809272	0.0391851	1.05297	24h-10Dox up vs 24h-0Dox	3.16846	0.16884	0.132576	1.02678	48h-10Dox up vs 48h-0Dox	1.4642	0.132023	0.271076	1.03685	72h-10Dox up vs 72h-0Dox	1.61619
ADIPOR1	protein_coding	0.00721086	0.0364949	1.06176	24h-10Dox up vs 24h-0Dox	3.23063	0.0687227	0.0696139	1.03379	48h-10Dox up vs 48h-0Dox	1.99944	0.0351973	0.12653	1.03928	72h-10Dox up vs 72h-0Dox	2.37318
ADIPOR1P2	processed_pseudogene	0.120261	0.221006	1.13431	24h-10Dox up vs 24h-0Dox	1.67257	0.167309	0.131761	1.12283	48h-10Dox up vs 48h-0Dox	1.46992	0.885476	0.641102	1.01063	72h-10Dox up vs 72h-0Dox	0.147126
ADIPOR2	protein_coding	0.86271	0.611498	1.00356	24h-10Dox up vs 24h-0Dox	0.176675	0.17591	0.136421	1.02294	48h-10Dox up vs 48h-0Dox	1.43832	0.319147	0.422255	-1.0151	72h-10Dox down vs 72h-0Dox	-1.03931
ADIRF-AS1	processed_transcript	0.419183	0.440551	-1.06901	24h-10Dox down vs 24h-0Dox	-0.836569	0.824093	0.387286	-1.0215	48h-10Dox down vs 48h-0Dox	-0.2272	0.00235631	0.0221434	-1.31821	72h-10Dox down vs 72h-0Dox	-3.8391
ADK	protein_coding	0.976995	0.639056	-1.0013	24h-10Dox down vs 24h-0Dox	-0.0294435	0.849023	0.394236	1.00941	48h-10Dox up vs 48h-0Dox	0.19452	0.0482108	0.152202	-1.10696	72h-10Dox down vs 72h-0Dox	-2.19914
ADM	protein_coding	2.31062e-06	0.000282162	1.25989	24h-10Dox up vs 24h-0Dox	8.38699	0.499335	0.283299	1.03851	48h-10Dox up vs 48h-0Dox	0.696584	0.474104	0.502885	1.05203	72h-10Dox up vs 72h-0Dox	0.739018
ADM2	protein_coding	0.0015697	0.0138953	1.68226	24h-10Dox up vs 24h-0Dox	4.06425	0.000529246	0.00241165	1.77921	48h-10Dox up vs 48h-0Dox	4.68331	0.0554864	0.164197	1.17308	72h-10Dox up vs 72h-0Dox	2.12049
ADM5	protein_coding	0.0993879	0.198553	1.12671	24h-10Dox up vs 24h-0Dox	1.7859	0.972906	0.427515	1.00268	48h-10Dox up vs 48h-0Dox	0.0346791	0.374366	0.454022	-1.09037	72h-10Dox down vs 72h-0Dox	-0.922655
ADNP	protein_coding	0.0512359	0.131507	-1.05259	24h-10Dox down vs 24h-0Dox	-2.16517	0.0786119	0.0764282	1.05037	48h-10Dox up vs 48h-0Dox	1.9224	0.772145	0.60994	-1.00781	72h-10Dox down vs 72h-0Dox	-0.296195
ADNP2	protein_coding	0.987687	0.642386	1.0006	24h-10Dox up vs 24h-0Dox	0.015757	0.476589	0.274997	1.02834	48h-10Dox up vs 48h-0Dox	0.734779	0.985302	0.666811	-1.00075	72h-10Dox down vs 72h-0Dox	-0.0188098
ADO	protein_coding	0.866377	0.613037	1.01063	24h-10Dox up vs 24h-0Dox	0.171906	0.0033271	0.00838979	1.28775	48h-10Dox up vs 48h-0Dox	3.64991	0.620144	0.561761	1.03297	72h-10Dox up vs 72h-0Dox	0.508761
ADORA1	protein_coding	0.0449156	0.121333	1.07697	24h-10Dox up vs 24h-0Dox	2.23853	0.008585	0.0161536	1.16517	48h-10Dox up vs 48h-0Dox	3.13666	0.0385352	0.13334	1.17998	72h-10Dox up vs 72h-0Dox	2.32331
ADPGK	protein_coding	0.664861	0.550391	1.00875	24h-10Dox up vs 24h-0Dox	0.444117	0.038728	0.0463217	1.04992	48h-10Dox up vs 48h-0Dox	2.32056	0.419308	0.477484	1.01884	72h-10Dox up vs 72h-0Dox	0.836338
ADPRHL2	protein_coding	0.00222402	0.0173515	1.11766	24h-10Dox up vs 24h-0Dox	3.87096	0.793262	0.378349	-1.00917	48h-10Dox down vs 48h-0Dox	-0.267985	0.846405	0.630784	1.00794	72h-10Dox up vs 72h-0Dox	0.19794
ADPRM	protein_coding	0.259376	0.346404	-1.1016	24h-10Dox down vs 24h-0Dox	-1.1839	0.766312	0.370964	-1.0221	48h-10Dox down vs 48h-0Dox	-0.304031	0.812955	0.621759	-1.01508	72h-10Dox down vs 72h-0Dox	-0.241883
ADRA1B	protein_coding	0.0854373	0.181893	1.04596	24h-10Dox up vs 24h-0Dox	1.87427	0.050511	0.0560926	1.09908	48h-10Dox up vs 48h-0Dox	2.17313	0.0635811	0.178075	1.13214	72h-10Dox up vs 72h-0Dox	2.04364
ADRB2	protein_coding	0.0851887	0.181608	1.12398	24h-10Dox up vs 24h-0Dox	1.87596	0.82194	0.386614	-1.01585	48h-10Dox down vs 48h-0Dox	-0.230033	0.111436	0.246658	-1.08832	72h-10Dox down vs 72h-0Dox	-1.71816
ADRBK1	?	0.000175619	0.00346692	1.23325	24h-10Dox up vs 24h-0Dox	5.34292	0.456871	0.267311	1.0313	48h-10Dox up vs 48h-0Dox	0.76881	0.653132	0.573385	1.01851	72h-10Dox up vs 72h-0Dox	0.46087
ADRBK2	?	0.0994506	0.198553	1.18682	24h-10Dox up vs 24h-0Dox	1.78553	0.160678	0.127828	1.12177	48h-10Dox up vs 48h-0Dox	1.49524	0.0269001	0.107863	1.20541	72h-10Dox up vs 72h-0Dox	2.52018
ADRM1	protein_coding	0.00111148	0.0111757	1.13755	24h-10Dox up vs 24h-0Dox	4.25798	0.00272048	0.00729982	-1.13863	48h-10Dox down vs 48h-0Dox	-3.76009	0.453969	0.494309	1.03579	72h-10Dox up vs 72h-0Dox	0.773896
ADSL	protein_coding	0.298477	0.372412	-1.02312	24h-10Dox down vs 24h-0Dox	-1.08679	0.0106574	0.0187787	-1.069	48h-10Dox down vs 48h-0Dox	-3.02028	0.00164267	0.0171603	-1.09889	72h-10Dox down vs 72h-0Dox	-4.03892
ADSS	protein_coding	0.515317	0.488983	-1.04168	24h-10Dox down vs 24h-0Dox	-0.670369	0.523167	0.291863	1.04212	48h-10Dox up vs 48h-0Dox	0.657668	0.776303	0.610894	1.01826	72h-10Dox up vs 72h-0Dox	0.290621
ADSSL1	protein_coding	0.598471	0.524467	1.05805	24h-10Dox up vs 24h-0Dox	0.540904	0.126459	0.10778	1.13183	48h-10Dox up vs 48h-0Dox	1.64228	0.000155268	0.00342144	1.31689	72h-10Dox up vs 72h-0Dox	5.41888
AE000658.25	processed_pseudogene	0.833119	0.602724	1.01853	24h-10Dox up vs 24h-0Dox	0.21534	0.0356559	0.0438064	-1.19228	48h-10Dox down vs 48h-0Dox	-2.36606	0.644908	0.570576	1.03385	72h-10Dox up vs 72h-0Dox	0.472701
AE000658.27	?	0.196694	0.297383	-1.07997	24h-10Dox down vs 24h-0Dox	-1.36698	0.46767	0.271645	-1.0434	48h-10Dox down vs 48h-0Dox	-0.75006	0.782035	0.612806	1.01814	72h-10Dox up vs 72h-0Dox	0.282952
AEBP1	protein_coding	0.00749592	0.037598	1.13817	24h-10Dox up vs 24h-0Dox	3.20973	0.315018	0.206652	1.03759	48h-10Dox up vs 48h-0Dox	1.04861	0.000970281	0.0122021	1.12376	72h-10Dox up vs 72h-0Dox	4.33491
AEBP2	protein_coding	0.641022	0.541847	-1.02328	24h-10Dox down vs 24h-0Dox	-0.478314	0.21486	0.157548	1.06905	48h-10Dox up vs 48h-0Dox	1.30957	0.900938	0.646042	1.00646	72h-10Dox up vs 72h-0Dox	0.127136
AEN	protein_coding	0.216752	0.31363	1.01615	24h-10Dox up vs 24h-0Dox	1.30382	3.52437e-05	0.000372214	-1.09307	48h-10Dox down vs 48h-0Dox	-6.37623	0.000385064	0.00665736	-1.08665	72h-10Dox down vs 72h-0Dox	-4.86987
AES	protein_coding	0.000926949	0.00990229	1.19429	24h-10Dox up vs 24h-0Dox	4.36087	0.494294	0.281531	1.03185	48h-10Dox up vs 48h-0Dox	0.704956	0.0551356	0.163692	1.10215	72h-10Dox up vs 72h-0Dox	2.12406
AF001548.5	antisense	0.0104432	0.0463569	1.15728	24h-10Dox up vs 24h-0Dox	3.0312	0.333095	0.214631	-1.06637	48h-10Dox down vs 48h-0Dox	-1.00855	0.0936545	0.22309	1.17711	72h-10Dox up vs 72h-0Dox	1.82077
AF013593.1	processed_pseudogene	0.149334	0.25122	-1.09134	24h-10Dox down vs 24h-0Dox	-1.54071	0.0571265	0.0612129	1.11618	48h-10Dox up vs 48h-0Dox	2.10411	0.293912	0.407047	1.0576	72h-10Dox up vs 72h-0Dox	1.09761
AF038458.4	processed_pseudogene	0.973902	0.638062	1.00367	24h-10Dox up vs 24h-0Dox	0.0334034	0.18814	0.14298	1.17097	48h-10Dox up vs 48h-0Dox	1.39554	0.959647	0.660894	1.0054	72h-10Dox up vs 72h-0Dox	0.0516629
AF127936.7	lincRNA	0.877729	0.615902	1.02377	24h-10Dox up vs 24h-0Dox	0.157164	0.331281	0.21384	1.11691	48h-10Dox up vs 48h-0Dox	1.0125	0.738394	0.599091	-1.03153	72h-10Dox down vs 72h-0Dox	-0.341826
AF131215.2	sense_intronic	0.175216	0.276451	-1.21336	24h-10Dox down vs 24h-0Dox	-1.44082	0.908173	0.410357	-1.01355	48h-10Dox down vs 48h-0Dox	-0.117803	0.307329	0.415382	-1.13908	72h-10Dox down vs 72h-0Dox	-1.06617
AF241726.2	processed_pseudogene	0.348066	0.403178	-1.12797	24h-10Dox down vs 24h-0Dox	-0.976556	0.499055	0.283299	-1.09871	48h-10Dox down vs 48h-0Dox	-0.697048	0.85945	0.634148	-1.02665	72h-10Dox down vs 72h-0Dox	-0.18092
AFAP1	protein_coding	0.5887	0.520502	1.02337	24h-10Dox up vs 24h-0Dox	0.55559	0.584841	0.312885	1.02111	48h-10Dox up vs 48h-0Dox	0.561424	0.0282164	0.111243	1.10989	72h-10Dox up vs 72h-0Dox	2.49415
AFAP1L1	protein_coding	0.00906482	0.0421182	-1.04638	24h-10Dox down vs 24h-0Dox	-3.10738	0.27664	0.188498	-1.01739	48h-10Dox down vs 48h-0Dox	-1.13972	0.00469625	0.0353634	1.05006	72h-10Dox up vs 72h-0Dox	3.46241
AFAP1L2	protein_coding	0.00701795	0.035958	1.04944	24h-10Dox up vs 24h-0Dox	3.24525	3.88241e-09	6.72077e-07	1.27779	48h-10Dox up vs 48h-0Dox	15.0014	1.27064e-08	3.30099e-06	1.35366	72h-10Dox up vs 72h-0Dox	13.5166
AFF1	protein_coding	0.445018	0.453701	-1.08309	24h-10Dox down vs 24h-0Dox	-0.789717	0.337204	0.216434	1.08298	48h-10Dox up vs 48h-0Dox	0.999666	0.311041	0.417484	1.08717	72h-10Dox up vs 72h-0Dox	1.05765
AFF3	protein_coding	0.448004	0.455221	1.06927	24h-10Dox up vs 24h-0Dox	0.784417	0.11717	0.10205	1.13702	48h-10Dox up vs 48h-0Dox	1.68819	0.179607	0.319204	1.09536	72h-10Dox up vs 72h-0Dox	1.42513
AFF4	protein_coding	0.477575	0.47056	-1.09014	24h-10Dox down vs 24h-0Dox	-0.733101	0.292435	0.196089	1.10943	48h-10Dox up vs 48h-0Dox	1.10113	0.316219	0.420825	1.09816	72h-10Dox up vs 72h-0Dox	1.0459
AFG3L1P	unitary_pseudogene	0.616656	0.53213	-1.02554	24h-10Dox down vs 24h-0Dox	-0.513895	0.604953	0.319961	-1.03301	48h-10Dox down vs 48h-0Dox	-0.53123	0.260603	0.387123	-1.08458	72h-10Dox down vs 72h-0Dox	-1.18068
AFG3L2	protein_coding	0.000953959	0.0100737	-1.09357	24h-10Dox down vs 24h-0Dox	-4.34454	0.00250526	0.00688087	-1.07122	48h-10Dox down vs 48h-0Dox	-3.80536	0.000379173	0.00659013	-1.08085	72h-10Dox down vs 72h-0Dox	-4.87898
AFG3L2P1	processed_pseudogene	0.0489254	0.127501	-1.06355	24h-10Dox down vs 24h-0Dox	-2.19094	0.885564	0.404108	-1.00352	48h-10Dox down vs 48h-0Dox	-0.147011	0.146962	0.287062	-1.03251	72h-10Dox down vs 72h-0Dox	-1.55059
AFMID	protein_coding	0.899487	0.621011	-1.00405	24h-10Dox down vs 24h-0Dox	-0.12901	0.409921	0.24882	-1.02475	48h-10Dox down vs 48h-0Dox	-0.853828	0.0938007	0.22324	-1.04634	72h-10Dox down vs 72h-0Dox	-1.81986
AFTPH	protein_coding	0.764084	0.583392	-1.01313	24h-10Dox down vs 24h-0Dox	-0.307029	0.000116507	0.000867706	1.29048	48h-10Dox up vs 48h-0Dox	5.59801	0.531812	0.527272	1.03087	72h-10Dox up vs 72h-0Dox	0.643808
AGA	protein_coding	0.0302662	0.0947062	1.09352	24h-10Dox up vs 24h-0Dox	2.45587	0.000154441	0.00105233	1.21005	48h-10Dox up vs 48h-0Dox	5.42219	0.173013	0.312799	1.0531	72h-10Dox up vs 72h-0Dox	1.44881
AGAP1	protein_coding	0.551018	0.504505	-1.04918	24h-10Dox down vs 24h-0Dox	-0.613469	0.553537	0.302561	-1.04479	48h-10Dox down vs 48h-0Dox	-0.609533	0.341758	0.435334	1.07955	72h-10Dox up vs 72h-0Dox	0.989912
AGAP10	?	0.995316	0.644784	-1.00075	24h-10Dox down vs 24h-0Dox	-0.00599377	0.525932	0.292896	-1.08438	48h-10Dox down vs 48h-0Dox	-0.653221	0.911995	0.648598	-1.01873	72h-10Dox down vs 72h-0Dox	-0.112877
AGAP2	protein_coding	0.0113038	0.048973	1.28513	24h-10Dox up vs 24h-0Dox	2.98859	0.000923285	0.00348476	1.31307	48h-10Dox up vs 48h-0Dox	4.36312	0.000628836	0.00918324	1.21774	72h-10Dox up vs 72h-0Dox	4.5833
AGAP2-AS1	antisense	0.0257086	0.0852489	1.19209	24h-10Dox up vs 24h-0Dox	2.54484	0.655417	0.337321	-1.03565	48h-10Dox down vs 48h-0Dox	-0.457597	0.833062	0.628655	-1.01706	72h-10Dox down vs 72h-0Dox	-0.215414
AGAP3	protein_coding	0.268339	0.351959	1.05398	24h-10Dox up vs 24h-0Dox	1.16069	0.0726974	0.0723697	-1.08102	48h-10Dox down vs 48h-0Dox	-1.96732	0.582513	0.548047	1.01943	72h-10Dox up vs 72h-0Dox	0.564954
AGAP5	protein_coding	0.346595	0.402403	1.231	24h-10Dox up vs 24h-0Dox	0.979655	0.955826	0.422941	1.01148	48h-10Dox up vs 48h-0Dox	0.056561	0.0348114	0.125961	-1.59227	72h-10Dox down vs 72h-0Dox	-2.37923
AGAP8	?	0.73949	0.57558	-1.02637	24h-10Dox down vs 24h-0Dox	-0.340332	0.157573	0.12607	-1.1451	48h-10Dox down vs 48h-0Dox	-1.50741	0.273274	0.394467	-1.11385	72h-10Dox down vs 72h-0Dox	-1.14817
AGBL5	protein_coding	0.000523305	0.00675404	1.11178	24h-10Dox up vs 24h-0Dox	4.68989	0.826125	0.387871	1.00522	48h-10Dox up vs 48h-0Dox	0.224527	0.942694	0.656283	-1.00165	72h-10Dox down vs 72h-0Dox	-0.0734037
AGFG1	protein_coding	0.599657	0.525203	1.02237	24h-10Dox up vs 24h-0Dox	0.539131	0.00443577	0.0102037	1.16182	48h-10Dox up vs 48h-0Dox	3.49336	0.397678	0.466201	-1.04138	72h-10Dox down vs 72h-0Dox	-0.877051
AGFG2	protein_coding	0.000246748	0.00421426	1.15875	24h-10Dox up vs 24h-0Dox	5.13572	0.764586	0.370297	-1.00796	48h-10Dox down vs 48h-0Dox	-0.306353	0.942763	0.656283	-1.00209	72h-10Dox down vs 72h-0Dox	-0.073316
AGGF1	protein_coding	0.587565	0.520241	-1.02055	24h-10Dox down vs 24h-0Dox	-0.557304	0.00314049	0.00805853	1.1341	48h-10Dox up vs 48h-0Dox	3.68145	0.480534	0.505847	1.02423	72h-10Dox up vs 72h-0Dox	0.728075
AGGF1P1	processed_pseudogene	0.840796	0.604871	-1.02047	24h-10Dox down vs 24h-0Dox	-0.205278	0.628467	0.32833	-1.04523	48h-10Dox down vs 48h-0Dox	-0.496565	0.254383	0.382024	1.11048	72h-10Dox up vs 72h-0Dox	1.19709
AGKP1	processed_pseudogene	0.743709	0.576917	1.02074	24h-10Dox up vs 24h-0Dox	0.334591	0.212171	0.156166	-1.09497	48h-10Dox down vs 48h-0Dox	-1.31781	0.848518	0.631158	-1.01406	72h-10Dox down vs 72h-0Dox	-0.195179
AGL	protein_coding	0.255934	0.344266	-1.0589	24h-10Dox down vs 24h-0Dox	-1.19297	0.000663228	0.00280631	1.20876	48h-10Dox up vs 48h-0Dox	4.55256	0.198092	0.335218	1.05225	72h-10Dox up vs 72h-0Dox	1.36241
AGMO	protein_coding	0.807294	0.595358	1.00976	24h-10Dox up vs 24h-0Dox	0.249367	4.94588e-07	1.88562e-05	1.46831	48h-10Dox up vs 48h-0Dox	9.70477	3.23809e-06	0.00021454	1.45992	72h-10Dox up vs 72h-0Dox	8.11736
AGO1	protein_coding	0.294251	0.369917	1.0847	24h-10Dox up vs 24h-0Dox	1.0968	0.676481	0.343905	1.02887	48h-10Dox up vs 48h-0Dox	0.427648	0.179031	0.318449	1.10931	72h-10Dox up vs 72h-0Dox	1.42717
AGO2	protein_coding	0.583541	0.518305	1.04982	24h-10Dox up vs 24h-0Dox	0.563394	0.526411	0.293061	-1.06202	48h-10Dox down vs 48h-0Dox	-0.652453	0.250686	0.378927	1.18092	72h-10Dox up vs 72h-0Dox	1.207
AGO3	protein_coding	0.646031	0.543591	-1.03136	24h-10Dox down vs 24h-0Dox	-0.471082	0.520116	0.290831	1.04088	48h-10Dox up vs 48h-0Dox	0.662592	0.453958	0.494309	1.04762	72h-10Dox up vs 72h-0Dox	0.773916
AGO4	protein_coding	0.143693	0.246298	-1.06752	24h-10Dox down vs 24h-0Dox	-1.56443	0.0659882	0.0676638	1.07744	48h-10Dox up vs 48h-0Dox	2.02255	0.00238604	0.0222873	-1.11871	72h-10Dox down vs 72h-0Dox	-3.83219
AGPAT2	protein_coding	0.00310886	0.0216473	1.28218	24h-10Dox up vs 24h-0Dox	3.68699	0.371634	0.232113	1.06986	48h-10Dox up vs 48h-0Dox	0.928128	0.0392936	0.135065	1.17097	72h-10Dox up vs 72h-0Dox	2.31256
AGPAT3	protein_coding	0.00323067	0.0221954	1.1085	24h-10Dox up vs 24h-0Dox	3.66598	0.0675847	0.0687781	1.05773	48h-10Dox up vs 48h-0Dox	2.00895	0.0605379	0.173276	1.05776	72h-10Dox up vs 72h-0Dox	2.0714
AGPAT4	protein_coding	5.56134e-05	0.00178959	1.48612	24h-10Dox up vs 24h-0Dox	6.07284	2.70746e-07	1.17171e-05	1.611	48h-10Dox up vs 48h-0Dox	10.2616	5.32355e-07	5.7124e-05	1.38076	72h-10Dox up vs 72h-0Dox	9.63845
AGPAT5	protein_coding	0.757538	0.581309	-1.01512	24h-10Dox down vs 24h-0Dox	-0.315856	0.0660052	0.0676638	1.10083	48h-10Dox up vs 48h-0Dox	2.0224	0.288044	0.403666	-1.05434	72h-10Dox down vs 72h-0Dox	-1.1117
AGPAT6	?	0.466029	0.464382	-1.00743	24h-10Dox down vs 24h-0Dox	-0.752893	0.0109122	0.0190651	-1.0285	48h-10Dox down vs 48h-0Dox	-3.00756	0.68509	0.582898	-1.00395	72h-10Dox down vs 72h-0Dox	-0.415527
AGPAT9	?	0.821605	0.600133	1.00929	24h-10Dox up vs 24h-0Dox	0.230474	0.000704854	0.00292206	1.25566	48h-10Dox up vs 48h-0Dox	4.51751	0.192626	0.330599	1.07453	72h-10Dox up vs 72h-0Dox	1.38043
AGPS	protein_coding	0.152531	0.254734	-1.06745	24h-10Dox down vs 24h-0Dox	-1.5276	0.0335218	0.041787	1.10537	48h-10Dox up vs 48h-0Dox	2.39995	0.836902	0.629329	-1.00904	72h-10Dox down vs 72h-0Dox	-0.210379
AGRN	protein_coding	0.0238743	0.0811573	1.29624	24h-10Dox up vs 24h-0Dox	2.58506	0.114727	0.100523	1.18111	48h-10Dox up vs 48h-0Dox	1.7008	0.0322396	0.120106	1.23	72h-10Dox up vs 72h-0Dox	2.42132
AGTPBP1	protein_coding	0.961276	0.635635	-1.00242	24h-10Dox down vs 24h-0Dox	-0.049576	0.00582949	0.0124096	1.17756	48h-10Dox up vs 48h-0Dox	3.34541	0.967708	0.663187	1.00179	72h-10Dox up vs 72h-0Dox	0.0413355
AGTRAP	protein_coding	1.36156e-05	0.000728588	1.2258	24h-10Dox up vs 24h-0Dox	7.03725	0.661557	0.339385	1.01306	48h-10Dox up vs 48h-0Dox	0.448823	0.995797	0.668494	1.00015	72h-10Dox up vs 72h-0Dox	0.00537843
AHCTF1	protein_coding	0.0602002	0.14572	-1.10788	24h-10Dox down vs 24h-0Dox	-2.07456	0.543885	0.299431	-1.03146	48h-10Dox down vs 48h-0Dox	-0.624665	0.454303	0.494528	-1.04452	72h-10Dox down vs 72h-0Dox	-0.77331
AHCTF1P1	?	0.116728	0.217349	-1.10325	24h-10Dox down vs 24h-0Dox	-1.69045	0.172964	0.134731	1.08376	48h-10Dox up vs 48h-0Dox	1.44899	0.774201	0.610407	1.01852	72h-10Dox up vs 72h-0Dox	0.293437
AHCY	protein_coding	0.000703002	0.00830781	1.06841	24h-10Dox up vs 24h-0Dox	4.51902	1.79034e-05	0.000236924	-1.10553	48h-10Dox down vs 48h-0Dox	-6.84284	0.000262283	0.00508222	-1.07905	72h-10Dox down vs 72h-0Dox	-5.0989
AHCYL1	protein_coding	0.520559	0.491065	1.01552	24h-10Dox up vs 24h-0Dox	0.661875	0.00610143	0.0128004	1.07869	48h-10Dox up vs 48h-0Dox	3.32077	0.946205	0.65735	1.00143	72h-10Dox up vs 72h-0Dox	0.0688986
AHCYL2	protein_coding	0.0254657	0.0847522	1.07949	24h-10Dox up vs 24h-0Dox	2.55	6.01542e-05	0.000532901	1.16404	48h-10Dox up vs 48h-0Dox	6.02147	0.131172	0.270171	1.03341	72h-10Dox up vs 72h-0Dox	1.62012
AHCYP4	processed_pseudogene	0.207283	0.306151	1.08594	24h-10Dox up vs 24h-0Dox	1.33301	0.615128	0.323552	1.03107	48h-10Dox up vs 48h-0Dox	0.516149	0.101944	0.23443	-1.11001	72h-10Dox down vs 72h-0Dox	-1.77094
AHDC1	protein_coding	0.00897141	0.041868	1.23705	24h-10Dox up vs 24h-0Dox	3.11296	0.192718	0.145482	1.10478	48h-10Dox up vs 48h-0Dox	1.38012	0.144511	0.284892	1.13867	72h-10Dox up vs 72h-0Dox	1.56094
AHI1	protein_coding	0.437051	0.449656	-1.04121	24h-10Dox down vs 24h-0Dox	-0.803971	0.0143326	0.023176	1.13391	48h-10Dox up vs 48h-0Dox	2.8608	0.761753	0.606258	-1.0103	72h-10Dox down vs 72h-0Dox	-0.310169
AHNAK	protein_coding	0.888328	0.61776	-1.05984	24h-10Dox down vs 24h-0Dox	-0.143434	0.69772	0.349961	-1.13909	48h-10Dox down vs 48h-0Dox	-0.39786	0.288028	0.403666	1.58026	72h-10Dox up vs 72h-0Dox	1.11174
AHNAK2	protein_coding	0.946452	0.631758	1.02259	24h-10Dox up vs 24h-0Dox	0.068582	0.921515	0.414053	-1.02259	48h-10Dox down vs 48h-0Dox	-0.100618	0.0546136	0.16268	1.50213	72h-10Dox up vs 72h-0Dox	2.1294
AHR	protein_coding	0.335129	0.395994	-1.02531	24h-10Dox down vs 24h-0Dox	-1.00414	1.42586e-05	0.000199839	1.18066	48h-10Dox up vs 48h-0Dox	7.00424	0.146315	0.286372	1.03817	72h-10Dox up vs 72h-0Dox	1.55331
AHRR	protein_coding	0.928957	0.627631	-1.00369	24h-10Dox down vs 24h-0Dox	-0.0910469	0.595644	0.316527	-1.02237	48h-10Dox down vs 48h-0Dox	-0.545141	0.120519	0.257779	1.06138	72h-10Dox up vs 72h-0Dox	1.67128
AHSA1	protein_coding	0.150364	0.252207	1.03398	24h-10Dox up vs 24h-0Dox	1.53646	0.000235511	0.00137256	-1.12783	48h-10Dox down vs 48h-0Dox	-5.1639	0.984111	0.666724	-1.00057	72h-10Dox down vs 72h-0Dox	-0.0203335
AHSA2	protein_coding	0.666863	0.55127	-1.03602	24h-10Dox down vs 24h-0Dox	-0.44127	0.110944	0.0979457	1.17209	48h-10Dox up vs 48h-0Dox	1.72079	0.121472	0.259	-1.12629	72h-10Dox down vs 72h-0Dox	-1.66654
AIDA	protein_coding	0.482205	0.473065	-1.04515	24h-10Dox down vs 24h-0Dox	-0.725245	0.0758158	0.0745067	1.13085	48h-10Dox up vs 48h-0Dox	1.94324	0.290774	0.405098	-1.0736	72h-10Dox down vs 72h-0Dox	-1.10512
AIF1L	protein_coding	0.000190777	0.00361937	1.2219	24h-10Dox up vs 24h-0Dox	5.29213	5.52599e-05	0.000506351	1.21747	48h-10Dox up vs 48h-0Dox	6.07703	0.000635887	0.00923158	1.12593	72h-10Dox up vs 72h-0Dox	4.57685
AIFM1	protein_coding	0.00430843	0.0265273	-1.07674	24h-10Dox down vs 24h-0Dox	-3.50918	8.87866e-09	1.16057e-06	-1.27057	48h-10Dox down vs 48h-0Dox	-13.951	2.87219e-05	0.00100905	-1.10695	72h-10Dox down vs 72h-0Dox	-6.51512
AIFM2	protein_coding	0.00485887	0.0283321	1.10888	24h-10Dox up vs 24h-0Dox	3.44396	0.456457	0.267118	1.02737	48h-10Dox up vs 48h-0Dox	0.769535	0.759042	0.605551	1.01022	72h-10Dox up vs 72h-0Dox	0.313826
AIG1	protein_coding	0.164195	0.266096	1.09247	24h-10Dox up vs 24h-0Dox	1.4817	0.00261021	0.00709911	1.2855	48h-10Dox up vs 48h-0Dox	3.78281	0.0591315	0.170636	1.1375	72h-10Dox up vs 72h-0Dox	2.08467
AIM1	protein_coding	0.000488264	0.00646831	-1.14661	24h-10Dox down vs 24h-0Dox	-4.73033	0.958771	0.423895	1.00262	48h-10Dox up vs 48h-0Dox	0.0527856	0.175829	0.315769	1.13871	72h-10Dox up vs 72h-0Dox	1.43861
AIMP1	protein_coding	0.286487	0.364373	-1.04506	24h-10Dox down vs 24h-0Dox	-1.11548	0.158063	0.126353	1.06329	48h-10Dox up vs 48h-0Dox	1.50547	0.762425	0.606492	-1.01338	72h-10Dox down vs 72h-0Dox	-0.309264
AIMP1P1	processed_pseudogene	0.927599	0.627216	1.00793	24h-10Dox up vs 24h-0Dox	0.0927928	0.130994	0.11056	-1.14369	48h-10Dox down vs 48h-0Dox	-1.62094	0.893793	0.643865	-1.01342	72h-10Dox down vs 72h-0Dox	-0.136366
AIMP2	protein_coding	0.311248	0.380716	-1.02668	24h-10Dox down vs 24h-0Dox	-1.05718	0.0546129	0.0593036	-1.05184	48h-10Dox down vs 48h-0Dox	-2.1294	0.00030254	0.00555144	-1.12534	72h-10Dox down vs 72h-0Dox	-5.01323
AIP	protein_coding	0.00126204	0.0122141	1.18228	24h-10Dox up vs 24h-0Dox	4.18641	0.965632	0.425809	1.00166	48h-10Dox up vs 48h-0Dox	0.0439954	0.232092	0.364463	1.04669	72h-10Dox up vs 72h-0Dox	1.25865
AJUBA	protein_coding	0.000132614	0.00288521	1.20273	24h-10Dox up vs 24h-0Dox	5.5169	0.3599	0.227378	1.05357	48h-10Dox up vs 48h-0Dox	0.951958	0.783943	0.613337	-1.01661	72h-10Dox down vs 72h-0Dox	-0.280404
AK1	protein_coding	9.15207e-05	0.00224096	1.19317	24h-10Dox up vs 24h-0Dox	5.75079	0.21749	0.158876	1.0462	48h-10Dox up vs 48h-0Dox	1.30159	0.199865	0.337104	1.05151	72h-10Dox up vs 72h-0Dox	1.35665
AK2	protein_coding	0.283792	0.362348	-1.0242	24h-10Dox down vs 24h-0Dox	-1.12205	0.000119744	0.000883595	-1.12004	48h-10Dox down vs 48h-0Dox	-5.5808	0.0397565	0.136229	-1.04984	72h-10Dox down vs 72h-0Dox	-2.30609
AK3	protein_coding	0.257565	0.345414	1.06245	24h-10Dox up vs 24h-0Dox	1.18866	0.0505344	0.0560926	1.11678	48h-10Dox up vs 48h-0Dox	2.17287	0.103959	0.236416	-1.07576	72h-10Dox down vs 72h-0Dox	-1.75938
AK4	protein_coding	0.353242	0.406163	-1.06039	24h-10Dox down vs 24h-0Dox	-0.965723	0.273235	0.186913	1.05677	48h-10Dox up vs 48h-0Dox	1.14827	0.136845	0.276386	-1.07167	72h-10Dox down vs 72h-0Dox	-1.59434
AK4P1	processed_pseudogene	0.497237	0.480157	-1.0632	24h-10Dox down vs 24h-0Dox	-0.700061	0.0388559	0.04644	-1.18386	48h-10Dox down vs 48h-0Dox	-2.31874	0.822572	0.625418	1.01653	72h-10Dox up vs 72h-0Dox	0.229201
AK4P3	processed_pseudogene	0.805154	0.594918	-1.03033	24h-10Dox down vs 24h-0Dox	-0.2522	0.023661	0.0329444	-1.3042	48h-10Dox down vs 48h-0Dox	-2.58993	0.67556	0.579874	1.049	72h-10Dox up vs 72h-0Dox	0.428949
AK5	protein_coding	0.00179241	0.0150686	-1.07023	24h-10Dox down vs 24h-0Dox	-3.9904	5.96033e-06	0.000110335	1.23521	48h-10Dox up vs 48h-0Dox	7.64563	1.91264e-07	3.04542e-05	1.35289	72h-10Dox up vs 72h-0Dox	10.5943
AKAP1	protein_coding	0.23772	0.33067	-1.01762	24h-10Dox down vs 24h-0Dox	-1.24268	0.000385713	0.00193952	-1.06923	48h-10Dox down vs 48h-0Dox	-4.86887	0.214514	0.35023	-1.01868	72h-10Dox down vs 72h-0Dox	-1.31063
AKAP10	protein_coding	0.342744	0.400122	1.02839	24h-10Dox up vs 24h-0Dox	0.987813	0.00802467	0.015472	1.09588	48h-10Dox up vs 48h-0Dox	3.17301	0.527908	0.52597	-1.01848	72h-10Dox down vs 72h-0Dox	-0.65005
AKAP11	protein_coding	0.447124	0.454619	-1.12103	24h-10Dox down vs 24h-0Dox	-0.785976	0.302991	0.201104	1.13472	48h-10Dox up vs 48h-0Dox	1.07622	0.392084	0.463743	1.10555	72h-10Dox up vs 72h-0Dox	0.887822
AKAP12	protein_coding	0.300961	0.37409	-1.13626	24h-10Dox down vs 24h-0Dox	-1.08096	0.164643	0.130286	-1.13528	48h-10Dox down vs 48h-0Dox	-1.48	0.47569	0.503432	1.06316	72h-10Dox up vs 72h-0Dox	0.736311
AKAP13	protein_coding	0.845006	0.605534	-1.06553	24h-10Dox down vs 24h-0Dox	-0.199769	0.693797	0.34875	-1.09233	48h-10Dox down vs 48h-0Dox	-0.403333	0.242205	0.372844	1.3783	72h-10Dox up vs 72h-0Dox	1.23017
AKAP17A	protein_coding	0.303942	0.376182	1.05926	24h-10Dox up vs 24h-0Dox	1.07401	0.309505	0.204032	1.0649	48h-10Dox up vs 48h-0Dox	1.06117	0.93085	0.653417	-1.00534	72h-10Dox down vs 72h-0Dox	-0.088615
AKAP2	protein_coding	0.896762	0.619742	1.00961	24h-10Dox up vs 24h-0Dox	0.132529	0.629696	0.328735	-1.03525	48h-10Dox down vs 48h-0Dox	-0.494771	0.2898	0.404452	1.09483	72h-10Dox up vs 72h-0Dox	1.10746
AKAP6	protein_coding	0.633417	0.538976	-1.05855	24h-10Dox down vs 24h-0Dox	-0.48935	0.267288	0.184123	1.09768	48h-10Dox up vs 48h-0Dox	1.16338	0.0139985	0.0711969	1.18356	72h-10Dox up vs 72h-0Dox	2.8735
AKAP7	protein_coding	0.825878	0.601201	-1.0195	24h-10Dox down vs 24h-0Dox	-0.224852	0.0399003	0.0473754	1.24718	48h-10Dox up vs 48h-0Dox	2.3041	0.918389	0.650103	-1.0082	72h-10Dox down vs 72h-0Dox	-0.104641
AKAP8	protein_coding	0.125048	0.226398	1.04956	24h-10Dox up vs 24h-0Dox	1.64906	0.0361418	0.0441815	-1.08368	48h-10Dox down vs 48h-0Dox	-2.35862	0.0718567	0.191411	-1.07922	72h-10Dox down vs 72h-0Dox	-1.97398
AKAP8L	protein_coding	0.396828	0.429119	1.0392	24h-10Dox up vs 24h-0Dox	0.87868	0.606554	0.320528	-1.02291	48h-10Dox down vs 48h-0Dox	-0.52885	0.490955	0.509827	-1.02884	72h-10Dox down vs 72h-0Dox	-0.71053
AKAP9	protein_coding	0.617015	0.532343	-1.13138	24h-10Dox down vs 24h-0Dox	-0.513367	0.643565	0.333471	-1.08863	48h-10Dox down vs 48h-0Dox	-0.47464	0.844926	0.630717	1.03697	72h-10Dox up vs 72h-0Dox	0.199875
AKIP1	protein_coding	0.0285532	0.0907472	1.0661	24h-10Dox up vs 24h-0Dox	2.48768	0.379992	0.236113	1.02687	48h-10Dox up vs 48h-0Dox	0.911473	0.800524	0.618032	-1.00786	72h-10Dox down vs 72h-0Dox	-0.258338
AKIRIN1	protein_coding	0.736831	0.574877	1.01439	24h-10Dox up vs 24h-0Dox	0.343956	0.00752831	0.0147458	1.1394	48h-10Dox up vs 48h-0Dox	3.20741	0.379077	0.457003	1.03676	72h-10Dox up vs 72h-0Dox	0.913284
AKIRIN2	protein_coding	0.181987	0.282685	-1.05822	24h-10Dox down vs 24h-0Dox	-1.41676	0.0114566	0.0197232	1.15418	48h-10Dox up vs 48h-0Dox	2.98137	0.414896	0.475581	1.04794	72h-10Dox up vs 72h-0Dox	0.844525
AKNA	protein_coding	0.000183857	0.00356348	1.23268	24h-10Dox up vs 24h-0Dox	5.31477	0.193448	0.145786	-1.04959	48h-10Dox down vs 48h-0Dox	-1.3777	0.238366	0.369295	1.04832	72h-10Dox up vs 72h-0Dox	1.24087
AKR1A1	protein_coding	0.00377166	0.0243395	1.1301	24h-10Dox up vs 24h-0Dox	3.58153	0.0342542	0.0424877	1.07522	48h-10Dox up vs 48h-0Dox	2.38809	0.195503	0.333047	1.03802	72h-10Dox up vs 72h-0Dox	1.3709
AKR1B1	protein_coding	0.00322487	0.0221783	1.08206	24h-10Dox up vs 24h-0Dox	3.66696	0.0263778	0.0353724	-1.06263	48h-10Dox down vs 48h-0Dox	-2.53086	0.815465	0.622604	1.00687	72h-10Dox up vs 72h-0Dox	0.238569
AKR1B1P1	processed_pseudogene	0.603503	0.526697	1.02696	24h-10Dox up vs 24h-0Dox	0.533389	0.710074	0.353794	-1.02047	48h-10Dox down vs 48h-0Dox	-0.380707	0.789394	0.615275	1.01737	72h-10Dox up vs 72h-0Dox	0.273134
AKR1B1P2	processed_pseudogene	0.748671	0.578335	1.01173	24h-10Dox up vs 24h-0Dox	0.327854	0.124529	0.106703	-1.06514	48h-10Dox down vs 48h-0Dox	-1.65157	0.24989	0.378535	1.05745	72h-10Dox up vs 72h-0Dox	1.20915
AKR1B1P4	processed_pseudogene	0.0476359	0.12535	1.18506	24h-10Dox up vs 24h-0Dox	2.20583	3.75067e-06	8.19899e-05	-2.62253	48h-10Dox down vs 48h-0Dox	-8.00192	0.903895	0.646753	1.02694	72h-10Dox up vs 72h-0Dox	0.123321
AKR1B1P7	processed_pseudogene	0.000284181	0.004564	1.15858	24h-10Dox up vs 24h-0Dox	5.05071	0.624158	0.326826	1.01614	48h-10Dox up vs 48h-0Dox	0.502869	0.47126	0.502086	-1.02877	72h-10Dox down vs 72h-0Dox	-0.743887
AKR7A2	protein_coding	0.0251488	0.0840499	1.10692	24h-10Dox up vs 24h-0Dox	2.55681	0.478437	0.275649	-1.03061	48h-10Dox down vs 48h-0Dox	-0.731634	0.403197	0.468679	1.03833	72h-10Dox up vs 72h-0Dox	0.866523
AKR7A2P1	processed_pseudogene	0.00696488	0.0358017	1.26757	24h-10Dox up vs 24h-0Dox	3.24935	0.0167931	0.0257999	1.22263	48h-10Dox up vs 48h-0Dox	2.7754	0.0474608	0.150751	-1.17134	72h-10Dox down vs 72h-0Dox	-2.20788
AKT1	protein_coding	0.000119736	0.0026835	1.09562	24h-10Dox up vs 24h-0Dox	5.58084	0.763155	0.369883	1.00532	48h-10Dox up vs 48h-0Dox	0.30828	0.000262554	0.00508222	1.09324	72h-10Dox up vs 72h-0Dox	5.09828
AKT1S1	protein_coding	0.283088	0.361789	1.03789	24h-10Dox up vs 24h-0Dox	1.12377	0.0385971	0.0462342	-1.07975	48h-10Dox down vs 48h-0Dox	-2.32243	0.469954	0.50159	1.02727	72h-10Dox up vs 72h-0Dox	0.74613
AKT2	protein_coding	0.000171396	0.00342083	1.08527	24h-10Dox up vs 24h-0Dox	5.35789	0.561457	0.305301	1.00903	48h-10Dox up vs 48h-0Dox	0.597225	0.680405	0.581353	-1.00666	72h-10Dox down vs 72h-0Dox	-0.422115
AKT3	protein_coding	0.222388	0.317777	-1.05978	24h-10Dox down vs 24h-0Dox	-1.28693	0.019256	0.0284378	1.10289	48h-10Dox up vs 48h-0Dox	2.7015	0.596498	0.553429	1.01831	72h-10Dox up vs 72h-0Dox	0.543859
AKTIP	protein_coding	0.564145	0.510011	1.02746	24h-10Dox up vs 24h-0Dox	0.593069	0.346156	0.220566	1.05592	48h-10Dox up vs 48h-0Dox	0.980581	0.0120734	0.064496	-1.16996	72h-10Dox down vs 72h-0Dox	-2.95315
AL034548.1	?	0.239828	0.332231	1.07209	24h-10Dox up vs 24h-0Dox	1.23678	0.967289	0.426124	-1.00222	48h-10Dox down vs 48h-0Dox	-0.0418731	0.36196	0.446624	1.04771	72h-10Dox up vs 72h-0Dox	0.947734
AL133493.2	lincRNA	0.703255	0.564465	-1.03925	24h-10Dox down vs 24h-0Dox	-0.39016	0.309334	0.203955	1.1184	48h-10Dox up vs 48h-0Dox	1.06156	0.175439	0.315241	1.16058	72h-10Dox up vs 72h-0Dox	1.44001
AL136419.6	processed_transcript	0.469444	0.466603	-1.06291	24h-10Dox down vs 24h-0Dox	-0.747007	0.108915	0.0965136	-1.1706	48h-10Dox down vs 48h-0Dox	-1.73177	0.223169	0.356897	-1.13894	72h-10Dox down vs 72h-0Dox	-1.28462
AL139385.1	?	0.778212	0.587731	-1.07916	24h-10Dox down vs 24h-0Dox	-0.288065	0.693751	0.34875	1.10393	48h-10Dox up vs 48h-0Dox	0.403398	0.630108	0.565082	1.13163	72h-10Dox up vs 72h-0Dox	0.49417
AL139819.1	?	0.362869	0.410247	-1.13744	24h-10Dox down vs 24h-0Dox	-0.945877	0.682408	0.345337	-1.02627	48h-10Dox down vs 48h-0Dox	-0.419296	0.390089	0.462979	1.04454	72h-10Dox up vs 72h-0Dox	0.891689
AL162151.3	processed_pseudogene	0.577398	0.515864	-1.04622	24h-10Dox down vs 24h-0Dox	-0.572735	0.356734	0.22598	-1.07128	48h-10Dox down vs 48h-0Dox	-0.958481	0.0421503	0.140198	-1.16625	72h-10Dox down vs 72h-0Dox	-2.27377
AL162415.2	?	0.638982	0.541149	-1.02465	24h-10Dox down vs 24h-0Dox	-0.481269	0.115626	0.101069	-1.07903	48h-10Dox down vs 48h-0Dox	-1.69613	0.63931	0.568543	-1.0202	72h-10Dox down vs 72h-0Dox	-0.480793
AL162497.1	?	0.65774	0.5477	-1.21861	24h-10Dox down vs 24h-0Dox	-0.454273	0.961044	0.424575	1.0179	48h-10Dox up vs 48h-0Dox	0.0498731	0.580779	0.547542	1.20955	72h-10Dox up vs 72h-0Dox	0.567588
AL163636.6	?	0.595903	0.52318	1.13285	24h-10Dox up vs 24h-0Dox	0.544752	0.0202413	0.0294843	1.6457	48h-10Dox up vs 48h-0Dox	2.67451	0.47173	0.502086	1.08008	72h-10Dox up vs 72h-0Dox	0.743082
AL353791.1	?	0.0443696	0.120542	-1.13998	24h-10Dox down vs 24h-0Dox	-2.24532	0.115249	0.100821	1.11944	48h-10Dox up vs 48h-0Dox	1.69808	0.605125	0.556136	1.03597	72h-10Dox up vs 72h-0Dox	0.530975
AL357673.1	?	0.130258	0.232061	1.10989	24h-10Dox up vs 24h-0Dox	1.62436	0.0506536	0.0561587	1.15065	48h-10Dox up vs 48h-0Dox	2.17156	0.210057	0.346306	-1.07992	72h-10Dox down vs 72h-0Dox	-1.32435
AL589642.1	?	0.38272	0.422265	-1.09478	24h-10Dox down vs 24h-0Dox	-0.906093	0.794877	0.378837	1.02304	48h-10Dox up vs 48h-0Dox	0.265837	0.282782	0.400124	1.10216	72h-10Dox up vs 72h-0Dox	1.12452
AL589743.1	protein_coding	0.0691623	0.158778	-1.07501	24h-10Dox down vs 24h-0Dox	-1.9958	0.62332	0.326537	-1.01903	48h-10Dox down vs 48h-0Dox	-0.504098	0.0535992	0.160746	-1.07692	72h-10Dox down vs 72h-0Dox	-2.13991
AL590369.1	?	0.182552	0.28324	-1.68394	24h-10Dox down vs 24h-0Dox	-1.41479	0.611861	0.322629	-1.10972	48h-10Dox down vs 48h-0Dox	-0.520978	0.288651	0.403928	-1.21057	72h-10Dox down vs 72h-0Dox	-1.11023
AL590762.11	processed_pseudogene	0.476711	0.47039	1.05301	24h-10Dox up vs 24h-0Dox	0.734571	0.000356029	0.00184049	1.44315	48h-10Dox up vs 48h-0Dox	4.91628	0.382948	0.459073	1.06254	72h-10Dox up vs 72h-0Dox	0.905643
AL590762.6	processed_pseudogene	0.681917	0.556721	1.02737	24h-10Dox up vs 24h-0Dox	0.419987	0.253145	0.177446	1.07474	48h-10Dox up vs 48h-0Dox	1.2004	0.998699	0.669013	1.00009	72h-10Dox up vs 72h-0Dox	0.0016654
AL590812.1	?	0.689085	0.559671	1.03853	24h-10Dox up vs 24h-0Dox	0.409924	0.143276	0.117576	1.12994	48h-10Dox up vs 48h-0Dox	1.56621	0.00279041	0.0246504	-1.29471	72h-10Dox down vs 72h-0Dox	-3.74617
AL591704.5	?	0.878979	0.616196	-1.01196	24h-10Dox down vs 24h-0Dox	-0.155543	0.157419	0.126002	1.10995	48h-10Dox up vs 48h-0Dox	1.50802	0.580281	0.547347	-1.03636	72h-10Dox down vs 72h-0Dox	-0.568344
AL627309.1	?	0.206279	0.305374	1.08046	24h-10Dox up vs 24h-0Dox	1.33617	0.0607196	0.0639653	-1.14001	48h-10Dox down vs 48h-0Dox	-2.06971	0.0767564	0.199143	-1.14665	72h-10Dox down vs 72h-0Dox	-1.93615
AL672183.2	?	0.899559	0.621011	-1.01531	24h-10Dox down vs 24h-0Dox	-0.128917	0.000186951	0.00118089	-1.48761	48h-10Dox down vs 48h-0Dox	-5.30454	0.00271227	0.0241656	-1.20504	72h-10Dox down vs 72h-0Dox	-3.76175
AL953854.2	?	0.386394	0.424022	1.05502	24h-10Dox up vs 24h-0Dox	0.898889	0.0139	0.0226308	1.21373	48h-10Dox up vs 48h-0Dox	2.8773	0.0247908	0.102804	1.18835	72h-10Dox up vs 72h-0Dox	2.5646
ALAD	protein_coding	0.0017828	0.0150081	1.10491	24h-10Dox up vs 24h-0Dox	3.99338	0.000237753	0.00137936	1.13189	48h-10Dox up vs 48h-0Dox	5.15817	0.000272376	0.00522116	1.12927	72h-10Dox up vs 72h-0Dox	5.07618
ALAS1	protein_coding	0.00381772	0.0245039	1.08981	24h-10Dox up vs 24h-0Dox	3.57492	0.148375	0.120663	-1.03879	48h-10Dox down vs 48h-0Dox	-1.54469	0.624491	0.563627	1.01237	72h-10Dox up vs 72h-0Dox	0.502381
ALDH16A1	protein_coding	0.0775902	0.171149	1.21039	24h-10Dox up vs 24h-0Dox	1.92994	0.201345	0.150314	1.1835	48h-10Dox up vs 48h-0Dox	1.35188	0.273597	0.394472	1.15429	72h-10Dox up vs 72h-0Dox	1.14735
ALDH18A1	protein_coding	0.0146369	0.05855	-1.0493	24h-10Dox down vs 24h-0Dox	-2.84948	0.00517534	0.0114046	-1.05379	48h-10Dox down vs 48h-0Dox	-3.40978	0.279891	0.398486	-1.01883	72h-10Dox down vs 72h-0Dox	-1.13165
ALDH1A1	protein_coding	0.275437	0.35715	1.03007	24h-10Dox up vs 24h-0Dox	1.14273	4.2838e-07	1.6833e-05	1.20852	48h-10Dox up vs 48h-0Dox	9.83533	1.1088e-08	2.9584e-06	1.26558	72h-10Dox up vs 72h-0Dox	13.6803
ALDH1A3	protein_coding	0.000531278	0.00682918	-1.08945	24h-10Dox down vs 24h-0Dox	-4.68108	0.0106517	0.0187787	-1.05732	48h-10Dox down vs 48h-0Dox	-3.02057	0.984108	0.666724	1.00031	72h-10Dox up vs 72h-0Dox	0.0203381
ALDH1B1	protein_coding	0.643482	0.542835	1.00915	24h-10Dox up vs 24h-0Dox	0.474759	0.00357023	0.00875807	-1.06827	48h-10Dox down vs 48h-0Dox	-3.61143	0.011554	0.0628782	-1.05147	72h-10Dox down vs 72h-0Dox	-2.97681
ALDH3A2	protein_coding	1.90803e-06	0.000255823	1.13009	24h-10Dox up vs 24h-0Dox	8.54282	3.47713e-08	2.81912e-06	1.21689	48h-10Dox up vs 48h-0Dox	12.3598	1.16136e-05	0.000528957	1.14083	72h-10Dox up vs 72h-0Dox	7.15179
ALDH3B1	protein_coding	0.0574785	0.141182	1.12264	24h-10Dox up vs 24h-0Dox	2.10065	0.0256609	0.0347448	-1.15249	48h-10Dox down vs 48h-0Dox	-2.54585	0.00254248	0.0230481	-1.17341	72h-10Dox down vs 72h-0Dox	-3.79725
ALDH4A1	protein_coding	0.0313473	0.096193	1.09756	24h-10Dox up vs 24h-0Dox	2.43668	0.242028	0.171725	1.04474	48h-10Dox up vs 48h-0Dox	1.23066	0.946484	0.657404	1.00214	72h-10Dox up vs 72h-0Dox	0.0685414
ALDH5A1	protein_coding	0.140146	0.242531	1.13594	24h-10Dox up vs 24h-0Dox	1.57976	2.83614e-06	6.90703e-05	1.77995	48h-10Dox up vs 48h-0Dox	8.2225	2.79045e-05	0.00100172	1.36835	72h-10Dox up vs 72h-0Dox	6.53486
ALDH6A1	protein_coding	0.0702723	0.160342	1.11957	24h-10Dox up vs 24h-0Dox	1.98672	0.0147098	0.0236013	1.15098	48h-10Dox up vs 48h-0Dox	2.8468	0.447674	0.49083	1.0304	72h-10Dox up vs 72h-0Dox	0.785001
ALDH7A1	protein_coding	0.704214	0.564756	-1.00874	24h-10Dox down vs 24h-0Dox	-0.388829	0.203754	0.151608	-1.03017	48h-10Dox down vs 48h-0Dox	-1.34417	0.813458	0.621986	-1.00576	72h-10Dox down vs 72h-0Dox	-0.241219
ALDH7A1P1	processed_pseudogene	0.479718	0.471647	-1.01287	24h-10Dox down vs 24h-0Dox	-0.72946	0.0565757	0.0608203	1.03348	48h-10Dox up vs 48h-0Dox	2.10956	0.44109	0.487674	1.01327	72h-10Dox up vs 72h-0Dox	0.796725
ALDH9A1	protein_coding	0.392263	0.427129	1.05053	24h-10Dox up vs 24h-0Dox	0.887476	0.0171057	0.026136	1.1641	48h-10Dox up vs 48h-0Dox	2.76544	0.622362	0.562891	1.02623	72h-10Dox up vs 72h-0Dox	0.505502
ALDOA	protein_coding	0.00151584	0.0136327	1.08335	24h-10Dox up vs 24h-0Dox	4.08374	0.0336427	0.0418623	-1.04838	48h-10Dox down vs 48h-0Dox	-2.39797	0.126757	0.264947	-1.03296	72h-10Dox down vs 72h-0Dox	-1.64086
ALDOAP1	processed_pseudogene	0.837717	0.603818	-1.0165	24h-10Dox down vs 24h-0Dox	-0.20931	0.164485	0.130194	-1.10714	48h-10Dox down vs 48h-0Dox	-1.4806	0.858696	0.633988	1.01298	72h-10Dox up vs 72h-0Dox	0.181903
ALDOAP2	processed_pseudogene	0.273962	0.35605	1.04802	24h-10Dox up vs 24h-0Dox	1.14643	0.138493	0.11479	-1.06295	48h-10Dox down vs 48h-0Dox	-1.58702	0.244434	0.374756	-1.04883	72h-10Dox down vs 72h-0Dox	-1.22402
ALDOC	protein_coding	0.00766616	0.0381705	1.19804	24h-10Dox up vs 24h-0Dox	3.19763	0.00849497	0.0160684	-1.09613	48h-10Dox down vs 48h-0Dox	-3.14234	0.438928	0.486591	-1.01474	72h-10Dox down vs 72h-0Dox	-0.800597
ALG1	protein_coding	0.333608	0.394931	1.04474	24h-10Dox up vs 24h-0Dox	1.00744	0.484538	0.277864	-1.03495	48h-10Dox down vs 48h-0Dox	-0.721307	0.342076	0.435403	1.056	72h-10Dox up vs 72h-0Dox	0.989235
ALG10	protein_coding	0.20899	0.307281	1.11163	24h-10Dox up vs 24h-0Dox	1.32767	0.487515	0.278969	1.05918	48h-10Dox up vs 48h-0Dox	0.716296	0.751609	0.603091	-1.02703	72h-10Dox down vs 72h-0Dox	-0.323873
ALG10B	protein_coding	0.827939	0.601345	1.014	24h-10Dox up vs 24h-0Dox	0.222143	0.000556544	0.00248065	1.29751	48h-10Dox up vs 48h-0Dox	4.65406	0.48569	0.507533	-1.0374	72h-10Dox down vs 72h-0Dox	-0.719365
ALG11	protein_coding	0.338904	0.397936	-1.06615	24h-10Dox down vs 24h-0Dox	-0.996015	0.00348353	0.00863134	1.23737	48h-10Dox up vs 48h-0Dox	3.62484	0.748899	0.602439	1.01935	72h-10Dox up vs 72h-0Dox	0.327545
ALG12	protein_coding	0.000173537	0.00344362	1.14699	24h-10Dox up vs 24h-0Dox	5.35025	0.109837	0.0971693	1.04337	48h-10Dox up vs 48h-0Dox	1.72676	0.213799	0.349499	1.03058	72h-10Dox up vs 72h-0Dox	1.31281
ALG13	protein_coding	0.324393	0.3891	-1.03221	24h-10Dox down vs 24h-0Dox	-1.02763	0.0389119	0.0464887	1.07124	48h-10Dox up vs 48h-0Dox	2.31794	0.812972	0.621759	-1.00706	72h-10Dox down vs 72h-0Dox	-0.24186
ALG14	protein_coding	0.436276	0.44934	1.0483	24h-10Dox up vs 24h-0Dox	0.805368	0.00820657	0.0157092	1.2033	48h-10Dox up vs 48h-0Dox	3.16094	0.3237	0.424907	1.06074	72h-10Dox up vs 72h-0Dox	1.02917
ALG1L15P	processed_pseudogene	0.61845	0.532857	1.01817	24h-10Dox up vs 24h-0Dox	0.511253	0.0758823	0.074555	1.07171	48h-10Dox up vs 48h-0Dox	1.94273	0.292957	0.406647	1.04471	72h-10Dox up vs 72h-0Dox	1.09989
ALG2	protein_coding	0.0661637	0.154767	1.06747	24h-10Dox up vs 24h-0Dox	2.02104	0.0045359	0.0103722	1.11769	48h-10Dox up vs 48h-0Dox	3.48125	0.752818	0.603134	-1.01132	72h-10Dox down vs 72h-0Dox	-0.322237
ALG3	protein_coding	0.300263	0.373608	1.04596	24h-10Dox up vs 24h-0Dox	1.08259	0.00276873	0.00738905	-1.15264	48h-10Dox down vs 48h-0Dox	-3.75044	0.00147923	0.0160472	-1.17964	72h-10Dox down vs 72h-0Dox	-4.0974
ALG3P1	processed_pseudogene	0.580364	0.517164	1.07838	24h-10Dox up vs 24h-0Dox	0.568218	0.112625	0.099102	-1.20862	48h-10Dox down vs 48h-0Dox	-1.71184	0.0838462	0.208886	-1.25918	72h-10Dox down vs 72h-0Dox	-1.88517
ALG5	protein_coding	0.408975	0.434619	-1.05506	24h-10Dox down vs 24h-0Dox	-0.855605	0.367811	0.230744	1.05761	48h-10Dox up vs 48h-0Dox	0.935832	0.263057	0.388112	-1.08046	72h-10Dox down vs 72h-0Dox	-1.17429
ALG6	protein_coding	0.843912	0.605336	-1.02135	24h-10Dox down vs 24h-0Dox	-0.2012	0.0104308	0.0184611	1.34778	48h-10Dox up vs 48h-0Dox	3.03184	0.949268	0.658042	-1.0061	72h-10Dox down vs 72h-0Dox	-0.0649698
ALG8	protein_coding	0.608645	0.528762	1.02864	24h-10Dox up vs 24h-0Dox	0.525744	0.00716689	0.0142515	1.18313	48h-10Dox up vs 48h-0Dox	3.23393	0.407809	0.47125	1.04379	72h-10Dox up vs 72h-0Dox	0.857802
ALK	protein_coding	0.01768	0.0662208	1.18553	24h-10Dox up vs 24h-0Dox	2.74762	0.0313962	0.0397348	1.11943	48h-10Dox up vs 48h-0Dox	2.43583	8.84437e-05	0.00225611	1.39951	72h-10Dox up vs 72h-0Dox	5.7726
ALKBH1	protein_coding	0.911481	0.623763	1.00468	24h-10Dox up vs 24h-0Dox	0.113539	0.784133	0.375757	-1.01212	48h-10Dox down vs 48h-0Dox	-0.28015	0.272867	0.394168	1.05337	72h-10Dox up vs 72h-0Dox	1.14919
ALKBH2	protein_coding	0.403913	0.432107	-1.03558	24h-10Dox down vs 24h-0Dox	-0.865164	0.00412884	0.00970823	-1.15784	48h-10Dox down vs 48h-0Dox	-3.53231	0.434337	0.484479	-1.03481	72h-10Dox down vs 72h-0Dox	-0.808865
ALKBH3	protein_coding	0.397084	0.429119	1.03092	24h-10Dox up vs 24h-0Dox	0.878189	0.215794	0.158041	-1.04661	48h-10Dox down vs 48h-0Dox	-1.30673	0.25986	0.38637	1.04572	72h-10Dox up vs 72h-0Dox	1.18263
ALKBH4	protein_coding	0.0504373	0.130161	1.10974	24h-10Dox up vs 24h-0Dox	2.17395	0.955608	0.422903	1.00286	48h-10Dox up vs 48h-0Dox	0.0568404	0.770005	0.609046	1.01638	72h-10Dox up vs 72h-0Dox	0.299067
ALKBH5	protein_coding	0.000274527	0.0044852	1.11254	24h-10Dox up vs 24h-0Dox	5.07146	0.259272	0.180406	1.02691	48h-10Dox up vs 48h-0Dox	1.18417	0.732722	0.597427	1.00906	72h-10Dox up vs 72h-0Dox	0.349567
ALKBH6	protein_coding	0.0819704	0.177151	1.10665	24h-10Dox up vs 24h-0Dox	1.89826	0.991434	0.431953	1.00066	48h-10Dox up vs 48h-0Dox	0.010962	0.675037	0.579638	-1.02765	72h-10Dox down vs 72h-0Dox	-0.429688
ALKBH7	protein_coding	0.704377	0.564756	1.07142	24h-10Dox up vs 24h-0Dox	0.388602	0.889796	0.405547	-1.02831	48h-10Dox down vs 48h-0Dox	-0.141535	0.956263	0.66025	1.01071	72h-10Dox up vs 72h-0Dox	0.0560001
ALKBH8	protein_coding	0.00629535	0.0334616	-1.12666	24h-10Dox down vs 24h-0Dox	-3.30388	0.0405271	0.0478925	1.09238	48h-10Dox up vs 48h-0Dox	2.29549	0.541028	0.531287	1.03357	72h-10Dox up vs 72h-0Dox	0.629173
ALMS1	protein_coding	0.730374	0.57277	-1.11629	24h-10Dox down vs 24h-0Dox	-0.352778	0.578705	0.31114	-1.12899	48h-10Dox down vs 48h-0Dox	-0.570744	0.367692	0.450374	1.24722	72h-10Dox up vs 72h-0Dox	0.936073
ALPK1	protein_coding	0.509057	0.48619	1.03568	24h-10Dox up vs 24h-0Dox	0.680579	0.00602482	0.0126979	1.16937	48h-10Dox up vs 48h-0Dox	3.3276	0.0696123	0.187558	1.07412	72h-10Dox up vs 72h-0Dox	1.9921
ALPK3	protein_coding	0.00272461	0.0200092	-1.14198	24h-10Dox down vs 24h-0Dox	-3.75926	0.000669848	0.00281943	-1.15136	48h-10Dox down vs 48h-0Dox	-4.54683	0.01975	0.0898488	-1.07899	72h-10Dox down vs 72h-0Dox	-2.6878
ALS2	protein_coding	0.849502	0.60706	1.00643	24h-10Dox up vs 24h-0Dox	0.193895	0.0651505	0.0670883	1.05993	48h-10Dox up vs 48h-0Dox	2.02981	0.107601	0.241472	1.04923	72h-10Dox up vs 72h-0Dox	1.73898
ALS2CL	protein_coding	0.00106563	0.010821	1.47623	24h-10Dox up vs 24h-0Dox	4.28179	2.77833e-05	0.000319483	2.08022	48h-10Dox up vs 48h-0Dox	6.53783	0.000519443	0.00812669	1.43873	72h-10Dox up vs 72h-0Dox	4.69421
ALS2CR11	protein_coding	0.758786	0.581491	-1.02483	24h-10Dox down vs 24h-0Dox	-0.314171	0.00488602	0.010973	1.26024	48h-10Dox up vs 48h-0Dox	3.44094	0.764387	0.607252	1.02153	72h-10Dox up vs 72h-0Dox	0.306622
ALX1	protein_coding	0.0230482	0.0791399	1.09138	24h-10Dox up vs 24h-0Dox	2.60417	0.0664004	0.0679167	1.07686	48h-10Dox up vs 48h-0Dox	2.01901	0.000298872	0.00552521	1.24016	72h-10Dox up vs 72h-0Dox	5.02052
ALYREF	protein_coding	0.0314153	0.0963396	1.03349	24h-10Dox up vs 24h-0Dox	2.4355	3.14475e-06	7.40519e-05	-1.14705	48h-10Dox down vs 48h-0Dox	-8.14048	0.996921	0.668494	1.00009	72h-10Dox up vs 72h-0Dox	0.0039405
AMACR	protein_coding	0.184856	0.285781	-1.06	24h-10Dox down vs 24h-0Dox	-1.40679	0.0697365	0.0702657	1.06713	48h-10Dox up vs 48h-0Dox	1.99109	0.041788	0.139731	1.06558	72h-10Dox up vs 72h-0Dox	2.27855
AMBRA1	protein_coding	0.200299	0.300733	1.04784	24h-10Dox up vs 24h-0Dox	1.35525	0.214003	0.157111	-1.04061	48h-10Dox down vs 48h-0Dox	-1.31219	0.0653518	0.181235	1.06304	72h-10Dox up vs 72h-0Dox	2.02806
AMD1	protein_coding	0.414312	0.437751	-1.05404	24h-10Dox down vs 24h-0Dox	-0.845614	0.386089	0.23872	1.04773	48h-10Dox up vs 48h-0Dox	0.899484	0.153551	0.29417	-1.08794	72h-10Dox down vs 72h-0Dox	-1.52347
AMDHD2	protein_coding	0.256232	0.344463	1.09425	24h-10Dox up vs 24h-0Dox	1.19218	0.12976	0.109892	-1.13703	48h-10Dox down vs 48h-0Dox	-1.62668	0.153728	0.294273	-1.09524	72h-10Dox down vs 72h-0Dox	-1.52276
AMDP1	?	0.834901	0.603332	1.01283	24h-10Dox up vs 24h-0Dox	0.213002	0.408161	0.248322	-1.0412	48h-10Dox down vs 48h-0Dox	-0.857139	0.167997	0.308282	-1.07359	72h-10Dox down vs 72h-0Dox	-1.46734
AMER1	protein_coding	0.945007	0.631467	1.00595	24h-10Dox up vs 24h-0Dox	0.0704361	0.547984	0.300654	-1.04334	48h-10Dox down vs 48h-0Dox	-0.618221	0.871458	0.637273	-1.01061	72h-10Dox down vs 72h-0Dox	-0.165303
AMFR	protein_coding	0.00154719	0.0137472	1.11245	24h-10Dox up vs 24h-0Dox	4.07231	0.0231415	0.0324194	1.06293	48h-10Dox up vs 48h-0Dox	2.60198	0.724148	0.594867	1.00756	72h-10Dox up vs 72h-0Dox	0.361311
AMH	protein_coding	0.569245	0.51224	1.076	24h-10Dox up vs 24h-0Dox	0.585214	0.975775	0.42813	-1.00629	48h-10Dox down vs 48h-0Dox	-0.0310058	0.857754	0.633624	-1.05011	72h-10Dox down vs 72h-0Dox	-0.18313
AMIGO2	protein_coding	0.879268	0.616264	-1.00854	24h-10Dox down vs 24h-0Dox	-0.155168	0.369793	0.231459	1.06369	48h-10Dox up vs 48h-0Dox	0.931831	0.23278	0.364878	-1.09667	72h-10Dox down vs 72h-0Dox	-1.25668
AMIGO3	protein_coding	0.00407537	0.0255986	1.16833	24h-10Dox up vs 24h-0Dox	3.53939	0.635297	0.330609	1.02726	48h-10Dox up vs 48h-0Dox	0.486616	0.584626	0.549007	-1.0478	72h-10Dox down vs 72h-0Dox	-0.56175
AMMECR1	protein_coding	0.436508	0.44934	-1.05679	24h-10Dox down vs 24h-0Dox	-0.804949	0.0219378	0.0311367	1.21386	48h-10Dox up vs 48h-0Dox	2.63093	0.190342	0.328621	1.1158	72h-10Dox up vs 72h-0Dox	1.38809
AMMECR1L	protein_coding	0.427213	0.444709	1.01909	24h-10Dox up vs 24h-0Dox	0.821809	0.0215838	0.0307757	1.06119	48h-10Dox up vs 48h-0Dox	2.63975	0.385735	0.460699	-1.02039	72h-10Dox down vs 72h-0Dox	-0.900176
AMN1	protein_coding	0.529055	0.494703	-1.07442	24h-10Dox down vs 24h-0Dox	-0.648214	0.0160945	0.0250938	1.29027	48h-10Dox up vs 48h-0Dox	2.79831	0.476593	0.504009	-1.03995	72h-10Dox down vs 72h-0Dox	-0.734772
AMOT	protein_coding	0.801056	0.593502	-1.01517	24h-10Dox down vs 24h-0Dox	-0.257632	0.215808	0.158041	1.07363	48h-10Dox up vs 48h-0Dox	1.30668	0.106354	0.240093	1.10201	72h-10Dox up vs 72h-0Dox	1.7459
AMOTL1	protein_coding	0.769383	0.584773	-1.02394	24h-10Dox down vs 24h-0Dox	-0.299903	0.906254	0.410013	1.00927	48h-10Dox up vs 48h-0Dox	0.120277	0.205287	0.341522	1.13051	72h-10Dox up vs 72h-0Dox	1.3393
AMOTL2	protein_coding	1.14727e-08	1.71105e-05	1.20569	24h-10Dox up vs 24h-0Dox	13.6391	0.00615264	0.0128686	1.09618	48h-10Dox up vs 48h-0Dox	3.31626	0.0152857	0.0754125	1.11343	72h-10Dox up vs 72h-0Dox	2.82611
AMPD2	protein_coding	0.0103946	0.0462441	1.07741	24h-10Dox up vs 24h-0Dox	3.03372	0.792427	0.378121	1.00604	48h-10Dox up vs 48h-0Dox	0.269096	0.103868	0.236416	1.04547	72h-10Dox up vs 72h-0Dox	1.75989
AMT	protein_coding	0.607357	0.52833	1.05489	24h-10Dox up vs 24h-0Dox	0.527656	0.0222875	0.0315333	1.27708	48h-10Dox up vs 48h-0Dox	2.62236	0.0410422	0.138567	-1.16343	72h-10Dox down vs 72h-0Dox	-2.28851
AMZ2P1	transcribed_unprocessed_pseudogene	0.274489	0.356248	-1.04854	24h-10Dox down vs 24h-0Dox	-1.14511	0.16694	0.131535	1.07327	48h-10Dox up vs 48h-0Dox	1.47131	0.0168077	0.0808604	1.13358	72h-10Dox up vs 72h-0Dox	2.77493
AMZ2P2	processed_pseudogene	0.435705	0.44926	-1.08886	24h-10Dox down vs 24h-0Dox	-0.806396	0.961652	0.424697	1.00562	48h-10Dox up vs 48h-0Dox	0.0490941	0.883037	0.640618	1.01684	72h-10Dox up vs 72h-0Dox	0.150284
ANAPC1	protein_coding	0.157522	0.259453	-1.06203	24h-10Dox down vs 24h-0Dox	-1.50761	0.487873	0.279076	-1.02827	48h-10Dox down vs 48h-0Dox	-0.715694	0.22808	0.360762	-1.05257	72h-10Dox down vs 72h-0Dox	-1.27023
ANAPC10	protein_coding	0.119386	0.220037	-1.10264	24h-10Dox down vs 24h-0Dox	-1.67695	0.134506	0.112557	-1.09376	48h-10Dox down vs 48h-0Dox	-1.60485	0.485418	0.507533	1.04174	72h-10Dox up vs 72h-0Dox	0.719823
ANAPC10P1	processed_pseudogene	0.512646	0.488165	-1.08374	24h-10Dox down vs 24h-0Dox	-0.674717	0.0443253	0.0512369	1.26211	48h-10Dox up vs 48h-0Dox	2.24588	0.340059	0.434511	-1.10128	72h-10Dox down vs 72h-0Dox	-0.993539
ANAPC11	protein_coding	0.00567304	0.0313008	1.13015	24h-10Dox up vs 24h-0Dox	3.36011	0.152654	0.123142	1.06317	48h-10Dox up vs 48h-0Dox	1.5271	0.280164	0.398489	-1.04815	72h-10Dox down vs 72h-0Dox	-1.13097
ANAPC13	protein_coding	0.826864	0.601269	1.00928	24h-10Dox up vs 24h-0Dox	0.223555	0.0025271	0.00692897	1.20179	48h-10Dox up vs 48h-0Dox	3.80059	0.278816	0.397881	1.05742	72h-10Dox up vs 72h-0Dox	1.13431
ANAPC15	protein_coding	0.171999	0.273459	1.06314	24h-10Dox up vs 24h-0Dox	1.45252	0.465977	0.271055	1.03395	48h-10Dox up vs 48h-0Dox	0.752982	0.797597	0.617388	1.01303	72h-10Dox up vs 72h-0Dox	0.262223
ANAPC16	protein_coding	0.0935703	0.19204	1.08272	24h-10Dox up vs 24h-0Dox	1.8213	0.00299838	0.00780431	1.17558	48h-10Dox up vs 48h-0Dox	3.70678	0.925186	0.651598	1.00373	72h-10Dox up vs 72h-0Dox	0.0958966
ANAPC1P1	transcribed_unprocessed_pseudogene	0.0340662	0.10191	-1.26049	24h-10Dox down vs 24h-0Dox	-2.39111	0.315178	0.206686	1.10837	48h-10Dox up vs 48h-0Dox	1.04825	0.985415	0.666811	-1.00189	72h-10Dox down vs 72h-0Dox	-0.0186654
ANAPC2	protein_coding	0.0271929	0.0881446	1.11375	24h-10Dox up vs 24h-0Dox	2.51429	0.620772	0.325767	1.02559	48h-10Dox up vs 48h-0Dox	0.507839	0.11022	0.245121	1.09626	72h-10Dox up vs 72h-0Dox	1.72469
ANAPC4	protein_coding	0.33351	0.394931	-1.05903	24h-10Dox down vs 24h-0Dox	-1.00765	0.241029	0.171269	1.08159	48h-10Dox up vs 48h-0Dox	1.23343	0.326162	0.426134	-1.0664	72h-10Dox down vs 72h-0Dox	-1.02372
ANAPC7	protein_coding	0.300392	0.373608	1.02514	24h-10Dox up vs 24h-0Dox	1.08229	0.406044	0.247334	1.02182	48h-10Dox up vs 48h-0Dox	0.86113	0.149939	0.290064	-1.04054	72h-10Dox down vs 72h-0Dox	-1.53821
ANG	protein_coding	0.232945	0.326078	1.0896	24h-10Dox up vs 24h-0Dox	1.25621	0.679264	0.344521	-1.02167	48h-10Dox down vs 48h-0Dox	-0.423723	0.418424	0.477039	-1.03879	72h-10Dox down vs 72h-0Dox	-0.837973
ANGEL1	protein_coding	0.0143362	0.0578748	1.10482	24h-10Dox up vs 24h-0Dox	2.86066	0.0024906	0.0068553	1.11271	48h-10Dox up vs 48h-0Dox	3.80859	0.000929513	0.0118249	1.10533	72h-10Dox up vs 72h-0Dox	4.3593
ANGEL2	protein_coding	0.842843	0.605308	-1.01197	24h-10Dox down vs 24h-0Dox	-0.202599	0.204445	0.151978	1.08422	48h-10Dox up vs 48h-0Dox	1.34197	0.905898	0.647018	-1.00799	72h-10Dox down vs 72h-0Dox	-0.120736
ANGPT1	protein_coding	0.146462	0.248672	-1.08243	24h-10Dox down vs 24h-0Dox	-1.55268	0.0527068	0.0578249	1.11026	48h-10Dox up vs 48h-0Dox	2.14932	0.209723	0.34598	1.06949	72h-10Dox up vs 72h-0Dox	1.32539
ANGPTL2	protein_coding	0.0239406	0.0812377	-1.11008	24h-10Dox down vs 24h-0Dox	-2.58355	0.116414	0.101516	-1.06559	48h-10Dox down vs 48h-0Dox	-1.69207	0.00775419	0.0485746	1.12834	72h-10Dox up vs 72h-0Dox	3.19148
ANGPTL4	protein_coding	0.0153582	0.0604491	-1.12191	24h-10Dox down vs 24h-0Dox	-2.82356	0.292355	0.196056	-1.08499	48h-10Dox down vs 48h-0Dox	-1.10133	0.246543	0.375946	1.20526	72h-10Dox up vs 72h-0Dox	1.21824
ANK1	protein_coding	0.0911389	0.18882	1.3552	24h-10Dox up vs 24h-0Dox	1.83668	0.931998	0.416975	-1.01293	48h-10Dox down vs 48h-0Dox	-0.0871389	0.279285	0.398205	1.1484	72h-10Dox up vs 72h-0Dox	1.13315
ANK2	protein_coding	0.982553	0.640839	-1.00301	24h-10Dox down vs 24h-0Dox	-0.022328	0.634043	0.330247	1.05203	48h-10Dox up vs 48h-0Dox	0.488439	0.144648	0.284909	1.13371	72h-10Dox up vs 72h-0Dox	1.56036
ANK3	protein_coding	0.00242169	0.0183944	-1.2487	24h-10Dox down vs 24h-0Dox	-3.82403	0.0179442	0.0270493	1.22763	48h-10Dox up vs 48h-0Dox	2.73961	0.0735071	0.194131	1.22365	72h-10Dox up vs 72h-0Dox	1.96098
ANKDD1A	protein_coding	0.152232	0.25442	1.25009	24h-10Dox up vs 24h-0Dox	1.52882	0.0569625	0.0611233	1.26198	48h-10Dox up vs 48h-0Dox	2.10573	0.0219386	0.095535	1.27837	72h-10Dox up vs 72h-0Dox	2.63091
ANKEF1	protein_coding	0.253083	0.342368	1.06917	24h-10Dox up vs 24h-0Dox	1.20057	0.0418325	0.0490727	1.1947	48h-10Dox up vs 48h-0Dox	2.27796	0.0281442	0.111003	1.28242	72h-10Dox up vs 72h-0Dox	2.49555
ANKFY1	protein_coding	0.995719	0.644858	1.00033	24h-10Dox up vs 24h-0Dox	0.00547774	0.269634	0.185337	1.07332	48h-10Dox up vs 48h-0Dox	1.15738	0.301527	0.4119	1.06628	72h-10Dox up vs 72h-0Dox	1.07963
ANKH	protein_coding	0.00291431	0.0208087	-1.13777	24h-10Dox down vs 24h-0Dox	-3.72236	5.29341e-05	0.000491951	-1.12338	48h-10Dox down vs 48h-0Dox	-6.10528	0.0504492	0.156075	1.03724	72h-10Dox up vs 72h-0Dox	2.17382
ANKHD1	protein_coding	0.993306	0.644104	-1.00079	24h-10Dox down vs 24h-0Dox	-0.00856622	0.937614	0.418788	-1.00621	48h-10Dox down vs 48h-0Dox	-0.079926	0.470476	0.501624	1.05944	72h-10Dox up vs 72h-0Dox	0.745233
ANKHD1-EIF4EBP3	protein_coding	0.431751	0.447052	1.08999	24h-10Dox up vs 24h-0Dox	0.813548	0.471205	0.272881	-1.06733	48h-10Dox down vs 48h-0Dox	-0.743983	0.294381	0.407078	1.09363	72h-10Dox up vs 72h-0Dox	1.09649
ANKIB1	protein_coding	0.326487	0.390573	-1.05331	24h-10Dox down vs 24h-0Dox	-1.02301	0.272565	0.186654	1.05973	48h-10Dox up vs 48h-0Dox	1.14995	0.311942	0.418182	1.05861	72h-10Dox up vs 72h-0Dox	1.0556
ANKLE1	protein_coding	0.518835	0.490302	-1.05246	24h-10Dox down vs 24h-0Dox	-0.664663	0.00109296	0.00391349	-1.41654	48h-10Dox down vs 48h-0Dox	-4.26748	0.061066	0.174132	-1.17582	72h-10Dox down vs 72h-0Dox	-2.06649
ANKLE2	protein_coding	0.123828	0.225217	-1.02666	24h-10Dox down vs 24h-0Dox	-1.65497	0.0121165	0.0205199	-1.0489	48h-10Dox down vs 48h-0Dox	-2.95123	0.00498434	0.0365289	-1.05771	72h-10Dox down vs 72h-0Dox	-3.43014
ANKMY1	protein_coding	0.229358	0.323554	-1.0652	24h-10Dox down vs 24h-0Dox	-1.26652	0.0847674	0.0806356	-1.0987	48h-10Dox down vs 48h-0Dox	-1.87884	0.00761792	0.0482078	-1.17465	72h-10Dox down vs 72h-0Dox	-3.20103
ANKMY2	protein_coding	0.0593527	0.144476	1.10725	24h-10Dox up vs 24h-0Dox	2.08256	0.0683501	0.0693462	1.10635	48h-10Dox up vs 48h-0Dox	2.00254	0.610865	0.558479	1.02702	72h-10Dox up vs 72h-0Dox	0.522452
ANKRA2	protein_coding	0.522939	0.492277	1.03426	24h-10Dox up vs 24h-0Dox	0.658036	0.00467706	0.0106191	1.1913	48h-10Dox up vs 48h-0Dox	3.46463	0.406498	0.470543	-1.03636	72h-10Dox down vs 72h-0Dox	-0.860273
ANKRD10	protein_coding	0.0885562	0.185711	-1.05553	24h-10Dox down vs 24h-0Dox	-1.85344	0.684888	0.346064	1.0132	48h-10Dox up vs 48h-0Dox	0.415811	0.00880984	0.0527735	-1.09965	72h-10Dox down vs 72h-0Dox	-3.12274
ANKRD11	protein_coding	0.99963	0.645727	1.00003	24h-10Dox up vs 24h-0Dox	0.000472951	0.113165	0.0994678	-1.11419	48h-10Dox down vs 48h-0Dox	-1.70898	0.224937	0.35849	1.09657	72h-10Dox up vs 72h-0Dox	1.27941
ANKRD12	protein_coding	0.490328	0.477153	-1.05023	24h-10Dox down vs 24h-0Dox	-0.711579	0.00362061	0.00884777	1.23194	48h-10Dox up vs 48h-0Dox	3.60379	0.39407	0.464329	-1.04535	72h-10Dox down vs 72h-0Dox	-0.883987
ANKRD13A	protein_coding	0.0604225	0.145812	1.05308	24h-10Dox up vs 24h-0Dox	2.07248	0.000505411	0.00234583	1.13479	48h-10Dox up vs 48h-0Dox	4.71018	0.807269	0.619846	1.00663	72h-10Dox up vs 72h-0Dox	0.249401
ANKRD13B	protein_coding	0.831689	0.602155	1.01425	24h-10Dox up vs 24h-0Dox	0.217217	0.134925	0.11279	-1.10097	48h-10Dox down vs 48h-0Dox	-1.60295	0.33498	0.431766	-1.05554	72h-10Dox down vs 72h-0Dox	-1.00446
ANKRD13C	protein_coding	0.0893024	0.186536	1.04872	24h-10Dox up vs 24h-0Dox	1.84855	0.018355	0.0274618	1.07563	48h-10Dox up vs 48h-0Dox	2.72739	0.361571	0.446569	1.02406	72h-10Dox up vs 72h-0Dox	0.948532
ANKRD13D	protein_coding	0.018369	0.0677895	1.11316	24h-10Dox up vs 24h-0Dox	2.72698	0.829794	0.38908	-1.00851	48h-10Dox down vs 48h-0Dox	-0.219705	0.528096	0.52597	-1.02436	72h-10Dox down vs 72h-0Dox	-0.649749
ANKRD16	protein_coding	0.939214	0.630477	-1.00611	24h-10Dox down vs 24h-0Dox	-0.0778709	0.163123	0.129355	-1.13781	48h-10Dox down vs 48h-0Dox	-1.48581	0.888507	0.641853	1.01296	72h-10Dox up vs 72h-0Dox	0.143203
ANKRD17	protein_coding	0.880212	0.616554	-1.01757	24h-10Dox down vs 24h-0Dox	-0.153944	0.451259	0.265264	-1.07732	48h-10Dox down vs 48h-0Dox	-0.778665	0.803989	0.619116	1.02508	72h-10Dox up vs 72h-0Dox	0.253743
ANKRD18A	protein_coding	0.385913	0.423816	-1.08938	24h-10Dox down vs 24h-0Dox	-0.899828	0.9885	0.431326	1.00134	48h-10Dox up vs 48h-0Dox	0.0147164	0.736998	0.598736	-1.03405	72h-10Dox down vs 72h-0Dox	-0.343729
ANKRD18B	protein_coding	0.0796329	0.174427	-1.1014	24h-10Dox down vs 24h-0Dox	-1.91497	0.275609	0.188106	1.05506	48h-10Dox up vs 48h-0Dox	1.1423	0.945986	0.65729	-1.00335	72h-10Dox down vs 72h-0Dox	-0.0691795
ANKRD20A3	protein_coding	0.0307423	0.0951952	-1.34706	24h-10Dox down vs 24h-0Dox	-2.44734	0.103131	0.0928266	1.2213	48h-10Dox up vs 48h-0Dox	1.7641	0.620632	0.561893	-1.06268	72h-10Dox down vs 72h-0Dox	-0.508044
ANKRD23	protein_coding	0.206543	0.305503	-1.10976	24h-10Dox down vs 24h-0Dox	-1.33534	0.394795	0.242209	1.08582	48h-10Dox up vs 48h-0Dox	0.882589	0.51965	0.522083	1.06911	72h-10Dox up vs 72h-0Dox	0.663344
ANKRD26	protein_coding	0.150127	0.251975	-1.11254	24h-10Dox down vs 24h-0Dox	-1.53743	0.134309	0.112451	1.10669	48h-10Dox up vs 48h-0Dox	1.60574	0.238468	0.369395	-1.07359	72h-10Dox down vs 72h-0Dox	-1.24058
ANKRD27	protein_coding	0.0350705	0.104219	1.0506	24h-10Dox up vs 24h-0Dox	2.37516	0.901557	0.40887	-1.00258	48h-10Dox down vs 48h-0Dox	-0.126338	0.304602	0.413622	-1.02105	72h-10Dox down vs 72h-0Dox	-1.07247
ANKRD28	protein_coding	0.257708	0.345436	-1.04848	24h-10Dox down vs 24h-0Dox	-1.18828	0.0275234	0.0364243	1.11669	48h-10Dox up vs 48h-0Dox	2.50771	0.149976	0.290079	1.07285	72h-10Dox up vs 72h-0Dox	1.53805
ANKRD29	protein_coding	0.973745	0.638062	1.00171	24h-10Dox up vs 24h-0Dox	0.0336045	0.00282188	0.00748412	1.21676	48h-10Dox up vs 48h-0Dox	3.74002	0.387479	0.461681	1.04502	72h-10Dox up vs 72h-0Dox	0.896769
ANKRD32	?	0.784511	0.589344	-1.0251	24h-10Dox down vs 24h-0Dox	-0.279645	0.0947059	0.0874429	1.19201	48h-10Dox up vs 48h-0Dox	1.81423	0.402774	0.468487	-1.08772	72h-10Dox down vs 72h-0Dox	-0.867327
ANKRD36	protein_coding	0.394718	0.428335	-1.11295	24h-10Dox down vs 24h-0Dox	-0.882737	0.765673	0.370711	-1.03649	48h-10Dox down vs 48h-0Dox	-0.30489	0.768164	0.608275	1.03681	72h-10Dox up vs 72h-0Dox	0.301541
ANKRD36B	protein_coding	0.283978	0.362489	-1.09055	24h-10Dox down vs 24h-0Dox	-1.12159	0.234601	0.168135	-1.09422	48h-10Dox down vs 48h-0Dox	-1.2515	0.810087	0.620573	-1.01699	72h-10Dox down vs 72h-0Dox	-0.245672
ANKRD36C	protein_coding	0.408824	0.434569	-1.16869	24h-10Dox down vs 24h-0Dox	-0.855889	0.189635	0.143656	-1.22893	48h-10Dox down vs 48h-0Dox	-1.39047	0.250363	0.378896	1.22536	72h-10Dox up vs 72h-0Dox	1.20787
ANKRD39	protein_coding	0.00464637	0.0277736	1.16512	24h-10Dox up vs 24h-0Dox	3.4682	0.208343	0.153986	-1.0691	48h-10Dox down vs 48h-0Dox	-1.32969	0.844853	0.630717	-1.01101	72h-10Dox down vs 72h-0Dox	-0.199969
ANKRD40	protein_coding	0.827371	0.601345	-1.00567	24h-10Dox down vs 24h-0Dox	-0.222889	0.299278	0.199197	1.02854	48h-10Dox up vs 48h-0Dox	1.08491	0.330403	0.428612	-1.02924	72h-10Dox down vs 72h-0Dox	-1.01441
ANKRD42	protein_coding	0.282715	0.361701	-1.04784	24h-10Dox down vs 24h-0Dox	-1.12469	0.451743	0.265378	-1.03044	48h-10Dox down vs 48h-0Dox	-0.777812	0.559263	0.537639	-1.02362	72h-10Dox down vs 72h-0Dox	-0.600626
ANKRD44	protein_coding	0.57648	0.515487	-1.04533	24h-10Dox down vs 24h-0Dox	-0.574136	0.229118	0.16524	-1.06887	48h-10Dox down vs 48h-0Dox	-1.26722	0.721615	0.594243	1.01903	72h-10Dox up vs 72h-0Dox	0.364791
ANKRD45	protein_coding	0.371966	0.415978	-1.07506	24h-10Dox down vs 24h-0Dox	-0.927461	0.753483	0.367112	1.022	48h-10Dox up vs 48h-0Dox	0.321337	0.106942	0.240562	1.1042	72h-10Dox up vs 72h-0Dox	1.74262
ANKRD46	protein_coding	0.664276	0.550242	1.04022	24h-10Dox up vs 24h-0Dox	0.44495	0.176075	0.136486	1.13803	48h-10Dox up vs 48h-0Dox	1.43772	0.19674	0.333944	1.11854	72h-10Dox up vs 72h-0Dox	1.36683
ANKRD49	protein_coding	0.652408	0.545941	-1.04047	24h-10Dox down vs 24h-0Dox	-0.46191	0.613507	0.323124	-1.04758	48h-10Dox down vs 48h-0Dox	-0.518544	0.389457	0.462783	-1.07414	72h-10Dox down vs 72h-0Dox	-0.892918
ANKRD50	protein_coding	0.255886	0.344266	-1.1096	24h-10Dox down vs 24h-0Dox	-1.1931	0.0569975	0.0611301	1.13189	48h-10Dox up vs 48h-0Dox	2.10538	0.0936808	0.22309	1.09865	72h-10Dox up vs 72h-0Dox	1.8206
ANKRD52	protein_coding	0.536822	0.498511	1.03459	24h-10Dox up vs 24h-0Dox	0.635835	0.213494	0.15689	-1.06999	48h-10Dox down vs 48h-0Dox	-1.31375	0.510225	0.51864	1.03825	72h-10Dox up vs 72h-0Dox	0.678668
ANKRD54	protein_coding	1.68661e-08	1.71105e-05	1.3108	24h-10Dox up vs 24h-0Dox	13.1819	1.9641e-06	5.26362e-05	1.18887	48h-10Dox up vs 48h-0Dox	8.5191	4.16452e-07	5.03506e-05	1.25419	72h-10Dox up vs 72h-0Dox	9.86115
ANKRD6	protein_coding	0.0550023	0.137398	1.11462	24h-10Dox up vs 24h-0Dox	2.12541	0.0851893	0.0808804	1.08314	48h-10Dox up vs 48h-0Dox	1.87596	0.197013	0.334063	1.0517	72h-10Dox up vs 72h-0Dox	1.36594
ANKRD7	protein_coding	0.0502739	0.129913	1.2181	24h-10Dox up vs 24h-0Dox	2.17576	0.0308733	0.039267	1.27257	48h-10Dox up vs 48h-0Dox	2.44502	0.657673	0.574276	-1.03396	72h-10Dox down vs 72h-0Dox	-0.454368
ANKRD9	protein_coding	0.924436	0.626753	-1.02071	24h-10Dox down vs 24h-0Dox	-0.0968605	0.828946	0.388765	1.06046	48h-10Dox up vs 48h-0Dox	0.220819	0.99035	0.667308	1.00292	72h-10Dox up vs 72h-0Dox	0.0123489
ANKS1A	protein_coding	9.83087e-07	0.00016936	-1.22996	24h-10Dox down vs 24h-0Dox	-9.09934	3.05694e-08	2.54282e-06	-1.30009	48h-10Dox down vs 48h-0Dox	-12.5028	0.0174173	0.0828644	1.08603	72h-10Dox up vs 72h-0Dox	2.7557
ANKS1B	protein_coding	0.925435	0.626939	1.00904	24h-10Dox up vs 24h-0Dox	0.0955764	0.373872	0.233238	1.08498	48h-10Dox up vs 48h-0Dox	0.923643	0.0173949	0.0827977	1.24719	72h-10Dox up vs 72h-0Dox	2.7564
ANKS3	protein_coding	0.276858	0.357917	1.08583	24h-10Dox up vs 24h-0Dox	1.13918	0.669155	0.34189	-1.03633	48h-10Dox down vs 48h-0Dox	-0.438016	0.412587	0.473997	-1.07332	72h-10Dox down vs 72h-0Dox	-0.848833
ANKS6	protein_coding	0.0454792	0.122335	1.08999	24h-10Dox up vs 24h-0Dox	2.23161	0.775604	0.373571	1.01069	48h-10Dox up vs 48h-0Dox	0.291557	0.158869	0.299419	1.05047	72h-10Dox up vs 72h-0Dox	1.5023
ANKZF1	protein_coding	0.942473	0.630833	-1.00394	24h-10Dox down vs 24h-0Dox	-0.0736871	0.518946	0.290419	-1.03294	48h-10Dox down vs 48h-0Dox	-0.664483	0.0512555	0.156796	-1.10374	72h-10Dox down vs 72h-0Dox	-2.16495
ANLN	protein_coding	0.0330128	0.0999756	1.05422	24h-10Dox up vs 24h-0Dox	2.40834	0.148256	0.120582	1.04466	48h-10Dox up vs 48h-0Dox	1.54518	0.0882438	0.21515	-1.06524	72h-10Dox down vs 72h-0Dox	-1.85549
ANO1	protein_coding	0.0858308	0.182283	-1.10677	24h-10Dox down vs 24h-0Dox	-1.8716	0.000232788	0.00136539	-1.29092	48h-10Dox down vs 48h-0Dox	-5.17095	0.000176418	0.00376969	-1.23741	72h-10Dox down vs 72h-0Dox	-5.34013
ANO10	protein_coding	0.281067	0.360318	1.0315	24h-10Dox up vs 24h-0Dox	1.12874	0.00648122	0.0132924	1.09563	48h-10Dox up vs 48h-0Dox	3.28817	0.0290866	0.113093	1.07349	72h-10Dox up vs 72h-0Dox	2.47758
ANO5	protein_coding	0.859145	0.610288	-1.01492	24h-10Dox down vs 24h-0Dox	-0.181317	0.0838361	0.0801089	1.11216	48h-10Dox up vs 48h-0Dox	1.88524	0.483339	0.5068	-1.02882	72h-10Dox down vs 72h-0Dox	-0.723329
ANO6	protein_coding	0.579808	0.516862	-1.01331	24h-10Dox down vs 24h-0Dox	-0.569064	0.000214164	0.00128607	1.1302	48h-10Dox up vs 48h-0Dox	5.22157	0.870786	0.637148	-1.00394	72h-10Dox down vs 72h-0Dox	-0.166175
ANO7	protein_coding	0.00755071	0.0377932	1.14982	24h-10Dox up vs 24h-0Dox	3.20581	0.000523579	0.0023992	-1.2144	48h-10Dox down vs 48h-0Dox	-4.68959	0.000144049	0.00326159	-1.2604	72h-10Dox down vs 72h-0Dox	-5.46539
ANO8	protein_coding	0.231293	0.324608	1.13286	24h-10Dox up vs 24h-0Dox	1.26094	0.743607	0.364017	1.03037	48h-10Dox up vs 48h-0Dox	0.33473	0.61781	0.560933	-1.03951	72h-10Dox down vs 72h-0Dox	-0.512195
ANP32A	protein_coding	0.397612	0.429199	-1.02042	24h-10Dox down vs 24h-0Dox	-0.877176	0.393013	0.241599	-1.01998	48h-10Dox down vs 48h-0Dox	-0.886026	0.424852	0.480622	1.02123	72h-10Dox up vs 72h-0Dox	0.826128
ANP32AP1	transcribed_processed_pseudogene	0.0542842	0.136413	-1.08953	24h-10Dox down vs 24h-0Dox	-2.13279	0.273765	0.187136	-1.04451	48h-10Dox down vs 48h-0Dox	-1.14693	0.109591	0.244217	1.07889	72h-10Dox up vs 72h-0Dox	1.7281
ANP32B	protein_coding	0.00252534	0.018903	-1.07785	24h-10Dox down vs 24h-0Dox	-3.80097	1.12831e-05	0.000170847	-1.16955	48h-10Dox down vs 48h-0Dox	-7.17272	0.0661032	0.182322	-1.05459	72h-10Dox down vs 72h-0Dox	-2.02156
ANP32BP1	transcribed_processed_pseudogene	0.0349653	0.104011	-1.10481	24h-10Dox down vs 24h-0Dox	-2.37681	0.983851	0.430229	-1.00093	48h-10Dox down vs 48h-0Dox	-0.0206671	0.432923	0.484479	-1.04127	72h-10Dox down vs 72h-0Dox	-0.811423
ANP32C	processed_pseudogene	0.137814	0.239934	-1.07234	24h-10Dox down vs 24h-0Dox	-1.59003	0.121371	0.10474	-1.07609	48h-10Dox down vs 48h-0Dox	-1.66705	0.29119	0.405334	1.05474	72h-10Dox up vs 72h-0Dox	1.10412
ANTXR1	protein_coding	4.5362e-06	0.000388882	1.23299	24h-10Dox up vs 24h-0Dox	7.85428	1.23916e-06	3.75528e-05	1.29895	48h-10Dox up vs 48h-0Dox	8.90205	2.19109e-05	0.000846994	1.21622	72h-10Dox up vs 72h-0Dox	6.70158
ANTXR2	protein_coding	0.660833	0.548928	1.01724	24h-10Dox up vs 24h-0Dox	0.449856	0.0347923	0.0430036	1.08679	48h-10Dox up vs 48h-0Dox	2.37953	0.139883	0.279936	1.04769	72h-10Dox up vs 72h-0Dox	1.58091
ANXA1	protein_coding	0.588643	0.520502	1.01404	24h-10Dox up vs 24h-0Dox	0.555675	0.0228125	0.0321059	1.1145	48h-10Dox up vs 48h-0Dox	2.60974	0.229887	0.362531	1.07346	72h-10Dox up vs 72h-0Dox	1.26499
ANXA11	protein_coding	0.104606	0.204451	1.06164	24h-10Dox up vs 24h-0Dox	1.75571	0.00456415	0.0104219	-1.11984	48h-10Dox down vs 48h-0Dox	-3.47788	0.38258	0.458938	1.02923	72h-10Dox up vs 72h-0Dox	0.906368
ANXA2	protein_coding	1.23722e-05	0.000681186	1.119	24h-10Dox up vs 24h-0Dox	7.10608	0.000408241	0.00203011	1.14325	48h-10Dox up vs 48h-0Dox	4.83538	0.00987503	0.0565794	1.13719	72h-10Dox up vs 72h-0Dox	3.06131
ANXA2P1	processed_pseudogene	0.204901	0.304348	1.04267	24h-10Dox up vs 24h-0Dox	1.34053	0.11605	0.101308	1.10072	48h-10Dox up vs 48h-0Dox	1.69394	0.142185	0.28288	1.14433	72h-10Dox up vs 72h-0Dox	1.57091
ANXA2P2	processed_pseudogene	0.000278989	0.00453476	1.06132	24h-10Dox up vs 24h-0Dox	5.06177	3.75724e-07	1.52311e-05	1.21007	48h-10Dox up vs 48h-0Dox	9.9557	0.000397702	0.00680399	1.14408	72h-10Dox up vs 72h-0Dox	4.8508
ANXA2P3	processed_pseudogene	0.00807451	0.0391851	1.09674	24h-10Dox up vs 24h-0Dox	3.16967	1.58978e-09	3.39418e-07	1.85758	48h-10Dox up vs 48h-0Dox	16.2152	0.0157657	0.0771254	1.13518	72h-10Dox up vs 72h-0Dox	2.80944
ANXA4	protein_coding	0.680742	0.556064	1.01981	24h-10Dox up vs 24h-0Dox	0.42164	0.38579	0.238558	-1.04102	48h-10Dox down vs 48h-0Dox	-0.90007	0.75074	0.603091	1.01169	72h-10Dox up vs 72h-0Dox	0.325051
ANXA5	protein_coding	0.526537	0.493726	1.00966	24h-10Dox up vs 24h-0Dox	0.652249	0.29763	0.198445	-1.01554	48h-10Dox down vs 48h-0Dox	-1.08879	0.125795	0.263925	-1.02174	72h-10Dox down vs 72h-0Dox	-1.64546
ANXA6	protein_coding	0.00510842	0.0291189	1.05794	24h-10Dox up vs 24h-0Dox	3.41683	0.42813	0.255824	-1.01443	48h-10Dox down vs 48h-0Dox	-0.820134	0.40033	0.467754	1.01534	72h-10Dox up vs 72h-0Dox	0.87198
ANXA7	protein_coding	0.199016	0.299467	1.02269	24h-10Dox up vs 24h-0Dox	1.35941	0.339544	0.2175	-1.01583	48h-10Dox down vs 48h-0Dox	-0.994642	0.716694	0.593557	1.00594	72h-10Dox up vs 72h-0Dox	0.371565
AOC2	protein_coding	0.350666	0.404562	1.05075	24h-10Dox up vs 24h-0Dox	0.971101	0.117033	0.101958	1.11344	48h-10Dox up vs 48h-0Dox	1.68889	0.186219	0.325085	1.12429	72h-10Dox up vs 72h-0Dox	1.4021
AOC3	protein_coding	0.000912158	0.00985076	1.12427	24h-10Dox up vs 24h-0Dox	4.37002	0.00204119	0.00596433	1.1419	48h-10Dox up vs 48h-0Dox	3.91835	0.233779	0.365592	1.05927	72h-10Dox up vs 72h-0Dox	1.25383
AP000304.12	protein_coding	0.0538533	0.135928	1.25687	24h-10Dox up vs 24h-0Dox	2.13726	0.0655969	0.0674345	-1.2594	48h-10Dox down vs 48h-0Dox	-2.02593	0.38409	0.459883	-1.11207	72h-10Dox down vs 72h-0Dox	-0.903401
AP000347.2	transcribed_unprocessed_pseudogene	0.89572	0.619233	-1.01217	24h-10Dox down vs 24h-0Dox	-0.133876	0.9718	0.427352	-1.00297	48h-10Dox down vs 48h-0Dox	-0.0360952	0.18151	0.320721	1.11171	72h-10Dox up vs 72h-0Dox	1.41843
AP000350.4	?	0.0732558	0.164853	-1.65918	24h-10Dox down vs 24h-0Dox	-1.96294	0.104115	0.0934758	-1.78323	48h-10Dox down vs 48h-0Dox	-1.75849	0.56158	0.538541	-1.20674	72h-10Dox down vs 72h-0Dox	-0.597035
AP000350.6	processed_pseudogene	0.333267	0.394861	-1.08353	24h-10Dox down vs 24h-0Dox	-1.00818	0.00290441	0.0076272	1.32568	48h-10Dox up vs 48h-0Dox	3.72422	0.311392	0.417768	1.07117	72h-10Dox up vs 72h-0Dox	1.05685
AP000351.10	?	0.129302	0.231026	1.2286	24h-10Dox up vs 24h-0Dox	1.62883	0.0753925	0.0742705	1.28442	48h-10Dox up vs 48h-0Dox	1.94645	0.940115	0.655669	1.00752	72h-10Dox up vs 72h-0Dox	0.0767143
AP000357.4	processed_pseudogene	0.499573	0.481623	1.0408	24h-10Dox up vs 24h-0Dox	0.69619	0.528877	0.293744	1.04046	48h-10Dox up vs 48h-0Dox	0.6485	0.225927	0.359068	1.08529	72h-10Dox up vs 72h-0Dox	1.27651
AP000361.2	processed_pseudogene	0.799763	0.593264	1.04354	24h-10Dox up vs 24h-0Dox	0.259347	0.428489	0.255943	1.11626	48h-10Dox up vs 48h-0Dox	0.81948	0.267352	0.390487	-1.17705	72h-10Dox down vs 72h-0Dox	-1.16321
AP000525.9	?	0.0107569	0.0473189	-1.08971	24h-10Dox down vs 24h-0Dox	-3.01528	0.182697	0.140083	1.03917	48h-10Dox up vs 48h-0Dox	1.41428	0.937815	0.655117	1.00217	72h-10Dox up vs 72h-0Dox	0.0796673
AP000568.2	processed_pseudogene	0.490847	0.477171	-1.11048	24h-10Dox down vs 24h-0Dox	-0.710709	0.781441	0.375	1.04298	48h-10Dox up vs 48h-0Dox	0.283746	0.249486	0.378272	1.22194	72h-10Dox up vs 72h-0Dox	1.21024
AP000580.1	processed_pseudogene	0.618296	0.532824	-1.04693	24h-10Dox down vs 24h-0Dox	-0.51148	0.928921	0.416211	1.0091	48h-10Dox up vs 48h-0Dox	0.0910933	0.049318	0.154131	-1.30884	72h-10Dox down vs 72h-0Dox	-2.18648
AP000593.6	processed_pseudogene	0.372623	0.41643	1.04033	24h-10Dox up vs 24h-0Dox	0.926143	0.516962	0.289714	1.03019	48h-10Dox up vs 48h-0Dox	0.667698	0.367165	0.449988	-1.05436	72h-10Dox down vs 72h-0Dox	-0.937141
AP000619.6	processed_pseudogene	0.731284	0.57277	-1.04644	24h-10Dox down vs 24h-0Dox	-0.351533	2.82181e-05	0.000323322	1.97035	48h-10Dox up vs 48h-0Dox	6.52721	0.410123	0.472431	1.0711	72h-10Dox up vs 72h-0Dox	0.853449
AP000620.1	processed_pseudogene	0.511474	0.487693	1.07755	24h-10Dox up vs 24h-0Dox	0.676628	0.457232	0.267435	1.11602	48h-10Dox up vs 48h-0Dox	0.768179	0.951943	0.658925	-1.00848	72h-10Dox down vs 72h-0Dox	-0.0615395
AP000654.5	processed_pseudogene	0.204693	0.304213	1.066	24h-10Dox up vs 24h-0Dox	1.34119	0.570502	0.308438	-1.02975	48h-10Dox down vs 48h-0Dox	-0.583284	0.0235312	0.0996484	1.16703	72h-10Dox up vs 72h-0Dox	2.59291
AP000769.1	protein_coding	0.603218	0.526641	-1.09221	24h-10Dox down vs 24h-0Dox	-0.533814	0.437722	0.259569	-1.10725	48h-10Dox down vs 48h-0Dox	-0.802763	0.46438	0.499523	-1.07518	72h-10Dox down vs 72h-0Dox	-0.755744
AP000783.1	?	0.798884	0.593046	-1.04656	24h-10Dox down vs 24h-0Dox	-0.260514	0.1341	0.112335	-1.19418	48h-10Dox down vs 48h-0Dox	-1.60669	0.434044	0.484479	1.07566	72h-10Dox up vs 72h-0Dox	0.809396
AP000889.1	unprocessed_pseudogene	0.361644	0.40978	1.06962	24h-10Dox up vs 24h-0Dox	0.948381	0.185104	0.14126	1.09978	48h-10Dox up vs 48h-0Dox	1.40594	0.336973	0.432363	-1.07659	72h-10Dox down vs 72h-0Dox	-1.00016
AP000936.1	processed_pseudogene	0.850051	0.607088	-1.0108	24h-10Dox down vs 24h-0Dox	-0.193178	0.0272631	0.0361682	-1.17043	48h-10Dox down vs 48h-0Dox	-2.51288	0.712575	0.592133	-1.02426	72h-10Dox down vs 72h-0Dox	-0.37725
AP000936.5	processed_pseudogene	0.218953	0.31532	1.15525	24h-10Dox up vs 24h-0Dox	1.29719	0.570253	0.308408	1.07779	48h-10Dox up vs 48h-0Dox	0.583667	0.328563	0.427533	-1.15502	72h-10Dox down vs 72h-0Dox	-1.01844
AP001007.1	?	0.107435	0.207716	1.14591	24h-10Dox up vs 24h-0Dox	1.7399	0.621387	0.325881	1.05096	48h-10Dox up vs 48h-0Dox	0.506935	0.034017	0.124376	-1.23804	72h-10Dox down vs 72h-0Dox	-2.3919
AP001266.1	?	0.0952776	0.193956	1.34394	24h-10Dox up vs 24h-0Dox	1.81071	0.827245	0.388226	1.05334	48h-10Dox up vs 48h-0Dox	0.223054	0.842564	0.630661	1.04188	72h-10Dox up vs 72h-0Dox	0.202964
AP001372.2	lincRNA	0.253814	0.342773	1.15777	24h-10Dox up vs 24h-0Dox	1.19861	0.107127	0.0954708	1.20156	48h-10Dox up vs 48h-0Dox	1.7416	0.611757	0.558836	1.04301	72h-10Dox up vs 72h-0Dox	0.521131
AP003900.6	lincRNA	0.171265	0.272747	-1.17551	24h-10Dox down vs 24h-0Dox	-1.45522	0.607317	0.32084	-1.05834	48h-10Dox down vs 48h-0Dox	-0.527716	0.266595	0.390189	-1.12786	72h-10Dox down vs 72h-0Dox	-1.16516
AP004290.1	processed_pseudogene	0.690568	0.560284	-1.04719	24h-10Dox down vs 24h-0Dox	-0.407848	0.175404	0.136168	-1.1832	48h-10Dox down vs 48h-0Dox	-1.44014	0.66027	0.574978	-1.0427	72h-10Dox down vs 72h-0Dox	-0.450659
AP006222.1	?	0.977617	0.63924	-1.00482	24h-10Dox down vs 24h-0Dox	-0.0286475	0.0061171	0.0128207	-1.43733	48h-10Dox down vs 48h-0Dox	-3.31939	0.101719	0.234187	-1.14488	72h-10Dox down vs 72h-0Dox	-1.77224
AP006222.2	lincRNA	0.626891	0.536028	-1.08574	24h-10Dox down vs 24h-0Dox	-0.498869	0.457214	0.267435	1.09657	48h-10Dox up vs 48h-0Dox	0.768211	0.00125497	0.0145204	-1.33203	72h-10Dox down vs 72h-0Dox	-4.18957
AP006621.5	lincRNA	0.114655	0.214772	-1.17201	24h-10Dox down vs 24h-0Dox	-1.70117	0.913885	0.411808	1.00929	48h-10Dox up vs 48h-0Dox	0.110441	0.305183	0.413893	-1.07649	72h-10Dox down vs 72h-0Dox	-1.07113
AP1AR	protein_coding	0.805589	0.594969	-1.02601	24h-10Dox down vs 24h-0Dox	-0.251624	0.469966	0.272558	1.07544	48h-10Dox up vs 48h-0Dox	0.746109	0.409303	0.471779	-1.07895	72h-10Dox down vs 72h-0Dox	-0.854989
AP1B1	protein_coding	4.8827e-06	0.000404415	1.2111	24h-10Dox up vs 24h-0Dox	7.79764	0.315125	0.206674	1.02619	48h-10Dox up vs 48h-0Dox	1.04837	0.145863	0.285876	1.04077	72h-10Dox up vs 72h-0Dox	1.55521
AP1G1	protein_coding	0.957951	0.634754	1.00205	24h-10Dox up vs 24h-0Dox	0.0538367	0.00140674	0.00464921	1.15769	48h-10Dox up vs 48h-0Dox	4.12551	0.250165	0.378869	1.04633	72h-10Dox up vs 72h-0Dox	1.20841
AP1G2	protein_coding	0.00294836	0.0209159	1.2179	24h-10Dox up vs 24h-0Dox	3.71599	0.25881	0.180202	1.06836	48h-10Dox up vs 48h-0Dox	1.18538	0.0288912	0.112733	-1.1067	72h-10Dox down vs 72h-0Dox	-2.48126
AP1M1	protein_coding	0.00385171	0.0246178	1.07856	24h-10Dox up vs 24h-0Dox	3.5701	0.139238	0.115166	-1.03844	48h-10Dox down vs 48h-0Dox	-1.58374	0.816098	0.622702	1.00635	72h-10Dox up vs 72h-0Dox	0.237734
AP1S1	protein_coding	0.000186685	0.00356348	1.1076	24h-10Dox up vs 24h-0Dox	5.30542	0.20713	0.153354	1.02643	48h-10Dox up vs 48h-0Dox	1.33349	0.213724	0.349499	1.02626	72h-10Dox up vs 72h-0Dox	1.31304
AP1S2	protein_coding	0.508806	0.486098	-1.08351	24h-10Dox down vs 24h-0Dox	-0.680989	0.11905	0.103252	1.21432	48h-10Dox up vs 48h-0Dox	1.67864	0.171326	0.311422	-1.1721	72h-10Dox down vs 72h-0Dox	-1.45499
AP1S3	protein_coding	0.433195	0.447805	-1.04458	24h-10Dox down vs 24h-0Dox	-0.81093	0.775199	0.373445	1.01789	48h-10Dox up vs 48h-0Dox	0.2921	0.485955	0.507533	1.04982	72h-10Dox up vs 72h-0Dox	0.718919
AP2A1	protein_coding	0.00153692	0.0137071	1.16069	24h-10Dox up vs 24h-0Dox	4.07603	0.859341	0.396805	1.00692	48h-10Dox up vs 48h-0Dox	0.181062	0.338403	0.43324	1.03944	72h-10Dox up vs 72h-0Dox	0.997088
AP2A2	protein_coding	0.00423948	0.0262619	1.08445	24h-10Dox up vs 24h-0Dox	3.51794	0.84428	0.392967	-1.00473	48h-10Dox down vs 48h-0Dox	-0.200719	0.0527229	0.159363	1.05803	72h-10Dox up vs 72h-0Dox	2.14915
AP2M1	protein_coding	4.30508e-06	0.000376201	1.12235	24h-10Dox up vs 24h-0Dox	7.89469	0.0446681	0.051503	1.0362	48h-10Dox up vs 48h-0Dox	2.2416	0.209373	0.345811	1.02388	72h-10Dox up vs 72h-0Dox	1.32648
AP2S1	protein_coding	0.000938175	0.00996223	1.12957	24h-10Dox up vs 24h-0Dox	4.35402	0.142593	0.117166	1.04749	48h-10Dox up vs 48h-0Dox	1.56915	0.164124	0.304467	1.05483	72h-10Dox up vs 72h-0Dox	1.48198
AP3B1	protein_coding	0.862817	0.611529	-1.00557	24h-10Dox down vs 24h-0Dox	-0.176536	0.445897	0.263138	1.02363	48h-10Dox up vs 48h-0Dox	0.788155	0.873356	0.637705	1.0049	72h-10Dox up vs 72h-0Dox	0.162838
AP3B2	protein_coding	0.196727	0.297385	1.13213	24h-10Dox up vs 24h-0Dox	1.36687	0.197302	0.147907	1.1168	48h-10Dox up vs 48h-0Dox	1.36499	0.389848	0.462965	1.0923	72h-10Dox up vs 72h-0Dox	0.892157
AP3D1	protein_coding	0.0603155	0.145812	1.05672	24h-10Dox up vs 24h-0Dox	2.07348	0.00278993	0.00742397	-1.09661	48h-10Dox down vs 48h-0Dox	-3.74626	0.369051	0.451268	-1.02195	72h-10Dox down vs 72h-0Dox	-0.933327
AP3M1	protein_coding	0.521616	0.491501	1.02049	24h-10Dox up vs 24h-0Dox	0.660169	0.0030155	0.00783426	1.11892	48h-10Dox up vs 48h-0Dox	3.70367	0.475597	0.503387	-1.02262	72h-10Dox down vs 72h-0Dox	-0.736469
AP3M2	protein_coding	0.0511271	0.131334	-1.05893	24h-10Dox down vs 24h-0Dox	-2.16636	0.776029	0.373632	-1.00647	48h-10Dox down vs 48h-0Dox	-0.290987	0.622482	0.562902	-1.00983	72h-10Dox down vs 72h-0Dox	-0.505327
AP3S1	protein_coding	0.28895	0.365942	-1.06233	24h-10Dox down vs 24h-0Dox	-1.10951	0.0239053	0.0331271	1.15069	48h-10Dox up vs 48h-0Dox	2.58435	0.05126	0.156796	-1.1211	72h-10Dox down vs 72h-0Dox	-2.1649
AP3S2	protein_coding	0.20553	0.304739	-1.02436	24h-10Dox down vs 24h-0Dox	-1.33854	0.674311	0.343222	1.00683	48h-10Dox up vs 48h-0Dox	0.430715	0.274691	0.395126	1.01852	72h-10Dox up vs 72h-0Dox	1.1446
AP4B1	protein_coding	0.606835	0.528196	1.01815	24h-10Dox up vs 24h-0Dox	0.528432	0.461677	0.269298	1.03013	48h-10Dox up vs 48h-0Dox	0.760431	0.373943	0.453732	-1.03823	72h-10Dox down vs 72h-0Dox	-0.9235
AP4E1	protein_coding	0.266095	0.350279	-1.06114	24h-10Dox down vs 24h-0Dox	-1.16644	0.0175289	0.0265727	1.13514	48h-10Dox up vs 48h-0Dox	2.75226	0.787176	0.614357	1.01306	72h-10Dox up vs 72h-0Dox	0.27609
AP4M1	protein_coding	0.0522437	0.133303	1.09318	24h-10Dox up vs 24h-0Dox	2.15427	0.352011	0.223563	1.05071	48h-10Dox up vs 48h-0Dox	0.96829	0.187517	0.326188	1.07091	72h-10Dox up vs 72h-0Dox	1.39766
AP4S1	protein_coding	0.650944	0.5457	1.02855	24h-10Dox up vs 24h-0Dox	0.464012	0.503937	0.284958	1.05292	48h-10Dox up vs 48h-0Dox	0.688985	0.341302	0.43509	1.09114	72h-10Dox up vs 72h-0Dox	0.990885
AP5B1	protein_coding	0.671102	0.552819	1.01846	24h-10Dox up vs 24h-0Dox	0.435257	0.557515	0.303983	1.02828	48h-10Dox up vs 48h-0Dox	0.603339	0.747793	0.602128	1.01509	72h-10Dox up vs 72h-0Dox	0.329045
AP5M1	protein_coding	0.148421	0.250071	-1.07657	24h-10Dox down vs 24h-0Dox	-1.54449	0.0308459	0.0392467	1.12334	48h-10Dox up vs 48h-0Dox	2.4455	0.316799	0.421204	-1.04977	72h-10Dox down vs 72h-0Dox	-1.04459
AP5S1	protein_coding	0.0011063	0.0111745	1.138	24h-10Dox up vs 24h-0Dox	4.26062	0.364939	0.229498	-1.03022	48h-10Dox down vs 48h-0Dox	-0.941658	0.675051	0.579638	-1.01361	72h-10Dox down vs 72h-0Dox	-0.429668
AP5Z1	protein_coding	0.131833	0.233447	1.14939	24h-10Dox up vs 24h-0Dox	1.61706	0.671436	0.342482	1.03981	48h-10Dox up vs 48h-0Dox	0.434782	0.466765	0.500314	1.0627	72h-10Dox up vs 72h-0Dox	0.751622
APAF1	protein_coding	0.554145	0.505965	-1.04031	24h-10Dox down vs 24h-0Dox	-0.608585	0.0265708	0.0355294	1.15466	48h-10Dox up vs 48h-0Dox	2.52689	0.190318	0.328621	1.08448	72h-10Dox up vs 72h-0Dox	1.38817
APBA1	protein_coding	0.000285204	0.004564	1.20599	24h-10Dox up vs 24h-0Dox	5.04856	3.27655e-06	7.49511e-05	1.34284	48h-10Dox up vs 48h-0Dox	8.10804	3.41187e-06	0.000221592	1.27492	72h-10Dox up vs 72h-0Dox	8.07616
APBA2	protein_coding	0.191193	0.291845	1.05976	24h-10Dox up vs 24h-0Dox	1.38523	0.470847	0.272748	-1.03093	48h-10Dox down vs 48h-0Dox	-0.744597	0.0474415	0.150738	1.08931	72h-10Dox up vs 72h-0Dox	2.20811
APBA3	protein_coding	0.0894368	0.186713	1.18808	24h-10Dox up vs 24h-0Dox	1.84767	0.232526	0.166987	1.14063	48h-10Dox up vs 48h-0Dox	1.25741	0.660078	0.574978	1.04289	72h-10Dox up vs 72h-0Dox	0.450933
APBB1	protein_coding	0.215484	0.312856	1.03343	24h-10Dox up vs 24h-0Dox	1.30767	2.92811e-06	7.04567e-05	-1.19449	48h-10Dox down vs 48h-0Dox	-8.19709	0.105489	0.239015	-1.04144	72h-10Dox down vs 72h-0Dox	-1.75073
APBB2	protein_coding	0.981472	0.640654	-1.00131	24h-10Dox down vs 24h-0Dox	-0.0237122	0.00853586	0.0161131	1.18113	48h-10Dox up vs 48h-0Dox	3.13975	0.058204	0.169132	1.11252	72h-10Dox up vs 72h-0Dox	2.09358
APBB3	protein_coding	0.222427	0.317777	1.0744	24h-10Dox up vs 24h-0Dox	1.28682	0.0143678	0.0232078	1.19837	48h-10Dox up vs 48h-0Dox	2.85948	0.0816382	0.20626	-1.11019	72h-10Dox down vs 72h-0Dox	-1.90061
APC	protein_coding	0.54667	0.502699	-1.08409	24h-10Dox down vs 24h-0Dox	-0.620285	0.937264	0.418747	-1.00878	48h-10Dox down vs 48h-0Dox	-0.0803746	0.739041	0.5991	1.04023	72h-10Dox up vs 72h-0Dox	0.340943
APC2	protein_coding	0.266746	0.350784	1.20602	24h-10Dox up vs 24h-0Dox	1.16477	0.194843	0.146561	1.21747	48h-10Dox up vs 48h-0Dox	1.37307	0.758987	0.605551	1.03167	72h-10Dox up vs 72h-0Dox	0.3139
APEH	protein_coding	0.000597374	0.00744763	1.13833	24h-10Dox up vs 24h-0Dox	4.61299	0.387351	0.239154	1.02541	48h-10Dox up vs 48h-0Dox	0.897019	0.217854	0.352642	1.03622	72h-10Dox up vs 72h-0Dox	1.30049
APEX1	protein_coding	0.0218754	0.0764075	-1.05606	24h-10Dox down vs 24h-0Dox	-2.63248	0.000137842	0.000967793	-1.12986	48h-10Dox down vs 48h-0Dox	-5.49279	0.0785463	0.201614	-1.04527	72h-10Dox down vs 72h-0Dox	-1.92288
APEX2	protein_coding	0.00234611	0.0179347	1.06778	24h-10Dox up vs 24h-0Dox	3.84149	0.000338858	0.00177319	-1.10012	48h-10Dox down vs 48h-0Dox	-4.94564	0.0208318	0.0925108	-1.05945	72h-10Dox down vs 72h-0Dox	-2.65895
APH1B	protein_coding	0.633062	0.538866	1.03034	24h-10Dox up vs 24h-0Dox	0.489866	0.000265903	0.00149156	1.35059	48h-10Dox up vs 48h-0Dox	5.09065	0.142849	0.283458	1.07826	72h-10Dox up vs 72h-0Dox	1.56805
API5	protein_coding	0.363303	0.410403	-1.05286	24h-10Dox down vs 24h-0Dox	-0.94499	0.0519964	0.0572524	1.13258	48h-10Dox up vs 48h-0Dox	2.15692	0.657042	0.574163	-1.02826	72h-10Dox down vs 72h-0Dox	-0.455271
API5P2	processed_pseudogene	0.867284	0.613194	1.00848	24h-10Dox up vs 24h-0Dox	0.170726	0.708674	0.353316	1.0182	48h-10Dox up vs 48h-0Dox	0.382646	0.226462	0.359253	1.06695	72h-10Dox up vs 72h-0Dox	1.27494
APIP	protein_coding	0.5377	0.498889	1.02946	24h-10Dox up vs 24h-0Dox	0.634442	0.216813	0.158562	-1.06063	48h-10Dox down vs 48h-0Dox	-1.30364	0.0489346	0.153506	-1.10878	72h-10Dox down vs 72h-0Dox	-2.19083
APITD1	?	0.0807436	0.175831	1.06877	24h-10Dox up vs 24h-0Dox	1.90697	0.131244	0.110753	-1.06948	48h-10Dox down vs 48h-0Dox	-1.61978	0.175378	0.315241	-1.07401	72h-10Dox down vs 72h-0Dox	-1.44023
APLN	protein_coding	1.10917e-06	0.000176081	1.30662	24h-10Dox up vs 24h-0Dox	8.99609	0.41066	0.249174	1.05483	48h-10Dox up vs 48h-0Dox	0.852441	0.566872	0.541217	-1.05848	72h-10Dox down vs 72h-0Dox	-0.588864
APLP1	protein_coding	0.000227032	0.00401948	1.21123	24h-10Dox up vs 24h-0Dox	5.18612	0.0457734	0.0523789	1.08585	48h-10Dox up vs 48h-0Dox	2.22802	0.000479436	0.0077463	1.20489	72h-10Dox up vs 72h-0Dox	4.741
APLP2	protein_coding	0.00932744	0.0428783	1.04146	24h-10Dox up vs 24h-0Dox	3.09201	0.000249848	0.00142381	1.06333	48h-10Dox up vs 48h-0Dox	5.12818	3.95265e-05	0.00128357	1.07596	72h-10Dox up vs 72h-0Dox	6.29916
APMAP	protein_coding	0.00303387	0.0213282	1.04581	24h-10Dox up vs 24h-0Dox	3.70034	0.0226005	0.0318917	1.03318	48h-10Dox up vs 48h-0Dox	2.6148	0.00328382	0.027755	1.05418	72h-10Dox up vs 72h-0Dox	3.65706
APOA1BP	?	0.00267704	0.0197819	1.11736	24h-10Dox up vs 24h-0Dox	3.76892	0.930941	0.416795	1.00267	48h-10Dox up vs 48h-0Dox	0.0884974	0.481017	0.505891	1.02044	72h-10Dox up vs 72h-0Dox	0.727257
APOBEC3B	protein_coding	0.000261822	0.00435989	1.15816	24h-10Dox up vs 24h-0Dox	5.09996	0.0621598	0.0649839	1.07983	48h-10Dox up vs 48h-0Dox	2.05645	0.703489	0.588746	-1.01829	72h-10Dox down vs 72h-0Dox	-0.389836
APOBEC3C	protein_coding	6.20817e-05	0.00183237	1.12006	24h-10Dox up vs 24h-0Dox	6.0009	0.00197557	0.00582843	1.08857	48h-10Dox up vs 48h-0Dox	3.93644	0.0490188	0.153575	1.05169	72h-10Dox up vs 72h-0Dox	2.18988
APOBEC3D	protein_coding	0.527114	0.493831	1.05231	24h-10Dox up vs 24h-0Dox	0.651324	0.467832	0.27169	1.07454	48h-10Dox up vs 48h-0Dox	0.749781	0.742128	0.600028	-1.04265	72h-10Dox down vs 72h-0Dox	-0.336741
APOBEC3F	protein_coding	0.28847	0.36582	1.07587	24h-10Dox up vs 24h-0Dox	1.11067	0.0574288	0.0614692	1.17878	48h-10Dox up vs 48h-0Dox	2.10114	0.222413	0.35638	1.10359	72h-10Dox up vs 72h-0Dox	1.28686
APOC1	protein_coding	0.0242934	0.0820345	1.32784	24h-10Dox up vs 24h-0Dox	2.57561	0.200888	0.149999	-1.09564	48h-10Dox down vs 48h-0Dox	-1.35335	0.119704	0.256728	1.05687	72h-10Dox up vs 72h-0Dox	1.67536
APOD	protein_coding	0.100395	0.199516	1.08015	24h-10Dox up vs 24h-0Dox	1.77997	0.000152172	0.00104183	1.18775	48h-10Dox up vs 48h-0Dox	5.43136	8.2387e-07	7.55261e-05	1.3061	72h-10Dox up vs 72h-0Dox	9.25217
APOE	protein_coding	0.741848	0.5762	1.12483	24h-10Dox up vs 24h-0Dox	0.337122	0.388903	0.239904	1.27803	48h-10Dox up vs 48h-0Dox	0.893995	0.0467106	0.149668	1.26871	72h-10Dox up vs 72h-0Dox	2.21675
APOL2	protein_coding	6.5446e-05	0.00190554	1.14338	24h-10Dox up vs 24h-0Dox	5.96656	0.0011293	0.00398522	1.09689	48h-10Dox up vs 48h-0Dox	4.249	0.409367	0.47178	1.01587	72h-10Dox up vs 72h-0Dox	0.854869
APOL6	protein_coding	0.0807243	0.175829	1.12908	24h-10Dox up vs 24h-0Dox	1.90711	0.00356654	0.00875573	1.34022	48h-10Dox up vs 48h-0Dox	3.612	0.00676634	0.0448693	1.26787	72h-10Dox up vs 72h-0Dox	3.26494
APOLD1	protein_coding	0.134959	0.236607	1.18092	24h-10Dox up vs 24h-0Dox	1.6028	0.107775	0.0958296	1.19384	48h-10Dox up vs 48h-0Dox	1.73802	0.0984904	0.229424	1.18348	72h-10Dox up vs 72h-0Dox	1.79124
APOO	protein_coding	0.698561	0.563022	1.0184	24h-10Dox up vs 24h-0Dox	0.396688	0.949269	0.421524	1.00286	48h-10Dox up vs 48h-0Dox	0.0649678	0.805668	0.619532	-1.01049	72h-10Dox down vs 72h-0Dox	-0.25152
APOOL	protein_coding	0.157044	0.258976	-1.13615	24h-10Dox down vs 24h-0Dox	-1.5095	0.538896	0.297709	-1.05477	48h-10Dox down vs 48h-0Dox	-0.632547	0.996072	0.668494	1.00043	72h-10Dox up vs 72h-0Dox	0.00502631
APOOP5	transcribed_processed_pseudogene	0.973738	0.638062	1.00232	24h-10Dox up vs 24h-0Dox	0.0336132	0.108089	0.0959676	1.10835	48h-10Dox up vs 48h-0Dox	1.73629	0.989265	0.667187	-1.00073	72h-10Dox down vs 72h-0Dox	-0.0137378
APOPT1	protein_coding	0.587293	0.520151	-1.02565	24h-10Dox down vs 24h-0Dox	-0.557715	0.541404	0.298587	-1.03414	48h-10Dox down vs 48h-0Dox	-0.62858	0.438743	0.48655	-1.04256	72h-10Dox down vs 72h-0Dox	-0.80093
APP	protein_coding	0.671678	0.552911	1.00694	24h-10Dox up vs 24h-0Dox	0.43444	0.00922756	0.0170373	1.04373	48h-10Dox up vs 48h-0Dox	3.0978	6.06944e-05	0.00174179	1.08284	72h-10Dox up vs 72h-0Dox	6.01564
APPBP2	protein_coding	0.460211	0.461908	1.04383	24h-10Dox up vs 24h-0Dox	0.762982	0.000636786	0.00272271	1.27289	48h-10Dox up vs 48h-0Dox	4.57604	0.86639	0.635727	-1.00694	72h-10Dox down vs 72h-0Dox	-0.171888
APPL1	protein_coding	0.582521	0.517875	-1.02376	24h-10Dox down vs 24h-0Dox	-0.564942	0.0355768	0.0437369	1.10274	48h-10Dox up vs 48h-0Dox	2.36728	0.0958876	0.226233	-1.07536	72h-10Dox down vs 72h-0Dox	-1.80697
APPL2	protein_coding	0.913748	0.62395	1.00335	24h-10Dox up vs 24h-0Dox	0.110618	0.395595	0.242491	1.02466	48h-10Dox up vs 48h-0Dox	0.881049	0.669657	0.577678	-1.01058	72h-10Dox down vs 72h-0Dox	-0.437305
APRT	protein_coding	0.101942	0.201285	1.11224	24h-10Dox up vs 24h-0Dox	1.77095	0.138704	0.114929	-1.10123	48h-10Dox down vs 48h-0Dox	-1.58609	0.427711	0.482097	1.04965	72h-10Dox up vs 72h-0Dox	0.820899
APTX	protein_coding	0.0466071	0.123923	-1.03094	24h-10Dox down vs 24h-0Dox	-2.21798	0.00109982	0.003931	-1.05643	48h-10Dox down vs 48h-0Dox	-4.26394	0.449605	0.491692	1.01063	72h-10Dox up vs 72h-0Dox	0.781585
AQR	protein_coding	0.984617	0.641307	-1.00106	24h-10Dox down vs 24h-0Dox	-0.0196864	0.56737	0.307341	1.03075	48h-10Dox up vs 48h-0Dox	0.588098	0.872055	0.637284	-1.00858	72h-10Dox down vs 72h-0Dox	-0.164528
AR	protein_coding	0.761943	0.582615	-1.03949	24h-10Dox down vs 24h-0Dox	-0.309913	0.429111	0.256151	1.08334	48h-10Dox up vs 48h-0Dox	0.818346	0.710081	0.591255	1.0349	72h-10Dox up vs 72h-0Dox	0.380698
ARAF	protein_coding	0.00133583	0.0124743	1.10191	24h-10Dox up vs 24h-0Dox	4.1545	0.359136	0.227071	-1.02338	48h-10Dox down vs 48h-0Dox	-0.953528	0.469663	0.501462	-1.01779	72h-10Dox down vs 72h-0Dox	-0.74663
ARAP1	protein_coding	6.05973e-05	0.00182962	1.24757	24h-10Dox up vs 24h-0Dox	6.01668	0.00247711	0.0068211	1.13406	48h-10Dox up vs 48h-0Dox	3.81158	0.00386161	0.0309617	1.11564	72h-10Dox up vs 72h-0Dox	3.5687
ARAP2	protein_coding	0.853786	0.608433	1.01663	24h-10Dox up vs 24h-0Dox	0.188303	0.011594	0.0198737	1.2496	48h-10Dox up vs 48h-0Dox	2.97495	0.764731	0.607257	-1.0212	72h-10Dox down vs 72h-0Dox	-0.306158
ARAP3	protein_coding	9.1911e-05	0.00224344	1.08736	24h-10Dox up vs 24h-0Dox	5.74808	0.0405997	0.0479427	1.03421	48h-10Dox up vs 48h-0Dox	2.2945	0.526768	0.525556	-1.00943	72h-10Dox down vs 72h-0Dox	-0.65188
ARC	protein_coding	0.0486877	0.127314	1.1917	24h-10Dox up vs 24h-0Dox	2.19366	0.997411	0.433613	-1.00036	48h-10Dox down vs 48h-0Dox	-0.00331265	0.986294	0.667034	-1.00182	72h-10Dox down vs 72h-0Dox	-0.0175405
AREL1	protein_coding	0.0204783	0.0729453	1.07671	24h-10Dox up vs 24h-0Dox	2.66821	0.0288834	0.0375555	1.06881	48h-10Dox up vs 48h-0Dox	2.48141	0.163245	0.303777	1.04141	72h-10Dox up vs 72h-0Dox	1.48534
ARF1	protein_coding	8.75331e-05	0.00218833	1.10475	24h-10Dox up vs 24h-0Dox	5.77921	0.0242574	0.0334961	1.04468	48h-10Dox up vs 48h-0Dox	2.57641	0.156512	0.297023	1.02821	72h-10Dox up vs 72h-0Dox	1.51161
ARF1P2	processed_pseudogene	0.62165	0.533755	1.02649	24h-10Dox up vs 24h-0Dox	0.506549	0.024655	0.0338366	1.14722	48h-10Dox up vs 48h-0Dox	2.56758	0.954557	0.659947	-1.00332	72h-10Dox down vs 72h-0Dox	-0.058188
ARF3	protein_coding	0.00604045	0.0325794	1.04662	24h-10Dox up vs 24h-0Dox	3.3262	0.0415095	0.0487385	1.03135	48h-10Dox up vs 48h-0Dox	2.28225	0.00194647	0.019528	1.0612	72h-10Dox up vs 72h-0Dox	3.94466
ARF4	protein_coding	0.134413	0.236346	1.05447	24h-10Dox up vs 24h-0Dox	1.60527	0.000874965	0.00336586	1.15115	48h-10Dox up vs 48h-0Dox	4.39373	0.66225	0.575707	1.01533	72h-10Dox up vs 72h-0Dox	0.447835
ARF4P4	processed_pseudogene	0.8854	0.617498	1.01826	24h-10Dox up vs 24h-0Dox	0.147224	5.76365e-06	0.000108897	-5.52226	48h-10Dox down vs 48h-0Dox	-7.67106	0.871371	0.637273	-1.09599	72h-10Dox down vs 72h-0Dox	-0.165415
ARF5	protein_coding	0.0360063	0.105526	1.08389	24h-10Dox up vs 24h-0Dox	2.36069	0.988302	0.431321	-1.0005	48h-10Dox down vs 48h-0Dox	-0.0149707	0.741861	0.600004	1.01158	72h-10Dox up vs 72h-0Dox	0.337105
ARF6	protein_coding	0.0880632	0.185125	1.0724	24h-10Dox up vs 24h-0Dox	1.85668	0.117466	0.102238	1.07899	48h-10Dox up vs 48h-0Dox	1.68668	0.0704031	0.188804	1.10632	72h-10Dox up vs 72h-0Dox	1.98565
ARFGAP1	protein_coding	0.127557	0.229069	1.07922	24h-10Dox up vs 24h-0Dox	1.63705	0.789915	0.377359	1.01289	48h-10Dox up vs 48h-0Dox	0.27244	0.809617	0.620394	-1.01212	72h-10Dox down vs 72h-0Dox	-0.246294
ARFGAP2	protein_coding	0.0930071	0.191338	1.04409	24h-10Dox up vs 24h-0Dox	1.82483	0.393047	0.241599	1.02231	48h-10Dox up vs 48h-0Dox	0.88596	0.346802	0.438871	1.02768	72h-10Dox up vs 72h-0Dox	0.979217
ARFGAP3	protein_coding	0.894404	0.618858	-1.00444	24h-10Dox down vs 24h-0Dox	-0.135576	0.000301563	0.00163826	1.15911	48h-10Dox up vs 48h-0Dox	5.01516	0.667662	0.576907	1.01128	72h-10Dox up vs 72h-0Dox	0.440135
ARFGEF1	protein_coding	0.515096	0.488966	-1.02693	24h-10Dox down vs 24h-0Dox	-0.670728	0.00128056	0.00435581	1.16769	48h-10Dox up vs 48h-0Dox	4.17822	0.478341	0.504884	1.0262	72h-10Dox up vs 72h-0Dox	0.731796
ARFGEF2	protein_coding	0.65158	0.545823	-1.05694	24h-10Dox down vs 24h-0Dox	-0.463098	0.591929	0.315578	1.05335	48h-10Dox up vs 48h-0Dox	0.550723	0.416293	0.475895	1.07518	72h-10Dox up vs 72h-0Dox	0.841927
ARFIP1	protein_coding	0.465402	0.464342	-1.03894	24h-10Dox down vs 24h-0Dox	-0.753976	0.0002184	0.00130347	1.29412	48h-10Dox up vs 48h-0Dox	5.20966	0.52402	0.524445	1.03551	72h-10Dox up vs 72h-0Dox	0.656295
ARFIP2	protein_coding	0.00806628	0.0391851	1.11613	24h-10Dox up vs 24h-0Dox	3.17022	0.188601	0.143223	1.04569	48h-10Dox up vs 48h-0Dox	1.39398	0.231019	0.363645	1.04265	72h-10Dox up vs 72h-0Dox	1.26173
ARFRP1	protein_coding	0.0361243	0.105576	1.0883	24h-10Dox up vs 24h-0Dox	2.35889	0.966146	0.425962	1.00188	48h-10Dox up vs 48h-0Dox	0.0433362	0.956264	0.66025	-1.00251	72h-10Dox down vs 72h-0Dox	-0.0559991
ARG2	protein_coding	0.00483587	0.0282679	1.23694	24h-10Dox up vs 24h-0Dox	3.44653	0.00260079	0.00707988	1.21793	48h-10Dox up vs 48h-0Dox	3.78479	0.416543	0.475895	1.04208	72h-10Dox up vs 72h-0Dox	0.841461
ARGLU1	protein_coding	0.650387	0.545609	-1.02842	24h-10Dox down vs 24h-0Dox	-0.464812	0.702273	0.351328	1.02729	48h-10Dox up vs 48h-0Dox	0.391525	0.148953	0.289056	-1.10608	72h-10Dox down vs 72h-0Dox	-1.54228
ARHGAP1	protein_coding	0.0393955	0.111957	1.0633	24h-10Dox up vs 24h-0Dox	2.31113	0.87374	0.400515	-1.0047	48h-10Dox down vs 48h-0Dox	-0.162339	0.591512	0.551927	1.01874	72h-10Dox up vs 72h-0Dox	0.55135
ARHGAP10	protein_coding	0.816979	0.598309	-1.01179	24h-10Dox down vs 24h-0Dox	-0.236572	0.125438	0.107167	-1.08853	48h-10Dox down vs 48h-0Dox	-1.64718	0.726723	0.595582	1.01978	72h-10Dox up vs 72h-0Dox	0.357779
ARHGAP11A	protein_coding	0.187607	0.288684	-1.05357	24h-10Dox down vs 24h-0Dox	-1.39736	0.0946935	0.0874429	1.08885	48h-10Dox up vs 48h-0Dox	1.81431	0.116608	0.252927	-1.10784	72h-10Dox down vs 72h-0Dox	-1.69107
ARHGAP11B	protein_coding	0.0528986	0.134291	-1.05274	24h-10Dox down vs 24h-0Dox	-2.14729	0.119853	0.103766	-1.05019	48h-10Dox down vs 48h-0Dox	-1.67461	0.0279076	0.110422	-1.10432	72h-10Dox down vs 72h-0Dox	-2.50015
ARHGAP12	protein_coding	0.0608696	0.146299	-1.11067	24h-10Dox down vs 24h-0Dox	-2.06831	0.049533	0.0553101	1.12225	48h-10Dox up vs 48h-0Dox	2.18405	0.984033	0.666724	1.00111	72h-10Dox up vs 72h-0Dox	0.020434
ARHGAP15	protein_coding	0.565362	0.510288	-1.034	24h-10Dox down vs 24h-0Dox	-0.591192	0.0701493	0.0705791	1.13142	48h-10Dox up vs 48h-0Dox	1.98772	0.15134	0.291859	1.12129	72h-10Dox up vs 72h-0Dox	1.53246
ARHGAP17	protein_coding	0.0560262	0.138899	1.03574	24h-10Dox up vs 24h-0Dox	2.11505	0.60451	0.319799	-1.00923	48h-10Dox down vs 48h-0Dox	-0.53189	0.901262	0.646052	-1.00227	72h-10Dox down vs 72h-0Dox	-0.126718
ARHGAP18	protein_coding	0.627258	0.536178	1.02012	24h-10Dox up vs 24h-0Dox	0.498332	0.00162271	0.0050935	1.19216	48h-10Dox up vs 48h-0Dox	4.04573	0.0170743	0.081824	1.14043	72h-10Dox up vs 72h-0Dox	2.76644
ARHGAP19	protein_coding	0.239504	0.332112	-1.03317	24h-10Dox down vs 24h-0Dox	-1.23768	0.0684569	0.0694325	1.05155	48h-10Dox up vs 48h-0Dox	2.00165	0.551769	0.535015	-1.01587	72h-10Dox down vs 72h-0Dox	-0.612295
ARHGAP20	protein_coding	0.609815	0.529138	-1.0504	24h-10Dox down vs 24h-0Dox	-0.524009	0.00197158	0.00582471	1.21824	48h-10Dox up vs 48h-0Dox	3.93756	3.74957e-06	0.000236679	1.38034	72h-10Dox up vs 72h-0Dox	8.00215
ARHGAP21	protein_coding	0.307996	0.37887	-1.08595	24h-10Dox down vs 24h-0Dox	-1.06463	0.836334	0.39079	1.01582	48h-10Dox up vs 48h-0Dox	0.211123	0.293846	0.407047	1.09507	72h-10Dox up vs 72h-0Dox	1.09777
ARHGAP22	protein_coding	0.793504	0.591541	-1.02883	24h-10Dox down vs 24h-0Dox	-0.267663	0.181602	0.139585	-1.15869	48h-10Dox down vs 48h-0Dox	-1.41811	0.616832	0.560559	1.04946	72h-10Dox up vs 72h-0Dox	0.513637
ARHGAP23P1	transcribed_unprocessed_pseudogene	0.349906	0.404283	1.13635	24h-10Dox up vs 24h-0Dox	0.972691	0.104898	0.094047	-1.259	48h-10Dox down vs 48h-0Dox	-1.75406	0.888701	0.641883	-1.02301	72h-10Dox down vs 72h-0Dox	-0.142952
ARHGAP26	protein_coding	0.154744	0.256873	1.1569	24h-10Dox up vs 24h-0Dox	1.51867	0.0169266	0.0259304	1.28735	48h-10Dox up vs 48h-0Dox	2.77113	0.0414648	0.139227	1.24468	72h-10Dox up vs 72h-0Dox	2.28284
ARHGAP27	protein_coding	0.00383795	0.0245676	1.60668	24h-10Dox up vs 24h-0Dox	3.57204	0.00327851	0.00830227	1.63852	48h-10Dox up vs 48h-0Dox	3.65795	0.0658771	0.182066	1.31859	72h-10Dox up vs 72h-0Dox	2.02351
ARHGAP28	protein_coding	0.0536334	0.135722	1.25539	24h-10Dox up vs 24h-0Dox	2.13956	0.0231686	0.0324502	1.26597	48h-10Dox up vs 48h-0Dox	2.60134	0.029431	0.113884	1.19739	72h-10Dox up vs 72h-0Dox	2.47116
ARHGAP29	protein_coding	0.359124	0.408909	1.0522	24h-10Dox up vs 24h-0Dox	0.953552	6.18643e-06	0.000112829	1.35609	48h-10Dox up vs 48h-0Dox	7.61748	0.139312	0.279457	1.05155	72h-10Dox up vs 72h-0Dox	1.58341
ARHGAP31	protein_coding	0.969029	0.637431	1.00228	24h-10Dox up vs 24h-0Dox	0.0396438	0.0163548	0.0253699	1.15018	48h-10Dox up vs 48h-0Dox	2.78966	8.19189e-05	0.00215419	1.32502	72h-10Dox up vs 72h-0Dox	5.82164
ARHGAP32	protein_coding	0.591009	0.521575	-1.07916	24h-10Dox down vs 24h-0Dox	-0.552108	0.974763	0.427979	1.00343	48h-10Dox up vs 48h-0Dox	0.0323009	0.376083	0.455154	1.10774	72h-10Dox up vs 72h-0Dox	0.919231
ARHGAP33	protein_coding	0.0201039	0.072097	1.15736	24h-10Dox up vs 24h-0Dox	2.67819	0.737429	0.362239	-1.02567	48h-10Dox down vs 48h-0Dox	-0.343141	0.0698208	0.187863	-1.20771	72h-10Dox down vs 72h-0Dox	-1.9904
ARHGAP35	protein_coding	0.70424	0.564756	1.03277	24h-10Dox up vs 24h-0Dox	0.388793	0.545884	0.300119	1.05059	48h-10Dox up vs 48h-0Dox	0.621519	0.0478534	0.151413	1.21675	72h-10Dox up vs 72h-0Dox	2.20329
ARHGAP39	protein_coding	0.343298	0.400528	1.11301	24h-10Dox up vs 24h-0Dox	0.986636	0.591954	0.315578	-1.07124	48h-10Dox down vs 48h-0Dox	-0.550684	0.855264	0.632892	-1.02562	72h-10Dox down vs 72h-0Dox	-0.186376
ARHGAP42	protein_coding	0.065319	0.153507	-1.08754	24h-10Dox down vs 24h-0Dox	-2.02834	0.82257	0.386882	1.00731	48h-10Dox up vs 48h-0Dox	0.229204	0.443008	0.488641	1.02316	72h-10Dox up vs 72h-0Dox	0.793298
ARHGAP42P1	unprocessed_pseudogene	0.132147	0.233785	-1.19678	24h-10Dox down vs 24h-0Dox	-1.61561	0.421251	0.253225	-1.07586	48h-10Dox down vs 48h-0Dox	-0.83275	0.256497	0.383774	1.09453	72h-10Dox up vs 72h-0Dox	1.19148
ARHGAP42P2	unprocessed_pseudogene	0.631448	0.538157	-1.04684	24h-10Dox down vs 24h-0Dox	-0.492216	0.648327	0.335017	-1.0365	48h-10Dox down vs 48h-0Dox	-0.467774	0.372338	0.452731	-1.06136	72h-10Dox down vs 72h-0Dox	-0.926714
ARHGAP5	protein_coding	0.0604236	0.145812	-1.14607	24h-10Dox down vs 24h-0Dox	-2.07247	0.000845629	0.00329656	1.29041	48h-10Dox up vs 48h-0Dox	4.41318	0.0423074	0.140546	1.14305	72h-10Dox up vs 72h-0Dox	2.27171
ARHGAP5-AS1	antisense	0.74729	0.577785	-1.00653	24h-10Dox down vs 24h-0Dox	-0.329727	2.66011e-06	6.59676e-05	1.15982	48h-10Dox up vs 48h-0Dox	8.27367	5.49173e-07	5.81166e-05	1.19107	72h-10Dox up vs 72h-0Dox	9.61053
ARHGAP6	protein_coding	0.00518461	0.0293949	-1.15009	24h-10Dox down vs 24h-0Dox	-3.40881	0.00242329	0.0067337	1.13766	48h-10Dox up vs 48h-0Dox	3.82367	3.34696e-05	0.00113155	1.15414	72h-10Dox up vs 72h-0Dox	6.41112
ARHGDIA	protein_coding	0.00211087	0.0168816	1.15881	24h-10Dox up vs 24h-0Dox	3.89979	0.299589	0.199384	-1.0489	48h-10Dox down vs 48h-0Dox	-1.08418	0.30659	0.414838	1.05635	72h-10Dox up vs 72h-0Dox	1.06787
ARHGEF10	protein_coding	0.286227	0.364237	1.02966	24h-10Dox up vs 24h-0Dox	1.11611	0.49231	0.280837	1.01869	48h-10Dox up vs 48h-0Dox	0.708264	0.64502	0.570576	1.01256	72h-10Dox up vs 72h-0Dox	0.472539
ARHGEF10L	protein_coding	0.0845277	0.180765	1.13469	24h-10Dox up vs 24h-0Dox	1.88048	0.679141	0.34452	1.02737	48h-10Dox up vs 48h-0Dox	0.423897	0.968259	0.663381	1.00218	72h-10Dox up vs 72h-0Dox	0.04063
ARHGEF11	protein_coding	0.392059	0.427028	1.04121	24h-10Dox up vs 24h-0Dox	0.88787	0.504259	0.284964	1.0339	48h-10Dox up vs 48h-0Dox	0.688455	0.0669718	0.183295	1.11667	72h-10Dox up vs 72h-0Dox	2.01414
ARHGEF12	protein_coding	0.775184	0.586514	-1.03725	24h-10Dox down vs 24h-0Dox	-0.29212	0.345083	0.220079	1.11719	48h-10Dox up vs 48h-0Dox	0.98285	0.260498	0.387123	1.14916	72h-10Dox up vs 72h-0Dox	1.18096
ARHGEF17	protein_coding	0.000709729	0.00834589	1.22525	24h-10Dox up vs 24h-0Dox	4.51354	0.0112202	0.0194325	1.13938	48h-10Dox up vs 48h-0Dox	2.99259	0.00601123	0.0415026	1.13498	72h-10Dox up vs 72h-0Dox	3.32882
ARHGEF18	protein_coding	0.00564087	0.0312503	1.13998	24h-10Dox up vs 24h-0Dox	3.36318	0.0719247	0.0718574	1.09454	48h-10Dox up vs 48h-0Dox	1.97343	0.112561	0.247981	1.08931	72h-10Dox up vs 72h-0Dox	1.71218
ARHGEF19	protein_coding	0.000582181	0.00733502	1.22559	24h-10Dox up vs 24h-0Dox	4.62792	0.00424116	0.00989604	1.17759	48h-10Dox up vs 48h-0Dox	3.51772	0.00931501	0.0547694	1.16485	72h-10Dox up vs 72h-0Dox	3.09273
ARHGEF2	protein_coding	0.0002721	0.00445318	1.08793	24h-10Dox up vs 24h-0Dox	5.07679	0.0593536	0.0629091	-1.03739	48h-10Dox down vs 48h-0Dox	-2.08255	0.143426	0.283862	1.03102	72h-10Dox up vs 72h-0Dox	1.56557
ARHGEF25	protein_coding	0.00245904	0.0185744	1.14869	24h-10Dox up vs 24h-0Dox	3.81561	0.00123013	0.00424514	1.15189	48h-10Dox up vs 48h-0Dox	4.20081	0.000204409	0.0042216	1.16705	72h-10Dox up vs 72h-0Dox	5.24997
ARHGEF26	protein_coding	0.166782	0.268423	-1.04239	24h-10Dox down vs 24h-0Dox	-1.4719	0.0139559	0.0226987	1.08955	48h-10Dox up vs 48h-0Dox	2.87514	0.942046	0.656157	-1.00252	72h-10Dox down vs 72h-0Dox	-0.0742355
ARHGEF28	protein_coding	0.359268	0.408909	-1.02648	24h-10Dox down vs 24h-0Dox	-0.953257	0.714377	0.355082	-1.01414	48h-10Dox down vs 48h-0Dox	-0.374761	0.784628	0.613529	1.01088	72h-10Dox up vs 72h-0Dox	0.27949
ARHGEF3	protein_coding	0.1211	0.22185	1.04687	24h-10Dox up vs 24h-0Dox	1.66839	0.0749965	0.0740143	1.04869	48h-10Dox up vs 48h-0Dox	1.94947	0.660068	0.574978	-1.00918	72h-10Dox down vs 72h-0Dox	-0.450947
ARHGEF37	protein_coding	0.337517	0.397189	1.15236	24h-10Dox up vs 24h-0Dox	0.998993	0.0100593	0.018078	1.50455	48h-10Dox up vs 48h-0Dox	3.05136	0.0757766	0.197812	1.20355	72h-10Dox up vs 72h-0Dox	1.94353
ARHGEF39	protein_coding	0.134764	0.23657	1.07358	24h-10Dox up vs 24h-0Dox	1.60368	0.422947	0.253861	-1.05459	48h-10Dox down vs 48h-0Dox	-0.829627	0.00716436	0.0463288	-1.2477	72h-10Dox down vs 72h-0Dox	-3.23412
ARHGEF40	protein_coding	0.000259724	0.00434012	1.16377	24h-10Dox up vs 24h-0Dox	5.1048	0.0887323	0.0833696	1.05891	48h-10Dox up vs 48h-0Dox	1.85228	0.0796057	0.203329	1.06188	72h-10Dox up vs 72h-0Dox	1.91516
ARHGEF6	protein_coding	0.000414064	0.00586027	-1.19175	24h-10Dox down vs 24h-0Dox	-4.82703	0.0307178	0.0391693	-1.07418	48h-10Dox down vs 48h-0Dox	-2.44778	0.233093	0.365087	1.03433	72h-10Dox up vs 72h-0Dox	1.25579
ARHGEF7	protein_coding	0.0930889	0.191418	-1.04095	24h-10Dox down vs 24h-0Dox	-1.82431	0.726796	0.358948	1.00787	48h-10Dox up vs 48h-0Dox	0.357678	0.04758	0.151081	-1.04873	72h-10Dox down vs 72h-0Dox	-2.20648
ARID1A	protein_coding	0.818997	0.599059	-1.03043	24h-10Dox down vs 24h-0Dox	-0.233911	0.383447	0.23766	-1.1129	48h-10Dox down vs 48h-0Dox	-0.904663	0.528538	0.526072	1.08928	72h-10Dox up vs 72h-0Dox	0.649042
ARID1B	protein_coding	0.839627	0.60463	-1.01975	24h-10Dox down vs 24h-0Dox	-0.206809	0.303972	0.20152	-1.0879	48h-10Dox down vs 48h-0Dox	-1.07394	0.708841	0.590993	1.03101	72h-10Dox up vs 72h-0Dox	0.382414
ARID2	protein_coding	0.494501	0.478476	-1.06188	24h-10Dox down vs 24h-0Dox	-0.704612	0.807257	0.382489	1.01925	48h-10Dox up vs 48h-0Dox	0.249416	0.511896	0.519148	1.05611	72h-10Dox up vs 72h-0Dox	0.675939
ARID3A	protein_coding	0.00835728	0.0400172	1.13948	24h-10Dox up vs 24h-0Dox	3.15114	0.600471	0.318478	1.02304	48h-10Dox up vs 48h-0Dox	0.537913	0.371697	0.452453	1.04352	72h-10Dox up vs 72h-0Dox	0.928002
ARID3B	protein_coding	0.0487202	0.127314	1.13863	24h-10Dox up vs 24h-0Dox	2.19328	0.181124	0.139352	-1.09308	48h-10Dox down vs 48h-0Dox	-1.41978	0.0828892	0.20737	-1.08976	72h-10Dox down vs 72h-0Dox	-1.89182
ARID4A	protein_coding	0.277212	0.358026	-1.06196	24h-10Dox down vs 24h-0Dox	-1.1383	0.527407	0.293309	1.0334	48h-10Dox up vs 48h-0Dox	0.650854	0.446167	0.489886	1.04042	72h-10Dox up vs 72h-0Dox	0.787675
ARID4B	protein_coding	0.384922	0.423272	1.03524	24h-10Dox up vs 24h-0Dox	0.90177	0.00585214	0.0124297	1.13042	48h-10Dox up vs 48h-0Dox	3.34331	0.371984	0.45259	1.03613	72h-10Dox up vs 72h-0Dox	0.927424
ARID5A	protein_coding	0.00153005	0.0136714	1.21918	24h-10Dox up vs 24h-0Dox	4.07853	0.508429	0.286562	1.03558	48h-10Dox up vs 48h-0Dox	0.681607	0.0882035	0.215126	1.12859	72h-10Dox up vs 72h-0Dox	1.85576
ARID5B	protein_coding	0.941591	0.6308	-1.00456	24h-10Dox down vs 24h-0Dox	-0.0748194	0.546491	0.300298	1.03964	48h-10Dox up vs 48h-0Dox	0.620566	0.4299	0.483258	1.05421	72h-10Dox up vs 72h-0Dox	0.816909
ARIH1	protein_coding	0.84102	0.604902	-1.00612	24h-10Dox down vs 24h-0Dox	-0.204985	0.00726269	0.0143883	1.09875	48h-10Dox up vs 48h-0Dox	3.22677	0.15836	0.298916	-1.04287	72h-10Dox down vs 72h-0Dox	-1.50431
ARIH2	protein_coding	0.884414	0.617191	1.0014	24h-10Dox up vs 24h-0Dox	0.1485	0.790359	0.377414	1.00248	48h-10Dox up vs 48h-0Dox	0.271848	0.0202901	0.0912962	1.02706	72h-10Dox up vs 72h-0Dox	2.67321
ARIH2P1	processed_pseudogene	0.702854	0.564286	1.00878	24h-10Dox up vs 24h-0Dox	0.390718	0.0284298	0.0371239	1.05437	48h-10Dox up vs 48h-0Dox	2.49004	0.414533	0.475306	-1.01911	72h-10Dox down vs 72h-0Dox	-0.845201
ARL1	protein_coding	0.248266	0.33903	1.04094	24h-10Dox up vs 24h-0Dox	1.21355	0.00216605	0.00622411	1.13128	48h-10Dox up vs 48h-0Dox	3.88554	0.535438	0.528886	1.01997	72h-10Dox up vs 72h-0Dox	0.638033
ARL13B	protein_coding	0.388014	0.424857	-1.03668	24h-10Dox down vs 24h-0Dox	-0.895727	0.128423	0.10899	1.06828	48h-10Dox up vs 48h-0Dox	1.63296	0.319369	0.422255	-1.04631	72h-10Dox down vs 72h-0Dox	-1.03882
ARL14EP	protein_coding	0.237511	0.330455	-1.07247	24h-10Dox down vs 24h-0Dox	-1.24327	0.00326191	0.00828083	1.22585	48h-10Dox up vs 48h-0Dox	3.66072	0.896615	0.644896	-1.00686	72h-10Dox down vs 72h-0Dox	-0.132719
ARL15	protein_coding	0.444903	0.453695	1.06976	24h-10Dox up vs 24h-0Dox	0.789922	0.00595978	0.0126011	1.30768	48h-10Dox up vs 48h-0Dox	3.33346	0.945255	0.657198	-1.00514	72h-10Dox down vs 72h-0Dox	-0.0701176
ARL16	protein_coding	0.730551	0.57277	-1.01157	24h-10Dox down vs 24h-0Dox	-0.352536	0.949173	0.421511	-1.00262	48h-10Dox down vs 48h-0Dox	-0.0650914	0.244087	0.374631	-1.0513	72h-10Dox down vs 72h-0Dox	-1.22497
ARL17B	protein_coding	0.0302656	0.0947062	1.27931	24h-10Dox up vs 24h-0Dox	2.45588	0.306312	0.202616	1.10152	48h-10Dox up vs 48h-0Dox	1.06852	0.194323	0.332317	-1.14516	72h-10Dox down vs 72h-0Dox	-1.37479
ARL2	protein_coding	0.0278146	0.0893538	1.08005	24h-10Dox up vs 24h-0Dox	2.50197	0.0118232	0.020151	-1.0985	48h-10Dox down vs 48h-0Dox	-2.96442	0.24715	0.37629	-1.0393	72h-10Dox down vs 72h-0Dox	-1.21659
ARL2BP	protein_coding	0.88756	0.617746	1.00431	24h-10Dox up vs 24h-0Dox	0.144428	0.00217963	0.00624996	1.1231	48h-10Dox up vs 48h-0Dox	3.88209	0.637798	0.567765	1.01371	72h-10Dox up vs 72h-0Dox	0.482985
ARL3	protein_coding	0.105784	0.205799	-1.0397	24h-10Dox down vs 24h-0Dox	-1.74908	0.000324884	0.00172687	1.11891	48h-10Dox up vs 48h-0Dox	4.9707	0.609546	0.558049	-1.01262	72h-10Dox down vs 72h-0Dox	-0.524408
ARL4A	protein_coding	0.91102	0.623763	-1.00687	24h-10Dox down vs 24h-0Dox	-0.114132	0.0369935	0.0449011	1.1534	48h-10Dox up vs 48h-0Dox	2.34581	0.483884	0.506995	-1.03806	72h-10Dox down vs 72h-0Dox	-0.722409
ARL4C	protein_coding	0.050158	0.129684	-1.07897	24h-10Dox down vs 24h-0Dox	-2.17705	0.00732839	0.0144559	1.16902	48h-10Dox up vs 48h-0Dox	3.22192	0.117624	0.253956	1.09656	72h-10Dox up vs 72h-0Dox	1.68587
ARL4D	protein_coding	0.0267923	0.0873363	1.11143	24h-10Dox up vs 24h-0Dox	2.52237	0.119579	0.103612	1.07984	48h-10Dox up vs 48h-0Dox	1.67598	0.0743294	0.195414	1.09177	72h-10Dox up vs 72h-0Dox	1.9546
ARL5A	protein_coding	0.912611	0.623763	-1.0117	24h-10Dox down vs 24h-0Dox	-0.112083	0.0161899	0.0251986	1.33526	48h-10Dox up vs 48h-0Dox	2.79513	0.390099	0.462979	-1.0921	72h-10Dox down vs 72h-0Dox	-0.89167
ARL5B	protein_coding	0.670361	0.552543	-1.05591	24h-10Dox down vs 24h-0Dox	-0.436307	0.0170652	0.0260803	1.30649	48h-10Dox up vs 48h-0Dox	2.76672	0.510666	0.518835	-1.05996	72h-10Dox down vs 72h-0Dox	-0.677947
ARL6	protein_coding	0.539119	0.499524	1.04293	24h-10Dox up vs 24h-0Dox	0.632193	0.0627678	0.0653597	1.13351	48h-10Dox up vs 48h-0Dox	2.05094	0.281766	0.399489	-1.07028	72h-10Dox down vs 72h-0Dox	-1.12702
ARL6IP1	protein_coding	0.789244	0.590479	1.01563	24h-10Dox up vs 24h-0Dox	0.273334	0.028258	0.0370282	1.20458	48h-10Dox up vs 48h-0Dox	2.49335	0.246447	0.375931	-1.10899	72h-10Dox down vs 72h-0Dox	-1.2185
ARL6IP1P2	processed_pseudogene	0.0272551	0.0882409	1.0342	24h-10Dox up vs 24h-0Dox	2.51304	8.11631e-07	2.77025e-05	-1.17382	48h-10Dox down vs 48h-0Dox	-9.2652	0.00828183	0.0505922	-1.0782	72h-10Dox down vs 72h-0Dox	-3.15602
ARL6IP1P3	processed_pseudogene	0.0293994	0.0928536	1.07795	24h-10Dox up vs 24h-0Dox	2.47174	0.0620878	0.0649473	1.08075	48h-10Dox up vs 48h-0Dox	2.0571	0.714044	0.592831	-1.01698	72h-10Dox down vs 72h-0Dox	-0.375221
ARL6IP4	protein_coding	0.314834	0.382939	1.04685	24h-10Dox up vs 24h-0Dox	1.04903	0.543952	0.299442	1.03128	48h-10Dox up vs 48h-0Dox	0.624561	0.291647	0.405632	1.06092	72h-10Dox up vs 72h-0Dox	1.10302
ARL6IP5	protein_coding	0.709866	0.566176	1.01128	24h-10Dox up vs 24h-0Dox	0.380996	0.00265755	0.00719426	1.11596	48h-10Dox up vs 48h-0Dox	3.77294	0.116364	0.25268	1.05233	72h-10Dox up vs 72h-0Dox	1.69232
ARL6IP6	protein_coding	0.180101	0.280762	1.08673	24h-10Dox up vs 24h-0Dox	1.42339	0.0720086	0.0719076	1.13873	48h-10Dox up vs 48h-0Dox	1.97277	0.882486	0.640618	-1.01045	72h-10Dox down vs 72h-0Dox	-0.150998
ARL8A	protein_coding	0.0228149	0.0786507	1.10828	24h-10Dox up vs 24h-0Dox	2.60968	0.162081	0.128672	1.05584	48h-10Dox up vs 48h-0Dox	1.48981	0.094555	0.224089	1.06447	72h-10Dox up vs 72h-0Dox	1.81517
ARL8B	protein_coding	0.862656	0.611498	-1.01558	24h-10Dox down vs 24h-0Dox	-0.176745	0.00935787	0.0171838	1.31401	48h-10Dox up vs 48h-0Dox	3.09026	0.712463	0.592133	-1.03056	72h-10Dox down vs 72h-0Dox	-0.377404
ARMC1	protein_coding	0.998182	0.645343	1.00015	24h-10Dox up vs 24h-0Dox	0.00232596	0.0147034	0.0235969	1.20485	48h-10Dox up vs 48h-0Dox	2.84704	0.626764	0.563953	-1.03335	72h-10Dox down vs 72h-0Dox	-0.499055
ARMC10	protein_coding	0.758581	0.581491	-1.01509	24h-10Dox down vs 24h-0Dox	-0.314448	0.713908	0.354959	1.01699	48h-10Dox up vs 48h-0Dox	0.375409	0.176024	0.315796	-1.06155	72h-10Dox down vs 72h-0Dox	-1.43791
ARMC10P1	processed_pseudogene	0.402463	0.431388	-1.06499	24h-10Dox down vs 24h-0Dox	-0.867917	0.0293648	0.0379627	1.17967	48h-10Dox up vs 48h-0Dox	2.47239	0.204401	0.340968	-1.07896	72h-10Dox down vs 72h-0Dox	-1.34211
ARMC2	protein_coding	0.639427	0.541267	1.0305	24h-10Dox up vs 24h-0Dox	0.480624	0.394342	0.24207	1.0476	48h-10Dox up vs 48h-0Dox	0.883462	0.0182746	0.085393	-1.15346	72h-10Dox down vs 72h-0Dox	-2.72976
ARMC5	protein_coding	0.0135804	0.0554975	1.24918	24h-10Dox up vs 24h-0Dox	2.88983	0.981096	0.429646	1.00218	48h-10Dox up vs 48h-0Dox	0.0241935	0.251353	0.379528	1.12471	72h-10Dox up vs 72h-0Dox	1.20521
ARMC6	protein_coding	0.0157364	0.0612293	1.13745	24h-10Dox up vs 24h-0Dox	2.81045	0.199706	0.149342	-1.07348	48h-10Dox down vs 48h-0Dox	-1.35717	0.803413	0.619042	-1.01464	72h-10Dox down vs 72h-0Dox	-0.254507
ARMC7	protein_coding	0.00025936	0.00434012	1.21013	24h-10Dox up vs 24h-0Dox	5.10565	0.0110774	0.0192539	1.13117	48h-10Dox up vs 48h-0Dox	2.99948	0.0507365	0.15637	1.09559	72h-10Dox up vs 72h-0Dox	2.17064
ARMC8	protein_coding	0.506522	0.484838	1.03043	24h-10Dox up vs 24h-0Dox	0.684735	0.0264511	0.0354063	1.12465	48h-10Dox up vs 48h-0Dox	2.52935	0.53167	0.527184	1.03134	72h-10Dox up vs 72h-0Dox	0.644035
ARMC9	protein_coding	0.003746	0.0242726	-1.11351	24h-10Dox down vs 24h-0Dox	-3.58525	3.41171e-05	0.000363594	-1.1529	48h-10Dox down vs 48h-0Dox	-6.39817	0.44335	0.488695	-1.01365	72h-10Dox down vs 72h-0Dox	-0.792688
ARMCX5	protein_coding	0.134523	0.236366	-1.03843	24h-10Dox down vs 24h-0Dox	-1.60477	0.729473	0.359704	1.00972	48h-10Dox up vs 48h-0Dox	0.35401	0.719245	0.593827	1.01151	72h-10Dox up vs 72h-0Dox	0.368051
ARNT	protein_coding	0.5012	0.482313	1.01674	24h-10Dox up vs 24h-0Dox	0.693499	0.43544	0.258663	1.01895	48h-10Dox up vs 48h-0Dox	0.806874	0.947047	0.657618	-1.00149	72h-10Dox down vs 72h-0Dox	-0.0678182
ARNT2	protein_coding	0.178035	0.278958	-1.08821	24h-10Dox down vs 24h-0Dox	-1.43071	0.0255716	0.0346784	-1.10959	48h-10Dox down vs 48h-0Dox	-2.54774	0.0404814	0.137745	1.07636	72h-10Dox up vs 72h-0Dox	2.29611
ARNTL	protein_coding	0.136226	0.237603	1.07223	24h-10Dox up vs 24h-0Dox	1.5971	0.00439498	0.0101368	1.14713	48h-10Dox up vs 48h-0Dox	3.49838	0.123969	0.261668	1.07026	72h-10Dox up vs 72h-0Dox	1.65429
ARNTL2	protein_coding	0.0441018	0.120192	1.10825	24h-10Dox up vs 24h-0Dox	2.24868	3.3849e-05	0.000362263	1.69795	48h-10Dox up vs 48h-0Dox	6.4035	0.399809	0.467312	1.09336	72h-10Dox up vs 72h-0Dox	0.872974
ARPC1A	protein_coding	0.209804	0.308155	1.02008	24h-10Dox up vs 24h-0Dox	1.32514	0.00345618	0.00858349	-1.06024	48h-10Dox down vs 48h-0Dox	-3.62914	0.058859	0.17013	1.04069	72h-10Dox up vs 72h-0Dox	2.08728
ARPC1B	protein_coding	0.167301	0.268771	1.08165	24h-10Dox up vs 24h-0Dox	1.46995	0.39122	0.240846	-1.04389	48h-10Dox down vs 48h-0Dox	-0.889496	0.0883792	0.215321	1.08859	72h-10Dox up vs 72h-0Dox	1.8546
ARPC2	protein_coding	0.819718	0.599435	1.00507	24h-10Dox up vs 24h-0Dox	0.232961	0.00428887	0.00996529	1.08449	48h-10Dox up vs 48h-0Dox	3.51165	0.0141612	0.0718393	1.07201	72h-10Dox up vs 72h-0Dox	2.86728
ARPC3	protein_coding	0.939793	0.630604	-1.00191	24h-10Dox down vs 24h-0Dox	-0.0771272	0.0114281	0.0197032	1.07753	48h-10Dox up vs 48h-0Dox	2.98271	0.612077	0.558941	1.01309	72h-10Dox up vs 72h-0Dox	0.520659
ARPC3P1	processed_pseudogene	0.58773	0.520254	-1.02496	24h-10Dox down vs 24h-0Dox	-0.557055	0.252711	0.177246	1.0556	48h-10Dox up vs 48h-0Dox	1.20156	0.467102	0.500325	1.03474	72h-10Dox up vs 72h-0Dox	0.751041
ARPC3P5	processed_pseudogene	0.18086	0.281349	1.08223	24h-10Dox up vs 24h-0Dox	1.42071	0.386239	0.238767	-1.05875	48h-10Dox down vs 48h-0Dox	-0.899192	0.269747	0.392368	1.0764	72h-10Dox up vs 72h-0Dox	1.1571
ARPC4	protein_coding	0.0729642	0.164454	1.02717	24h-10Dox up vs 24h-0Dox	1.96522	0.0804687	0.0777524	-1.0274	48h-10Dox down vs 48h-0Dox	-1.90894	0.057632	0.168326	1.03525	72h-10Dox up vs 72h-0Dox	2.09915
ARPC4-TTLL3	protein_coding	0.727005	0.571787	1.03585	24h-10Dox up vs 24h-0Dox	0.357392	0.0492831	0.0551561	-1.28348	48h-10Dox down vs 48h-0Dox	-2.18688	0.663916	0.575837	1.05742	72h-10Dox up vs 72h-0Dox	0.445462
ARPC5	protein_coding	0.745457	0.577369	1.02186	24h-10Dox up vs 24h-0Dox	0.332216	0.00787748	0.0152663	1.25933	48h-10Dox up vs 48h-0Dox	3.18298	0.970842	0.663916	-1.00258	72h-10Dox down vs 72h-0Dox	-0.037322
ARPC5L	protein_coding	0.916465	0.624863	-1.0044	24h-10Dox down vs 24h-0Dox	-0.107118	0.0251073	0.0342763	1.13788	48h-10Dox up vs 48h-0Dox	2.5577	0.418671	0.4771	1.05026	72h-10Dox up vs 72h-0Dox	0.837516
ARPP19	protein_coding	0.9842	0.641307	-1.00145	24h-10Dox down vs 24h-0Dox	-0.0202208	0.0101875	0.0181909	1.26556	48h-10Dox up vs 48h-0Dox	3.04454	0.904517	0.646983	1.00928	72h-10Dox up vs 72h-0Dox	0.122518
ARPP21	protein_coding	0.0404706	0.11357	1.0808	24h-10Dox up vs 24h-0Dox	2.29626	0.0233102	0.0325882	1.10961	48h-10Dox up vs 48h-0Dox	2.59804	0.0473387	0.150647	1.12415	72h-10Dox up vs 72h-0Dox	2.20931
ARRB1	protein_coding	0.145071	0.247394	1.10229	24h-10Dox up vs 24h-0Dox	1.55856	0.655059	0.337217	-1.02305	48h-10Dox down vs 48h-0Dox	-0.458109	0.959428	0.660894	1.00235	72h-10Dox up vs 72h-0Dox	0.0519439
ARRB2	protein_coding	0.00346284	0.023171	1.10385	24h-10Dox up vs 24h-0Dox	3.62809	0.59354	0.316074	-1.01558	48h-10Dox down vs 48h-0Dox	-0.548299	0.164429	0.304672	1.04911	72h-10Dox up vs 72h-0Dox	1.48081
ARRDC1	protein_coding	0.00722448	0.036525	1.27743	24h-10Dox up vs 24h-0Dox	3.22961	0.265706	0.183349	1.09797	48h-10Dox up vs 48h-0Dox	1.16744	0.855353	0.632892	1.01296	72h-10Dox up vs 72h-0Dox	0.186259
ARRDC2	protein_coding	0.635871	0.539858	1.024	24h-10Dox up vs 24h-0Dox	0.485783	0.621115	0.325818	-1.0221	48h-10Dox down vs 48h-0Dox	-0.507334	0.421671	0.478498	-1.03326	72h-10Dox down vs 72h-0Dox	-0.831975
ARRDC3	protein_coding	0.101898	0.201281	-1.12593	24h-10Dox down vs 24h-0Dox	-1.7712	0.0039048	0.00932175	1.24747	48h-10Dox up vs 48h-0Dox	3.56265	0.0962751	0.226887	1.11735	72h-10Dox up vs 72h-0Dox	1.8046
ARRDC4	protein_coding	0.309839	0.380115	-1.05429	24h-10Dox down vs 24h-0Dox	-1.0604	0.0253921	0.0345268	1.17591	48h-10Dox up vs 48h-0Dox	2.55157	0.529731	0.526316	1.06616	72h-10Dox up vs 72h-0Dox	0.647133
ARSA	protein_coding	0.02194	0.0765489	1.22625	24h-10Dox up vs 24h-0Dox	2.63088	0.378893	0.235498	1.07601	48h-10Dox up vs 48h-0Dox	0.91365	0.181551	0.320736	1.10216	72h-10Dox up vs 72h-0Dox	1.41829
ARSB	protein_coding	0.0314582	0.0964091	-1.07655	24h-10Dox down vs 24h-0Dox	-2.43475	0.863757	0.398004	-1.00509	48h-10Dox down vs 48h-0Dox	-0.175313	0.0572062	0.167281	1.05937	72h-10Dox up vs 72h-0Dox	2.10332
ARSD	protein_coding	0.354895	0.40661	1.04507	24h-10Dox up vs 24h-0Dox	0.962289	0.00306754	0.00792561	1.16906	48h-10Dox up vs 48h-0Dox	3.6943	0.033463	0.123402	1.0822	72h-10Dox up vs 72h-0Dox	2.40091
ARSE	protein_coding	0.437148	0.449707	1.0651	24h-10Dox up vs 24h-0Dox	0.803797	0.262868	0.182038	-1.1034	48h-10Dox down vs 48h-0Dox	-1.17478	0.313265	0.418719	-1.07481	72h-10Dox down vs 72h-0Dox	-1.05259
ARSJ	protein_coding	0.00135676	0.0125711	1.10089	24h-10Dox up vs 24h-0Dox	4.14578	3.40853e-05	0.000363594	1.23432	48h-10Dox up vs 48h-0Dox	6.3988	0.00147239	0.0160082	1.18621	72h-10Dox up vs 72h-0Dox	4.09999
ARSK	protein_coding	0.832234	0.602352	-1.00681	24h-10Dox down vs 24h-0Dox	-0.216501	0.00453251	0.0103696	1.11682	48h-10Dox up vs 48h-0Dox	3.48166	0.379257	0.457034	1.02823	72h-10Dox up vs 72h-0Dox	0.912927
ART3	protein_coding	0.946194	0.631746	1.00266	24h-10Dox up vs 24h-0Dox	0.068913	0.00125509	0.00430115	1.17205	48h-10Dox up vs 48h-0Dox	4.18951	0.00775625	0.0485746	1.12642	72h-10Dox up vs 72h-0Dox	3.19134
ARV1	protein_coding	0.780086	0.588064	-1.0121	24h-10Dox down vs 24h-0Dox	-0.285558	0.00111896	0.00396182	1.18752	48h-10Dox up vs 48h-0Dox	4.25419	0.0693846	0.187047	-1.0742	72h-10Dox down vs 72h-0Dox	-1.99397
ARVCF	protein_coding	0.0397351	0.112407	1.30709	24h-10Dox up vs 24h-0Dox	2.30639	0.0421368	0.0493303	1.27041	48h-10Dox up vs 48h-0Dox	2.27394	0.204881	0.341165	1.11181	72h-10Dox up vs 72h-0Dox	1.34059
ASAH1	protein_coding	0.834476	0.603201	1.00963	24h-10Dox up vs 24h-0Dox	0.213559	0.0163039	0.0253244	-1.10355	48h-10Dox down vs 48h-0Dox	-2.79134	6.15181e-06	0.000330058	-1.17379	72h-10Dox down vs 72h-0Dox	-7.62171
ASAH2B	protein_coding	0.0193373	0.0701401	1.3103	24h-10Dox up vs 24h-0Dox	2.69922	0.00544583	0.0118319	1.40624	48h-10Dox up vs 48h-0Dox	3.38221	0.985903	0.666983	1.00182	72h-10Dox up vs 72h-0Dox	0.018041
ASAP1	protein_coding	0.0984329	0.197717	-1.07195	24h-10Dox down vs 24h-0Dox	-1.79158	0.628238	0.328291	-1.01857	48h-10Dox down vs 48h-0Dox	-0.4969	0.309834	0.416884	-1.0392	72h-10Dox down vs 72h-0Dox	-1.06041
ASAP2	protein_coding	0.572728	0.513482	-1.02534	24h-10Dox down vs 24h-0Dox	-0.579872	0.180419	0.138976	1.07181	48h-10Dox up vs 48h-0Dox	1.42227	0.57931	0.546954	1.02818	72h-10Dox up vs 72h-0Dox	0.569822
ASAP3	protein_coding	4.9723e-05	0.00165598	1.15551	24h-10Dox up vs 24h-0Dox	6.14654	3.22985e-06	7.46047e-05	1.20511	48h-10Dox up vs 48h-0Dox	8.11937	0.000139571	0.00317783	1.11953	72h-10Dox up vs 72h-0Dox	5.48503
ASB1	protein_coding	0.0198876	0.0715909	1.07957	24h-10Dox up vs 24h-0Dox	2.68405	0.00188065	0.00564459	1.10648	48h-10Dox up vs 48h-0Dox	3.96372	0.0429966	0.141913	1.06309	72h-10Dox up vs 72h-0Dox	2.26275
ASB13	protein_coding	0.263691	0.349119	1.02704	24h-10Dox up vs 24h-0Dox	1.17265	0.0223266	0.0315817	-1.05112	48h-10Dox down vs 48h-0Dox	-2.62142	0.000486105	0.00781568	1.07676	72h-10Dox up vs 72h-0Dox	4.73292
ASB16-AS1	antisense	0.347328	0.402829	1.05115	24h-10Dox up vs 24h-0Dox	0.978108	0.784961	0.376041	-1.01988	48h-10Dox down vs 48h-0Dox	-0.279045	0.484091	0.50705	-1.05191	72h-10Dox down vs 72h-0Dox	-0.722061
ASB2	protein_coding	0.0241181	0.0817236	-1.31982	24h-10Dox down vs 24h-0Dox	-2.57954	6.13268e-07	2.23181e-05	-1.4819	48h-10Dox down vs 48h-0Dox	-9.51194	8.72677e-05	0.0022511	-1.1507	72h-10Dox down vs 72h-0Dox	-5.78115
ASB4	protein_coding	0.251532	0.341083	-1.50256	24h-10Dox down vs 24h-0Dox	-1.20473	0.000321296	0.00171635	-1.81567	48h-10Dox down vs 48h-0Dox	-4.97732	4.39832e-07	5.17291e-05	-1.67855	72h-10Dox down vs 72h-0Dox	-9.81126
ASB6	protein_coding	0.0399683	0.112699	1.06928	24h-10Dox up vs 24h-0Dox	2.30316	0.269232	0.185165	-1.03851	48h-10Dox down vs 48h-0Dox	-1.15841	0.712743	0.592223	1.01385	72h-10Dox up vs 72h-0Dox	0.377018
ASB7	protein_coding	0.660079	0.548722	1.01573	24h-10Dox up vs 24h-0Dox	0.450931	0.00389132	0.00930344	1.13356	48h-10Dox up vs 48h-0Dox	3.56453	0.442188	0.488177	1.0299	72h-10Dox up vs 72h-0Dox	0.794761
ASB8	protein_coding	0.0208811	0.0740832	1.07052	24h-10Dox up vs 24h-0Dox	2.65767	0.000641682	0.00273998	1.13097	48h-10Dox up vs 48h-0Dox	4.57161	0.66818	0.577051	-1.01187	72h-10Dox down vs 72h-0Dox	-0.4394
ASB9	protein_coding	0.0182749	0.0674945	-1.10474	24h-10Dox down vs 24h-0Dox	-2.72975	0.093362	0.0865501	-1.08109	48h-10Dox down vs 48h-0Dox	-1.8226	0.00108602	0.013236	-1.18477	72h-10Dox down vs 72h-0Dox	-4.27107
ASCC1	protein_coding	0.349743	0.404283	1.03453	24h-10Dox up vs 24h-0Dox	0.973033	0.213961	0.157111	-1.04691	48h-10Dox down vs 48h-0Dox	-1.31231	0.665801	0.576509	1.01649	72h-10Dox up vs 72h-0Dox	0.44278
ASCC2	protein_coding	0.00391099	0.0248514	1.09525	24h-10Dox up vs 24h-0Dox	3.56179	0.108063	0.0959578	-1.04602	48h-10Dox down vs 48h-0Dox	-1.73644	0.860629	0.634148	1.0049	72h-10Dox up vs 72h-0Dox	0.179384
ASCC3	protein_coding	0.066834	0.15557	-1.11084	24h-10Dox down vs 24h-0Dox	-2.01531	0.689006	0.347445	1.02008	48h-10Dox up vs 48h-0Dox	0.410034	0.653583	0.573523	-1.02413	72h-10Dox down vs 72h-0Dox	-0.460224
ASF1A	protein_coding	0.0173219	0.0651366	1.1201	24h-10Dox up vs 24h-0Dox	2.75867	0.000120648	0.000888037	1.32967	48h-10Dox up vs 48h-0Dox	5.57607	0.0298275	0.114709	1.18407	72h-10Dox up vs 72h-0Dox	2.46385
ASF1B	protein_coding	0.0022816	0.0176541	1.14054	24h-10Dox up vs 24h-0Dox	3.85686	0.000591356	0.00258724	1.22394	48h-10Dox up vs 48h-0Dox	4.61886	0.222652	0.35659	1.07597	72h-10Dox up vs 72h-0Dox	1.28615
ASH1L	protein_coding	0.705351	0.564814	-1.10396	24h-10Dox down vs 24h-0Dox	-0.38725	0.807609	0.382627	-1.04852	48h-10Dox down vs 48h-0Dox	-0.24895	0.531493	0.527133	1.14457	72h-10Dox up vs 72h-0Dox	0.644318
ASH1L-AS1	antisense	0.575858	0.515028	-1.05809	24h-10Dox down vs 24h-0Dox	-0.575085	0.309839	0.204232	-1.12522	48h-10Dox down vs 48h-0Dox	-1.0604	0.111956	0.2472	-1.24348	72h-10Dox down vs 72h-0Dox	-1.71539
ASH2L	protein_coding	0.0161795	0.0623421	-1.06686	24h-10Dox down vs 24h-0Dox	-2.79547	0.0445259	0.0513853	-1.05328	48h-10Dox down vs 48h-0Dox	-2.24337	0.518817	0.521813	-1.01704	72h-10Dox down vs 72h-0Dox	-0.664692
ASIC1	protein_coding	6.67717e-05	0.00190554	1.16189	24h-10Dox up vs 24h-0Dox	5.95353	3.1188e-05	0.000346804	1.16531	48h-10Dox up vs 48h-0Dox	6.459	5.53715e-06	0.000310111	1.19174	72h-10Dox up vs 72h-0Dox	7.70152
ASIC2	protein_coding	0.242322	0.334364	-1.13915	24h-10Dox down vs 24h-0Dox	-1.22985	0.0652526	0.0671502	-1.19424	48h-10Dox down vs 48h-0Dox	-2.02892	0.025299	0.104078	-1.20149	72h-10Dox down vs 72h-0Dox	-2.55357
ASIC3	protein_coding	0.0987926	0.198083	1.20948	24h-10Dox up vs 24h-0Dox	1.78944	0.0376839	0.0454929	1.29177	48h-10Dox up vs 48h-0Dox	2.33562	0.777247	0.611101	1.02399	72h-10Dox up vs 72h-0Dox	0.289357
ASL	protein_coding	0.00275983	0.0201282	1.13241	24h-10Dox up vs 24h-0Dox	3.75221	0.0260989	0.0351391	1.09366	48h-10Dox up vs 48h-0Dox	2.53664	0.290103	0.404619	1.03844	72h-10Dox up vs 72h-0Dox	1.10673
ASMTL	protein_coding	0.00475919	0.0280515	1.17672	24h-10Dox up vs 24h-0Dox	3.45519	0.36319	0.22869	1.03754	48h-10Dox up vs 48h-0Dox	0.945221	0.00139023	0.0155077	1.16362	72h-10Dox up vs 72h-0Dox	4.13212
ASNA1	protein_coding	0.0163834	0.0627222	1.07115	24h-10Dox up vs 24h-0Dox	2.78872	0.0907497	0.0848247	-1.0442	48h-10Dox down vs 48h-0Dox	-1.83918	0.0881389	0.215107	1.04901	72h-10Dox up vs 72h-0Dox	1.85618
ASNS	protein_coding	0.0178813	0.0667134	1.13034	24h-10Dox up vs 24h-0Dox	2.74151	0.00223076	0.00635305	1.18337	48h-10Dox up vs 48h-0Dox	3.86929	0.248885	0.377924	-1.04862	72h-10Dox down vs 72h-0Dox	-1.21187
ASNSD1	protein_coding	0.518923	0.490302	-1.04408	24h-10Dox down vs 24h-0Dox	-0.664521	0.168337	0.132327	1.10688	48h-10Dox up vs 48h-0Dox	1.46607	0.592063	0.551973	-1.04243	72h-10Dox down vs 72h-0Dox	-0.550522
ASPA	protein_coding	0.733398	0.573532	1.01958	24h-10Dox up vs 24h-0Dox	0.348643	0.00403969	0.00956179	1.23559	48h-10Dox up vs 48h-0Dox	3.54417	0.408302	0.471489	-1.03643	72h-10Dox down vs 72h-0Dox	-0.856873
ASPH	protein_coding	0.83123	0.602043	1.00611	24h-10Dox up vs 24h-0Dox	0.217819	0.00469556	0.0106574	1.09484	48h-10Dox up vs 48h-0Dox	3.46249	0.614259	0.55951	1.01251	72h-10Dox up vs 72h-0Dox	0.517432
ASPHD1	protein_coding	0.0478024	0.125674	1.16807	24h-10Dox up vs 24h-0Dox	2.20388	0.592247	0.315612	1.03813	48h-10Dox up vs 48h-0Dox	0.550244	0.0839499	0.208886	1.13321	72h-10Dox up vs 72h-0Dox	1.88445
ASPHD2	protein_coding	0.000217582	0.00391771	1.32065	24h-10Dox up vs 24h-0Dox	5.21194	0.000608299	0.00263254	1.25922	48h-10Dox up vs 48h-0Dox	4.6025	0.00472978	0.0355075	1.19495	72h-10Dox up vs 72h-0Dox	3.45855
ASPM	protein_coding	0.305814	0.377426	-1.09903	24h-10Dox down vs 24h-0Dox	-1.06967	0.125963	0.107486	1.16252	48h-10Dox up vs 48h-0Dox	1.64466	0.356445	0.44393	-1.10973	72h-10Dox down vs 72h-0Dox	-0.959078
ASPRV1	protein_coding	0.336038	0.396388	1.07859	24h-10Dox up vs 24h-0Dox	1.00218	0.223972	0.162573	1.11982	48h-10Dox up vs 48h-0Dox	1.28225	0.631367	0.565595	-1.04642	72h-10Dox down vs 72h-0Dox	-0.492334
ASPSCR1	protein_coding	0.0246491	0.0829621	1.17079	24h-10Dox up vs 24h-0Dox	2.56771	0.330189	0.213495	1.07099	48h-10Dox up vs 48h-0Dox	1.01488	0.752386	0.603103	-1.02125	72h-10Dox down vs 72h-0Dox	-0.322821
ASRGL1	protein_coding	1.59989e-05	0.000814917	1.32941	24h-10Dox up vs 24h-0Dox	6.92229	0.00732064	0.01445	1.17118	48h-10Dox up vs 48h-0Dox	3.22249	0.747459	0.602066	-1.01736	72h-10Dox down vs 72h-0Dox	-0.329499
ASTE1	protein_coding	0.547236	0.502838	1.02781	24h-10Dox up vs 24h-0Dox	0.619395	0.147293	0.120027	1.07383	48h-10Dox up vs 48h-0Dox	1.5492	0.253271	0.381142	-1.04901	72h-10Dox down vs 72h-0Dox	-1.20006
ASTN2	protein_coding	0.365221	0.411605	-1.08304	24h-10Dox down vs 24h-0Dox	-0.941085	0.369719	0.231441	-1.09855	48h-10Dox down vs 48h-0Dox	-0.931979	0.392508	0.463743	-1.08472	72h-10Dox down vs 72h-0Dox	-0.887003
ASUN	protein_coding	0.141999	0.244715	-1.04408	24h-10Dox down vs 24h-0Dox	-1.57171	0.210491	0.155197	-1.03699	48h-10Dox down vs 48h-0Dox	-1.323	0.00734795	0.0469962	-1.09204	72h-10Dox down vs 72h-0Dox	-3.22048
ASXL1	protein_coding	0.259534	0.34647	1.02807	24h-10Dox up vs 24h-0Dox	1.18348	0.925939	0.415424	1.00234	48h-10Dox up vs 48h-0Dox	0.0949271	0.336761	0.432363	-1.02463	72h-10Dox down vs 72h-0Dox	-1.00062
ASXL2	protein_coding	0.824197	0.60074	-1.03492	24h-10Dox down vs 24h-0Dox	-0.227063	0.682424	0.345337	-1.05039	48h-10Dox down vs 48h-0Dox	-0.419273	0.675328	0.579725	1.05454	72h-10Dox up vs 72h-0Dox	0.429277
ATAD1	protein_coding	0.441292	0.451961	-1.03418	24h-10Dox down vs 24h-0Dox	-0.796362	0.250637	0.176091	1.0473	48h-10Dox up vs 48h-0Dox	1.20713	0.77609	0.610894	-1.01076	72h-10Dox down vs 72h-0Dox	-0.290905
ATAD2	protein_coding	0.750429	0.578927	1.00847	24h-10Dox up vs 24h-0Dox	0.325472	0.370718	0.231791	-1.02751	48h-10Dox down vs 48h-0Dox	-0.92997	0.181121	0.320496	-1.04983	72h-10Dox down vs 72h-0Dox	-1.41979
ATAD2B	protein_coding	0.400606	0.430565	-1.05426	24h-10Dox down vs 24h-0Dox	-0.871454	0.0487686	0.0547045	1.11706	48h-10Dox up vs 48h-0Dox	2.19273	0.252114	0.380038	-1.05648	72h-10Dox down vs 72h-0Dox	-1.20316
ATAD3A	protein_coding	0.648011	0.544343	1.02324	24h-10Dox up vs 24h-0Dox	0.468229	0.0189637	0.0281293	-1.15864	48h-10Dox down vs 48h-0Dox	-2.70976	0.713732	0.592645	-1.02285	72h-10Dox down vs 72h-0Dox	-0.375652
ATAD3B	protein_coding	0.481916	0.47288	-1.04779	24h-10Dox down vs 24h-0Dox	-0.725735	0.0653552	0.0672342	-1.15688	48h-10Dox down vs 48h-0Dox	-2.02803	0.1609	0.301062	-1.1272	72h-10Dox down vs 72h-0Dox	-1.49438
ATAD3C	protein_coding	0.113501	0.213699	1.08545	24h-10Dox up vs 24h-0Dox	1.70721	0.00199421	0.00586991	-1.23698	48h-10Dox down vs 48h-0Dox	-3.93124	0.27036	0.392788	-1.07368	72h-10Dox down vs 72h-0Dox	-1.15554
ATAD5	protein_coding	0.0463464	0.123591	-1.13913	24h-10Dox down vs 24h-0Dox	-2.2211	0.084614	0.0805878	1.13102	48h-10Dox up vs 48h-0Dox	1.87989	0.204632	0.341124	-1.10871	72h-10Dox down vs 72h-0Dox	-1.34138
ATE1	protein_coding	0.124577	0.225846	-1.07382	24h-10Dox down vs 24h-0Dox	-1.65134	0.153042	0.123377	1.05906	48h-10Dox up vs 48h-0Dox	1.52553	0.0205841	0.0920735	-1.08833	72h-10Dox down vs 72h-0Dox	-2.66542
ATF1	protein_coding	0.634535	0.539349	-1.01772	24h-10Dox down vs 24h-0Dox	-0.487723	0.126964	0.10811	-1.05981	48h-10Dox down vs 48h-0Dox	-1.63987	0.393996	0.464329	-1.03355	72h-10Dox down vs 72h-0Dox	-0.884129
ATF2	protein_coding	0.465852	0.464382	1.03803	24h-10Dox up vs 24h-0Dox	0.753198	0.0311856	0.0395532	1.11974	48h-10Dox up vs 48h-0Dox	2.43951	0.986675	0.667086	1.0008	72h-10Dox up vs 72h-0Dox	0.0170519
ATF3	protein_coding	0.0994663	0.198553	-1.06655	24h-10Dox down vs 24h-0Dox	-1.78544	0.975519	0.428096	1.00126	48h-10Dox up vs 48h-0Dox	0.0313336	0.842284	0.630661	1.00919	72h-10Dox up vs 72h-0Dox	0.20333
ATF4	protein_coding	0.449117	0.455857	-1.01574	24h-10Dox down vs 24h-0Dox	-0.782448	0.000855353	0.00332032	-1.09488	48h-10Dox down vs 48h-0Dox	-4.40666	0.000729172	0.0101672	-1.09423	72h-10Dox down vs 72h-0Dox	-4.49801
ATF4P3	processed_pseudogene	0.0339795	0.10181	-1.14652	24h-10Dox down vs 24h-0Dox	-2.39251	0.115962	0.101245	-1.09859	48h-10Dox down vs 48h-0Dox	-1.6944	0.457967	0.496546	-1.04205	72h-10Dox down vs 72h-0Dox	-0.766894
ATF4P4	transcribed_processed_pseudogene	0.63737	0.540553	1.01889	24h-10Dox up vs 24h-0Dox	0.483606	0.00250181	0.00688087	-1.16859	48h-10Dox down vs 48h-0Dox	-3.80612	0.482817	0.506522	-1.0318	72h-10Dox down vs 72h-0Dox	-0.724212
ATF5	protein_coding	0.00349674	0.0232587	1.09745	24h-10Dox up vs 24h-0Dox	3.62277	0.561023	0.30522	-1.02129	48h-10Dox down vs 48h-0Dox	-0.597898	0.0856767	0.211239	1.07459	72h-10Dox up vs 72h-0Dox	1.87265
ATF6	protein_coding	0.903264	0.622186	-1.00446	24h-10Dox down vs 24h-0Dox	-0.124134	0.454459	0.266338	1.02598	48h-10Dox up vs 48h-0Dox	0.773037	0.460657	0.498031	1.02752	72h-10Dox up vs 72h-0Dox	0.762206
ATF7	protein_coding	0.923702	0.626678	-1.00523	24h-10Dox down vs 24h-0Dox	-0.097805	0.740965	0.363025	1.01625	48h-10Dox up vs 48h-0Dox	0.338324	0.927656	0.652533	-1.00399	72h-10Dox down vs 72h-0Dox	-0.0927205
ATF7IP	protein_coding	0.915477	0.624484	-1.00745	24h-10Dox down vs 24h-0Dox	-0.108391	0.302321	0.200701	1.06699	48h-10Dox up vs 48h-0Dox	1.07778	0.134927	0.274585	1.09802	72h-10Dox up vs 72h-0Dox	1.60295
ATF7IP2	protein_coding	0.750822	0.579169	1.04023	24h-10Dox up vs 24h-0Dox	0.324939	0.200756	0.149935	1.15928	48h-10Dox up vs 48h-0Dox	1.35378	0.739048	0.5991	-1.03249	72h-10Dox down vs 72h-0Dox	-0.340934
ATG10	protein_coding	0.493215	0.478199	1.0328	24h-10Dox up vs 24h-0Dox	0.706754	0.0303316	0.0388005	1.13645	48h-10Dox up vs 48h-0Dox	2.45469	0.604472	0.556136	1.02774	72h-10Dox up vs 72h-0Dox	0.531946
ATG12	protein_coding	0.909834	0.623466	-1.00626	24h-10Dox down vs 24h-0Dox	-0.115661	0.0179799	0.0270769	1.17318	48h-10Dox up vs 48h-0Dox	2.73854	0.882138	0.640611	1.00913	72h-10Dox up vs 72h-0Dox	0.151449
ATG13	protein_coding	0.00787861	0.0388024	1.08845	24h-10Dox up vs 24h-0Dox	3.1829	0.0818752	0.0787877	-1.05183	48h-10Dox down vs 48h-0Dox	-1.89893	0.267058	0.39048	1.03716	72h-10Dox up vs 72h-0Dox	1.16397
ATG14	protein_coding	0.445516	0.453808	-1.03139	24h-10Dox down vs 24h-0Dox	-0.788831	0.000647489	0.00275376	1.19646	48h-10Dox up vs 48h-0Dox	4.56641	0.059338	0.171182	1.07831	72h-10Dox up vs 72h-0Dox	2.0827
ATG16L1	protein_coding	0.198863	0.299332	1.03	24h-10Dox up vs 24h-0Dox	1.3599	0.649857	0.335591	1.01146	48h-10Dox up vs 48h-0Dox	0.465573	0.748179	0.602301	-1.00859	72h-10Dox down vs 72h-0Dox	-0.328522
ATG16L2	protein_coding	0.564973	0.510245	1.047	24h-10Dox up vs 24h-0Dox	0.591791	0.636498	0.330965	1.03731	48h-10Dox up vs 48h-0Dox	0.484872	0.0453428	0.146714	-1.13568	72h-10Dox down vs 72h-0Dox	-2.23327
ATG2A	protein_coding	0.00020896	0.00381874	1.286	24h-10Dox up vs 24h-0Dox	5.23654	0.133208	0.111895	1.08302	48h-10Dox up vs 48h-0Dox	1.61075	0.102578	0.234701	1.09158	72h-10Dox up vs 72h-0Dox	1.76728
ATG2B	protein_coding	0.73444	0.574064	-1.04322	24h-10Dox down vs 24h-0Dox	-0.347219	0.645165	0.333937	1.04714	48h-10Dox up vs 48h-0Dox	0.472329	0.191916	0.329896	1.13847	72h-10Dox up vs 72h-0Dox	1.3828
ATG3	protein_coding	0.425942	0.444178	-1.01576	24h-10Dox down vs 24h-0Dox	-0.824132	3.94671e-05	0.000398089	-1.12947	48h-10Dox down vs 48h-0Dox	-6.30017	0.0381902	0.132707	-1.05049	72h-10Dox down vs 72h-0Dox	-2.32827
ATG4A	protein_coding	0.652133	0.545832	1.0281	24h-10Dox up vs 24h-0Dox	0.462305	0.040842	0.04814	1.13586	48h-10Dox up vs 48h-0Dox	2.29121	0.318006	0.421752	1.05712	72h-10Dox up vs 72h-0Dox	1.04188
ATG4B	protein_coding	0.115173	0.215323	1.07141	24h-10Dox up vs 24h-0Dox	1.69848	0.787159	0.376644	-1.0124	48h-10Dox down vs 48h-0Dox	-0.276113	0.614247	0.55951	-1.02457	72h-10Dox down vs 72h-0Dox	-0.517451
ATG4C	protein_coding	0.840495	0.604798	-1.02055	24h-10Dox down vs 24h-0Dox	-0.205672	0.0548478	0.0595021	1.22056	48h-10Dox up vs 48h-0Dox	2.12699	0.975031	0.664955	1.00275	72h-10Dox up vs 72h-0Dox	0.0319575
ATG4D	protein_coding	0.00796679	0.0390951	1.16697	24h-10Dox up vs 24h-0Dox	3.17691	0.0863763	0.0817194	-1.10103	48h-10Dox down vs 48h-0Dox	-1.86793	0.81161	0.621295	-1.01321	72h-10Dox down vs 72h-0Dox	-0.243659
ATG5	protein_coding	0.545413	0.502343	1.02615	24h-10Dox up vs 24h-0Dox	0.622261	0.016411	0.0254202	1.14067	48h-10Dox up vs 48h-0Dox	2.78781	0.776208	0.610894	-1.01483	72h-10Dox down vs 72h-0Dox	-0.290748
ATG7	protein_coding	0.000185055	0.00356348	1.06375	24h-10Dox up vs 24h-0Dox	5.31079	5.79921e-06	0.000109247	1.10186	48h-10Dox up vs 48h-0Dox	7.66639	0.787632	0.614616	1.00377	72h-10Dox up vs 72h-0Dox	0.275483
ATG9A	protein_coding	5.76289e-05	0.00180887	1.14738	24h-10Dox up vs 24h-0Dox	6.04951	0.858559	0.396772	1.00401	48h-10Dox up vs 48h-0Dox	0.182081	0.460234	0.49789	-1.01684	72h-10Dox down vs 72h-0Dox	-0.762942
ATHL1	?	0.118881	0.219531	1.14844	24h-10Dox up vs 24h-0Dox	1.6795	0.212619	0.15646	1.11589	48h-10Dox up vs 48h-0Dox	1.31643	0.613403	0.559279	1.0292	72h-10Dox up vs 72h-0Dox	0.518698
ATIC	protein_coding	0.143823	0.246432	-1.03263	24h-10Dox down vs 24h-0Dox	-1.56387	0.105641	0.0945279	-1.03645	48h-10Dox down vs 48h-0Dox	-1.74988	0.00696816	0.0455965	-1.06678	72h-10Dox down vs 72h-0Dox	-3.24909
ATL2	protein_coding	0.58789	0.520317	-1.03093	24h-10Dox down vs 24h-0Dox	-0.556812	0.0331478	0.0414348	1.16295	48h-10Dox up vs 48h-0Dox	2.4061	0.543018	0.532056	-1.04463	72h-10Dox down vs 72h-0Dox	-0.626033
ATL3	protein_coding	0.388733	0.425156	-1.03044	24h-10Dox down vs 24h-0Dox	-0.894326	0.112546	0.0990597	1.06308	48h-10Dox up vs 48h-0Dox	1.71225	0.421739	0.478498	-1.03017	72h-10Dox down vs 72h-0Dox	-0.83185
ATM	protein_coding	0.689456	0.559852	-1.11306	24h-10Dox down vs 24h-0Dox	-0.409404	0.367626	0.230667	1.15831	48h-10Dox up vs 48h-0Dox	0.936207	0.0476984	0.151208	1.33915	72h-10Dox up vs 72h-0Dox	2.2051
ATMIN	protein_coding	0.845371	0.605699	-1.00581	24h-10Dox down vs 24h-0Dox	-0.199292	0.0150668	0.0239521	1.09099	48h-10Dox up vs 48h-0Dox	2.83388	0.113636	0.249351	1.05525	72h-10Dox up vs 72h-0Dox	1.7065
ATOH8	protein_coding	0.00592717	0.0322433	1.19128	24h-10Dox up vs 24h-0Dox	3.33643	0.471361	0.272922	-1.03331	48h-10Dox down vs 48h-0Dox	-0.743715	0.00109965	0.0133856	-1.12434	72h-10Dox down vs 72h-0Dox	-4.26402
ATOX1	protein_coding	0.0162624	0.0624342	-1.05594	24h-10Dox down vs 24h-0Dox	-2.79272	1.86415e-08	1.95736e-06	-1.227	48h-10Dox down vs 48h-0Dox	-13.0654	2.44269e-05	0.000909971	-1.09433	72h-10Dox down vs 72h-0Dox	-6.62631
ATP10A	protein_coding	0.80262	0.594106	1.01045	24h-10Dox up vs 24h-0Dox	0.255557	0.0889592	0.0835466	-1.05907	48h-10Dox down vs 48h-0Dox	-1.85079	0.489657	0.509299	-1.01847	72h-10Dox down vs 72h-0Dox	-0.712703
ATP10B	protein_coding	0.897545	0.62004	-1.00788	24h-10Dox down vs 24h-0Dox	-0.131517	0.665783	0.340711	1.02646	48h-10Dox up vs 48h-0Dox	0.442806	0.0358278	0.127825	1.18755	72h-10Dox up vs 72h-0Dox	2.36342
ATP10D	protein_coding	0.292837	0.368903	1.06693	24h-10Dox up vs 24h-0Dox	1.10017	0.120696	0.104312	1.08899	48h-10Dox up vs 48h-0Dox	1.6704	0.667308	0.576777	-1.01712	72h-10Dox down vs 72h-0Dox	-0.440639
ATP11A	protein_coding	0.570525	0.512717	1.06701	24h-10Dox up vs 24h-0Dox	0.583249	0.893873	0.406694	-1.01244	48h-10Dox down vs 48h-0Dox	-0.136263	0.411192	0.473022	1.07916	72h-10Dox up vs 72h-0Dox	0.851445
ATP11B	protein_coding	0.694031	0.561366	-1.02144	24h-10Dox down vs 24h-0Dox	-0.403006	0.000835552	0.00327723	1.20163	48h-10Dox up vs 48h-0Dox	4.42002	0.988425	0.667187	-1.00057	72h-10Dox down vs 72h-0Dox	-0.0148133
ATP11C	protein_coding	0.0153861	0.0604926	-1.16155	24h-10Dox down vs 24h-0Dox	-2.82258	0.0156516	0.0245828	1.13868	48h-10Dox up vs 48h-0Dox	2.81336	0.642762	0.570061	1.02026	72h-10Dox up vs 72h-0Dox	0.4758
ATP13A1	protein_coding	0.196106	0.296729	1.04951	24h-10Dox up vs 24h-0Dox	1.36891	0.0137188	0.0224556	-1.09895	48h-10Dox down vs 48h-0Dox	-2.88437	0.695586	0.585863	-1.0125	72h-10Dox down vs 72h-0Dox	-0.400836
ATP13A2	protein_coding	0.00645824	0.0340236	1.18743	24h-10Dox up vs 24h-0Dox	3.29009	0.593045	0.315959	-1.02746	48h-10Dox down vs 48h-0Dox	-0.549044	0.388022	0.461939	-1.04018	72h-10Dox down vs 72h-0Dox	-0.895711
ATP13A3	protein_coding	0.822321	0.600315	1.01712	24h-10Dox up vs 24h-0Dox	0.229532	0.000935475	0.00352247	1.33968	48h-10Dox up vs 48h-0Dox	4.35566	0.300778	0.411307	1.0799	72h-10Dox up vs 72h-0Dox	1.08139
ATP1A1	protein_coding	0.629629	0.537284	-1.01046	24h-10Dox down vs 24h-0Dox	-0.494868	0.431586	0.257301	-1.01495	48h-10Dox down vs 48h-0Dox	-0.813847	0.00599112	0.0414254	1.0577	72h-10Dox up vs 72h-0Dox	3.33063
ATP1B1	protein_coding	0.570692	0.512815	1.02799	24h-10Dox up vs 24h-0Dox	0.582993	0.00051824	0.00238457	1.23412	48h-10Dox up vs 48h-0Dox	4.69556	0.640394	0.569179	1.01756	72h-10Dox up vs 72h-0Dox	0.479224
ATP1B1P1	unprocessed_pseudogene	0.255381	0.343865	1.08936	24h-10Dox up vs 24h-0Dox	1.19444	0.096253	0.0883492	1.10701	48h-10Dox up vs 48h-0Dox	1.80474	0.843219	0.630661	1.0095	72h-10Dox up vs 72h-0Dox	0.202107
ATP1B2	protein_coding	2.30781e-06	0.000282162	4.81278	24h-10Dox up vs 24h-0Dox	8.38797	4.04602e-11	3.24411e-08	8.75857	48h-10Dox up vs 48h-0Dox	22.2302	2.62798e-11	2.8826e-08	5.91755	72h-10Dox up vs 72h-0Dox	23.0621
ATP1B3	protein_coding	0.0534475	0.135324	-1.09364	24h-10Dox down vs 24h-0Dox	-2.1415	0.409262	0.248632	1.0335	48h-10Dox up vs 48h-0Dox	0.855066	0.80212	0.618398	-1.01001	72h-10Dox down vs 72h-0Dox	-0.256221
ATP1B3P1	processed_pseudogene	0.195536	0.296308	-1.07637	24h-10Dox down vs 24h-0Dox	-1.37079	0.240586	0.171084	1.06061	48h-10Dox up vs 48h-0Dox	1.23466	0.92266	0.651249	1.00473	72h-10Dox up vs 72h-0Dox	0.0991453
ATP2A1	protein_coding	0.186081	0.286892	1.13432	24h-10Dox up vs 24h-0Dox	1.40258	0.613856	0.323228	1.05566	48h-10Dox up vs 48h-0Dox	0.518028	0.822911	0.625472	1.02637	72h-10Dox up vs 72h-0Dox	0.228756
ATP2A2	protein_coding	0.501361	0.482313	-1.02412	24h-10Dox down vs 24h-0Dox	-0.693234	0.902167	0.408973	1.00382	48h-10Dox up vs 48h-0Dox	0.12555	0.144315	0.284708	1.05435	72h-10Dox up vs 72h-0Dox	1.56177
ATP2A3	protein_coding	1.08571e-06	0.000176081	1.90895	24h-10Dox up vs 24h-0Dox	9.01431	4.31386e-07	1.68477e-05	1.99043	48h-10Dox up vs 48h-0Dox	9.82895	9.90776e-08	1.80424e-05	1.90972	72h-10Dox up vs 72h-0Dox	11.2484
ATP2B1	protein_coding	0.0279139	0.0896123	-1.09758	24h-10Dox down vs 24h-0Dox	-2.50003	0.00853146	0.0161131	1.09353	48h-10Dox up vs 48h-0Dox	3.14003	0.334137	0.431133	1.02751	72h-10Dox up vs 72h-0Dox	1.00629
ATP2B4	protein_coding	0.471522	0.46779	-1.13335	24h-10Dox down vs 24h-0Dox	-0.743438	0.393715	0.241848	-1.0895	48h-10Dox down vs 48h-0Dox	-0.884671	0.24551	0.37543	1.13184	72h-10Dox up vs 72h-0Dox	1.22107
ATP2C1	protein_coding	0.474682	0.469106	-1.02863	24h-10Dox down vs 24h-0Dox	-0.73803	0.0187115	0.0278455	1.11288	48h-10Dox up vs 48h-0Dox	2.717	0.766729	0.607827	1.01199	72h-10Dox up vs 72h-0Dox	0.30347
ATP5A1	protein_coding	0.675192	0.553999	-1.00923	24h-10Dox down vs 24h-0Dox	-0.42947	0.546945	0.300316	1.0133	48h-10Dox up vs 48h-0Dox	0.619853	0.215626	0.350743	-1.02636	72h-10Dox down vs 72h-0Dox	-1.30724
ATP5A1P1	?	0.198793	0.299273	-1.15167	24h-10Dox down vs 24h-0Dox	-1.36013	0.00245084	0.00678376	1.39351	48h-10Dox up vs 48h-0Dox	3.81744	0.277763	0.39734	-1.0873	72h-10Dox down vs 72h-0Dox	-1.13693
ATP5A1P10	processed_pseudogene	0.205623	0.304739	-1.12632	24h-10Dox down vs 24h-0Dox	-1.33824	0.00288076	0.00758687	1.32213	48h-10Dox up vs 48h-0Dox	3.7287	0.471992	0.502102	-1.0476	72h-10Dox down vs 72h-0Dox	-0.742632
ATP5A1P2	transcribed_processed_pseudogene	0.345996	0.4021	-1.03771	24h-10Dox down vs 24h-0Dox	-0.980919	0.00157953	0.00501084	-1.16784	48h-10Dox down vs 48h-0Dox	-4.06077	0.323275	0.424554	-1.04225	72h-10Dox down vs 72h-0Dox	-1.03011
ATP5A1P3	processed_pseudogene	0.904403	0.622296	1.00438	24h-10Dox up vs 24h-0Dox	0.122664	0.0103205	0.0183307	-1.10693	48h-10Dox down vs 48h-0Dox	-3.03756	0.654507	0.573523	-1.01481	72h-10Dox down vs 72h-0Dox	-0.4589
ATP5A1P5	processed_pseudogene	0.366203	0.412044	-1.11231	24h-10Dox down vs 24h-0Dox	-0.939091	0.0332324	0.0415243	1.30424	48h-10Dox up vs 48h-0Dox	2.4047	0.969687	0.663741	-1.00398	72h-10Dox down vs 72h-0Dox	-0.0388008
ATP5A1P6	?	0.514804	0.488944	1.0677	24h-10Dox up vs 24h-0Dox	0.671203	0.0298956	0.0384501	1.24324	48h-10Dox up vs 48h-0Dox	2.4626	0.996692	0.668494	1.00031	72h-10Dox up vs 72h-0Dox	0.0042328
ATP5A1P7	processed_pseudogene	0.318037	0.384831	-1.08786	24h-10Dox down vs 24h-0Dox	-1.0418	7.16363e-05	0.000603724	1.50756	48h-10Dox up vs 48h-0Dox	5.90799	0.261373	0.387406	-1.06401	72h-10Dox down vs 72h-0Dox	-1.17867
ATP5A1P9	?	0.49216	0.477716	-1.05161	24h-10Dox down vs 24h-0Dox	-0.708515	0.000791001	0.00315465	1.32898	48h-10Dox up vs 48h-0Dox	4.45135	0.319306	0.422255	-1.05338	72h-10Dox down vs 72h-0Dox	-1.03896
ATP5B	protein_coding	0.610867	0.529678	1.0088	24h-10Dox up vs 24h-0Dox	0.52245	0.0799443	0.0773713	-1.03361	48h-10Dox down vs 48h-0Dox	-1.91271	0.00810781	0.0499939	-1.05514	72h-10Dox down vs 72h-0Dox	-3.16746
ATP5BP1	processed_pseudogene	0.642151	0.542389	-1.29963	24h-10Dox down vs 24h-0Dox	-0.476683	5.08976e-11	3.49073e-08	12.9981	48h-10Dox up vs 48h-0Dox	21.7995	0.156306	0.297023	-1.06546	72h-10Dox down vs 72h-0Dox	-1.51243
ATP5C1	protein_coding	0.0547047	0.136941	-1.03565	24h-10Dox down vs 24h-0Dox	-2.12846	0.00332367	0.0083847	-1.06119	48h-10Dox down vs 48h-0Dox	-3.65048	0.234044	0.365745	-1.02109	72h-10Dox down vs 72h-0Dox	-1.25308
ATP5C1P1	processed_pseudogene	0.336473	0.396499	-1.03419	24h-10Dox down vs 24h-0Dox	-1.00124	0.701388	0.351023	-1.01262	48h-10Dox down vs 48h-0Dox	-0.392755	0.371152	0.452236	-1.02956	72h-10Dox down vs 72h-0Dox	-0.929095
ATP5D	protein_coding	0.542887	0.501355	1.09181	24h-10Dox up vs 24h-0Dox	0.62624	0.850568	0.394517	-1.03281	48h-10Dox down vs 48h-0Dox	-0.192503	0.903224	0.646702	1.0207	72h-10Dox up vs 72h-0Dox	0.124186
ATP5E	protein_coding	0.876939	0.615726	-1.00431	24h-10Dox down vs 24h-0Dox	-0.158189	0.0331149	0.0414017	-1.06154	48h-10Dox down vs 48h-0Dox	-2.40664	0.464363	0.499523	1.01916	72h-10Dox up vs 72h-0Dox	0.755773
ATP5EP2	protein_coding	0.30504	0.376996	1.03023	24h-10Dox up vs 24h-0Dox	1.07146	0.805486	0.38196	1.00618	48h-10Dox up vs 48h-0Dox	0.251761	0.530243	0.52651	1.01614	72h-10Dox up vs 72h-0Dox	0.646314
ATP5F1	protein_coding	0.785816	0.589563	-1.01018	24h-10Dox down vs 24h-0Dox	-0.277905	0.165994	0.130983	1.0562	48h-10Dox up vs 48h-0Dox	1.47488	0.188998	0.327274	-1.0538	72h-10Dox down vs 72h-0Dox	-1.39263
ATP5F1P6	processed_pseudogene	0.912672	0.623763	-1.00717	24h-10Dox down vs 24h-0Dox	-0.112004	0.204165	0.151791	1.08667	48h-10Dox up vs 48h-0Dox	1.34286	0.722872	0.594675	-1.02188	72h-10Dox down vs 72h-0Dox	-0.363063
ATP5F1P7	processed_pseudogene	0.294902	0.370311	-1.03844	24h-10Dox down vs 24h-0Dox	-1.09525	0.990896	0.431774	-1.00039	48h-10Dox down vs 48h-0Dox	-0.011651	0.2622	0.387839	-1.03972	72h-10Dox down vs 72h-0Dox	-1.17652
ATP5G1	protein_coding	0.0989008	0.198083	1.06208	24h-10Dox up vs 24h-0Dox	1.78879	0.872201	0.400083	1.00533	48h-10Dox up vs 48h-0Dox	0.164337	0.0942153	0.223688	-1.05804	72h-10Dox down vs 72h-0Dox	-1.81727
ATP5G1P4	processed_pseudogene	0.861415	0.611089	-1.05475	24h-10Dox down vs 24h-0Dox	-0.178361	1.29995e-05	0.00018795	2.62485	48h-10Dox up vs 48h-0Dox	7.07048	0.207625	0.344252	-1.11262	72h-10Dox down vs 72h-0Dox	-1.33194
ATP5G1P5	processed_pseudogene	0.0806494	0.175786	1.08771	24h-10Dox up vs 24h-0Dox	1.90765	0.128077	0.10877	-1.07037	48h-10Dox down vs 48h-0Dox	-1.63459	0.672292	0.578824	-1.01635	72h-10Dox down vs 72h-0Dox	-0.433571
ATP5G1P7	processed_pseudogene	0.626178	0.535841	1.07211	24h-10Dox up vs 24h-0Dox	0.499912	0.0035925	0.00880428	-1.71487	48h-10Dox down vs 48h-0Dox	-3.60804	0.625431	0.563859	-1.09024	72h-10Dox down vs 72h-0Dox	-0.501004
ATP5G2	protein_coding	0.0342526	0.102355	1.06643	24h-10Dox up vs 24h-0Dox	2.38812	0.0305919	0.0390632	-1.07199	48h-10Dox down vs 48h-0Dox	-2.45002	0.393476	0.463971	-1.02615	72h-10Dox down vs 72h-0Dox	-0.885132
ATP5G2P1	processed_pseudogene	0.407921	0.434185	1.09354	24h-10Dox up vs 24h-0Dox	0.857589	0.000181794	0.00116151	1.53801	48h-10Dox up vs 48h-0Dox	5.32169	0.467742	0.500602	1.05115	72h-10Dox up vs 72h-0Dox	0.749936
ATP5G2P4	processed_pseudogene	0.259804	0.346599	1.07392	24h-10Dox up vs 24h-0Dox	1.18277	0.00305849	0.00791566	-1.24917	48h-10Dox down vs 48h-0Dox	-3.69592	0.289672	0.404452	-1.07532	72h-10Dox down vs 72h-0Dox	-1.10777
ATP5G3	protein_coding	0.312778	0.381754	1.0292	24h-10Dox up vs 24h-0Dox	1.05369	0.909793	0.410717	1.00314	48h-10Dox up vs 48h-0Dox	0.115714	0.220551	0.354664	-1.0355	72h-10Dox down vs 72h-0Dox	-1.2924
ATP5H	protein_coding	0.395946	0.42885	-1.02408	24h-10Dox down vs 24h-0Dox	-0.880375	0.00118154	0.00411874	-1.12324	48h-10Dox down vs 48h-0Dox	-4.2235	0.0180373	0.0848457	-1.07696	72h-10Dox down vs 72h-0Dox	-2.73682
ATP5HP1	processed_pseudogene	0.431711	0.447052	-1.03769	24h-10Dox down vs 24h-0Dox	-0.81362	0.000634235	0.00271594	-1.23382	48h-10Dox down vs 48h-0Dox	-4.57836	0.440725	0.487591	1.03861	72h-10Dox up vs 72h-0Dox	0.797378
ATP5I	protein_coding	0.486459	0.475087	1.03178	24h-10Dox up vs 24h-0Dox	0.718071	0.0638361	0.0661495	-1.08611	48h-10Dox down vs 48h-0Dox	-2.04137	0.649122	0.571746	-1.01933	72h-10Dox down vs 72h-0Dox	-0.466631
ATP5J	protein_coding	0.826613	0.601269	1.00705	24h-10Dox up vs 24h-0Dox	0.223886	0.845709	0.393374	1.00612	48h-10Dox up vs 48h-0Dox	0.19885	0.231194	0.363663	-1.04144	72h-10Dox down vs 72h-0Dox	-1.26123
ATP5J2	protein_coding	0.149918	0.251891	-1.05482	24h-10Dox down vs 24h-0Dox	-1.53829	0.000480177	0.00226475	-1.17154	48h-10Dox down vs 48h-0Dox	-4.7401	0.350991	0.441654	-1.03353	72h-10Dox down vs 72h-0Dox	-0.97042
ATP5J2-PTCD1	protein_coding	0.00281342	0.0203631	1.10816	24h-10Dox up vs 24h-0Dox	3.74166	0.630196	0.328965	-1.01332	48h-10Dox down vs 48h-0Dox	-0.494041	0.27246	0.39408	1.03338	72h-10Dox up vs 72h-0Dox	1.15022
ATP5JP1	processed_pseudogene	0.0487185	0.127314	-1.15	24h-10Dox down vs 24h-0Dox	-2.1933	0.276236	0.188363	1.06257	48h-10Dox up vs 48h-0Dox	1.14073	0.0541559	0.162156	-1.10647	72h-10Dox down vs 72h-0Dox	-2.13412
ATP5L2	protein_coding	0.262205	0.348122	1.05026	24h-10Dox up vs 24h-0Dox	1.1765	0.0229767	0.032267	1.12105	48h-10Dox up vs 48h-0Dox	2.60585	0.00720833	0.0464424	-1.15958	72h-10Dox down vs 72h-0Dox	-3.23082
ATP5LP2	processed_pseudogene	0.515868	0.489017	-1.04685	24h-10Dox down vs 24h-0Dox	-0.669474	0.529722	0.294035	-1.0476	48h-10Dox down vs 48h-0Dox	-0.647147	0.99221	0.667723	1.00075	72h-10Dox up vs 72h-0Dox	0.00996874
ATP5O	protein_coding	0.031867	0.0973175	-1.0836	24h-10Dox down vs 24h-0Dox	-2.42768	0.121225	0.104656	-1.05321	48h-10Dox down vs 48h-0Dox	-1.66777	0.0829248	0.207405	-1.0559	72h-10Dox down vs 72h-0Dox	-1.89157
ATP5S	protein_coding	0.620932	0.533513	1.03185	24h-10Dox up vs 24h-0Dox	0.507603	0.00197143	0.00582471	1.28807	48h-10Dox up vs 48h-0Dox	3.9376	0.97688	0.665316	1.0018	72h-10Dox up vs 72h-0Dox	0.0295906
ATP6AP1L	protein_coding	0.122046	0.223084	1.12353	24h-10Dox up vs 24h-0Dox	1.6637	0.00711572	0.0141805	1.22621	48h-10Dox up vs 48h-0Dox	3.23779	0.136183	0.275972	-1.08412	72h-10Dox down vs 72h-0Dox	-1.5973
ATP6AP2	protein_coding	0.674519	0.553916	1.02331	24h-10Dox up vs 24h-0Dox	0.430421	0.000152248	0.00104183	1.30668	48h-10Dox up vs 48h-0Dox	5.43105	0.799647	0.617975	1.01177	72h-10Dox up vs 72h-0Dox	0.259501
ATP6V0A1	protein_coding	0.000892954	0.00973156	1.08496	24h-10Dox up vs 24h-0Dox	4.38213	0.000694542	0.00289619	1.07877	48h-10Dox up vs 48h-0Dox	4.52598	0.00629901	0.0427087	1.05234	72h-10Dox up vs 72h-0Dox	3.30357
ATP6V0A2	protein_coding	0.473863	0.468794	-1.02369	24h-10Dox down vs 24h-0Dox	-0.739431	0.0929287	0.0863622	1.05051	48h-10Dox up vs 48h-0Dox	1.82532	0.426117	0.481418	-1.02105	72h-10Dox down vs 72h-0Dox	-0.823812
ATP6V0B	protein_coding	0.0118515	0.0507351	1.13061	24h-10Dox up vs 24h-0Dox	2.96313	0.0577596	0.06164	1.0897	48h-10Dox up vs 48h-0Dox	2.0979	0.324328	0.425336	1.04455	72h-10Dox up vs 72h-0Dox	1.02777
ATP6V0C	protein_coding	0.782348	0.588792	1.03283	24h-10Dox up vs 24h-0Dox	0.282534	0.841636	0.392192	1.02383	48h-10Dox up vs 48h-0Dox	0.204179	0.727374	0.595651	1.04103	72h-10Dox up vs 72h-0Dox	0.356887
ATP6V0CP3	processed_pseudogene	0.285076	0.363403	1.15035	24h-10Dox up vs 24h-0Dox	1.11891	0.00573252	0.0122881	1.42	48h-10Dox up vs 48h-0Dox	3.35447	0.825437	0.626063	1.02058	72h-10Dox up vs 72h-0Dox	0.225431
ATP6V0D1	protein_coding	0.00227116	0.017602	1.11206	24h-10Dox up vs 24h-0Dox	3.85939	0.12028	0.104051	1.0431	48h-10Dox up vs 48h-0Dox	1.67247	0.0358973	0.127975	1.06303	72h-10Dox up vs 72h-0Dox	2.36235
ATP6V0E1	protein_coding	0.205583	0.304739	1.0411	24h-10Dox up vs 24h-0Dox	1.33837	0.012861	0.0214462	1.09051	48h-10Dox up vs 48h-0Dox	2.91913	0.163035	0.303561	1.04466	72h-10Dox up vs 72h-0Dox	1.48614
ATP6V0E1P2	processed_pseudogene	0.560665	0.508458	1.03512	24h-10Dox up vs 24h-0Dox	0.598452	0.0335963	0.0418321	-1.14281	48h-10Dox down vs 48h-0Dox	-2.39873	0.968786	0.663558	-1.00259	72h-10Dox down vs 72h-0Dox	-0.0399556
ATP6V0E1P3	processed_pseudogene	0.317982	0.384831	1.06623	24h-10Dox up vs 24h-0Dox	1.04193	0.00415439	0.00974684	1.23097	48h-10Dox up vs 48h-0Dox	3.52896	0.0199789	0.0902662	1.15777	72h-10Dox up vs 72h-0Dox	2.68157
ATP6V0E2	protein_coding	5.96334e-06	0.0004508	1.21319	24h-10Dox up vs 24h-0Dox	7.64525	0.0250596	0.0342378	1.07588	48h-10Dox up vs 48h-0Dox	2.55874	0.362237	0.446665	-1.03095	72h-10Dox down vs 72h-0Dox	-0.947168
ATP6V0E2-AS1	antisense	0.203899	0.303649	1.1814	24h-10Dox up vs 24h-0Dox	1.34371	0.656488	0.337763	-1.06937	48h-10Dox down vs 48h-0Dox	-0.456064	0.180213	0.319528	-1.18969	72h-10Dox down vs 72h-0Dox	-1.42299
ATP6V1A	protein_coding	0.552462	0.505006	1.03857	24h-10Dox up vs 24h-0Dox	0.611212	0.00506768	0.0112352	1.20562	48h-10Dox up vs 48h-0Dox	3.42116	0.556788	0.536788	1.02982	72h-10Dox up vs 72h-0Dox	0.60447
ATP6V1B2	protein_coding	0.255246	0.343781	1.01449	24h-10Dox up vs 24h-0Dox	1.1948	0.000903104	0.0034288	1.05616	48h-10Dox up vs 48h-0Dox	4.3757	0.0519732	0.157871	1.02888	72h-10Dox up vs 72h-0Dox	2.15717
ATP6V1C1	protein_coding	0.674783	0.553916	-1.01968	24h-10Dox down vs 24h-0Dox	-0.430047	0.0308273	0.0392386	1.10767	48h-10Dox up vs 48h-0Dox	2.44583	0.699107	0.587131	-1.01529	72h-10Dox down vs 72h-0Dox	-0.395928
ATP6V1D	protein_coding	0.335315	0.39605	1.03432	24h-10Dox up vs 24h-0Dox	1.00374	0.82374	0.387233	-1.00726	48h-10Dox down vs 48h-0Dox	-0.227665	0.451759	0.493119	1.02342	72h-10Dox up vs 72h-0Dox	0.777783
ATP6V1E1	protein_coding	0.0221364	0.0768681	1.05934	24h-10Dox up vs 24h-0Dox	2.62605	0.0739033	0.0732437	-1.03937	48h-10Dox down vs 48h-0Dox	-1.9579	0.66369	0.575837	1.00875	72h-10Dox up vs 72h-0Dox	0.445784
ATP6V1E1P1	processed_pseudogene	0.592837	0.522277	-1.02267	24h-10Dox down vs 24h-0Dox	-0.549357	0.831996	0.389741	1.00767	48h-10Dox up vs 48h-0Dox	0.216813	0.699847	0.587132	1.01337	72h-10Dox up vs 72h-0Dox	0.394898
ATP6V1E2	protein_coding	0.797517	0.592514	1.01443	24h-10Dox up vs 24h-0Dox	0.262329	0.323282	0.210279	-1.05019	48h-10Dox down vs 48h-0Dox	-1.03009	0.379705	0.457271	-1.03699	72h-10Dox down vs 72h-0Dox	-0.91204
ATP6V1F	protein_coding	0.00449584	0.0271123	1.12889	24h-10Dox up vs 24h-0Dox	3.48606	0.0959013	0.0881613	-1.05923	48h-10Dox down vs 48h-0Dox	-1.80688	0.0424924	0.140861	1.0738	72h-10Dox up vs 72h-0Dox	2.26929
ATP6V1G1	protein_coding	0.0120615	0.0513112	1.04954	24h-10Dox up vs 24h-0Dox	2.95368	0.0263434	0.0353633	1.03732	48h-10Dox up vs 48h-0Dox	2.53157	0.0121011	0.0645044	1.0369	72h-10Dox up vs 72h-0Dox	2.95191
ATP6V1H	protein_coding	0.941815	0.6308	-1.00223	24h-10Dox down vs 24h-0Dox	-0.0745324	0.0537291	0.0585861	1.06409	48h-10Dox up vs 48h-0Dox	2.13856	0.129687	0.268186	1.04788	72h-10Dox up vs 72h-0Dox	1.62702
ATP7B	protein_coding	0.264089	0.349416	1.10192	24h-10Dox up vs 24h-0Dox	1.17162	0.507318	0.286087	1.04201	48h-10Dox up vs 48h-0Dox	0.683428	0.0300822	0.115463	1.13693	72h-10Dox up vs 72h-0Dox	2.45921
ATP8B2	protein_coding	0.417746	0.439575	1.02652	24h-10Dox up vs 24h-0Dox	0.83923	0.136675	0.113748	-1.04079	48h-10Dox down vs 48h-0Dox	-1.59509	0.0379809	0.13231	1.062	72h-10Dox up vs 72h-0Dox	2.3313
ATP8B3	protein_coding	0.00229034	0.0176787	1.18243	24h-10Dox up vs 24h-0Dox	3.85475	0.108293	0.096122	1.09506	48h-10Dox up vs 48h-0Dox	1.73517	0.909203	0.647723	-1.00569	72h-10Dox down vs 72h-0Dox	-0.116475
ATP9A	protein_coding	0.187594	0.288684	1.12068	24h-10Dox up vs 24h-0Dox	1.3974	0.0656301	0.0674412	1.15267	48h-10Dox up vs 48h-0Dox	2.02564	0.115305	0.25126	1.10033	72h-10Dox up vs 72h-0Dox	1.69779
ATPAF1	protein_coding	0.026286	0.0864253	1.0398	24h-10Dox up vs 24h-0Dox	2.53275	7.02348e-05	0.000595142	1.10233	48h-10Dox up vs 48h-0Dox	5.92077	0.0338411	0.124156	-1.03778	72h-10Dox down vs 72h-0Dox	-2.39475
ATPAF2	protein_coding	0.000522134	0.00674807	1.15116	24h-10Dox up vs 24h-0Dox	4.6912	0.795569	0.379049	1.00881	48h-10Dox up vs 48h-0Dox	0.264918	0.268785	0.391652	1.04076	72h-10Dox up vs 72h-0Dox	1.15955
ATPIF1	protein_coding	0.305302	0.377173	1.02818	24h-10Dox up vs 24h-0Dox	1.07085	0.0250536	0.0342369	-1.08213	48h-10Dox down vs 48h-0Dox	-2.55887	0.754295	0.603681	1.01005	72h-10Dox up vs 72h-0Dox	0.320238
ATR	protein_coding	0.118858	0.219531	-1.08742	24h-10Dox down vs 24h-0Dox	-1.67961	0.0335508	0.0417998	1.12144	48h-10Dox up vs 48h-0Dox	2.39947	0.225436	0.35868	1.05729	72h-10Dox up vs 72h-0Dox	1.27795
ATRAID	protein_coding	0.835295	0.603335	1.00693	24h-10Dox up vs 24h-0Dox	0.212485	0.0770199	0.0754416	-1.06596	48h-10Dox down vs 48h-0Dox	-1.93418	0.150576	0.290954	1.05536	72h-10Dox up vs 72h-0Dox	1.53559
ATRIP	protein_coding	0.458948	0.461273	-1.03122	24h-10Dox down vs 24h-0Dox	-0.765182	0.0167811	0.0257877	-1.14821	48h-10Dox down vs 48h-0Dox	-2.77578	0.137955	0.277571	-1.09626	72h-10Dox down vs 72h-0Dox	-1.5894
ATRN	protein_coding	0.900427	0.621398	-1.00891	24h-10Dox down vs 24h-0Dox	-0.127797	0.251053	0.176257	1.07535	48h-10Dox up vs 48h-0Dox	1.20601	0.124363	0.262075	1.1047	72h-10Dox up vs 72h-0Dox	1.65237
ATXN1	protein_coding	0.839991	0.604632	-1.01755	24h-10Dox down vs 24h-0Dox	-0.206332	0.289833	0.19508	1.07722	48h-10Dox up vs 48h-0Dox	1.10738	0.0183478	0.0855191	1.17749	72h-10Dox up vs 72h-0Dox	2.7276
ATXN10	protein_coding	0.455298	0.459252	1.02591	24h-10Dox up vs 24h-0Dox	0.771566	0.0126496	0.0212327	1.10791	48h-10Dox up vs 48h-0Dox	2.92806	0.0226686	0.0972553	1.08826	72h-10Dox up vs 72h-0Dox	2.61317
ATXN1L	protein_coding	0.889113	0.618012	-1.00448	24h-10Dox down vs 24h-0Dox	-0.142418	0.0652387	0.0671467	1.0626	48h-10Dox up vs 48h-0Dox	2.02904	0.101416	0.233811	1.05791	72h-10Dox up vs 72h-0Dox	1.774
ATXN2	protein_coding	0.252009	0.341302	1.04603	24h-10Dox up vs 24h-0Dox	1.20344	0.77775	0.373929	1.01023	48h-10Dox up vs 48h-0Dox	0.288683	0.224964	0.35849	-1.04388	72h-10Dox down vs 72h-0Dox	-1.27933
ATXN2L	protein_coding	0.116421	0.216965	1.05258	24h-10Dox up vs 24h-0Dox	1.69203	0.0869389	0.0820828	-1.06538	48h-10Dox down vs 48h-0Dox	-1.86415	0.146319	0.286372	-1.0579	72h-10Dox down vs 72h-0Dox	-1.55329
ATXN3	protein_coding	0.787376	0.589797	-1.01336	24h-10Dox down vs 24h-0Dox	-0.275824	0.477497	0.275277	1.03403	48h-10Dox up vs 48h-0Dox	0.733232	0.592163	0.551997	1.02376	72h-10Dox up vs 72h-0Dox	0.550371
ATXN7	protein_coding	0.687124	0.559289	-1.02569	24h-10Dox down vs 24h-0Dox	-0.412672	0.668297	0.34154	1.0252	48h-10Dox up vs 48h-0Dox	0.439235	0.709843	0.591206	-1.02263	72h-10Dox down vs 72h-0Dox	-0.381028
ATXN7L1	protein_coding	0.4852	0.474441	1.04067	24h-10Dox up vs 24h-0Dox	0.720191	0.720679	0.357161	1.02226	48h-10Dox up vs 48h-0Dox	0.366079	0.20231	0.339471	-1.08384	72h-10Dox down vs 72h-0Dox	-1.34878
ATXN7L2	protein_coding	0.291469	0.367909	1.05623	24h-10Dox up vs 24h-0Dox	1.10345	0.532128	0.294975	1.03598	48h-10Dox up vs 48h-0Dox	0.643304	0.546558	0.533164	-1.03399	72h-10Dox down vs 72h-0Dox	-0.620461
ATXN7L3	protein_coding	0.000646378	0.00784299	1.08773	24h-10Dox up vs 24h-0Dox	4.5674	0.000296107	0.00162069	1.09992	48h-10Dox up vs 48h-0Dox	5.02608	0.0191803	0.088439	1.05316	72h-10Dox up vs 72h-0Dox	2.70362
ATXN7L3B	protein_coding	0.0469822	0.124445	1.03805	24h-10Dox up vs 24h-0Dox	2.21352	1.92933e-05	0.00024814	1.11976	48h-10Dox up vs 48h-0Dox	6.79034	0.00280478	0.0247221	1.05977	72h-10Dox up vs 72h-0Dox	3.74335
AUH	protein_coding	0.178492	0.2795	-1.10527	24h-10Dox down vs 24h-0Dox	-1.42908	0.390038	0.240396	-1.05126	48h-10Dox down vs 48h-0Dox	-0.89179	0.890288	0.642534	-1.0074	72h-10Dox down vs 72h-0Dox	-0.140898
AUNIP	protein_coding	0.510803	0.487368	1.02452	24h-10Dox up vs 24h-0Dox	0.677723	7.47558e-05	0.000624265	-1.24179	48h-10Dox down vs 48h-0Dox	-5.88048	0.0805575	0.204807	-1.08648	72h-10Dox down vs 72h-0Dox	-1.90831
AUP1	protein_coding	0.0151644	0.0600815	1.04991	24h-10Dox up vs 24h-0Dox	2.8304	0.00398305	0.0094727	-1.06191	48h-10Dox down vs 48h-0Dox	-3.55185	0.238942	0.369723	-1.02451	72h-10Dox down vs 72h-0Dox	-1.23925
AURKA	protein_coding	0.781888	0.588687	-1.00344	24h-10Dox down vs 24h-0Dox	-0.283149	0.000335966	0.00176349	-1.07852	48h-10Dox down vs 48h-0Dox	-4.95073	5.30567e-06	0.000300905	-1.15967	72h-10Dox down vs 72h-0Dox	-7.73406
AURKAIP1	protein_coding	0.243849	0.335596	1.10207	24h-10Dox up vs 24h-0Dox	1.22563	0.783213	0.375492	-1.02598	48h-10Dox down vs 48h-0Dox	-0.281379	0.917068	0.649914	1.01078	72h-10Dox up vs 72h-0Dox	0.106342
AURKAPS1	transcribed_processed_pseudogene	0.92818	0.62746	-1.00336	24h-10Dox down vs 24h-0Dox	-0.0920461	0.133021	0.111811	-1.06974	48h-10Dox down vs 48h-0Dox	-1.61161	0.0102988	0.0582301	-1.1644	72h-10Dox down vs 72h-0Dox	-3.0387
AURKB	protein_coding	0.0158771	0.0616006	1.0645	24h-10Dox up vs 24h-0Dox	2.80565	0.000131655	0.000937987	-1.15943	48h-10Dox down vs 48h-0Dox	-5.52143	0.000815074	0.0108735	-1.15607	72h-10Dox down vs 72h-0Dox	-4.4342
AUTS2	protein_coding	0.151263	0.253168	1.04559	24h-10Dox up vs 24h-0Dox	1.53277	0.421754	0.253361	1.03204	48h-10Dox up vs 48h-0Dox	0.831823	0.482519	0.506435	1.03047	72h-10Dox up vs 72h-0Dox	0.724716
AVEN	protein_coding	0.148349	0.250049	-1.05671	24h-10Dox down vs 24h-0Dox	-1.54479	0.245606	0.173383	-1.05159	48h-10Dox down vs 48h-0Dox	-1.2208	0.99128	0.667525	-1.00046	72h-10Dox down vs 72h-0Dox	-0.0111592
AVL9	protein_coding	0.142395	0.244999	-1.0605	24h-10Dox down vs 24h-0Dox	-1.57	0.00273392	0.00731837	1.1224	48h-10Dox up vs 48h-0Dox	3.75738	0.468052	0.500633	1.02092	72h-10Dox up vs 72h-0Dox	0.749402
AVPI1	protein_coding	0.223103	0.318408	1.08629	24h-10Dox up vs 24h-0Dox	1.28482	0.0250783	0.034256	-1.15556	48h-10Dox down vs 48h-0Dox	-2.55833	0.461988	0.498878	-1.04603	72h-10Dox down vs 72h-0Dox	-0.759892
AXIN1	protein_coding	0.0931371	0.191418	1.08227	24h-10Dox up vs 24h-0Dox	1.82401	0.0155713	0.0245107	-1.12869	48h-10Dox down vs 48h-0Dox	-2.81613	0.0675457	0.184274	-1.08633	72h-10Dox down vs 72h-0Dox	-2.00928
AXIN2	protein_coding	0.242257	0.334364	1.04327	24h-10Dox up vs 24h-0Dox	1.23003	0.0661238	0.0677528	1.06909	48h-10Dox up vs 48h-0Dox	2.02138	0.000590338	0.00881667	1.18794	72h-10Dox up vs 72h-0Dox	4.61986
AXL	protein_coding	0.000861521	0.00947574	1.09998	24h-10Dox up vs 24h-0Dox	4.40256	0.00294603	0.00770491	1.17222	48h-10Dox up vs 48h-0Dox	3.71643	0.816966	0.623075	1.01435	72h-10Dox up vs 72h-0Dox	0.236589
AZGP1	protein_coding	0.0269484	0.0876651	1.16239	24h-10Dox up vs 24h-0Dox	2.51921	0.000292087	0.0016031	1.31083	48h-10Dox up vs 48h-0Dox	5.03427	5.53379e-07	5.81166e-05	1.63303	72h-10Dox up vs 72h-0Dox	9.60369
AZI1	?	0.0309125	0.0955092	1.16429	24h-10Dox up vs 24h-0Dox	2.44432	0.443863	0.262264	-1.05598	48h-10Dox down vs 48h-0Dox	-0.791773	0.992251	0.667723	-1.00073	72h-10Dox down vs 72h-0Dox	-0.00991596
AZI2	protein_coding	0.461777	0.462505	1.03056	24h-10Dox up vs 24h-0Dox	0.760257	0.0127314	0.0213077	1.1267	48h-10Dox up vs 48h-0Dox	2.92458	0.620373	0.561761	1.02063	72h-10Dox up vs 72h-0Dox	0.508425
AZIN1	protein_coding	0.740193	0.57558	-1.01788	24h-10Dox down vs 24h-0Dox	-0.339375	0.0101759	0.0181814	1.18429	48h-10Dox up vs 48h-0Dox	3.04516	0.830169	0.627762	1.01289	72h-10Dox up vs 72h-0Dox	0.219213
B2M	protein_coding	0.0172621	0.0650144	1.06782	24h-10Dox up vs 24h-0Dox	2.76053	1.69442e-05	0.000227323	1.16759	48h-10Dox up vs 48h-0Dox	6.88167	0.00043091	0.0071736	1.1024	72h-10Dox up vs 72h-0Dox	4.80357
B3GALNT2	protein_coding	0.00437274	0.0267067	-1.06452	24h-10Dox down vs 24h-0Dox	-3.50113	0.014577	0.0234646	1.05219	48h-10Dox up vs 48h-0Dox	2.85169	0.00238631	0.0222873	1.08224	72h-10Dox up vs 72h-0Dox	3.83213
B3GALT1	protein_coding	0.0433242	0.118923	-1.17778	24h-10Dox down vs 24h-0Dox	-2.25855	0.0144702	0.0233279	1.14732	48h-10Dox up vs 48h-0Dox	2.85565	0.720506	0.593974	1.01577	72h-10Dox up vs 72h-0Dox	0.366316
B3GALT6	protein_coding	0.97069	0.637599	-1.00313	24h-10Dox down vs 24h-0Dox	-0.0375171	0.431719	0.257344	1.08166	48h-10Dox up vs 48h-0Dox	0.813606	0.20287	0.33971	1.16372	72h-10Dox up vs 72h-0Dox	1.34699
B3GALTL	?	0.771264	0.585543	1.01917	24h-10Dox up vs 24h-0Dox	0.297377	0.00357323	0.00876207	1.26872	48h-10Dox up vs 48h-0Dox	3.61097	0.502418	0.515505	-1.04341	72h-10Dox down vs 72h-0Dox	-0.691488
B3GAT1	protein_coding	0.0129245	0.053836	1.09509	24h-10Dox up vs 24h-0Dox	2.91648	0.0139873	0.0227267	1.09062	48h-10Dox up vs 48h-0Dox	2.87393	0.0273133	0.108944	1.06781	72h-10Dox up vs 72h-0Dox	2.51188
B3GAT3	protein_coding	0.011217	0.048747	1.1448	24h-10Dox up vs 24h-0Dox	2.99274	0.612878	0.322938	-1.02049	48h-10Dox down vs 48h-0Dox	-0.519473	0.535948	0.529084	1.0214	72h-10Dox up vs 72h-0Dox	0.637222
B3GNT1	?	0.0192974	0.0700487	1.11808	24h-10Dox up vs 24h-0Dox	2.70034	0.911359	0.411154	1.00467	48h-10Dox up vs 48h-0Dox	0.113696	0.65437	0.573523	1.01758	72h-10Dox up vs 72h-0Dox	0.459097
B3GNT2	protein_coding	6.12752e-05	0.00182962	1.25622	24h-10Dox up vs 24h-0Dox	6.00942	1.58111e-06	4.46124e-05	1.32557	48h-10Dox up vs 48h-0Dox	8.69787	0.00128492	0.0147155	1.14159	72h-10Dox up vs 72h-0Dox	4.17631
B3GNT5	protein_coding	0.274946	0.356744	-1.0951	24h-10Dox down vs 24h-0Dox	-1.14396	0.0462665	0.0528096	1.15866	48h-10Dox up vs 48h-0Dox	2.22206	0.650283	0.572309	1.03404	72h-10Dox up vs 72h-0Dox	0.464961
B3GNT7	protein_coding	5.28779e-05	0.00173677	-1.23558	24h-10Dox down vs 24h-0Dox	-6.10598	6.78384e-10	1.81044e-07	-1.53041	48h-10Dox down vs 48h-0Dox	-17.4564	2.21238e-06	0.000157386	-1.21311	72h-10Dox down vs 72h-0Dox	-8.42217
B3GNTL1	protein_coding	0.194853	0.295826	1.10984	24h-10Dox up vs 24h-0Dox	1.37304	0.781705	0.375043	1.02194	48h-10Dox up vs 48h-0Dox	0.283394	0.341175	0.434984	1.07557	72h-10Dox up vs 72h-0Dox	0.991155
B4GALNT1	protein_coding	0.00127252	0.0122308	1.11326	24h-10Dox up vs 24h-0Dox	4.18176	0.752202	0.366711	1.00885	48h-10Dox up vs 48h-0Dox	0.323071	0.0338436	0.124156	1.07479	72h-10Dox up vs 72h-0Dox	2.39471
B4GALNT3	protein_coding	0.068527	0.157738	1.17076	24h-10Dox up vs 24h-0Dox	2.00106	0.0462713	0.0528096	1.15617	48h-10Dox up vs 48h-0Dox	2.22201	0.00701074	0.0456342	1.17817	72h-10Dox up vs 72h-0Dox	3.24581
B4GALNT4	protein_coding	0.519894	0.490931	1.08906	24h-10Dox up vs 24h-0Dox	0.662951	0.5661	0.306904	1.07772	48h-10Dox up vs 48h-0Dox	0.590054	0.289808	0.404452	1.1212	72h-10Dox up vs 72h-0Dox	1.10744
B4GALT1	protein_coding	0.00155016	0.0137526	1.03427	24h-10Dox up vs 24h-0Dox	4.07124	2.42592e-07	1.10586e-05	1.08615	48h-10Dox up vs 48h-0Dox	10.3658	0.00181291	0.0184887	1.03315	72h-10Dox up vs 72h-0Dox	3.98408
B4GALT2	protein_coding	0.0025259	0.018903	1.09647	24h-10Dox up vs 24h-0Dox	3.80085	0.0659722	0.0676638	-1.05432	48h-10Dox down vs 48h-0Dox	-2.02269	0.364331	0.448351	1.02706	72h-10Dox up vs 72h-0Dox	0.942895
B4GALT3	protein_coding	0.000913685	0.009856	1.12528	24h-10Dox up vs 24h-0Dox	4.36907	0.51667	0.289576	1.01581	48h-10Dox up vs 48h-0Dox	0.668172	0.0511142	0.156659	1.05398	72h-10Dox up vs 72h-0Dox	2.1665
B4GALT4	protein_coding	0.265523	0.349898	1.03155	24h-10Dox up vs 24h-0Dox	1.16791	2.46693e-05	0.000293644	1.20214	48h-10Dox up vs 48h-0Dox	6.6195	0.0581209	0.169054	1.06592	72h-10Dox up vs 72h-0Dox	2.09439
B4GALT5	protein_coding	0.346679	0.402403	-1.02983	24h-10Dox down vs 24h-0Dox	-0.979477	0.818286	0.385601	1.00632	48h-10Dox up vs 48h-0Dox	0.234848	0.326906	0.426486	1.02831	72h-10Dox up vs 72h-0Dox	1.02208
B4GALT6	protein_coding	0.24081	0.333292	-1.06323	24h-10Dox down vs 24h-0Dox	-1.23404	0.241669	0.171549	1.04755	48h-10Dox up vs 48h-0Dox	1.23165	0.0180658	0.0848457	1.10916	72h-10Dox up vs 72h-0Dox	2.73597
B4GALT7	protein_coding	0.0398257	0.112559	1.17775	24h-10Dox up vs 24h-0Dox	2.30513	0.648283	0.335017	1.03416	48h-10Dox up vs 48h-0Dox	0.467837	0.93675	0.654736	1.00546	72h-10Dox up vs 72h-0Dox	0.0810348
B9D1	protein_coding	0.0626089	0.149237	1.10141	24h-10Dox up vs 24h-0Dox	2.05237	0.0352662	0.0434294	1.11202	48h-10Dox up vs 48h-0Dox	2.3721	0.204767	0.341165	1.05343	72h-10Dox up vs 72h-0Dox	1.34095
B9D2	protein_coding	0.00787672	0.0388024	1.21387	24h-10Dox up vs 24h-0Dox	3.18303	0.892508	0.406406	1.0092	48h-10Dox up vs 48h-0Dox	0.138027	0.885189	0.641102	-1.01018	72h-10Dox down vs 72h-0Dox	-0.147497
BAALC	protein_coding	0.0693239	0.158996	-1.20348	24h-10Dox down vs 24h-0Dox	-1.99447	0.238538	0.170157	-1.07952	48h-10Dox down vs 48h-0Dox	-1.24039	0.85216	0.631998	-1.00972	72h-10Dox down vs 72h-0Dox	-0.190424
BABAM1	protein_coding	0.000157465	0.00328196	1.08101	24h-10Dox up vs 24h-0Dox	5.41019	0.683035	0.345509	-1.00671	48h-10Dox down vs 48h-0Dox	-0.418414	0.0131058	0.0680234	1.05457	72h-10Dox up vs 72h-0Dox	2.90898
BACE1	protein_coding	0.273392	0.355659	1.07728	24h-10Dox up vs 24h-0Dox	1.14787	3.86703e-06	8.32775e-05	1.56262	48h-10Dox up vs 48h-0Dox	7.97807	0.000935446	0.0118698	1.25545	72h-10Dox up vs 72h-0Dox	4.35568
BACE2	protein_coding	0.0577564	0.141604	-1.07257	24h-10Dox down vs 24h-0Dox	-2.09793	0.864326	0.398075	-1.00562	48h-10Dox down vs 48h-0Dox	-0.174573	0.0876475	0.214172	1.06604	72h-10Dox up vs 72h-0Dox	1.85944
BACH1	protein_coding	0.474662	0.469106	-1.02827	24h-10Dox down vs 24h-0Dox	-0.738064	4.2743e-05	0.000421183	1.28432	48h-10Dox up vs 48h-0Dox	6.24689	0.0189425	0.087588	1.13091	72h-10Dox up vs 72h-0Dox	2.71037
BACH2	protein_coding	0.806684	0.595256	-1.02712	24h-10Dox down vs 24h-0Dox	-0.250175	0.280287	0.190315	-1.09741	48h-10Dox down vs 48h-0Dox	-1.13067	0.47462	0.502892	1.06278	72h-10Dox up vs 72h-0Dox	0.738136
BAD	protein_coding	0.00049847	0.00654938	1.26545	24h-10Dox up vs 24h-0Dox	4.71825	0.119983	0.103847	1.10827	48h-10Dox up vs 48h-0Dox	1.67396	0.0211493	0.0935002	1.17215	72h-10Dox up vs 72h-0Dox	2.65076
BAG1	protein_coding	0.221891	0.317397	-1.03595	24h-10Dox down vs 24h-0Dox	-1.28841	0.00778941	0.0151263	-1.09409	48h-10Dox down vs 48h-0Dox	-3.18904	0.0530985	0.15996	1.06583	72h-10Dox up vs 72h-0Dox	2.14518
BAG2	protein_coding	0.90871	0.623278	-1.00313	24h-10Dox down vs 24h-0Dox	-0.11711	0.32108	0.209336	-1.0318	48h-10Dox down vs 48h-0Dox	-1.03499	0.755501	0.604052	-1.01074	72h-10Dox down vs 72h-0Dox	-0.318608
BAG3	protein_coding	0.000622795	0.00765109	1.10155	24h-10Dox up vs 24h-0Dox	4.58888	0.143563	0.117751	-1.0388	48h-10Dox down vs 48h-0Dox	-1.56498	0.599771	0.554746	1.01676	72h-10Dox up vs 72h-0Dox	0.53896
BAG4	protein_coding	0.991249	0.643352	1.00076	24h-10Dox up vs 24h-0Dox	0.0111986	0.0530018	0.0580302	1.15356	48h-10Dox up vs 48h-0Dox	2.1462	0.66045	0.574978	1.03107	72h-10Dox up vs 72h-0Dox	0.450402
BAG5	protein_coding	0.00467041	0.0278558	-1.10296	24h-10Dox down vs 24h-0Dox	-3.4654	0.461209	0.269186	1.02281	48h-10Dox up vs 48h-0Dox	0.761245	0.412299	0.473793	-1.0268	72h-10Dox down vs 72h-0Dox	-0.849372
BAGE2	transcribed_unprocessed_pseudogene	0.0754897	0.168314	-1.08729	24h-10Dox down vs 24h-0Dox	-1.94571	0.359166	0.227071	-1.04301	48h-10Dox down vs 48h-0Dox	-0.953467	0.659264	0.574782	-1.02165	72h-10Dox down vs 72h-0Dox	-0.452095
BAHD1	protein_coding	0.000200277	0.00371859	1.12998	24h-10Dox up vs 24h-0Dox	5.26243	0.100319	0.091115	1.0396	48h-10Dox up vs 48h-0Dox	1.78041	0.0127845	0.0669726	1.06498	72h-10Dox up vs 72h-0Dox	2.92234
BAI1	?	0.128355	0.229765	1.30562	24h-10Dox up vs 24h-0Dox	1.63328	0.151693	0.122552	1.23867	48h-10Dox up vs 48h-0Dox	1.53101	0.957036	0.660432	-1.00633	72h-10Dox down vs 72h-0Dox	-0.0550102
BAI2	?	0.000951166	0.0100553	1.3054	24h-10Dox up vs 24h-0Dox	4.34621	0.0140839	0.0228547	1.18783	48h-10Dox up vs 48h-0Dox	2.87023	0.00149771	0.0161237	1.26875	72h-10Dox up vs 72h-0Dox	4.09046
BAIAP2	protein_coding	0.00187581	0.0155678	1.19185	24h-10Dox up vs 24h-0Dox	3.96516	0.0780386	0.0760551	1.09226	48h-10Dox up vs 48h-0Dox	1.92662	0.0493369	0.154131	1.10919	72h-10Dox up vs 72h-0Dox	2.18627
BAIAP2-AS1	lincRNA	2.65489e-05	0.00113909	1.16692	24h-10Dox up vs 24h-0Dox	6.56899	3.59148e-05	0.000375491	1.1572	48h-10Dox up vs 48h-0Dox	6.36352	8.44983e-05	0.00220679	1.14527	72h-10Dox up vs 72h-0Dox	5.80178
BAIAP2L1	protein_coding	0.0915922	0.189367	-1.03529	24h-10Dox down vs 24h-0Dox	-1.83378	1.64847e-06	4.57076e-05	-1.17156	48h-10Dox down vs 48h-0Dox	-8.66328	1.65094e-05	0.000687683	-1.14247	72h-10Dox down vs 72h-0Dox	-6.90004
BAIAP2L2	protein_coding	0.0063097	0.0334939	1.26592	24h-10Dox up vs 24h-0Dox	3.30265	0.802361	0.381014	-1.02297	48h-10Dox down vs 48h-0Dox	-0.255901	0.450919	0.492422	1.09607	72h-10Dox up vs 72h-0Dox	0.779264
BAK1	protein_coding	0.00191721	0.0158051	1.14121	24h-10Dox up vs 24h-0Dox	3.95305	0.5839	0.312594	1.0197	48h-10Dox up vs 48h-0Dox	0.56285	0.440222	0.487384	1.02922	72h-10Dox up vs 72h-0Dox	0.798278
BAK1P1	processed_pseudogene	0.0577757	0.141614	1.09176	24h-10Dox up vs 24h-0Dox	2.09775	0.245691	0.173409	1.05154	48h-10Dox up vs 48h-0Dox	1.22057	0.234831	0.366292	1.05575	72h-10Dox up vs 72h-0Dox	1.25084
BAMBI	protein_coding	0.000930451	0.00990229	-1.08392	24h-10Dox down vs 24h-0Dox	-4.35872	0.503398	0.284754	1.01145	48h-10Dox up vs 48h-0Dox	0.689873	0.00139542	0.015513	1.06798	72h-10Dox up vs 72h-0Dox	4.13003
BANF1	protein_coding	0.0144497	0.0581588	1.08558	24h-10Dox up vs 24h-0Dox	2.85641	0.04875	0.0547007	-1.07177	48h-10Dox down vs 48h-0Dox	-2.19294	0.823691	0.625595	-1.00808	72h-10Dox down vs 72h-0Dox	-0.227729
BANF1P2	processed_pseudogene	0.385783	0.423816	1.06561	24h-10Dox up vs 24h-0Dox	0.900082	0.000210788	0.00127368	-1.91818	48h-10Dox down vs 48h-0Dox	-5.23124	0.763813	0.607129	1.05143	72h-10Dox up vs 72h-0Dox	0.307394
BANF1P3	processed_pseudogene	0.754008	0.580172	1.01857	24h-10Dox up vs 24h-0Dox	0.320626	0.0103012	0.0183115	1.16345	48h-10Dox up vs 48h-0Dox	3.03857	0.100873	0.233322	1.09692	72h-10Dox up vs 72h-0Dox	1.77716
BANF1P4	processed_pseudogene	0.867909	0.613358	-1.01793	24h-10Dox down vs 24h-0Dox	-0.169913	0.261618	0.181526	-1.15892	48h-10Dox down vs 48h-0Dox	-1.17803	0.412313	0.473793	-1.15561	72h-10Dox down vs 72h-0Dox	-0.849346
BANP	protein_coding	0.4329	0.447755	1.04788	24h-10Dox up vs 24h-0Dox	0.811465	0.933007	0.417279	-1.00559	48h-10Dox down vs 48h-0Dox	-0.0858429	0.528039	0.52597	1.05044	72h-10Dox up vs 72h-0Dox	0.649841
BAP1	protein_coding	0.000442223	0.00608533	1.12891	24h-10Dox up vs 24h-0Dox	4.78835	0.476199	0.274854	1.01994	48h-10Dox up vs 48h-0Dox	0.735443	0.998724	0.669013	-1.00004	72h-10Dox down vs 72h-0Dox	-0.00163318
BARD1	protein_coding	0.52008	0.491006	1.03183	24h-10Dox up vs 24h-0Dox	0.66265	0.984823	0.430506	-1.00107	48h-10Dox down vs 48h-0Dox	-0.0194227	0.936585	0.654736	-1.00489	72h-10Dox down vs 72h-0Dox	-0.0812469
BATF2	protein_coding	0.00152184	0.0136327	1.36078	24h-10Dox up vs 24h-0Dox	4.08153	0.0243033	0.0335344	1.17026	48h-10Dox up vs 48h-0Dox	2.57539	0.00248287	0.0227314	1.23483	72h-10Dox up vs 72h-0Dox	3.8103
BATF3	protein_coding	0.139794	0.242142	1.10703	24h-10Dox up vs 24h-0Dox	1.5813	0.186914	0.142319	-1.09166	48h-10Dox down vs 48h-0Dox	-1.39972	0.136423	0.276203	1.09939	72h-10Dox up vs 72h-0Dox	1.59622
BAX	protein_coding	0.00201511	0.0163911	1.05896	24h-10Dox up vs 24h-0Dox	3.92547	0.0689321	0.0697709	-1.03513	48h-10Dox down vs 48h-0Dox	-1.9977	0.358856	0.444986	-1.02022	72h-10Dox down vs 72h-0Dox	-0.954104
BAZ1A	protein_coding	0.447931	0.455195	-1.02289	24h-10Dox down vs 24h-0Dox	-0.784547	0.820534	0.38618	-1.00632	48h-10Dox down vs 48h-0Dox	-0.231885	0.853616	0.632458	-1.00533	72h-10Dox down vs 72h-0Dox	-0.188525
BAZ2A	protein_coding	0.665874	0.550766	1.04451	24h-10Dox up vs 24h-0Dox	0.442676	0.727565	0.359118	-1.03007	48h-10Dox down vs 48h-0Dox	-0.356625	0.333666	0.431033	1.08961	72h-10Dox up vs 72h-0Dox	1.00731
BAZ2B	protein_coding	0.745631	0.577424	1.03946	24h-10Dox up vs 24h-0Dox	0.33198	0.115776	0.101124	1.16806	48h-10Dox up vs 48h-0Dox	1.69535	0.0583326	0.16937	1.16186	72h-10Dox up vs 72h-0Dox	2.09234
BBC3	protein_coding	0.480633	0.472108	-1.06859	24h-10Dox down vs 24h-0Dox	-0.727908	0.860593	0.397132	-1.01726	48h-10Dox down vs 48h-0Dox	-0.179432	0.872225	0.637284	1.01407	72h-10Dox up vs 72h-0Dox	0.164306
BBIP1	protein_coding	0.450828	0.456478	1.02955	24h-10Dox up vs 24h-0Dox	0.779425	0.0623627	0.0650834	1.0781	48h-10Dox up vs 48h-0Dox	2.0546	0.982145	0.666404	1.00077	72h-10Dox up vs 72h-0Dox	0.0228512
BBS1	protein_coding	0.675385	0.553999	1.02693	24h-10Dox up vs 24h-0Dox	0.429196	0.0848068	0.0806395	1.11746	48h-10Dox up vs 48h-0Dox	1.87857	0.0179705	0.0846397	-1.12549	72h-10Dox down vs 72h-0Dox	-2.73882
BBS10	protein_coding	0.911551	0.623763	-1.01299	24h-10Dox down vs 24h-0Dox	-0.113448	0.0212044	0.0304721	1.35076	48h-10Dox up vs 48h-0Dox	2.64935	0.42892	0.482667	-1.0825	72h-10Dox down vs 72h-0Dox	-0.818695
BBS12	protein_coding	0.355332	0.406776	-1.07475	24h-10Dox down vs 24h-0Dox	-0.961383	0.152069	0.122748	1.11619	48h-10Dox up vs 48h-0Dox	1.52948	0.325955	0.425977	-1.06511	72h-10Dox down vs 72h-0Dox	-1.02418
BBS2	protein_coding	0.479436	0.471468	1.01466	24h-10Dox up vs 24h-0Dox	0.729937	8.87436e-05	0.000709616	1.11074	48h-10Dox up vs 48h-0Dox	5.77044	0.494192	0.511389	-1.0108	72h-10Dox down vs 72h-0Dox	-0.705125
BBS4	protein_coding	0.134084	0.235941	1.04743	24h-10Dox up vs 24h-0Dox	1.60676	0.00700867	0.0140502	1.0978	48h-10Dox up vs 48h-0Dox	3.24597	0.639063	0.568543	1.0124	72h-10Dox up vs 72h-0Dox	0.481152
BBS5	protein_coding	0.484804	0.474219	-1.03161	24h-10Dox down vs 24h-0Dox	-0.720858	0.324476	0.210863	1.04343	48h-10Dox up vs 48h-0Dox	1.02745	0.195714	0.333234	1.05795	72h-10Dox up vs 72h-0Dox	1.3702
BBS7	protein_coding	0.260051	0.34682	1.04811	24h-10Dox up vs 24h-0Dox	1.18213	0.349574	0.222368	1.03487	48h-10Dox up vs 48h-0Dox	0.973388	0.0498641	0.155014	-1.06911	72h-10Dox down vs 72h-0Dox	-2.18033
BBS9	protein_coding	0.398567	0.429645	-1.03982	24h-10Dox down vs 24h-0Dox	-0.875347	0.529214	0.293906	1.02474	48h-10Dox up vs 48h-0Dox	0.64796	0.567692	0.541579	-1.02033	72h-10Dox down vs 72h-0Dox	-0.587603
BBX	protein_coding	0.580197	0.517112	-1.0415	24h-10Dox down vs 24h-0Dox	-0.568473	0.0944796	0.0873599	1.11899	48h-10Dox up vs 48h-0Dox	1.81564	0.329361	0.427887	1.06966	72h-10Dox up vs 72h-0Dox	1.01669
BCAM	protein_coding	6.12755e-05	0.00182962	1.45251	24h-10Dox up vs 24h-0Dox	6.00942	0.00147973	0.00479154	1.32627	48h-10Dox up vs 48h-0Dox	4.09721	0.000101094	0.0024927	1.43426	72h-10Dox up vs 72h-0Dox	5.68757
BCAP29	protein_coding	0.790239	0.590772	-1.01849	24h-10Dox down vs 24h-0Dox	-0.272009	0.0251092	0.0342763	1.18166	48h-10Dox up vs 48h-0Dox	2.55766	0.98378	0.666704	1.00131	72h-10Dox up vs 72h-0Dox	0.0207579
BCAR1	protein_coding	0.00921511	0.04261	1.25834	24h-10Dox up vs 24h-0Dox	3.09853	0.787925	0.376898	1.03098	48h-10Dox up vs 48h-0Dox	0.275092	0.381038	0.457999	1.12825	72h-10Dox up vs 72h-0Dox	0.909408
BCAR3	protein_coding	0.315834	0.383705	-1.02347	24h-10Dox down vs 24h-0Dox	-1.04677	0.030118	0.0386563	-1.06609	48h-10Dox down vs 48h-0Dox	-2.45856	0.0138537	0.0706057	1.09594	72h-10Dox up vs 72h-0Dox	2.8791
BCAS2	protein_coding	0.348649	0.403649	-1.04875	24h-10Dox down vs 24h-0Dox	-0.975329	0.0278946	0.0367263	1.13564	48h-10Dox up vs 48h-0Dox	2.50041	0.694397	0.585605	-1.02363	72h-10Dox down vs 72h-0Dox	-0.402495
BCAS2P2	processed_pseudogene	0.783722	0.589162	-1.01399	24h-10Dox down vs 24h-0Dox	-0.2807	0.967876	0.426211	1.00208	48h-10Dox up vs 48h-0Dox	0.0411203	0.558669	0.537385	-1.03696	72h-10Dox down vs 72h-0Dox	-0.601547
BCAS3	protein_coding	0.115002	0.215216	1.09488	24h-10Dox up vs 24h-0Dox	1.69936	0.0907332	0.0848247	1.08967	48h-10Dox up vs 48h-0Dox	1.83928	0.97571	0.664955	1.00123	72h-10Dox up vs 72h-0Dox	0.0310886
BCAS4	protein_coding	0.417689	0.439563	1.0694	24h-10Dox up vs 24h-0Dox	0.839335	0.408135	0.248322	1.08134	48h-10Dox up vs 48h-0Dox	0.857187	0.58851	0.550795	1.07102	72h-10Dox up vs 72h-0Dox	0.555876
BCAT2	protein_coding	1.10065e-06	0.000176081	1.27196	24h-10Dox up vs 24h-0Dox	9.00266	0.00282806	0.00749602	1.11267	48h-10Dox up vs 48h-0Dox	3.73882	0.587427	0.550354	1.01623	72h-10Dox up vs 72h-0Dox	0.557512
BCCIP	protein_coding	0.0140507	0.0570473	-1.07051	24h-10Dox down vs 24h-0Dox	-2.8715	0.0233961	0.0326475	-1.06662	48h-10Dox down vs 48h-0Dox	-2.59604	0.0324253	0.120611	-1.07214	72h-10Dox down vs 72h-0Dox	-2.41818
BCDIN3D	protein_coding	0.949518	0.632591	-1.00414	24h-10Dox down vs 24h-0Dox	-0.0646488	0.23784	0.169734	1.07733	48h-10Dox up vs 48h-0Dox	1.24235	0.660683	0.57498	1.03073	72h-10Dox up vs 72h-0Dox	0.45007
BCHE	protein_coding	0.00798074	0.0391233	-1.16396	24h-10Dox down vs 24h-0Dox	-3.17597	0.24241	0.171885	1.04628	48h-10Dox up vs 48h-0Dox	1.2296	0.00325685	0.0276355	1.11788	72h-10Dox up vs 72h-0Dox	3.66157
BCKDHA	protein_coding	0.318719	0.385194	1.05949	24h-10Dox up vs 24h-0Dox	1.04027	0.363892	0.229019	-1.04555	48h-10Dox down vs 48h-0Dox	-0.94379	0.463708	0.499479	1.03355	72h-10Dox up vs 72h-0Dox	0.756908
BCKDHB	protein_coding	0.138014	0.240194	1.07124	24h-10Dox up vs 24h-0Dox	1.58914	0.000905308	0.00343513	1.21047	48h-10Dox up vs 48h-0Dox	4.37431	0.0893561	0.216823	1.07358	72h-10Dox up vs 72h-0Dox	1.8482
BCKDK	protein_coding	0.0855998	0.181915	1.10118	24h-10Dox up vs 24h-0Dox	1.87317	0.140819	0.116174	-1.0988	48h-10Dox down vs 48h-0Dox	-1.57683	0.226423	0.359249	-1.07515	72h-10Dox down vs 72h-0Dox	-1.27506
BCL10	protein_coding	0.38967	0.425529	1.03026	24h-10Dox up vs 24h-0Dox	0.892503	0.00324301	0.00825247	1.1477	48h-10Dox up vs 48h-0Dox	3.66389	0.296609	0.408552	1.04548	72h-10Dox up vs 72h-0Dox	1.0912
BCL2	protein_coding	0.155307	0.257376	-1.09302	24h-10Dox down vs 24h-0Dox	-1.51641	0.963062	0.425173	1.00299	48h-10Dox up vs 48h-0Dox	0.0472878	0.0493247	0.154131	-1.13836	72h-10Dox down vs 72h-0Dox	-2.1864
BCL2A1	protein_coding	6.11338e-05	0.00182962	-1.29141	24h-10Dox down vs 24h-0Dox	-6.01093	8.09017e-06	0.000136722	-1.17303	48h-10Dox down vs 48h-0Dox	-7.4167	0.00624314	0.0424173	1.05524	72h-10Dox up vs 72h-0Dox	3.30838
BCL2L1	protein_coding	3.08409e-05	0.00125894	1.11208	24h-10Dox up vs 24h-0Dox	6.4666	0.0334676	0.041753	1.04892	48h-10Dox up vs 48h-0Dox	2.40084	0.990949	0.667508	1.00025	72h-10Dox up vs 72h-0Dox	0.0115827
BCL2L11	protein_coding	0.0173316	0.0651474	-1.21295	24h-10Dox down vs 24h-0Dox	-2.75837	0.055638	0.0601113	-1.11368	48h-10Dox down vs 48h-0Dox	-2.11896	0.961603	0.661608	-1.00235	72h-10Dox down vs 72h-0Dox	-0.0491564
BCL2L12	protein_coding	0.000658573	0.00792034	1.17055	24h-10Dox up vs 24h-0Dox	4.55662	0.547472	0.300502	-1.02615	48h-10Dox down vs 48h-0Dox	-0.619026	0.54089	0.531253	-1.03337	72h-10Dox down vs 72h-0Dox	-0.629392
BCL2L13	protein_coding	0.00547882	0.0306489	1.06601	24h-10Dox up vs 24h-0Dox	3.37895	0.0537955	0.0586286	1.03756	48h-10Dox up vs 48h-0Dox	2.13786	0.0319898	0.119668	1.04177	72h-10Dox up vs 72h-0Dox	2.42558
BCL2L2	protein_coding	0.643041	0.542609	-1.00944	24h-10Dox down vs 24h-0Dox	-0.475396	0.0755953	0.074381	1.0381	48h-10Dox up vs 48h-0Dox	1.94491	0.883723	0.640678	-1.00263	72h-10Dox down vs 72h-0Dox	-0.149395
BCL3	protein_coding	0.018643	0.0683242	1.18026	24h-10Dox up vs 24h-0Dox	2.71898	0.122962	0.105783	1.13381	48h-10Dox up vs 48h-0Dox	1.65921	0.515648	0.520818	1.05923	72h-10Dox up vs 72h-0Dox	0.669831
BCL6	protein_coding	0.701886	0.564217	1.01128	24h-10Dox up vs 24h-0Dox	0.392063	0.0507562	0.0562154	1.06873	48h-10Dox up vs 48h-0Dox	2.17043	0.00355096	0.029164	1.1436	72h-10Dox up vs 72h-0Dox	3.61438
BCL7A	protein_coding	0.725155	0.570976	1.02249	24h-10Dox up vs 24h-0Dox	0.359929	0.605151	0.320013	1.02692	48h-10Dox up vs 48h-0Dox	0.530936	0.965207	0.662318	-1.00179	72h-10Dox down vs 72h-0Dox	-0.0445393
BCL7C	protein_coding	0.00350746	0.0232935	1.21817	24h-10Dox up vs 24h-0Dox	3.6211	0.0373122	0.0451719	1.16118	48h-10Dox up vs 48h-0Dox	2.34108	0.236077	0.367387	1.09071	72h-10Dox up vs 72h-0Dox	1.24731
BCL9L	protein_coding	0.000418053	0.00587678	1.17772	24h-10Dox up vs 24h-0Dox	4.82139	0.28674	0.193527	-1.04354	48h-10Dox down vs 48h-0Dox	-1.11486	0.991221	0.667525	-1.0005	72h-10Dox down vs 72h-0Dox	-0.0112342
BCLAF1	protein_coding	0.0605407	0.14587	-1.08772	24h-10Dox down vs 24h-0Dox	-2.07137	0.32841	0.21268	1.04142	48h-10Dox up vs 48h-0Dox	1.01878	0.519503	0.522041	-1.02844	72h-10Dox down vs 72h-0Dox	-0.663583
BCO2	protein_coding	0.455256	0.459252	1.10742	24h-10Dox up vs 24h-0Dox	0.771639	0.196662	0.147566	1.16919	48h-10Dox up vs 48h-0Dox	1.36708	0.281346	0.399231	1.09105	72h-10Dox up vs 72h-0Dox	1.12806
BCOR	protein_coding	0.564993	0.510245	1.03714	24h-10Dox up vs 24h-0Dox	0.591761	0.410179	0.248929	-1.05389	48h-10Dox down vs 48h-0Dox	-0.853344	0.456001	0.495642	1.05792	72h-10Dox up vs 72h-0Dox	0.770334
BCORL1	protein_coding	0.122995	0.224087	1.11411	24h-10Dox up vs 24h-0Dox	1.65904	0.565007	0.306528	1.03574	48h-10Dox up vs 48h-0Dox	0.591739	0.202043	0.339331	1.08874	72h-10Dox up vs 72h-0Dox	1.34964
BCR	protein_coding	0.00608069	0.0327224	1.13556	24h-10Dox up vs 24h-0Dox	3.32261	0.808632	0.382942	1.0097	48h-10Dox up vs 48h-0Dox	0.247597	0.0557622	0.164668	1.08426	72h-10Dox up vs 72h-0Dox	2.11771
BCRP3	transcribed_unprocessed_pseudogene	0.0187153	0.0685101	1.36837	24h-10Dox up vs 24h-0Dox	2.71689	0.701801	0.351147	1.04229	48h-10Dox up vs 48h-0Dox	0.39218	0.148053	0.288223	1.16443	72h-10Dox up vs 72h-0Dox	1.54602
BCS1L	protein_coding	0.875725	0.615366	1.00664	24h-10Dox up vs 24h-0Dox	0.159764	0.031883	0.0401673	-1.11857	48h-10Dox down vs 48h-0Dox	-2.42741	0.0496494	0.154595	-1.11695	72h-10Dox down vs 72h-0Dox	-2.18274
BCYRN1	scRNA	0.686762	0.559095	1.0707	24h-10Dox up vs 24h-0Dox	0.413181	0.681453	0.345091	-1.10153	48h-10Dox down vs 48h-0Dox	-0.420639	0.816028	0.622697	1.10132	72h-10Dox up vs 72h-0Dox	0.237826
BDH1	protein_coding	0.0215731	0.0756846	-1.09557	24h-10Dox down vs 24h-0Dox	-2.64002	0.00525217	0.0115245	-1.13897	48h-10Dox down vs 48h-0Dox	-3.4018	0.674203	0.579634	1.0164	72h-10Dox up vs 72h-0Dox	0.430867
BDH2	protein_coding	0.7323	0.572991	-1.02537	24h-10Dox down vs 24h-0Dox	-0.350144	0.900163	0.408354	-1.00811	48h-10Dox down vs 48h-0Dox	-0.128137	0.66495	0.576322	1.02408	72h-10Dox up vs 72h-0Dox	0.443991
BDH2P1	processed_pseudogene	0.134699	0.236543	1.09286	24h-10Dox up vs 24h-0Dox	1.60397	0.386805	0.23889	1.04026	48h-10Dox up vs 48h-0Dox	0.898086	0.0328285	0.121698	1.09879	72h-10Dox up vs 72h-0Dox	2.4114
BDNF	protein_coding	0.893306	0.618733	1.00703	24h-10Dox up vs 24h-0Dox	0.136995	0.506271	0.285597	1.03181	48h-10Dox up vs 48h-0Dox	0.685146	0.422966	0.479333	1.04213	72h-10Dox up vs 72h-0Dox	0.829592
BDP1P	processed_pseudogene	0.57457	0.514568	-1.16778	24h-10Dox down vs 24h-0Dox	-0.577053	0.811597	0.383778	1.04396	48h-10Dox up vs 48h-0Dox	0.243677	0.810353	0.620573	1.03827	72h-10Dox up vs 72h-0Dox	0.245321
BECN1	protein_coding	0.152278	0.25442	1.0307	24h-10Dox up vs 24h-0Dox	1.52863	0.00574037	0.0122999	1.08533	48h-10Dox up vs 48h-0Dox	3.35373	0.00238419	0.0222873	1.1112	72h-10Dox up vs 72h-0Dox	3.83262
BEGAIN	protein_coding	0.255158	0.343711	1.25304	24h-10Dox up vs 24h-0Dox	1.19503	0.75297	0.366918	1.05878	48h-10Dox up vs 48h-0Dox	0.322031	0.209749	0.34598	1.23924	72h-10Dox up vs 72h-0Dox	1.32531
BEND5	protein_coding	0.31065	0.380354	1.19873	24h-10Dox up vs 24h-0Dox	1.05855	0.139242	0.115166	1.26125	48h-10Dox up vs 48h-0Dox	1.58372	0.446041	0.489802	1.12163	72h-10Dox up vs 72h-0Dox	0.787899
BEST1	protein_coding	0.00362966	0.0238267	-1.5011	24h-10Dox down vs 24h-0Dox	-3.60243	0.000942357	0.00353591	-1.32684	48h-10Dox down vs 48h-0Dox	-4.3515	1.35405e-07	2.30469e-05	-1.37134	72h-10Dox down vs 72h-0Dox	-10.9337
BET1	protein_coding	0.118719	0.219524	1.10357	24h-10Dox up vs 24h-0Dox	1.68031	0.00698049	0.0140157	1.20993	48h-10Dox up vs 48h-0Dox	3.24814	0.532116	0.527468	-1.03868	72h-10Dox down vs 72h-0Dox	-0.643323
BET1L	protein_coding	7.93694e-06	0.000517804	1.17091	24h-10Dox up vs 24h-0Dox	7.43089	1.37151e-05	0.000194348	1.15535	48h-10Dox up vs 48h-0Dox	7.03204	0.000944006	0.0119172	1.09633	72h-10Dox up vs 72h-0Dox	4.3505
BFAR	protein_coding	0.0395794	0.112267	-1.05737	24h-10Dox down vs 24h-0Dox	-2.30856	0.000375359	0.0019061	-1.10991	48h-10Dox down vs 48h-0Dox	-4.88496	0.000744298	0.0103053	-1.0847	72h-10Dox down vs 72h-0Dox	-4.48623
BFSP1	protein_coding	0.360655	0.40956	1.09703	24h-10Dox up vs 24h-0Dox	0.950407	0.0740549	0.0733336	1.18157	48h-10Dox up vs 48h-0Dox	1.95672	0.0205101	0.0918674	1.13661	72h-10Dox up vs 72h-0Dox	2.66737
BHLHB9	protein_coding	0.577219	0.51583	-1.05031	24h-10Dox down vs 24h-0Dox	-0.573009	0.0457794	0.0523789	1.22657	48h-10Dox up vs 48h-0Dox	2.22795	0.629224	0.564751	1.04784	72h-10Dox up vs 72h-0Dox	0.49546
BHLHE40	protein_coding	0.221263	0.316874	-1.06851	24h-10Dox down vs 24h-0Dox	-1.29028	0.647364	0.334762	-1.01139	48h-10Dox down vs 48h-0Dox	-0.469161	0.273915	0.3947	-1.02165	72h-10Dox down vs 72h-0Dox	-1.14655
BHLHE41	protein_coding	0.11417	0.214506	-1.15105	24h-10Dox down vs 24h-0Dox	-1.7037	0.523847	0.292014	1.04702	48h-10Dox up vs 48h-0Dox	0.656573	0.0352117	0.12653	-1.1394	72h-10Dox down vs 72h-0Dox	-2.37295
BICC1	protein_coding	0.197818	0.298381	-1.07482	24h-10Dox down vs 24h-0Dox	-1.3633	0.964998	0.425617	-1.00217	48h-10Dox down vs 48h-0Dox	-0.0448071	0.360053	0.445446	-1.04668	72h-10Dox down vs 72h-0Dox	-0.951643
BICD1	protein_coding	0.00195374	0.015993	-1.08724	24h-10Dox down vs 24h-0Dox	-3.94259	0.416938	0.251719	1.01882	48h-10Dox up vs 48h-0Dox	0.840728	0.00594225	0.0411662	1.08366	72h-10Dox up vs 72h-0Dox	3.33505
BICD2	protein_coding	0.0738031	0.165611	1.03967	24h-10Dox up vs 24h-0Dox	1.95867	0.131383	0.110798	-1.03167	48h-10Dox down vs 48h-0Dox	-1.61914	0.389115	0.462701	-1.01649	72h-10Dox down vs 72h-0Dox	-0.893583
BID	protein_coding	0.0106088	0.0468252	1.15451	24h-10Dox up vs 24h-0Dox	3.02274	0.69551	0.349451	1.01933	48h-10Dox up vs 48h-0Dox	0.400942	0.166607	0.306913	1.06401	72h-10Dox up vs 72h-0Dox	1.47256
BIN1	protein_coding	0.21336	0.310908	1.05907	24h-10Dox up vs 24h-0Dox	1.31416	0.653786	0.336901	1.0212	48h-10Dox up vs 48h-0Dox	0.459934	0.0458337	0.147756	1.11277	72h-10Dox up vs 72h-0Dox	2.22729
BIN3	protein_coding	0.379752	0.420158	1.01774	24h-10Dox up vs 24h-0Dox	0.911948	0.356986	0.226092	1.01773	48h-10Dox up vs 48h-0Dox	0.957961	0.0406681	0.137964	1.04058	72h-10Dox up vs 72h-0Dox	2.29357
BIRC2	protein_coding	0.845952	0.605796	1.00976	24h-10Dox up vs 24h-0Dox	0.198533	0.0120622	0.0204604	1.21878	48h-10Dox up vs 48h-0Dox	2.95365	0.336048	0.43214	-1.06654	72h-10Dox down vs 72h-0Dox	-1.00216
BIRC5	protein_coding	0.00246517	0.018606	1.04951	24h-10Dox up vs 24h-0Dox	3.81424	0.832548	0.389833	-1.00348	48h-10Dox down vs 48h-0Dox	-0.21609	0.00150648	0.0161828	-1.09595	72h-10Dox down vs 72h-0Dox	-4.0872
BIRC6	protein_coding	0.824489	0.60074	-1.09931	24h-10Dox down vs 24h-0Dox	-0.226679	0.740087	0.362977	-1.09637	48h-10Dox down vs 48h-0Dox	-0.339518	0.464065	0.499523	1.27686	72h-10Dox up vs 72h-0Dox	0.75629
BIVM	protein_coding	0.589122	0.520534	1.02687	24h-10Dox up vs 24h-0Dox	0.554953	0.0161786	0.0251911	1.17291	48h-10Dox up vs 48h-0Dox	2.7955	0.276643	0.396835	1.06586	72h-10Dox up vs 72h-0Dox	1.13972
BIVM-ERCC5	protein_coding	0.0354692	0.104855	-1.10509	24h-10Dox down vs 24h-0Dox	-2.36895	0.0277372	0.036585	-1.11686	48h-10Dox down vs 48h-0Dox	-2.50349	0.221918	0.355876	-1.06273	72h-10Dox down vs 72h-0Dox	-1.28833
BLCAP	protein_coding	0.000294321	0.00460789	1.13892	24h-10Dox up vs 24h-0Dox	5.0297	0.00212651	0.00615468	1.10579	48h-10Dox up vs 48h-0Dox	3.89571	0.0940233	0.223554	1.04728	72h-10Dox up vs 72h-0Dox	1.81847
BLM	protein_coding	0.396693	0.429083	-1.04611	24h-10Dox down vs 24h-0Dox	-0.87894	0.853158	0.3953	1.01053	48h-10Dox up vs 48h-0Dox	0.189122	0.0976584	0.228673	-1.12119	72h-10Dox down vs 72h-0Dox	-1.79622
BLMH	protein_coding	0.0806844	0.175822	-1.04555	24h-10Dox down vs 24h-0Dox	-1.9074	0.284358	0.192358	-1.02557	48h-10Dox down vs 48h-0Dox	-1.12067	0.794337	0.616502	-1.00579	72h-10Dox down vs 72h-0Dox	-0.266556
BLOC1S1	protein_coding	0.0086034	0.0406814	1.10032	24h-10Dox up vs 24h-0Dox	3.13551	0.0960932	0.088245	-1.05691	48h-10Dox down vs 48h-0Dox	-1.80571	0.444835	0.489457	-1.02634	72h-10Dox down vs 72h-0Dox	-0.790042
BLOC1S2	protein_coding	0.785018	0.589358	-1.01137	24h-10Dox down vs 24h-0Dox	-0.27897	0.0544128	0.0591303	1.09958	48h-10Dox up vs 48h-0Dox	2.13146	0.832732	0.628496	1.01047	72h-10Dox up vs 72h-0Dox	0.215848
BLOC1S3	protein_coding	0.0283407	0.0904945	1.08935	24h-10Dox up vs 24h-0Dox	2.49176	0.228176	0.164784	1.04552	48h-10Dox up vs 48h-0Dox	1.26995	0.840998	0.630387	1.00663	72h-10Dox up vs 72h-0Dox	0.205013
BLOC1S4	protein_coding	0.679002	0.555362	1.04012	24h-10Dox up vs 24h-0Dox	0.424092	0.538224	0.297465	1.05562	48h-10Dox up vs 48h-0Dox	0.633611	0.667747	0.57693	1.0329	72h-10Dox up vs 72h-0Dox	0.440016
BLOC1S5	protein_coding	0.831764	0.602155	-1.01119	24h-10Dox down vs 24h-0Dox	-0.217118	0.0428882	0.0499998	1.12843	48h-10Dox up vs 48h-0Dox	2.26415	0.528665	0.526085	-1.03373	72h-10Dox down vs 72h-0Dox	-0.648839
BLOC1S5-TXNDC5	protein_coding	0.103494	0.203086	1.13494	24h-10Dox up vs 24h-0Dox	1.76203	0.828363	0.388636	1.01474	48h-10Dox up vs 48h-0Dox	0.221584	0.685463	0.582898	1.02747	72h-10Dox up vs 72h-0Dox	0.415004
BLOC1S6	protein_coding	0.79982	0.593264	-1.01326	24h-10Dox down vs 24h-0Dox	-0.259271	0.0115395	0.0198054	1.15649	48h-10Dox up vs 48h-0Dox	2.97749	0.712837	0.592251	1.01776	72h-10Dox up vs 72h-0Dox	0.376887
BLVRA	protein_coding	0.742176	0.576374	1.01379	24h-10Dox up vs 24h-0Dox	0.336676	0.110437	0.097568	-1.06288	48h-10Dox down vs 48h-0Dox	-1.72352	0.632982	0.565912	-1.01506	72h-10Dox down vs 72h-0Dox	-0.489983
BLVRB	protein_coding	0.0021217	0.0169256	1.22079	24h-10Dox up vs 24h-0Dox	3.89696	0.10386	0.0932861	1.0875	48h-10Dox up vs 48h-0Dox	1.75994	0.0298611	0.114765	1.09934	72h-10Dox up vs 72h-0Dox	2.46323
BLZF1	protein_coding	0.207544	0.306299	1.04959	24h-10Dox up vs 24h-0Dox	1.33219	0.018354	0.0274618	1.10282	48h-10Dox up vs 48h-0Dox	2.72742	0.654894	0.573523	1.01619	72h-10Dox up vs 72h-0Dox	0.458346
BMF	protein_coding	0.687337	0.559289	1.04738	24h-10Dox up vs 24h-0Dox	0.412374	0.0969149	0.0887278	-1.0859	48h-10Dox down vs 48h-0Dox	-1.80071	0.000304953	0.00557499	-1.12243	72h-10Dox down vs 72h-0Dox	-5.00848
BMI1	protein_coding	0.903863	0.622225	1.01279	24h-10Dox up vs 24h-0Dox	0.123362	0.0339128	0.0421279	1.32576	48h-10Dox up vs 48h-0Dox	2.39359	0.575662	0.545219	-1.07343	72h-10Dox down vs 72h-0Dox	-0.575384
BMP1	protein_coding	0.00358971	0.0236711	1.09588	24h-10Dox up vs 24h-0Dox	3.60847	0.00110483	0.00393658	1.10745	48h-10Dox up vs 48h-0Dox	4.26137	0.000637318	0.00923617	1.10162	72h-10Dox up vs 72h-0Dox	4.57556
BMP2	protein_coding	0.014982	0.0595591	-1.1814	24h-10Dox down vs 24h-0Dox	-2.83692	0.01583	0.0247961	-1.13824	48h-10Dox down vs 48h-0Dox	-2.80725	0.00874019	0.0524199	-1.14794	72h-10Dox down vs 72h-0Dox	-3.12701
BMP2K	protein_coding	0.637323	0.540553	1.01509	24h-10Dox up vs 24h-0Dox	0.483674	0.0018861	0.005653	1.13006	48h-10Dox up vs 48h-0Dox	3.96212	0.0640513	0.17862	-1.06479	72h-10Dox down vs 72h-0Dox	-2.03946
BMP4	protein_coding	0.121045	0.221816	1.07069	24h-10Dox up vs 24h-0Dox	1.66866	0.163259	0.129415	1.06822	48h-10Dox up vs 48h-0Dox	1.48528	0.117696	0.253956	1.07579	72h-10Dox up vs 72h-0Dox	1.68551
BMP7	protein_coding	0.415378	0.438342	1.03599	24h-10Dox up vs 24h-0Dox	0.843629	0.14064	0.116052	-1.05514	48h-10Dox down vs 48h-0Dox	-1.57761	0.0292112	0.113354	1.07941	72h-10Dox up vs 72h-0Dox	2.47525
BMP8B	protein_coding	0.262683	0.348524	1.0487	24h-10Dox up vs 24h-0Dox	1.17526	0.158656	0.126755	-1.07672	48h-10Dox down vs 48h-0Dox	-1.50314	0.848261	0.631068	1.01464	72h-10Dox up vs 72h-0Dox	0.195515
BMPER	protein_coding	0.35117	0.404885	-1.09279	24h-10Dox down vs 24h-0Dox	-0.970047	0.0241116	0.0333697	1.26476	48h-10Dox up vs 48h-0Dox	2.57969	0.0588082	0.170118	1.2349	72h-10Dox up vs 72h-0Dox	2.08776
BMPR1A	protein_coding	0.838792	0.604303	-1.01434	24h-10Dox down vs 24h-0Dox	-0.207903	0.0448752	0.051686	1.15658	48h-10Dox up vs 48h-0Dox	2.23903	0.568859	0.542482	-1.038	72h-10Dox down vs 72h-0Dox	-0.585807
BMPR1APS1	processed_pseudogene	0.872924	0.614679	-1.01065	24h-10Dox down vs 24h-0Dox	-0.163399	0.296665	0.197966	1.06775	48h-10Dox up vs 48h-0Dox	1.09107	0.322886	0.424395	1.06359	72h-10Dox up vs 72h-0Dox	1.03097
BMPR1APS2	processed_pseudogene	0.140291	0.242694	1.08532	24h-10Dox up vs 24h-0Dox	1.57913	0.783227	0.375492	1.01313	48h-10Dox up vs 48h-0Dox	0.28136	0.603413	0.555888	1.02576	72h-10Dox up vs 72h-0Dox	0.533524
BMPR2	protein_coding	0.944369	0.631247	1.00764	24h-10Dox up vs 24h-0Dox	0.071255	0.730435	0.359963	1.03359	48h-10Dox up vs 48h-0Dox	0.352694	0.396312	0.465539	1.08467	72h-10Dox up vs 72h-0Dox	0.879672
BMS1	protein_coding	0.368035	0.41334	-1.03913	24h-10Dox down vs 24h-0Dox	-0.93538	0.0325225	0.0408284	-1.09981	48h-10Dox down vs 48h-0Dox	-2.41654	0.444787	0.489457	-1.03547	72h-10Dox down vs 72h-0Dox	-0.790127
BMS1P10	unprocessed_pseudogene	0.0283325	0.0904945	-1.11533	24h-10Dox down vs 24h-0Dox	-2.49191	0.0214376	0.0306902	-1.11695	48h-10Dox down vs 48h-0Dox	-2.64343	0.760472	0.605864	-1.01359	72h-10Dox down vs 72h-0Dox	-0.311897
BMS1P11	unprocessed_pseudogene	0.501552	0.482313	-1.07048	24h-10Dox down vs 24h-0Dox	-0.692918	0.967199	0.426124	-1.00444	48h-10Dox down vs 48h-0Dox	-0.0419876	0.473121	0.502541	1.08122	72h-10Dox up vs 72h-0Dox	0.740699
BMS1P13	unprocessed_pseudogene	0.97048	0.637549	1.00418	24h-10Dox up vs 24h-0Dox	0.0377855	0.71707	0.355978	1.0397	48h-10Dox up vs 48h-0Dox	0.371048	0.406642	0.470609	-1.10399	72h-10Dox down vs 72h-0Dox	-0.860001
BMS1P15	unprocessed_pseudogene	0.148712	0.250306	-1.07916	24h-10Dox down vs 24h-0Dox	-1.54328	0.358213	0.226648	-1.04949	48h-10Dox down vs 48h-0Dox	-0.955429	0.121053	0.258442	1.08505	72h-10Dox up vs 72h-0Dox	1.66862
BMS1P16	unprocessed_pseudogene	0.27547	0.35715	1.06586	24h-10Dox up vs 24h-0Dox	1.14265	0.0709277	0.071161	-1.11046	48h-10Dox down vs 48h-0Dox	-1.98141	0.229223	0.361773	-1.07123	72h-10Dox down vs 72h-0Dox	-1.26691
BMS1P20	processed_transcript	0.620041	0.533451	-1.05465	24h-10Dox down vs 24h-0Dox	-0.508912	0.893008	0.406523	-1.01487	48h-10Dox down vs 48h-0Dox	-0.13738	0.631972	0.565699	1.06077	72h-10Dox up vs 72h-0Dox	0.491454
BMS1P4	processed_transcript	0.740622	0.575636	-1.04041	24h-10Dox down vs 24h-0Dox	-0.33879	0.779122	0.374392	-1.0289	48h-10Dox down vs 48h-0Dox	-0.286847	0.00140147	0.0155628	-1.5848	72h-10Dox down vs 72h-0Dox	-4.12761
BMS1P8	transcribed_unprocessed_pseudogene	0.557892	0.507445	1.0541	24h-10Dox up vs 24h-0Dox	0.602754	0.300902	0.20005	-1.11912	48h-10Dox down vs 48h-0Dox	-1.0811	0.57902	0.546954	-1.06964	72h-10Dox down vs 72h-0Dox	-0.570263
BMS1P9	unprocessed_pseudogene	0.262219	0.348122	-1.13396	24h-10Dox down vs 24h-0Dox	-1.17647	0.744549	0.364339	1.03655	48h-10Dox up vs 48h-0Dox	0.33345	0.283285	0.400435	-1.1408	72h-10Dox down vs 72h-0Dox	-1.12329
BNC2	protein_coding	0.86141	0.611089	1.02524	24h-10Dox up vs 24h-0Dox	0.178368	0.872809	0.400254	-1.02059	48h-10Dox down vs 48h-0Dox	-0.163548	0.59736	0.553915	1.06932	72h-10Dox up vs 72h-0Dox	0.542569
BNIP1	protein_coding	0.113921	0.214251	1.06938	24h-10Dox up vs 24h-0Dox	1.70501	0.662996	0.33992	-1.0182	48h-10Dox down vs 48h-0Dox	-0.446773	0.558228	0.537252	-1.02511	72h-10Dox down vs 72h-0Dox	-0.602232
BNIP2	protein_coding	0.599902	0.525203	-1.0282	24h-10Dox down vs 24h-0Dox	-0.538763	0.0163955	0.0254123	1.15278	48h-10Dox up vs 48h-0Dox	2.78832	0.911772	0.648535	-1.00567	72h-10Dox down vs 72h-0Dox	-0.113164
BNIP3	protein_coding	0.0724927	0.163663	1.09881	24h-10Dox up vs 24h-0Dox	1.96893	0.370618	0.231772	-1.04294	48h-10Dox down vs 48h-0Dox	-0.930169	0.358969	0.444986	-1.05268	72h-10Dox down vs 72h-0Dox	-0.953871
BNIP3L	protein_coding	0.702317	0.564252	-1.03207	24h-10Dox down vs 24h-0Dox	-0.391463	0.0410339	0.048304	1.1731	48h-10Dox up vs 48h-0Dox	2.28862	0.319444	0.422255	-1.07198	72h-10Dox down vs 72h-0Dox	-1.03865
BNIP3P1	transcribed_processed_pseudogene	0.965871	0.636805	1.00207	24h-10Dox up vs 24h-0Dox	0.0436888	0.0349502	0.0431405	-1.09735	48h-10Dox down vs 48h-0Dox	-2.37705	0.549264	0.533981	1.02847	72h-10Dox up vs 72h-0Dox	0.616214
BOC	protein_coding	0.0505079	0.130235	1.10275	24h-10Dox up vs 24h-0Dox	2.17317	0.29901	0.199046	1.04712	48h-10Dox up vs 48h-0Dox	1.08554	0.00559822	0.0396169	1.13986	72h-10Dox up vs 72h-0Dox	3.36729
BOD1	protein_coding	0.231502	0.324846	-1.0338	24h-10Dox down vs 24h-0Dox	-1.26035	0.670747	0.342361	1.01205	48h-10Dox up vs 48h-0Dox	0.435759	0.0785141	0.201584	-1.05279	72h-10Dox down vs 72h-0Dox	-1.92312
BOD1L1	protein_coding	0.764906	0.583565	-1.06251	24h-10Dox down vs 24h-0Dox	-0.305922	0.724389	0.358251	-1.0539	48h-10Dox down vs 48h-0Dox	-0.360981	0.26211	0.387822	1.19301	72h-10Dox up vs 72h-0Dox	1.17675
BOD1L2	protein_coding	0.085477	0.181896	-1.13417	24h-10Dox down vs 24h-0Dox	-1.874	0.24229	0.171853	1.09384	48h-10Dox up vs 48h-0Dox	1.22993	0.716994	0.593621	-1.02232	72h-10Dox down vs 72h-0Dox	-0.371152
BOK	protein_coding	0.00178336	0.0150081	1.17705	24h-10Dox up vs 24h-0Dox	3.99321	0.873132	0.400344	1.00801	48h-10Dox up vs 48h-0Dox	0.163129	0.216634	0.351614	1.06441	72h-10Dox up vs 72h-0Dox	1.30418
BOLA2	protein_coding	0.163454	0.265275	1.08017	24h-10Dox up vs 24h-0Dox	1.48454	0.000297427	0.00162267	-1.29737	48h-10Dox down vs 48h-0Dox	-5.02342	0.626761	0.563953	-1.03121	72h-10Dox down vs 72h-0Dox	-0.499059
BOLA2B	protein_coding	0.113469	0.213699	1.06837	24h-10Dox up vs 24h-0Dox	1.70738	0.00237659	0.00664429	-1.15545	48h-10Dox down vs 48h-0Dox	-3.83438	0.307715	0.415542	-1.04331	72h-10Dox down vs 72h-0Dox	-1.06528
BOLA3	protein_coding	0.10691	0.207101	1.09116	24h-10Dox up vs 24h-0Dox	1.74281	0.378147	0.235217	-1.04901	48h-10Dox down vs 48h-0Dox	-0.915127	0.0719496	0.191607	-1.11142	72h-10Dox down vs 72h-0Dox	-1.97324
BOLA3-AS1	antisense	0.721544	0.569491	1.04299	24h-10Dox up vs 24h-0Dox	0.364889	0.55514	0.303126	1.06922	48h-10Dox up vs 48h-0Dox	0.607035	0.273414	0.394472	1.11169	72h-10Dox up vs 72h-0Dox	1.14781
BORA	protein_coding	0.831666	0.602155	-1.00793	24h-10Dox down vs 24h-0Dox	-0.217246	0.713646	0.354872	-1.01626	48h-10Dox down vs 48h-0Dox	-0.37577	0.196704	0.33394	-1.07668	72h-10Dox down vs 72h-0Dox	-1.36695
BPGM	protein_coding	0.945046	0.631467	1.0011	24h-10Dox up vs 24h-0Dox	0.0703857	0.237243	0.169403	1.01784	48h-10Dox up vs 48h-0Dox	1.24402	0.0249633	0.103155	1.04029	72h-10Dox up vs 72h-0Dox	2.56083
BPHL	protein_coding	0.100281	0.199494	1.07383	24h-10Dox up vs 24h-0Dox	1.78063	0.0154519	0.0243527	1.13626	48h-10Dox up vs 48h-0Dox	2.82028	0.801972	0.618398	-1.01109	72h-10Dox down vs 72h-0Dox	-0.256417
BPNT1	protein_coding	0.0378958	0.109051	-1.06618	24h-10Dox down vs 24h-0Dox	-2.33253	0.26491	0.183008	-1.02549	48h-10Dox down vs 48h-0Dox	-1.16949	0.00131371	0.0149412	1.08684	72h-10Dox up vs 72h-0Dox	4.16387
BRAF	protein_coding	0.538217	0.499069	1.05464	24h-10Dox up vs 24h-0Dox	0.633623	0.075479	0.0742958	1.14614	48h-10Dox up vs 48h-0Dox	1.94579	0.679633	0.580996	1.02816	72h-10Dox up vs 72h-0Dox	0.423203
BRAFP1	unprocessed_pseudogene	0.484697	0.474219	-1.05579	24h-10Dox down vs 24h-0Dox	-0.721038	0.0896351	0.0840341	1.12084	48h-10Dox up vs 48h-0Dox	1.84638	0.856495	0.63312	-1.01097	72h-10Dox down vs 72h-0Dox	-0.18477
BRAP	protein_coding	0.646635	0.543856	1.01356	24h-10Dox up vs 24h-0Dox	0.470211	0.586199	0.313313	1.01648	48h-10Dox up vs 48h-0Dox	0.559368	0.127433	0.265517	-1.04921	72h-10Dox down vs 72h-0Dox	-1.63764
BRAT1	protein_coding	0.0331311	0.10024	1.18359	24h-10Dox up vs 24h-0Dox	2.40638	0.723591	0.358112	-1.03049	48h-10Dox down vs 48h-0Dox	-0.362076	0.953559	0.659441	-1.00522	72h-10Dox down vs 72h-0Dox	-0.0594676
BRCA1	protein_coding	0.250312	0.340506	-1.04037	24h-10Dox down vs 24h-0Dox	-1.20801	0.0754387	0.0742904	-1.07129	48h-10Dox down vs 48h-0Dox	-1.9461	0.0214512	0.0940765	-1.10631	72h-10Dox down vs 72h-0Dox	-2.64308
BRCA2	protein_coding	0.43822	0.450518	-1.13426	24h-10Dox down vs 24h-0Dox	-0.801869	0.715507	0.35545	1.05339	48h-10Dox up vs 48h-0Dox	0.373203	0.99596	0.668494	-1.00088	72h-10Dox down vs 72h-0Dox	-0.00517
BRD1	protein_coding	0.0680304	0.157317	1.07726	24h-10Dox up vs 24h-0Dox	2.00521	0.657868	0.338228	-1.01761	48h-10Dox down vs 48h-0Dox	-0.45409	0.573241	0.544286	1.02157	72h-10Dox up vs 72h-0Dox	0.579087
BRD3	protein_coding	0.215784	0.313028	1.03449	24h-10Dox up vs 24h-0Dox	1.30676	0.847285	0.393804	1.00471	48h-10Dox up vs 48h-0Dox	0.19679	0.109069	0.243549	1.03887	72h-10Dox up vs 72h-0Dox	1.73093
BRD4	protein_coding	0.422613	0.442448	1.02025	24h-10Dox up vs 24h-0Dox	0.830241	0.0368846	0.0447775	-1.06669	48h-10Dox down vs 48h-0Dox	-2.34743	0.349919	0.44095	-1.03129	72h-10Dox down vs 72h-0Dox	-0.972664
BRD7	protein_coding	0.925323	0.626939	-1.00236	24h-10Dox down vs 24h-0Dox	-0.0957198	0.131887	0.111135	-1.04428	48h-10Dox down vs 48h-0Dox	-1.61681	0.902431	0.646517	1.00363	72h-10Dox up vs 72h-0Dox	0.125209
BRD7P2	processed_pseudogene	0.14331	0.245995	1.03126	24h-10Dox up vs 24h-0Dox	1.56607	0.0229433	0.0322404	1.05411	48h-10Dox up vs 48h-0Dox	2.60664	0.626099	0.563953	1.01062	72h-10Dox up vs 72h-0Dox	0.500027
BRD7P4	processed_pseudogene	0.147049	0.248782	-1.12508	24h-10Dox down vs 24h-0Dox	-1.55022	0.00535649	0.0116772	1.25673	48h-10Dox up vs 48h-0Dox	3.39116	0.557592	0.537029	1.04247	72h-10Dox up vs 72h-0Dox	0.603219
BRD7P5	processed_pseudogene	0.637525	0.540636	-1.03255	24h-10Dox down vs 24h-0Dox	-0.483381	0.296549	0.197964	1.07786	48h-10Dox up vs 48h-0Dox	1.09134	0.922845	0.651249	1.00671	72h-10Dox up vs 72h-0Dox	0.098907
BRD8	protein_coding	0.692878	0.561053	1.00829	24h-10Dox up vs 24h-0Dox	0.404617	0.65686	0.3379	-1.0109	48h-10Dox down vs 48h-0Dox	-0.455531	0.0360032	0.128127	-1.06569	72h-10Dox down vs 72h-0Dox	-2.36074
BRD9	protein_coding	0.12219	0.223218	-1.04507	24h-10Dox down vs 24h-0Dox	-1.663	0.910293	0.410825	-1.00331	48h-10Dox down vs 48h-0Dox	-0.11507	0.709031	0.590993	-1.01204	72h-10Dox down vs 72h-0Dox	-0.382151
BRE	protein_coding	0.672688	0.553312	1.01401	24h-10Dox up vs 24h-0Dox	0.43301	0.152894	0.123289	-1.05131	48h-10Dox down vs 48h-0Dox	-1.52613	0.105598	0.239152	-1.06128	72h-10Dox down vs 72h-0Dox	-1.75012
BRF1	protein_coding	0.0112448	0.048818	1.15608	24h-10Dox up vs 24h-0Dox	2.99141	0.931887	0.416957	1.00484	48h-10Dox up vs 48h-0Dox	0.0872819	0.348009	0.439891	1.05908	72h-10Dox up vs 72h-0Dox	0.976675
BRF2	protein_coding	0.000133251	0.00288521	1.13131	24h-10Dox up vs 24h-0Dox	5.51391	0.0988031	0.0900172	1.04929	48h-10Dox up vs 48h-0Dox	1.78937	0.00571759	0.0401009	1.10089	72h-10Dox up vs 72h-0Dox	3.35588
BRI3	protein_coding	0.279872	0.359512	1.0274	24h-10Dox up vs 24h-0Dox	1.13169	0.199148	0.149047	1.03493	48h-10Dox up vs 48h-0Dox	1.35898	0.720229	0.593955	1.00901	72h-10Dox up vs 72h-0Dox	0.366697
BRI3BP	protein_coding	0.635963	0.539888	1.01279	24h-10Dox up vs 24h-0Dox	0.485649	0.0764292	0.0749547	1.05711	48h-10Dox up vs 48h-0Dox	1.93861	0.832661	0.628491	-1.00679	72h-10Dox down vs 72h-0Dox	-0.215941
BRI3P1	processed_pseudogene	0.419524	0.440667	1.05938	24h-10Dox up vs 24h-0Dox	0.835937	0.770594	0.372099	1.02059	48h-10Dox up vs 48h-0Dox	0.298276	0.636963	0.567765	-1.03205	72h-10Dox down vs 72h-0Dox	-0.484197
BRICD5	protein_coding	0.909443	0.623377	-1.0106	24h-10Dox down vs 24h-0Dox	-0.116165	0.147376	0.120079	-1.14862	48h-10Dox down vs 48h-0Dox	-1.54885	0.0384705	0.133307	-1.19875	72h-10Dox down vs 72h-0Dox	-2.32424
BRIP1	protein_coding	0.557143	0.507157	1.02638	24h-10Dox up vs 24h-0Dox	0.603918	0.267279	0.184123	1.05603	48h-10Dox up vs 48h-0Dox	1.1634	0.271894	0.393511	-1.06062	72h-10Dox down vs 72h-0Dox	-1.15165
BRIX1	protein_coding	0.0401208	0.112995	-1.08268	24h-10Dox down vs 24h-0Dox	-2.30106	0.000753804	0.00304421	-1.17052	48h-10Dox down vs 48h-0Dox	-4.47895	0.0848255	0.210057	-1.07865	72h-10Dox down vs 72h-0Dox	-1.87844
BRK1	protein_coding	0.153447	0.255477	1.03297	24h-10Dox up vs 24h-0Dox	1.52389	0.00166456	0.00518304	1.09743	48h-10Dox up vs 48h-0Dox	4.03155	0.0368507	0.130257	1.05996	72h-10Dox up vs 72h-0Dox	2.34793
BRMS1	protein_coding	0.00199314	0.016254	1.08039	24h-10Dox up vs 24h-0Dox	3.93154	0.000505724	0.00234583	-1.11	48h-10Dox down vs 48h-0Dox	-4.70982	0.267268	0.390487	1.03282	72h-10Dox up vs 72h-0Dox	1.16343
BRMS1L	protein_coding	0.8941	0.61883	1.00997	24h-10Dox up vs 24h-0Dox	0.13597	0.0967684	0.0886383	1.14534	48h-10Dox up vs 48h-0Dox	1.8016	0.771521	0.609674	1.02238	72h-10Dox up vs 72h-0Dox	0.297032
BROX	protein_coding	0.599503	0.525165	1.02438	24h-10Dox up vs 24h-0Dox	0.539361	0.0429303	0.0500307	1.11739	48h-10Dox up vs 48h-0Dox	2.26361	0.383347	0.459272	-1.04533	72h-10Dox down vs 72h-0Dox	-0.904861
BRPF1	protein_coding	0.148307	0.250049	1.04847	24h-10Dox up vs 24h-0Dox	1.54497	0.398976	0.243979	-1.02886	48h-10Dox down vs 48h-0Dox	-0.874566	0.922686	0.651249	-1.00371	72h-10Dox down vs 72h-0Dox	-0.0991111
BRPF3	protein_coding	0.0794009	0.174061	1.06771	24h-10Dox up vs 24h-0Dox	1.91665	0.0305654	0.0390372	1.09465	48h-10Dox up vs 48h-0Dox	2.4505	0.74052	0.599481	1.0132	72h-10Dox up vs 72h-0Dox	0.33893
BRSK1	protein_coding	0.00971577	0.04411	1.17935	24h-10Dox up vs 24h-0Dox	3.07006	0.200638	0.149868	1.05806	48h-10Dox up vs 48h-0Dox	1.35416	0.00390071	0.0311552	1.16536	72h-10Dox up vs 72h-0Dox	3.56322
BRSK2	protein_coding	0.415871	0.438474	1.10442	24h-10Dox up vs 24h-0Dox	0.84271	0.980175	0.429443	1.00251	48h-10Dox up vs 48h-0Dox	0.0253721	0.854222	0.632577	-1.01607	72h-10Dox down vs 72h-0Dox	-0.187734
BRWD1	protein_coding	0.426853	0.444603	-1.10744	24h-10Dox down vs 24h-0Dox	-0.822466	0.663016	0.33992	1.04482	48h-10Dox up vs 48h-0Dox	0.446744	0.9478	0.657753	-1.00622	72h-10Dox down vs 72h-0Dox	-0.0668523
BRWD3	protein_coding	0.48802	0.475879	-1.08826	24h-10Dox down vs 24h-0Dox	-0.715449	0.681223	0.345083	1.03687	48h-10Dox up vs 48h-0Dox	0.420963	0.115773	0.251909	1.14635	72h-10Dox up vs 72h-0Dox	1.69537
BSCL2	protein_coding	0.010509	0.0465508	1.09546	24h-10Dox up vs 24h-0Dox	3.02782	0.000450503	0.00217892	1.14593	48h-10Dox up vs 48h-0Dox	4.77746	0.526902	0.525571	1.01908	72h-10Dox up vs 72h-0Dox	0.651664
BSDC1	protein_coding	0.0353412	0.104607	1.0589	24h-10Dox up vs 24h-0Dox	2.37094	0.0274744	0.0363807	1.0645	48h-10Dox up vs 48h-0Dox	2.50868	0.0340732	0.124377	1.0636	72h-10Dox up vs 72h-0Dox	2.391
BSG	protein_coding	0.000696365	0.00826012	1.12658	24h-10Dox up vs 24h-0Dox	4.52448	0.657717	0.338205	1.0114	48h-10Dox up vs 48h-0Dox	0.454305	0.0105586	0.0591569	1.07159	72h-10Dox up vs 72h-0Dox	3.02529
BSN	protein_coding	0.910112	0.623566	1.03302	24h-10Dox up vs 24h-0Dox	0.115303	0.91983	0.41354	1.02201	48h-10Dox up vs 48h-0Dox	0.102786	0.162971	0.303499	1.41379	72h-10Dox up vs 72h-0Dox	1.48639
BTAF1	protein_coding	0.00879321	0.0412385	-1.11804	24h-10Dox down vs 24h-0Dox	-3.12376	0.174368	0.135591	1.04707	48h-10Dox up vs 48h-0Dox	1.44388	0.529941	0.526316	-1.01861	72h-10Dox down vs 72h-0Dox	-0.646797
BTBD1	protein_coding	0.668783	0.551741	-1.0134	24h-10Dox down vs 24h-0Dox	-0.438545	0.00228795	0.00645849	1.12825	48h-10Dox up vs 48h-0Dox	3.85533	0.64638	0.57091	-1.01443	72h-10Dox down vs 72h-0Dox	-0.470579
BTBD10	protein_coding	0.0581856	0.142292	1.05614	24h-10Dox up vs 24h-0Dox	2.09376	0.000448046	0.00217228	1.13692	48h-10Dox up vs 48h-0Dox	4.78067	0.869043	0.636754	1.00455	72h-10Dox up vs 72h-0Dox	0.16844
BTBD19	protein_coding	0.685596	0.558473	-1.04696	24h-10Dox down vs 24h-0Dox	-0.414817	0.480875	0.276478	1.07412	48h-10Dox up vs 48h-0Dox	0.727498	0.608891	0.557794	-1.03817	72h-10Dox down vs 72h-0Dox	-0.525379
BTBD2	protein_coding	0.0598618	0.145233	1.13506	24h-10Dox up vs 24h-0Dox	2.07774	0.841045	0.392002	1.01259	48h-10Dox up vs 48h-0Dox	0.204952	0.0259193	0.105416	1.16494	72h-10Dox up vs 72h-0Dox	2.5404
BTBD3	protein_coding	2.6277e-07	9.26994e-05	1.2642	24h-10Dox up vs 24h-0Dox	10.2899	4.05197e-11	3.24411e-08	1.50072	48h-10Dox up vs 48h-0Dox	22.2274	7.14225e-11	5.87569e-08	1.43209	72h-10Dox up vs 72h-0Dox	21.1782
BTBD6	protein_coding	0.00158662	0.014007	1.08733	24h-10Dox up vs 24h-0Dox	4.05827	0.0466249	0.0531185	1.062	48h-10Dox up vs 48h-0Dox	2.21777	0.101721	0.234187	-1.0521	72h-10Dox down vs 72h-0Dox	-1.77223
BTBD7	protein_coding	0.532229	0.495696	-1.04609	24h-10Dox down vs 24h-0Dox	-0.643143	0.611942	0.322645	1.0345	48h-10Dox up vs 48h-0Dox	0.520858	0.784686	0.613529	1.01819	72h-10Dox up vs 72h-0Dox	0.279413
BTBD9	protein_coding	0.000688333	0.00819546	1.28078	24h-10Dox up vs 24h-0Dox	4.53115	0.000620716	0.00267439	1.25301	48h-10Dox up vs 48h-0Dox	4.59081	0.000569664	0.00866241	1.26381	72h-10Dox up vs 72h-0Dox	4.64053
BTD	protein_coding	0.106767	0.20693	1.03289	24h-10Dox up vs 24h-0Dox	1.7436	5.29491e-05	0.000491951	1.14016	48h-10Dox up vs 48h-0Dox	6.1051	1.1342e-05	0.000528957	1.16937	72h-10Dox up vs 72h-0Dox	7.16894
BTF3	protein_coding	0.239351	0.332093	-1.02821	24h-10Dox down vs 24h-0Dox	-1.23811	0.000598697	0.00261216	-1.11346	48h-10Dox down vs 48h-0Dox	-4.61171	0.0981015	0.228896	-1.04562	72h-10Dox down vs 72h-0Dox	-1.79356
BTF3L4	protein_coding	0.958875	0.634992	1.00495	24h-10Dox up vs 24h-0Dox	0.0526521	0.0293824	0.037973	1.25222	48h-10Dox up vs 48h-0Dox	2.47206	0.818508	0.623625	-1.02084	72h-10Dox down vs 72h-0Dox	-0.234556
BTF3L4P2	processed_pseudogene	0.76084	0.582269	1.0147	24h-10Dox up vs 24h-0Dox	0.3114	0.716243	0.355733	1.01756	48h-10Dox up vs 48h-0Dox	0.372187	0.706209	0.590271	-1.01723	72h-10Dox down vs 72h-0Dox	-0.386061
BTF3P10	processed_pseudogene	0.823274	0.600568	1.00991	24h-10Dox up vs 24h-0Dox	0.228277	0.000205017	0.00124704	-1.28158	48h-10Dox down vs 48h-0Dox	-5.24816	0.563577	0.539268	-1.03328	72h-10Dox down vs 72h-0Dox	-0.593947
BTF3P13	processed_pseudogene	0.265992	0.350279	-1.08254	24h-10Dox down vs 24h-0Dox	-1.1667	0.502206	0.284305	-1.05556	48h-10Dox down vs 48h-0Dox	-0.691837	0.806544	0.619723	-1.02222	72h-10Dox down vs 72h-0Dox	-0.25036
BTF3P4	processed_pseudogene	0.717406	0.568352	1.02784	24h-10Dox up vs 24h-0Dox	0.370585	0.430928	0.256992	-1.07898	48h-10Dox down vs 48h-0Dox	-0.815042	0.30794	0.415713	1.11926	72h-10Dox up vs 72h-0Dox	1.06476
BTF3P5	processed_pseudogene	0.112738	0.212977	-1.12468	24h-10Dox down vs 24h-0Dox	-1.71124	1.28157e-05	0.000186981	1.49937	48h-10Dox up vs 48h-0Dox	7.08071	0.356667	0.443963	-1.04438	72h-10Dox down vs 72h-0Dox	-0.958619
BTF3P7	processed_pseudogene	0.0354898	0.104858	-1.06778	24h-10Dox down vs 24h-0Dox	-2.36863	1.0617e-08	1.30773e-06	-1.62279	48h-10Dox down vs 48h-0Dox	-13.7328	0.644077	0.570442	1.02092	72h-10Dox up vs 72h-0Dox	0.473901
BTF3P9	processed_pseudogene	0.168818	0.270251	-1.03712	24h-10Dox down vs 24h-0Dox	-1.46428	0.0401703	0.0476288	-1.06025	48h-10Dox down vs 48h-0Dox	-2.30038	0.246457	0.375931	-1.03229	72h-10Dox down vs 72h-0Dox	-1.21847
BTG1	protein_coding	0.954478	0.633945	-1.00201	24h-10Dox down vs 24h-0Dox	-0.0582884	0.0072381	0.014353	1.14003	48h-10Dox up vs 48h-0Dox	3.2286	0.440383	0.487384	1.03422	72h-10Dox up vs 72h-0Dox	0.797989
BTG2	protein_coding	0.00480636	0.0282625	1.1325	24h-10Dox up vs 24h-0Dox	3.44985	0.00160513	0.00506197	1.15628	48h-10Dox up vs 48h-0Dox	4.0518	0.747211	0.601961	-1.01068	72h-10Dox down vs 72h-0Dox	-0.329835
BTG3	protein_coding	0.558182	0.507478	1.01745	24h-10Dox up vs 24h-0Dox	0.602304	0.0662457	0.0678018	1.06472	48h-10Dox up vs 48h-0Dox	2.02034	0.428934	0.482667	1.03061	72h-10Dox up vs 72h-0Dox	0.818669
BTN2A1	protein_coding	0.00274145	0.0200388	1.07894	24h-10Dox up vs 24h-0Dox	3.75587	0.0265516	0.0355112	1.05208	48h-10Dox up vs 48h-0Dox	2.52728	0.000737441	0.010251	1.0995	72h-10Dox up vs 72h-0Dox	4.49154
BTN2A2	protein_coding	0.100736	0.199898	1.05588	24h-10Dox up vs 24h-0Dox	1.77797	0.0558065	0.0602449	1.0563	48h-10Dox up vs 48h-0Dox	2.11726	0.00199731	0.0199367	1.08534	72h-10Dox up vs 72h-0Dox	3.93038
BTN2A3P	transcribed_unprocessed_pseudogene	0.359557	0.409023	-1.05556	24h-10Dox down vs 24h-0Dox	-0.952663	0.307302	0.202956	1.06773	48h-10Dox up vs 48h-0Dox	1.06623	0.909325	0.647723	1.0069	72h-10Dox up vs 72h-0Dox	0.116318
BTN3A1	protein_coding	0.0386677	0.110537	1.0649	24h-10Dox up vs 24h-0Dox	2.32142	0.242932	0.172079	1.03061	48h-10Dox up vs 48h-0Dox	1.22816	0.109675	0.244349	1.03417	72h-10Dox up vs 72h-0Dox	1.72764
BTN3A2	protein_coding	0.296257	0.371002	-1.04066	24h-10Dox down vs 24h-0Dox	-1.09204	0.274537	0.187544	-1.03348	48h-10Dox down vs 48h-0Dox	-1.14499	0.948832	0.658019	-1.00149	72h-10Dox down vs 72h-0Dox	-0.0655282
BTN3A3	protein_coding	0.605419	0.527599	-1.04801	24h-10Dox down vs 24h-0Dox	-0.530537	0.651283	0.336056	1.03437	48h-10Dox up vs 48h-0Dox	0.463525	0.762749	0.606513	1.0169	72h-10Dox up vs 72h-0Dox	0.308827
BTRC	protein_coding	0.872076	0.614603	1.00746	24h-10Dox up vs 24h-0Dox	0.164501	0.552686	0.302425	1.02522	48h-10Dox up vs 48h-0Dox	0.610863	0.332478	0.430011	-1.03872	72h-10Dox down vs 72h-0Dox	-1.00989
BUB1	protein_coding	0.890834	0.618207	-1.00474	24h-10Dox down vs 24h-0Dox	-0.140192	0.432145	0.257526	1.03198	48h-10Dox up vs 48h-0Dox	0.812833	0.0350387	0.12638	-1.11933	72h-10Dox down vs 72h-0Dox	-2.37566
BUB1B	protein_coding	0.347342	0.402829	1.02241	24h-10Dox up vs 24h-0Dox	0.97808	0.0205191	0.0297948	-1.0699	48h-10Dox down vs 48h-0Dox	-2.66713	0.00162847	0.0170842	-1.12969	72h-10Dox down vs 72h-0Dox	-4.04376
BUB3	protein_coding	0.835223	0.603332	1.00918	24h-10Dox up vs 24h-0Dox	0.21258	0.309889	0.204244	1.05478	48h-10Dox up vs 48h-0Dox	1.06029	0.277524	0.39734	-1.0659	72h-10Dox down vs 72h-0Dox	-1.13752
BUD13	protein_coding	0.565201	0.510288	-1.01509	24h-10Dox down vs 24h-0Dox	-0.59144	0.00347585	0.00861802	-1.10919	48h-10Dox down vs 48h-0Dox	-3.62604	0.338663	0.433517	1.03539	72h-10Dox up vs 72h-0Dox	0.996532
BUD31	protein_coding	0.0200218	0.071947	1.04337	24h-10Dox up vs 24h-0Dox	2.68041	0.000746678	0.00302115	-1.08175	48h-10Dox down vs 48h-0Dox	-4.48439	0.0291749	0.113258	1.05287	72h-10Dox up vs 72h-0Dox	2.47593
BVES	protein_coding	0.0913436	0.189059	-1.0866	24h-10Dox down vs 24h-0Dox	-1.83537	0.0907578	0.0848247	1.08645	48h-10Dox up vs 48h-0Dox	1.83913	0.817983	0.623466	1.0109	72h-10Dox up vs 72h-0Dox	0.235247
BX322557.10	processed_transcript	0.594377	0.522887	-1.03854	24h-10Dox down vs 24h-0Dox	-0.547042	0.843212	0.392688	-1.01754	48h-10Dox down vs 48h-0Dox	-0.202116	0.0776148	0.200175	-1.19947	72h-10Dox down vs 72h-0Dox	-1.92975
BX649597.1	?	0.615476	0.531545	-1.06339	24h-10Dox down vs 24h-0Dox	-0.515636	0.59552	0.316514	-1.06679	48h-10Dox down vs 48h-0Dox	-0.545326	0.548323	0.533726	1.08856	72h-10Dox up vs 72h-0Dox	0.617689
BX649597.4	?	0.276192	0.35763	-1.06973	24h-10Dox down vs 24h-0Dox	-1.14084	0.476571	0.274997	-1.04078	48h-10Dox down vs 48h-0Dox	-0.734808	0.808416	0.620181	-1.01352	72h-10Dox down vs 72h-0Dox	-0.247882
BX664724.1	?	0.29051	0.367133	-1.13725	24h-10Dox down vs 24h-0Dox	-1.10575	0.561824	0.305422	1.06165	48h-10Dox up vs 48h-0Dox	0.596657	0.384995	0.460457	-1.08442	72h-10Dox down vs 72h-0Dox	-0.901625
BYSL	protein_coding	0.507868	0.485653	1.02054	24h-10Dox up vs 24h-0Dox	0.682527	0.00147942	0.00479154	-1.14012	48h-10Dox down vs 48h-0Dox	-4.09733	0.177706	0.317121	-1.05313	72h-10Dox down vs 72h-0Dox	-1.43188
BZW1	protein_coding	0.786898	0.589755	-1.01658	24h-10Dox down vs 24h-0Dox	-0.276461	0.0146941	0.0235881	1.21596	48h-10Dox up vs 48h-0Dox	2.84738	0.825444	0.626063	1.01878	72h-10Dox up vs 72h-0Dox	0.225423
BZW1P1	processed_pseudogene	0.644266	0.543076	-1.01867	24h-10Dox down vs 24h-0Dox	-0.473627	0.254594	0.178041	1.0512	48h-10Dox up vs 48h-0Dox	1.19653	0.210686	0.347054	1.068	72h-10Dox up vs 72h-0Dox	1.3224
BZW1P2	processed_pseudogene	0.883763	0.617008	-1.00391	24h-10Dox down vs 24h-0Dox	-0.149343	0.0104868	0.0185325	1.09486	48h-10Dox up vs 48h-0Dox	3.02896	0.345383	0.437673	1.03613	72h-10Dox up vs 72h-0Dox	0.982214
BZW2	protein_coding	0.00179551	0.0150813	-1.11646	24h-10Dox down vs 24h-0Dox	-3.98944	0.0227434	0.0320509	-1.07689	48h-10Dox down vs 48h-0Dox	-2.61139	0.114913	0.25095	-1.0503	72h-10Dox down vs 72h-0Dox	-1.69983
C10orf10	protein_coding	0.643883	0.542934	-1.03878	24h-10Dox down vs 24h-0Dox	-0.47418	0.233357	0.167456	1.08479	48h-10Dox up vs 48h-0Dox	1.25504	0.00805197	0.0497117	1.28759	72h-10Dox up vs 72h-0Dox	3.17118
C10orf11	protein_coding	0.794041	0.591618	1.02459	24h-10Dox up vs 24h-0Dox	0.266948	0.0286769	0.0373552	1.25858	48h-10Dox up vs 48h-0Dox	2.48532	0.00360843	0.0295132	1.32094	72h-10Dox up vs 72h-0Dox	3.60563
C10orf118	?	0.578571	0.516215	1.03127	24h-10Dox up vs 24h-0Dox	0.570948	0.00136243	0.00455209	1.22322	48h-10Dox up vs 48h-0Dox	4.14344	0.949118	0.658019	1.00305	72h-10Dox up vs 72h-0Dox	0.065162
C10orf12	?	0.96782	0.637174	1.01126	24h-10Dox up vs 24h-0Dox	0.0411921	0.439661	0.260358	-1.16369	48h-10Dox down vs 48h-0Dox	-0.799283	0.510793	0.518835	1.19061	72h-10Dox up vs 72h-0Dox	0.677741
C10orf2	?	0.0445296	0.12077	-1.07937	24h-10Dox down vs 24h-0Dox	-2.24333	0.000285974	0.00157766	-1.18509	48h-10Dox down vs 48h-0Dox	-5.04694	0.0780925	0.200972	-1.07134	72h-10Dox down vs 72h-0Dox	-1.92622
C10orf32	?	0.294139	0.369907	1.05901	24h-10Dox up vs 24h-0Dox	1.09707	0.00109172	0.00391296	1.29526	48h-10Dox up vs 48h-0Dox	4.26812	0.377559	0.455878	1.05354	72h-10Dox up vs 72h-0Dox	0.916294
C10orf35	protein_coding	4.8191e-05	0.00163352	1.51236	24h-10Dox up vs 24h-0Dox	6.16722	0.000879555	0.00337474	1.64166	48h-10Dox up vs 48h-0Dox	4.39075	0.00313684	0.0268112	1.44847	72h-10Dox up vs 72h-0Dox	3.68209
C10orf54	protein_coding	2.39955e-08	2.07779e-05	1.93049	24h-10Dox up vs 24h-0Dox	12.7755	1.22994e-06	3.75528e-05	1.64135	48h-10Dox up vs 48h-0Dox	8.90836	0.019677	0.0896407	1.16798	72h-10Dox up vs 72h-0Dox	2.6898
C10orf76	protein_coding	0.0546737	0.1369	1.06126	24h-10Dox up vs 24h-0Dox	2.12878	0.162333	0.128841	1.03933	48h-10Dox up vs 48h-0Dox	1.48884	0.940482	0.655669	-1.00192	72h-10Dox down vs 72h-0Dox	-0.0762428
C10orf88	protein_coding	0.399703	0.43014	1.0687	24h-10Dox up vs 24h-0Dox	0.873176	0.0120771	0.020464	1.24619	48h-10Dox up vs 48h-0Dox	2.95298	0.801933	0.618398	-1.01789	72h-10Dox down vs 72h-0Dox	-0.256469
C10orf90	protein_coding	0.719363	0.568832	-1.01293	24h-10Dox down vs 24h-0Dox	-0.367889	0.260217	0.180887	-1.04056	48h-10Dox down vs 48h-0Dox	-1.18169	0.109036	0.243549	1.05211	72h-10Dox up vs 72h-0Dox	1.73111
C11orf24	protein_coding	0.00229252	0.0176812	1.10325	24h-10Dox up vs 24h-0Dox	3.85423	0.579911	0.311631	-1.01507	48h-10Dox down vs 48h-0Dox	-0.568907	0.0581733	0.169132	1.0699	72h-10Dox up vs 72h-0Dox	2.09388
C11orf30	?	0.460176	0.461908	1.02651	24h-10Dox up vs 24h-0Dox	0.763043	0.0855521	0.0811434	1.06406	48h-10Dox up vs 48h-0Dox	1.87349	0.21179	0.347943	1.0504	72h-10Dox up vs 72h-0Dox	1.31899
C11orf31	?	0.036054	0.105576	1.17445	24h-10Dox up vs 24h-0Dox	2.35996	0.964077	0.425387	-1.00343	48h-10Dox down vs 48h-0Dox	-0.0459871	0.613798	0.55933	1.03982	72h-10Dox up vs 72h-0Dox	0.518114
C11orf35	?	0.102121	0.201588	1.28173	24h-10Dox up vs 24h-0Dox	1.76991	0.0952819	0.0878481	1.29717	48h-10Dox up vs 48h-0Dox	1.81068	0.500514	0.514427	1.09579	72h-10Dox up vs 72h-0Dox	0.694632
C11orf48	?	0.0283562	0.0905137	-1.04397	24h-10Dox down vs 24h-0Dox	-2.49146	0.000813163	0.00321302	-1.08083	48h-10Dox down vs 48h-0Dox	-4.43554	0.448198	0.491055	-1.01365	72h-10Dox down vs 72h-0Dox	-0.784074
C11orf49	protein_coding	0.00508177	0.0291136	1.06266	24h-10Dox up vs 24h-0Dox	3.41966	0.00101909	0.00372864	1.07406	48h-10Dox up vs 48h-0Dox	4.30707	0.0019349	0.0194515	1.05858	72h-10Dox up vs 72h-0Dox	3.94796
C11orf54	protein_coding	0.383131	0.422294	-1.05618	24h-10Dox down vs 24h-0Dox	-0.905284	0.182237	0.13993	1.07736	48h-10Dox up vs 48h-0Dox	1.41589	0.0658749	0.182066	-1.09169	72h-10Dox down vs 72h-0Dox	-2.02353
C11orf58	protein_coding	0.450667	0.456459	-1.03288	24h-10Dox down vs 24h-0Dox	-0.779709	0.117226	0.102085	1.07732	48h-10Dox up vs 48h-0Dox	1.6879	0.998626	0.669013	1.00008	72h-10Dox up vs 72h-0Dox	0.0017582
C11orf63	protein_coding	0.210355	0.308393	1.05567	24h-10Dox up vs 24h-0Dox	1.32342	0.0175494	0.0265856	1.10609	48h-10Dox up vs 48h-0Dox	2.75163	0.445438	0.48957	-1.02359	72h-10Dox down vs 72h-0Dox	-0.788971
C11orf68	protein_coding	0.323933	0.388793	1.0329	24h-10Dox up vs 24h-0Dox	1.02865	0.0112286	0.0194376	-1.14564	48h-10Dox down vs 48h-0Dox	-2.99219	0.0213794	0.0939752	-1.1258	72h-10Dox down vs 72h-0Dox	-2.6449
C11orf73	?	0.774087	0.586321	-1.00932	24h-10Dox down vs 24h-0Dox	-0.29359	0.10306	0.0928149	1.0562	48h-10Dox up vs 48h-0Dox	1.76451	0.00751863	0.0477372	-1.10536	72h-10Dox down vs 72h-0Dox	-3.2081
C11orf74	protein_coding	0.144012	0.246578	-1.08723	24h-10Dox down vs 24h-0Dox	-1.56307	0.0223983	0.0316621	1.14473	48h-10Dox up vs 48h-0Dox	2.61968	0.702746	0.588473	1.01739	72h-10Dox up vs 72h-0Dox	0.390867
C11orf80	protein_coding	0.34712	0.402718	1.07003	24h-10Dox up vs 24h-0Dox	0.978546	0.14367	0.117809	1.12758	48h-10Dox up vs 48h-0Dox	1.56453	0.919741	0.650565	1.0071	72h-10Dox up vs 72h-0Dox	0.102901
C11orf82	?	0.107883	0.208224	-1.09789	24h-10Dox down vs 24h-0Dox	-1.73743	0.653962	0.336901	1.02879	48h-10Dox up vs 48h-0Dox	0.459681	0.158444	0.299017	-1.13971	72h-10Dox down vs 72h-0Dox	-1.50397
C11orf83	?	0.0455089	0.122381	1.1623	24h-10Dox up vs 24h-0Dox	2.23124	0.236195	0.16888	-1.11244	48h-10Dox down vs 48h-0Dox	-1.24698	0.815902	0.622697	-1.02217	72h-10Dox down vs 72h-0Dox	-0.237993
C11orf84	protein_coding	0.0538859	0.135928	1.06248	24h-10Dox up vs 24h-0Dox	2.13692	0.996127	0.433231	-1.00017	48h-10Dox down vs 48h-0Dox	-0.0049557	0.156552	0.297023	1.05814	72h-10Dox up vs 72h-0Dox	1.51145
C11orf95	protein_coding	0.560767	0.508502	-1.02142	24h-10Dox down vs 24h-0Dox	-0.598294	0.00173778	0.00535892	1.16231	48h-10Dox up vs 48h-0Dox	4.0076	0.0391718	0.134834	1.09624	72h-10Dox up vs 72h-0Dox	2.31427
C12orf10	protein_coding	0.00360269	0.023715	1.0729	24h-10Dox up vs 24h-0Dox	3.6065	0.000604298	0.00262651	-1.10058	48h-10Dox down vs 48h-0Dox	-4.60632	0.586728	0.549992	1.01321	72h-10Dox up vs 72h-0Dox	0.558568
C12orf23	?	0.7244	0.570665	1.03164	24h-10Dox up vs 24h-0Dox	0.360966	0.0025474	0.00696079	1.33993	48h-10Dox up vs 48h-0Dox	3.79619	0.648468	0.571425	1.03839	72h-10Dox up vs 72h-0Dox	0.467571
C12orf29	protein_coding	0.360841	0.40956	-1.06329	24h-10Dox down vs 24h-0Dox	-0.950027	0.318138	0.207968	1.06899	48h-10Dox up vs 48h-0Dox	1.04158	0.627547	0.563985	-1.0326	72h-10Dox down vs 72h-0Dox	-0.497909
C12orf4	protein_coding	0.89209	0.618496	1.00776	24h-10Dox up vs 24h-0Dox	0.138567	0.237027	0.169324	1.07191	48h-10Dox up vs 48h-0Dox	1.24463	0.498136	0.51348	1.03952	72h-10Dox up vs 72h-0Dox	0.69857
C12orf43	protein_coding	0.868862	0.613672	1.00449	24h-10Dox up vs 24h-0Dox	0.168676	0.882193	0.403143	1.00431	48h-10Dox up vs 48h-0Dox	0.151377	0.10622	0.2399	1.06025	72h-10Dox up vs 72h-0Dox	1.74664
C12orf44	?	0.0854594	0.181896	1.07762	24h-10Dox up vs 24h-0Dox	1.87412	0.634194	0.330299	-1.02033	48h-10Dox down vs 48h-0Dox	-0.488219	0.520907	0.52276	1.03319	72h-10Dox up vs 72h-0Dox	0.661313
C12orf45	protein_coding	0.351345	0.404957	-1.03482	24h-10Dox down vs 24h-0Dox	-0.96968	0.0029	0.00762187	-1.14032	48h-10Dox down vs 48h-0Dox	-3.72505	0.0788503	0.202027	-1.07989	72h-10Dox down vs 72h-0Dox	-1.92066
C12orf49	protein_coding	0.55032	0.504143	1.03286	24h-10Dox up vs 24h-0Dox	0.614561	0.000575817	0.00253827	1.24814	48h-10Dox up vs 48h-0Dox	4.6343	0.324733	0.425396	1.05091	72h-10Dox up vs 72h-0Dox	1.02688
C12orf5	?	0.327266	0.390922	-1.05618	24h-10Dox down vs 24h-0Dox	-1.02129	0.182125	0.139886	1.07263	48h-10Dox up vs 48h-0Dox	1.41628	0.845145	0.630717	-1.00967	72h-10Dox down vs 72h-0Dox	-0.199588
C12orf60	protein_coding	0.0126786	0.0531044	-1.18965	24h-10Dox down vs 24h-0Dox	-2.92682	0.0561699	0.0605161	1.10919	48h-10Dox up vs 48h-0Dox	2.11361	0.160566	0.300837	-1.06606	72h-10Dox down vs 72h-0Dox	-1.49568
C12orf65	protein_coding	0.0822829	0.177559	1.06504	24h-10Dox up vs 24h-0Dox	1.89606	0.687862	0.347047	1.01689	48h-10Dox up vs 48h-0Dox	0.411638	0.389316	0.462783	-1.04172	72h-10Dox down vs 72h-0Dox	-0.893192
C12orf66	protein_coding	0.516281	0.489214	-1.03913	24h-10Dox down vs 24h-0Dox	-0.668803	0.104965	0.0940939	1.0841	48h-10Dox up vs 48h-0Dox	1.75368	0.5849	0.549029	1.02223	72h-10Dox up vs 72h-0Dox	0.561336
C12orf68	?	0.374429	0.417224	1.09756	24h-10Dox up vs 24h-0Dox	0.922528	0.0227954	0.032094	1.32988	48h-10Dox up vs 48h-0Dox	2.61015	0.0113875	0.0624541	1.39972	72h-10Dox up vs 72h-0Dox	2.98462
C12orf73	protein_coding	0.283196	0.36183	-1.06398	24h-10Dox down vs 24h-0Dox	-1.12351	0.589207	0.31445	-1.02972	48h-10Dox down vs 48h-0Dox	-0.554824	0.011315	0.0621151	-1.15248	72h-10Dox down vs 72h-0Dox	-2.98806
C12orf75	protein_coding	0.0768533	0.170081	1.04268	24h-10Dox up vs 24h-0Dox	1.93542	3.77519e-05	0.000385977	1.21196	48h-10Dox up vs 48h-0Dox	6.32996	0.0384909	0.133307	1.08524	72h-10Dox up vs 72h-0Dox	2.32395
C12orf76	protein_coding	0.322769	0.388075	-1.07864	24h-10Dox down vs 24h-0Dox	-1.03123	0.461643	0.269298	1.03874	48h-10Dox up vs 48h-0Dox	0.76049	0.00863895	0.0522252	-1.10678	72h-10Dox down vs 72h-0Dox	-3.13329
C14orf1	protein_coding	0.988342	0.642723	1.00073	24h-10Dox up vs 24h-0Dox	0.0149185	0.0113384	0.0195959	-1.08627	48h-10Dox down vs 48h-0Dox	-2.98695	0.135408	0.275221	1.03391	72h-10Dox up vs 72h-0Dox	1.60078
C14orf119	protein_coding	0.560325	0.508295	1.01849	24h-10Dox up vs 24h-0Dox	0.598979	0.705698	0.352381	1.01103	48h-10Dox up vs 48h-0Dox	0.386769	0.823492	0.625595	1.00612	72h-10Dox up vs 72h-0Dox	0.227991
C14orf132	protein_coding	0.576542	0.515492	1.02784	24h-10Dox up vs 24h-0Dox	0.574041	0.202429	0.150885	1.04349	48h-10Dox up vs 48h-0Dox	1.3484	0.739508	0.599305	1.009	72h-10Dox up vs 72h-0Dox	0.340308
C14orf142	?	0.710965	0.566405	-1.02578	24h-10Dox down vs 24h-0Dox	-0.379475	0.199105	0.149032	1.10198	48h-10Dox up vs 48h-0Dox	1.35912	0.951069	0.658719	1.00493	72h-10Dox up vs 72h-0Dox	0.0626602
C14orf159	protein_coding	0.197489	0.298184	1.05312	24h-10Dox up vs 24h-0Dox	1.36438	0.00875907	0.0163801	1.13647	48h-10Dox up vs 48h-0Dox	3.12585	0.306414	0.41477	1.04251	72h-10Dox up vs 72h-0Dox	1.06828
C14orf166	protein_coding	0.858229	0.610184	-1.00453	24h-10Dox down vs 24h-0Dox	-0.182511	0.0255333	0.0346558	-1.06916	48h-10Dox down vs 48h-0Dox	-2.54856	0.209737	0.34598	-1.03996	72h-10Dox down vs 72h-0Dox	-1.32534
C14orf169	protein_coding	0.312248	0.381431	-1.18199	24h-10Dox down vs 24h-0Dox	-1.0549	0.759537	0.368884	1.05536	48h-10Dox up vs 48h-0Dox	0.313158	0.39454	0.464557	1.17899	72h-10Dox up vs 72h-0Dox	0.88308
C14orf2	protein_coding	0.198453	0.299045	-1.03741	24h-10Dox down vs 24h-0Dox	-1.36124	0.623185	0.32653	-1.01303	48h-10Dox down vs 48h-0Dox	-0.504295	0.491171	0.509921	1.01854	72h-10Dox up vs 72h-0Dox	0.710168
C14orf28	protein_coding	0.883143	0.616847	1.01809	24h-10Dox up vs 24h-0Dox	0.150146	0.486869	0.278777	1.08804	48h-10Dox up vs 48h-0Dox	0.717381	0.860932	0.634215	-1.01728	72h-10Dox down vs 72h-0Dox	-0.178991
C14orf37	protein_coding	0.673333	0.553419	-1.01974	24h-10Dox down vs 24h-0Dox	-0.432097	0.682192	0.345301	1.01296	48h-10Dox up vs 48h-0Dox	0.4196	0.765184	0.607394	1.00602	72h-10Dox up vs 72h-0Dox	0.305548
C14orf39	protein_coding	0.208086	0.306705	-1.23816	24h-10Dox down vs 24h-0Dox	-1.3305	0.121751	0.105011	1.28537	48h-10Dox up vs 48h-0Dox	1.66516	0.144639	0.284909	-1.1875	72h-10Dox down vs 72h-0Dox	-1.5604
C14orf79	protein_coding	0.990541	0.643205	-1.00095	24h-10Dox down vs 24h-0Dox	-0.0121049	0.470719	0.272723	1.06317	48h-10Dox up vs 48h-0Dox	0.744816	0.710626	0.591465	1.03122	72h-10Dox up vs 72h-0Dox	0.379945
C14orf93	protein_coding	0.714874	0.567374	1.0198	24h-10Dox up vs 24h-0Dox	0.374076	0.7128	0.354656	1.01884	48h-10Dox up vs 48h-0Dox	0.376939	0.417958	0.476873	1.03459	72h-10Dox up vs 72h-0Dox	0.838836
C15ORF37	?	0.980621	0.640368	-1.00291	24h-10Dox down vs 24h-0Dox	-0.0248012	0.788966	0.377096	-1.02763	48h-10Dox down vs 48h-0Dox	-0.273704	0.261234	0.387284	-1.10465	72h-10Dox down vs 72h-0Dox	-1.17903
C15orf38	?	0.84407	0.605375	-1.00696	24h-10Dox down vs 24h-0Dox	-0.200994	0.0233129	0.0325882	1.10033	48h-10Dox up vs 48h-0Dox	2.59797	0.00832782	0.0507662	1.1182	72h-10Dox up vs 72h-0Dox	3.15304
C15orf38-AP3S2	protein_coding	0.391742	0.426876	1.04975	24h-10Dox up vs 24h-0Dox	0.888484	0.490617	0.280171	-1.0409	48h-10Dox down vs 48h-0Dox	-0.711094	0.399179	0.467057	1.05201	72h-10Dox up vs 72h-0Dox	0.874178
C15orf39	protein_coding	5.53503e-05	0.00178716	1.14678	24h-10Dox up vs 24h-0Dox	6.07596	0.389738	0.240298	1.02007	48h-10Dox up vs 48h-0Dox	0.892372	0.115702	0.251858	1.04328	72h-10Dox up vs 72h-0Dox	1.69574
C15orf40	protein_coding	0.251775	0.341083	-1.03849	24h-10Dox down vs 24h-0Dox	-1.20407	0.0846976	0.0806135	-1.06202	48h-10Dox down vs 48h-0Dox	-1.87931	0.156754	0.297191	-1.05652	72h-10Dox down vs 72h-0Dox	-1.51065
C15orf41	protein_coding	0.771703	0.585668	1.01245	24h-10Dox up vs 24h-0Dox	0.296788	0.942925	0.419901	-1.00289	48h-10Dox down vs 48h-0Dox	-0.0731079	0.217734	0.352546	-1.05055	72h-10Dox down vs 72h-0Dox	-1.30085
C15orf52	protein_coding	0.346214	0.402255	1.03113	24h-10Dox up vs 24h-0Dox	0.980459	0.408239	0.248322	1.0492	48h-10Dox up vs 48h-0Dox	0.856991	0.257797	0.384727	-1.06506	72h-10Dox down vs 72h-0Dox	-1.18805
C15orf57	protein_coding	0.552511	0.505006	-1.02478	24h-10Dox down vs 24h-0Dox	-0.611134	0.0172006	0.0262372	1.10945	48h-10Dox up vs 48h-0Dox	2.76246	0.236583	0.367791	1.0466	72h-10Dox up vs 72h-0Dox	1.24588
C15orf61	protein_coding	0.334406	0.395443	-1.11317	24h-10Dox down vs 24h-0Dox	-1.00571	0.667759	0.341421	1.04729	48h-10Dox up vs 48h-0Dox	0.439998	0.5813	0.547704	-1.05429	72h-10Dox down vs 72h-0Dox	-0.566795
C16orf13	?	0.304222	0.376375	1.10695	24h-10Dox up vs 24h-0Dox	1.07336	0.466095	0.271099	-1.08546	48h-10Dox down vs 48h-0Dox	-0.752778	0.83096	0.627975	-1.02713	72h-10Dox down vs 72h-0Dox	-0.218174
C16orf45	protein_coding	0.139555	0.24186	1.04714	24h-10Dox up vs 24h-0Dox	1.58235	0.674164	0.343218	1.01225	48h-10Dox up vs 48h-0Dox	0.430922	0.00954783	0.0555428	1.10174	72h-10Dox up vs 72h-0Dox	3.07944
C16orf46	protein_coding	0.0621688	0.148481	1.31678	24h-10Dox up vs 24h-0Dox	2.05637	0.220335	0.160588	1.18243	48h-10Dox up vs 48h-0Dox	1.29305	0.8281	0.627034	1.02986	72h-10Dox up vs 72h-0Dox	0.221931
C16orf52	protein_coding	0.738371	0.575342	-1.02173	24h-10Dox down vs 24h-0Dox	-0.341857	0.00348825	0.00863935	1.21016	48h-10Dox up vs 48h-0Dox	3.6241	0.248049	0.377193	-1.05114	72h-10Dox down vs 72h-0Dox	-1.21414
C16orf58	protein_coding	0.0376955	0.10877	1.07574	24h-10Dox up vs 24h-0Dox	2.33545	0.101437	0.091805	1.04847	48h-10Dox up vs 48h-0Dox	1.77388	0.961888	0.661631	1.00118	72h-10Dox up vs 72h-0Dox	0.0487921
C16orf59	protein_coding	0.0404342	0.11357	1.14047	24h-10Dox up vs 24h-0Dox	2.29676	0.471454	0.272922	-1.05739	48h-10Dox down vs 48h-0Dox	-0.743555	0.607194	0.556928	-1.04899	72h-10Dox down vs 72h-0Dox	-0.527898
C16orf62	protein_coding	0.395236	0.428614	-1.0251	24h-10Dox down vs 24h-0Dox	-0.88174	0.518087	0.290141	-1.0187	48h-10Dox down vs 48h-0Dox	-0.665875	0.462619	0.499123	-1.01992	72h-10Dox down vs 72h-0Dox	-0.758796
C16orf70	protein_coding	0.0699689	0.159936	1.05457	24h-10Dox up vs 24h-0Dox	1.98919	0.211954	0.156078	1.0374	48h-10Dox up vs 48h-0Dox	1.31848	0.80662	0.619729	1.00729	72h-10Dox up vs 72h-0Dox	0.25026
C16orf72	protein_coding	0.807264	0.595358	1.01117	24h-10Dox up vs 24h-0Dox	0.249407	0.000591369	0.00258724	1.24933	48h-10Dox up vs 48h-0Dox	4.61884	0.848869	0.631158	1.01015	72h-10Dox up vs 72h-0Dox	0.194722
C16orf74	protein_coding	0.00793016	0.0389958	1.21058	24h-10Dox up vs 24h-0Dox	3.17939	0.810891	0.383501	1.01706	48h-10Dox up vs 48h-0Dox	0.24461	0.192301	0.330328	1.08101	72h-10Dox up vs 72h-0Dox	1.38152
C16orf80	?	0.359127	0.408909	1.02258	24h-10Dox up vs 24h-0Dox	0.953546	0.169911	0.133156	-1.03999	48h-10Dox down vs 48h-0Dox	-1.46022	0.944539	0.657024	1.00223	72h-10Dox up vs 72h-0Dox	0.0710368
C16orf86	protein_coding	0.528491	0.494438	1.07176	24h-10Dox up vs 24h-0Dox	0.649117	0.674059	0.343207	1.04658	48h-10Dox up vs 48h-0Dox	0.43107	0.772423	0.609971	1.02413	72h-10Dox up vs 72h-0Dox	0.295821
C16orf87	protein_coding	0.617994	0.532802	1.02924	24h-10Dox up vs 24h-0Dox	0.511924	0.00385599	0.00926405	1.18382	48h-10Dox up vs 48h-0Dox	3.56949	0.0566876	0.166279	1.09015	72h-10Dox up vs 72h-0Dox	2.10845
C16orf91	protein_coding	0.0552832	0.137846	1.10229	24h-10Dox up vs 24h-0Dox	2.12255	0.171418	0.133878	-1.07647	48h-10Dox down vs 48h-0Dox	-1.45465	0.702259	0.588215	-1.02243	72h-10Dox down vs 72h-0Dox	-0.391544
C16orf93	?	0.2255	0.32063	1.14021	24h-10Dox up vs 24h-0Dox	1.27776	0.304405	0.201667	-1.14369	48h-10Dox down vs 48h-0Dox	-1.07293	0.433633	0.484479	-1.099	72h-10Dox down vs 72h-0Dox	-0.810137
C16orf95	protein_coding	0.687353	0.559289	1.05383	24h-10Dox up vs 24h-0Dox	0.412351	0.488749	0.279327	-1.09592	48h-10Dox down vs 48h-0Dox	-0.714225	0.56193	0.538541	-1.07088	72h-10Dox down vs 72h-0Dox	-0.596494
C17orf103	?	8.50557e-06	0.000532997	1.33705	24h-10Dox up vs 24h-0Dox	7.37963	0.00124866	0.00428829	1.13484	48h-10Dox up vs 48h-0Dox	4.1924	2.69417e-05	0.000981433	1.16462	72h-10Dox up vs 72h-0Dox	6.55891
C17orf104	?	0.450144	0.456178	1.06426	24h-10Dox up vs 24h-0Dox	0.780632	0.0217127	0.0308907	1.29298	48h-10Dox up vs 48h-0Dox	2.63652	0.677964	0.58035	-1.03186	72h-10Dox down vs 72h-0Dox	-0.425556
C17orf49	protein_coding	0.00103161	0.0105771	1.21433	24h-10Dox up vs 24h-0Dox	4.30016	0.094087	0.0870723	1.0972	48h-10Dox up vs 48h-0Dox	1.81807	0.814397	0.622261	-1.01166	72h-10Dox down vs 72h-0Dox	-0.239979
C17orf53	protein_coding	0.000684297	0.00815761	1.10716	24h-10Dox up vs 24h-0Dox	4.53454	0.108062	0.0959578	-1.04955	48h-10Dox down vs 48h-0Dox	-1.73644	0.000286944	0.00540128	-1.19087	72h-10Dox down vs 72h-0Dox	-5.04491
C17orf59	?	0.203744	0.303649	1.17743	24h-10Dox up vs 24h-0Dox	1.3442	0.800713	0.380655	1.02917	48h-10Dox up vs 48h-0Dox	0.258087	0.276455	0.396695	1.11032	72h-10Dox up vs 72h-0Dox	1.14019
C17orf62	protein_coding	0.00170613	0.0146377	1.15537	24h-10Dox up vs 24h-0Dox	4.01782	0.125026	0.10698	1.07345	48h-10Dox up vs 48h-0Dox	1.64917	0.781	0.612287	-1.01179	72h-10Dox down vs 72h-0Dox	-0.284336
C17orf70	?	0.0217861	0.0761794	1.1723	24h-10Dox up vs 24h-0Dox	2.63469	0.270096	0.185549	-1.07769	48h-10Dox down vs 48h-0Dox	-1.15621	0.283584	0.400621	-1.07084	72h-10Dox down vs 72h-0Dox	-1.12256
C17orf75	protein_coding	0.858784	0.610192	1.01181	24h-10Dox up vs 24h-0Dox	0.181787	0.0143772	0.0232078	1.22548	48h-10Dox up vs 48h-0Dox	2.85913	0.171105	0.311312	-1.09356	72h-10Dox down vs 72h-0Dox	-1.45581
C17orf80	protein_coding	0.182741	0.283394	1.0413	24h-10Dox up vs 24h-0Dox	1.41413	0.116702	0.101725	1.05245	48h-10Dox up vs 48h-0Dox	1.69058	0.567367	0.541478	-1.01835	72h-10Dox down vs 72h-0Dox	-0.588102
C17orf85	?	0.415284	0.43834	1.02301	24h-10Dox up vs 24h-0Dox	0.843803	0.0445929	0.0514441	1.06129	48h-10Dox up vs 48h-0Dox	2.24254	0.0371746	0.130497	1.06789	72h-10Dox up vs 72h-0Dox	2.34312
C17orf89	?	0.436375	0.44934	1.02782	24h-10Dox up vs 24h-0Dox	0.805189	0.0667706	0.0682409	-1.08436	48h-10Dox down vs 48h-0Dox	-2.01585	0.122785	0.260691	-1.08333	72h-10Dox down vs 72h-0Dox	-1.66007
C17orf96	protein_coding	0.228375	0.322903	-1.08776	24h-10Dox down vs 24h-0Dox	-1.26937	0.625655	0.327288	-1.03384	48h-10Dox down vs 48h-0Dox	-0.500677	0.92856	0.652566	1.00709	72h-10Dox up vs 72h-0Dox	0.0915585
C18orf21	protein_coding	0.886765	0.617666	1.00461	24h-10Dox up vs 24h-0Dox	0.145457	0.707943	0.353117	-1.014	48h-10Dox down vs 48h-0Dox	-0.383657	0.801395	0.618271	1.00934	72h-10Dox up vs 72h-0Dox	0.257182
C18orf25	protein_coding	0.694001	0.561366	-1.01324	24h-10Dox down vs 24h-0Dox	-0.403049	0.00761403	0.014848	1.11528	48h-10Dox up vs 48h-0Dox	3.20131	0.285829	0.402296	1.04155	72h-10Dox up vs 72h-0Dox	1.11708
C18orf32	protein_coding	0.367166	0.412802	-1.38378	24h-10Dox down vs 24h-0Dox	-0.937137	0.874848	0.400787	1.06532	48h-10Dox up vs 48h-0Dox	0.160902	0.742476	0.600028	1.12966	72h-10Dox up vs 72h-0Dox	0.336268
C18orf54	protein_coding	0.863618	0.611869	1.01288	24h-10Dox up vs 24h-0Dox	0.175494	0.0667546	0.0682409	1.18382	48h-10Dox up vs 48h-0Dox	2.01598	0.133456	0.273031	-1.1511	72h-10Dox down vs 72h-0Dox	-1.60962
C18orf8	protein_coding	0.543808	0.501478	1.01819	24h-10Dox up vs 24h-0Dox	0.624787	0.0602403	0.0635545	-1.05721	48h-10Dox down vs 48h-0Dox	-2.07418	0.037173	0.130497	-1.06534	72h-10Dox down vs 72h-0Dox	-2.34314
C19orf10	?	0.788772	0.590379	1.00773	24h-10Dox up vs 24h-0Dox	0.273963	0.0750202	0.0740262	1.05446	48h-10Dox up vs 48h-0Dox	1.94929	0.00944887	0.0551948	1.09595	72h-10Dox up vs 72h-0Dox	3.08505
C19orf12	protein_coding	0.0884936	0.185683	1.07288	24h-10Dox up vs 24h-0Dox	1.85385	0.0216759	0.0308589	1.10529	48h-10Dox up vs 48h-0Dox	2.63744	0.263504	0.38814	1.04212	72h-10Dox up vs 72h-0Dox	1.17313
C19orf24	protein_coding	0.0146142	0.0585161	1.18288	24h-10Dox up vs 24h-0Dox	2.85031	0.183498	0.140567	-1.09972	48h-10Dox down vs 48h-0Dox	-1.4115	0.773962	0.610407	1.02207	72h-10Dox up vs 72h-0Dox	0.293757
C19orf25	protein_coding	0.0020795	0.0167716	1.20394	24h-10Dox up vs 24h-0Dox	3.90807	0.517195	0.289794	1.03795	48h-10Dox up vs 48h-0Dox	0.667321	0.50279	0.515693	1.03793	72h-10Dox up vs 72h-0Dox	0.690874
C19orf26	?	0.329996	0.393146	1.1574	24h-10Dox up vs 24h-0Dox	1.0153	0.556849	0.303697	1.11628	48h-10Dox up vs 48h-0Dox	0.604374	0.913992	0.649057	1.01922	72h-10Dox up vs 72h-0Dox	0.110304
C19orf40	?	0.125397	0.226772	1.04564	24h-10Dox up vs 24h-0Dox	1.64738	0.0263958	0.0353767	-1.08458	48h-10Dox down vs 48h-0Dox	-2.53049	0.0796846	0.203478	-1.07237	72h-10Dox down vs 72h-0Dox	-1.91459
C19orf43	protein_coding	0.491309	0.47738	-1.07724	24h-10Dox down vs 24h-0Dox	-0.709937	0.843314	0.392688	-1.02425	48h-10Dox down vs 48h-0Dox	-0.201982	0.665859	0.576509	1.06573	72h-10Dox up vs 72h-0Dox	0.442697
C19orf44	protein_coding	0.547406	0.502849	1.01662	24h-10Dox up vs 24h-0Dox	0.619129	0.0895848	0.0840341	-1.05479	48h-10Dox down vs 48h-0Dox	-1.84671	0.541718	0.531383	1.01857	72h-10Dox up vs 72h-0Dox	0.628084
C19orf47	protein_coding	0.0163332	0.0625799	1.08943	24h-10Dox up vs 24h-0Dox	2.79038	0.0837944	0.0801049	-1.06585	48h-10Dox down vs 48h-0Dox	-1.88553	0.655052	0.573523	1.01863	72h-10Dox up vs 72h-0Dox	0.45812
C19orf48	protein_coding	0.000848382	0.00936366	1.13319	24h-10Dox up vs 24h-0Dox	4.41133	0.01048	0.0185273	-1.12025	48h-10Dox down vs 48h-0Dox	-3.02931	0.0980027	0.22888	-1.08976	72h-10Dox down vs 72h-0Dox	-1.79416
C19orf52	?	0.996478	0.644887	1.00028	24h-10Dox up vs 24h-0Dox	0.00450687	0.862715	0.397703	1.0121	48h-10Dox up vs 48h-0Dox	0.176669	0.864562	0.635156	-1.01307	72h-10Dox down vs 72h-0Dox	-0.174265
C19orf53	protein_coding	0.115365	0.215546	1.07378	24h-10Dox up vs 24h-0Dox	1.69748	0.0945938	0.0874024	-1.0813	48h-10Dox down vs 48h-0Dox	-1.81493	0.956312	0.66025	-1.00281	72h-10Dox down vs 72h-0Dox	-0.0559384
C19orf54	protein_coding	0.00720168	0.0364949	1.07232	24h-10Dox up vs 24h-0Dox	3.23132	0.437327	0.259394	1.01945	48h-10Dox up vs 48h-0Dox	0.803475	0.00321216	0.0273398	-1.09017	72h-10Dox down vs 72h-0Dox	-3.66912
C19orf55	?	0.947956	0.63217	-1.00266	24h-10Dox down vs 24h-0Dox	-0.0666521	0.790318	0.377414	1.01339	48h-10Dox up vs 48h-0Dox	0.271904	0.00440063	0.033711	-1.17369	72h-10Dox down vs 72h-0Dox	-3.49768
C19orf57	protein_coding	0.00382409	0.0245283	1.11202	24h-10Dox up vs 24h-0Dox	3.57401	0.146482	0.119484	1.05678	48h-10Dox up vs 48h-0Dox	1.5526	0.603039	0.555854	1.02279	72h-10Dox up vs 72h-0Dox	0.534082
C19orf60	protein_coding	0.75858	0.581491	1.04626	24h-10Dox up vs 24h-0Dox	0.314449	0.762238	0.369607	-1.0599	48h-10Dox down vs 48h-0Dox	-0.309516	0.959327	0.660885	-1.00985	72h-10Dox down vs 72h-0Dox	-0.0520729
C19orf66	protein_coding	0.106076	0.206115	1.0651	24h-10Dox up vs 24h-0Dox	1.74745	0.695353	0.349422	1.01768	48h-10Dox up vs 48h-0Dox	0.401161	0.485545	0.507533	1.03028	72h-10Dox up vs 72h-0Dox	0.71961
C19orf68	protein_coding	0.104255	0.204117	1.24009	24h-10Dox up vs 24h-0Dox	1.75769	0.206722	0.153141	-1.20205	48h-10Dox down vs 48h-0Dox	-1.33478	0.222142	0.356004	-1.18774	72h-10Dox down vs 72h-0Dox	-1.28766
C19orf70	protein_coding	0.0610175	0.146507	1.07712	24h-10Dox up vs 24h-0Dox	2.06694	0.0126359	0.02122	-1.11615	48h-10Dox down vs 48h-0Dox	-2.92864	0.838906	0.629918	1.00709	72h-10Dox up vs 72h-0Dox	0.207753
C19orf83	?	0.894309	0.618858	-1.00726	24h-10Dox down vs 24h-0Dox	-0.135699	0.901796	0.408892	1.00846	48h-10Dox up vs 48h-0Dox	0.126029	0.29561	0.407862	-1.09333	72h-10Dox down vs 72h-0Dox	-1.09357
C1D	protein_coding	0.114751	0.214904	1.07386	24h-10Dox up vs 24h-0Dox	1.70067	0.00760204	0.0148358	1.14726	48h-10Dox up vs 48h-0Dox	3.20216	0.940645	0.655669	-1.00353	72h-10Dox down vs 72h-0Dox	-0.0760335
C1DP1	processed_pseudogene	0.584802	0.518888	-1.03464	24h-10Dox down vs 24h-0Dox	-0.561483	0.226347	0.163767	1.08287	48h-10Dox up vs 48h-0Dox	1.27528	0.989991	0.667187	1.00082	72h-10Dox up vs 72h-0Dox	0.0128089
C1GALT1	protein_coding	0.58852	0.520502	-1.04908	24h-10Dox down vs 24h-0Dox	-0.555861	0.0510936	0.0565011	1.20874	48h-10Dox up vs 48h-0Dox	2.16672	0.440323	0.487384	-1.06369	72h-10Dox down vs 72h-0Dox	-0.798097
C1GALT1C1	protein_coding	0.329051	0.392316	1.05166	24h-10Dox up vs 24h-0Dox	1.01737	0.105617	0.0945196	1.08189	48h-10Dox up vs 48h-0Dox	1.75001	0.750414	0.603091	-1.01546	72h-10Dox down vs 72h-0Dox	-0.325492
C1QBP	protein_coding	0.000289866	0.00458633	-1.12213	24h-10Dox down vs 24h-0Dox	-5.03884	0.00298831	0.00778678	-1.09698	48h-10Dox down vs 48h-0Dox	-3.70862	0.299536	0.410308	-1.03239	72h-10Dox down vs 72h-0Dox	-1.0843
C1QL1	protein_coding	0.236504	0.329487	1.18416	24h-10Dox up vs 24h-0Dox	1.24611	0.0856063	0.0811587	1.32092	48h-10Dox up vs 48h-0Dox	1.87312	0.376265	0.455184	1.12938	72h-10Dox up vs 72h-0Dox	0.918868
C1QL4	protein_coding	0.00652923	0.0343406	1.25791	24h-10Dox up vs 24h-0Dox	3.28419	0.000425267	0.00209526	1.44004	48h-10Dox up vs 48h-0Dox	4.81132	0.000404467	0.00683981	1.37162	72h-10Dox up vs 72h-0Dox	4.84085
C1QTNF1	protein_coding	0.0930288	0.191341	1.09587	24h-10Dox up vs 24h-0Dox	1.82469	0.986346	0.430908	1.00092	48h-10Dox up vs 48h-0Dox	0.0174738	0.116987	0.253378	1.11506	72h-10Dox up vs 72h-0Dox	1.68913
C1QTNF2	protein_coding	0.000191513	0.00361937	1.349	24h-10Dox up vs 24h-0Dox	5.28978	0.00359715	0.00881061	1.41156	48h-10Dox up vs 48h-0Dox	3.60734	0.0297376	0.114547	1.39129	72h-10Dox up vs 72h-0Dox	2.4655
C1QTNF6	protein_coding	0.418663	0.440102	1.063	24h-10Dox up vs 24h-0Dox	0.83753	0.0197551	0.029001	1.19437	48h-10Dox up vs 48h-0Dox	2.68766	0.0237081	0.100063	1.1265	72h-10Dox up vs 72h-0Dox	2.58885
C1R	protein_coding	7.10011e-05	0.00196769	1.18477	24h-10Dox up vs 24h-0Dox	5.91375	7.09401e-06	0.000124907	1.22594	48h-10Dox up vs 48h-0Dox	7.51458	4.19582e-08	9.00459e-06	1.35811	72h-10Dox up vs 72h-0Dox	12.1538
C1RL	protein_coding	0.278008	0.358469	1.09605	24h-10Dox up vs 24h-0Dox	1.13632	0.000214583	0.0012869	1.404	48h-10Dox up vs 48h-0Dox	5.22038	0.00572443	0.0401009	1.17614	72h-10Dox up vs 72h-0Dox	3.35524
C1RL-AS1	antisense	0.331391	0.393971	-1.1046	24h-10Dox down vs 24h-0Dox	-1.01226	0.810296	0.383471	1.02359	48h-10Dox up vs 48h-0Dox	0.245396	0.236092	0.367387	1.13094	72h-10Dox up vs 72h-0Dox	1.24727
C1orf106	protein_coding	0.000365333	0.00540341	1.20843	24h-10Dox up vs 24h-0Dox	4.90099	0.364282	0.229175	1.04836	48h-10Dox up vs 48h-0Dox	0.942994	0.90382	0.646753	1.00779	72h-10Dox up vs 72h-0Dox	0.123417
C1orf109	protein_coding	0.602741	0.526417	1.0206	24h-10Dox up vs 24h-0Dox	0.534526	0.936469	0.418452	1.00332	48h-10Dox up vs 48h-0Dox	0.0813955	0.14741	0.287482	-1.06533	72h-10Dox down vs 72h-0Dox	-1.54871
C1orf112	protein_coding	0.582949	0.518014	1.01801	24h-10Dox up vs 24h-0Dox	0.564292	0.670482	0.342323	1.01691	48h-10Dox up vs 48h-0Dox	0.436135	0.139623	0.279699	-1.07172	72h-10Dox down vs 72h-0Dox	-1.58205
C1orf115	protein_coding	0.000596063	0.00744763	1.44316	24h-10Dox up vs 24h-0Dox	4.61426	0.000335356	0.00176349	1.4239	48h-10Dox up vs 48h-0Dox	4.95181	0.0203662	0.0914219	1.16254	72h-10Dox up vs 72h-0Dox	2.67118
C1orf122	protein_coding	0.661211	0.548981	1.03918	24h-10Dox up vs 24h-0Dox	0.449317	0.640307	0.33232	1.05099	48h-10Dox up vs 48h-0Dox	0.479351	0.310282	0.416976	1.11471	72h-10Dox up vs 72h-0Dox	1.05939
C1orf123	protein_coding	0.0584386	0.142762	1.08951	24h-10Dox up vs 24h-0Dox	2.09132	0.0599503	0.0633579	1.09847	48h-10Dox up vs 48h-0Dox	2.07691	0.677856	0.58035	-1.01904	72h-10Dox down vs 72h-0Dox	-0.425707
C1orf131	protein_coding	0.20829	0.306735	-1.0538	24h-10Dox down vs 24h-0Dox	-1.32986	0.118493	0.102901	-1.06282	48h-10Dox down vs 48h-0Dox	-1.68146	0.109526	0.244183	-1.0636	72h-10Dox down vs 72h-0Dox	-1.72845
C1orf159	protein_coding	0.193503	0.294434	1.12978	24h-10Dox up vs 24h-0Dox	1.37751	0.571622	0.308738	-1.05858	48h-10Dox down vs 48h-0Dox	-0.581567	0.894264	0.64402	-1.01387	72h-10Dox down vs 72h-0Dox	-0.135758
C1orf174	protein_coding	0.709006	0.566072	1.00995	24h-10Dox up vs 24h-0Dox	0.382186	0.0618173	0.0647595	-1.05559	48h-10Dox down vs 48h-0Dox	-2.05958	0.000352101	0.00622929	-1.1464	72h-10Dox down vs 72h-0Dox	-4.92286
C1orf198	protein_coding	0.000168122	0.00338554	1.12765	24h-10Dox up vs 24h-0Dox	5.36977	0.00973632	0.017651	1.08054	48h-10Dox up vs 48h-0Dox	3.06892	0.773414	0.610226	-1.00717	72h-10Dox down vs 72h-0Dox	-0.294492
C1orf21	protein_coding	0.00363341	0.0238325	-1.14548	24h-10Dox down vs 24h-0Dox	-3.60187	0.00295551	0.0077234	-1.10422	48h-10Dox down vs 48h-0Dox	-3.71467	0.00426638	0.0330335	-1.07721	72h-10Dox down vs 72h-0Dox	-3.5145
C1orf213	?	0.514998	0.488958	1.05036	24h-10Dox up vs 24h-0Dox	0.670887	0.200212	0.149616	1.1371	48h-10Dox up vs 48h-0Dox	1.35553	0.447514	0.490731	1.06971	72h-10Dox up vs 72h-0Dox	0.785284
C1orf216	protein_coding	0.106341	0.206419	1.05686	24h-10Dox up vs 24h-0Dox	1.74596	0.0133337	0.0219656	1.08989	48h-10Dox up vs 48h-0Dox	2.8997	0.232229	0.364476	1.03667	72h-10Dox up vs 72h-0Dox	1.25826
C1orf220	lincRNA	0.0873605	0.18434	-1.31019	24h-10Dox down vs 24h-0Dox	-1.86134	0.758211	0.368463	1.05771	48h-10Dox up vs 48h-0Dox	0.314948	0.0257024	0.105089	-1.50318	72h-10Dox down vs 72h-0Dox	-2.54497
C1orf226	protein_coding	0.00626841	0.033393	1.16225	24h-10Dox up vs 24h-0Dox	3.30619	0.0857481	0.0812798	1.09325	48h-10Dox up vs 48h-0Dox	1.87216	0.519752	0.522104	-1.03165	72h-10Dox down vs 72h-0Dox	-0.663179
C1orf233	?	0.00125669	0.0121894	1.24941	24h-10Dox up vs 24h-0Dox	4.18879	0.300423	0.199793	1.06915	48h-10Dox up vs 48h-0Dox	1.08222	0.153754	0.294273	1.10804	72h-10Dox up vs 72h-0Dox	1.52265
C1orf27	protein_coding	0.388874	0.425261	-1.06542	24h-10Dox down vs 24h-0Dox	-0.894052	0.159357	0.127125	1.11172	48h-10Dox up vs 48h-0Dox	1.50039	0.413123	0.474242	-1.06154	72h-10Dox down vs 72h-0Dox	-0.847831
C1orf35	protein_coding	0.119371	0.220037	1.10733	24h-10Dox up vs 24h-0Dox	1.67703	0.258606	0.180119	-1.09923	48h-10Dox down vs 48h-0Dox	-1.18592	0.337566	0.432825	-1.09061	72h-10Dox down vs 72h-0Dox	-0.998889
C1orf43	protein_coding	0.614054	0.530881	1.00837	24h-10Dox up vs 24h-0Dox	0.517735	0.125798	0.107403	-1.02458	48h-10Dox down vs 48h-0Dox	-1.64545	0.887799	0.641795	1.00181	72h-10Dox up vs 72h-0Dox	0.144118
C1orf50	protein_coding	0.775334	0.586514	1.02603	24h-10Dox up vs 24h-0Dox	0.291919	0.219375	0.160052	1.13094	48h-10Dox up vs 48h-0Dox	1.29592	0.18372	0.322626	1.13987	72h-10Dox up vs 72h-0Dox	1.41072
C1orf52	protein_coding	0.126954	0.228431	1.07232	24h-10Dox up vs 24h-0Dox	1.63992	0.327844	0.212491	1.04318	48h-10Dox up vs 48h-0Dox	1.02002	0.552411	0.535035	1.02777	72h-10Dox up vs 72h-0Dox	0.611291
C1orf56	protein_coding	0.545232	0.502343	1.05388	24h-10Dox up vs 24h-0Dox	0.622546	0.780992	0.374841	-1.02473	48h-10Dox down vs 48h-0Dox	-0.284346	0.241835	0.372632	-1.10275	72h-10Dox down vs 72h-0Dox	-1.2312
C1orf61	protein_coding	0.1987	0.299181	1.14129	24h-10Dox up vs 24h-0Dox	1.36043	0.00918108	0.0169831	1.2639	48h-10Dox up vs 48h-0Dox	3.10052	0.0012338	0.0143973	1.27126	72h-10Dox up vs 72h-0Dox	4.19913
C1orf63	?	0.170901	0.272304	1.1162	24h-10Dox up vs 24h-0Dox	1.45656	0.00674209	0.0136683	1.3624	48h-10Dox up vs 48h-0Dox	3.26688	0.677368	0.58029	-1.03778	72h-10Dox down vs 72h-0Dox	-0.426396
C1orf74	protein_coding	0.69081	0.560331	1.02183	24h-10Dox up vs 24h-0Dox	0.407509	0.234765	0.168215	1.06802	48h-10Dox up vs 48h-0Dox	1.25103	0.815113	0.622528	-1.01216	72h-10Dox down vs 72h-0Dox	-0.239033
C1orf85	?	0.010587	0.0467507	1.10314	24h-10Dox up vs 24h-0Dox	3.02384	0.477966	0.275452	-1.0225	48h-10Dox down vs 48h-0Dox	-0.732435	0.00226438	0.0216338	1.11948	72h-10Dox up vs 72h-0Dox	3.86104
C1orf86	?	0.215567	0.312856	1.14865	24h-10Dox up vs 24h-0Dox	1.30742	0.904339	0.409666	-1.01535	48h-10Dox down vs 48h-0Dox	-0.122747	0.798889	0.617833	1.03198	72h-10Dox up vs 72h-0Dox	0.260507
C20orf112	?	0.038701	0.110599	1.06824	24h-10Dox up vs 24h-0Dox	2.32094	9.52569e-05	0.000746781	1.17741	48h-10Dox up vs 48h-0Dox	5.72532	0.00329355	0.0278074	1.10976	72h-10Dox up vs 72h-0Dox	3.65545
C20orf194	protein_coding	0.333093	0.394714	-1.03839	24h-10Dox down vs 24h-0Dox	-1.00855	0.00174107	0.00536648	1.14375	48h-10Dox up vs 48h-0Dox	4.00655	0.201627	0.338883	1.04217	72h-10Dox up vs 72h-0Dox	1.35097
C20orf196	protein_coding	0.399697	0.43014	1.09096	24h-10Dox up vs 24h-0Dox	0.873188	0.0148842	0.0237579	1.26727	48h-10Dox up vs 48h-0Dox	2.84045	0.254623	0.38207	1.07593	72h-10Dox up vs 72h-0Dox	1.19646
C20orf24	protein_coding	0.346672	0.402403	-1.05657	24h-10Dox down vs 24h-0Dox	-0.979492	0.0302825	0.0387764	1.18066	48h-10Dox up vs 48h-0Dox	2.45558	0.77151	0.609674	-1.0227	72h-10Dox down vs 72h-0Dox	-0.297047
C20orf27	protein_coding	0.00339151	0.0228341	1.22018	24h-10Dox up vs 24h-0Dox	3.63944	0.514562	0.288773	-1.04702	48h-10Dox down vs 48h-0Dox	-0.671597	0.94568	0.65729	-1.005	72h-10Dox down vs 72h-0Dox	-0.0695729
C20orf96	protein_coding	0.496201	0.479537	1.03693	24h-10Dox up vs 24h-0Dox	0.701782	0.531623	0.294809	1.0289	48h-10Dox up vs 48h-0Dox	0.64411	0.00573973	0.0401009	-1.1339	72h-10Dox down vs 72h-0Dox	-3.35379
C21orf119	?	0.0334826	0.100893	1.1765	24h-10Dox up vs 24h-0Dox	2.40059	0.0745152	0.0736414	1.18427	48h-10Dox up vs 48h-0Dox	1.95317	0.203868	0.340424	1.12651	72h-10Dox up vs 72h-0Dox	1.34381
C21orf2	protein_coding	0.231035	0.324583	1.14671	24h-10Dox up vs 24h-0Dox	1.26169	0.159953	0.127441	1.1789	48h-10Dox up vs 48h-0Dox	1.49806	0.974729	0.664955	1.00273	72h-10Dox up vs 72h-0Dox	0.0323447
C21orf33	protein_coding	0.353305	0.406163	1.02521	24h-10Dox up vs 24h-0Dox	0.965593	0.984613	0.430445	1.00051	48h-10Dox up vs 48h-0Dox	0.019692	0.382102	0.458783	1.02094	72h-10Dox up vs 72h-0Dox	0.907309
C21orf58	protein_coding	0.22548	0.32063	1.05401	24h-10Dox up vs 24h-0Dox	1.27782	0.837594	0.391048	-1.01225	48h-10Dox down vs 48h-0Dox	-0.209471	0.131952	0.271045	-1.11952	72h-10Dox down vs 72h-0Dox	-1.61651
C21orf59	protein_coding	0.6602	0.548774	-1.01692	24h-10Dox down vs 24h-0Dox	-0.450758	0.744312	0.364251	-1.0135	48h-10Dox down vs 48h-0Dox	-0.333772	0.933456	0.654235	1.00381	72h-10Dox up vs 72h-0Dox	0.0852654
C21orf91	protein_coding	0.172284	0.273638	1.19423	24h-10Dox up vs 24h-0Dox	1.45148	0.000314378	0.00168784	1.59162	48h-10Dox up vs 48h-0Dox	4.9903	0.000764344	0.0104312	1.46668	72h-10Dox up vs 72h-0Dox	4.47099
C22orf29	protein_coding	0.000345677	0.00518516	1.1276	24h-10Dox up vs 24h-0Dox	4.9338	0.0161805	0.0251911	1.08535	48h-10Dox up vs 48h-0Dox	2.79544	0.12727	0.265345	-1.04296	72h-10Dox down vs 72h-0Dox	-1.63842
C22orf34	lincRNA	0.760892	0.582269	-1.02419	24h-10Dox down vs 24h-0Dox	-0.31133	0.168759	0.132554	1.1414	48h-10Dox up vs 48h-0Dox	1.4645	0.434644	0.484479	1.08877	72h-10Dox up vs 72h-0Dox	0.808311
C22orf46	protein_coding	0.33355	0.394931	1.03791	24h-10Dox up vs 24h-0Dox	1.00756	0.307106	0.202887	1.04552	48h-10Dox up vs 48h-0Dox	1.06668	0.432462	0.484373	-1.03507	72h-10Dox down vs 72h-0Dox	-0.812259
C2CD2L	protein_coding	0.0146141	0.0585161	1.09443	24h-10Dox up vs 24h-0Dox	2.85032	0.332369	0.214361	1.02839	48h-10Dox up vs 48h-0Dox	1.01013	0.963691	0.662043	-1.00131	72h-10Dox down vs 72h-0Dox	-0.0464813
C2CD3	protein_coding	0.956376	0.634466	-1.0045	24h-10Dox down vs 24h-0Dox	-0.055856	0.449851	0.264606	-1.06346	48h-10Dox down vs 48h-0Dox	-0.78115	0.731578	0.597188	1.03029	72h-10Dox up vs 72h-0Dox	0.351131
C2CD5	protein_coding	0.17279	0.274153	-1.06144	24h-10Dox down vs 24h-0Dox	-1.44963	0.0213668	0.0306367	1.10368	48h-10Dox up vs 48h-0Dox	2.64522	0.690427	0.583951	-1.01395	72h-10Dox down vs 72h-0Dox	-0.408046
C2orf15	protein_coding	0.810628	0.59647	-1.0115	24h-10Dox down vs 24h-0Dox	-0.244958	0.546846	0.300307	1.03004	48h-10Dox up vs 48h-0Dox	0.620008	0.684266	0.582782	-1.02072	72h-10Dox down vs 72h-0Dox	-0.416684
C2orf42	protein_coding	0.16477	0.266729	1.07212	24h-10Dox up vs 24h-0Dox	1.47952	0.201357	0.150314	1.06277	48h-10Dox up vs 48h-0Dox	1.35184	0.581486	0.547704	1.02573	72h-10Dox up vs 72h-0Dox	0.566513
C2orf43	?	0.248838	0.33947	-1.04789	24h-10Dox down vs 24h-0Dox	-1.212	0.161726	0.128438	1.05326	48h-10Dox up vs 48h-0Dox	1.49118	0.651994	0.573009	1.01368	72h-10Dox up vs 72h-0Dox	0.462503
C2orf44	?	0.379225	0.419986	1.02893	24h-10Dox up vs 24h-0Dox	0.912991	0.00443176	0.0102037	1.11734	48h-10Dox up vs 48h-0Dox	3.49385	0.405002	0.469866	-1.02743	72h-10Dox down vs 72h-0Dox	-0.863101
C2orf47	?	0.112309	0.212725	1.09203	24h-10Dox up vs 24h-0Dox	1.71351	0.250179	0.175875	-1.07402	48h-10Dox down vs 48h-0Dox	-1.20837	0.681725	0.58163	-1.02712	72h-10Dox down vs 72h-0Dox	-0.420257
C2orf49	protein_coding	0.673126	0.553419	1.02596	24h-10Dox up vs 24h-0Dox	0.43239	0.139934	0.115649	1.08785	48h-10Dox up vs 48h-0Dox	1.58069	0.808753	0.620215	-1.01212	72h-10Dox down vs 72h-0Dox	-0.247437
C2orf68	protein_coding	0.712167	0.566663	1.01932	24h-10Dox up vs 24h-0Dox	0.377814	0.617807	0.324641	1.0283	48h-10Dox up vs 48h-0Dox	0.512199	0.396946	0.465728	-1.04276	72h-10Dox down vs 72h-0Dox	-0.878454
C2orf69	protein_coding	0.920294	0.625723	1.00807	24h-10Dox up vs 24h-0Dox	0.10219	0.0345721	0.0428141	1.2349	48h-10Dox up vs 48h-0Dox	2.38302	0.232407	0.364583	-1.11687	72h-10Dox down vs 72h-0Dox	-1.25775
C2orf74	protein_coding	0.429371	0.445993	1.18452	24h-10Dox up vs 24h-0Dox	0.817873	0.563407	0.306017	1.11132	48h-10Dox up vs 48h-0Dox	0.59421	0.69321	0.585234	-1.06661	72h-10Dox down vs 72h-0Dox	-0.404153
C2orf76	protein_coding	0.0270822	0.0879287	1.14548	24h-10Dox up vs 24h-0Dox	2.51651	0.245313	0.173291	1.06087	48h-10Dox up vs 48h-0Dox	1.22161	0.166795	0.30703	1.07324	72h-10Dox up vs 72h-0Dox	1.47185
C2orf81	protein_coding	0.247238	0.33818	1.09989	24h-10Dox up vs 24h-0Dox	1.21635	0.0033992	0.0085005	-1.39457	48h-10Dox down vs 48h-0Dox	-3.63821	0.413838	0.474827	1.11864	72h-10Dox up vs 72h-0Dox	0.846498
C3AR1	protein_coding	0.851042	0.607523	1.01983	24h-10Dox up vs 24h-0Dox	0.191884	0.424505	0.254441	1.08655	48h-10Dox up vs 48h-0Dox	0.826766	0.0139888	0.0711842	1.33563	72h-10Dox up vs 72h-0Dox	2.87387
C3orf14	protein_coding	0.630986	0.538013	-1.04174	24h-10Dox down vs 24h-0Dox	-0.49289	0.0108994	0.0190535	1.31036	48h-10Dox up vs 48h-0Dox	3.0082	0.232269	0.364476	-1.12306	72h-10Dox down vs 72h-0Dox	-1.25815
C3orf17	?	0.362219	0.410133	-1.05001	24h-10Dox down vs 24h-0Dox	-0.947205	0.0594386	0.06297	1.11241	48h-10Dox up vs 48h-0Dox	2.08175	0.66796	0.576962	-1.02213	72h-10Dox down vs 72h-0Dox	-0.439712
C3orf33	protein_coding	0.928842	0.627631	1.01194	24h-10Dox up vs 24h-0Dox	0.091195	0.00857481	0.0161534	1.37838	48h-10Dox up vs 48h-0Dox	3.1373	0.433842	0.484479	1.06742	72h-10Dox up vs 72h-0Dox	0.809759
C3orf38	protein_coding	0.790219	0.590772	-1.00906	24h-10Dox down vs 24h-0Dox	-0.272035	0.0026204	0.00711775	1.1393	48h-10Dox up vs 48h-0Dox	3.78066	0.865587	0.635687	-1.00653	72h-10Dox down vs 72h-0Dox	-0.172933
C3orf52	protein_coding	0.323006	0.388219	-1.04872	24h-10Dox down vs 24h-0Dox	-1.03071	0.00531231	0.0116163	1.15238	48h-10Dox up vs 48h-0Dox	3.39564	0.0267865	0.107626	1.1223	72h-10Dox up vs 72h-0Dox	2.52249
C3orf58	protein_coding	0.316976	0.384136	-1.06473	24h-10Dox down vs 24h-0Dox	-1.04419	0.00966061	0.0175486	1.22885	48h-10Dox up vs 48h-0Dox	3.07312	0.852284	0.632042	1.01468	72h-10Dox up vs 72h-0Dox	0.190263
C3orf62	protein_coding	0.18264	0.28333	1.05959	24h-10Dox up vs 24h-0Dox	1.41448	0.0406157	0.0479527	1.11371	48h-10Dox up vs 48h-0Dox	2.29428	0.467184	0.50033	1.03526	72h-10Dox up vs 72h-0Dox	0.750899
C3orf67	protein_coding	0.128478	0.22977	-1.06799	24h-10Dox down vs 24h-0Dox	-1.6327	0.250727	0.176117	-1.03744	48h-10Dox down vs 48h-0Dox	-1.20689	0.658502	0.574622	-1.01113	72h-10Dox down vs 72h-0Dox	-0.453183
C3orf70	protein_coding	0.440744	0.451699	-1.04516	24h-10Dox down vs 24h-0Dox	-0.797343	0.100936	0.0914938	1.07881	48h-10Dox up vs 48h-0Dox	1.7768	0.241366	0.372191	1.053	72h-10Dox up vs 72h-0Dox	1.2325
C4orf19	protein_coding	0.458387	0.460903	-1.03189	24h-10Dox down vs 24h-0Dox	-0.766161	0.678504	0.344393	1.01735	48h-10Dox up vs 48h-0Dox	0.424795	0.0506265	0.15637	1.11211	72h-10Dox up vs 72h-0Dox	2.17186
C4orf21	?	0.186502	0.287309	-1.0877	24h-10Dox down vs 24h-0Dox	-1.40113	0.087881	0.0827275	1.12014	48h-10Dox up vs 48h-0Dox	1.85789	0.249028	0.377924	-1.08304	72h-10Dox down vs 72h-0Dox	-1.21148
C4orf27	?	0.767594	0.584209	1.01958	24h-10Dox up vs 24h-0Dox	0.302306	0.0430935	0.0501843	1.16802	48h-10Dox up vs 48h-0Dox	2.26151	0.839417	0.629918	-1.01496	72h-10Dox down vs 72h-0Dox	-0.207084
C4orf29	?	0.460681	0.462088	-1.06642	24h-10Dox down vs 24h-0Dox	-0.762164	0.086468	0.081782	1.15083	48h-10Dox up vs 48h-0Dox	1.86731	0.0723344	0.192264	-1.12326	72h-10Dox down vs 72h-0Dox	-1.97018
C4orf3	protein_coding	0.221162	0.316872	1.10334	24h-10Dox up vs 24h-0Dox	1.29058	0.00412403	0.00970267	1.21986	48h-10Dox up vs 48h-0Dox	3.53294	0.724505	0.594867	-1.01699	72h-10Dox down vs 72h-0Dox	-0.360821
C4orf32	protein_coding	0.376677	0.418359	-1.10639	24h-10Dox down vs 24h-0Dox	-0.918048	0.0458188	0.0524146	1.20212	48h-10Dox up vs 48h-0Dox	2.22747	0.672285	0.578824	-1.03402	72h-10Dox down vs 72h-0Dox	-0.433581
C4orf33	protein_coding	0.627426	0.536225	1.02945	24h-10Dox up vs 24h-0Dox	0.498087	0.0299932	0.0385446	1.1601	48h-10Dox up vs 48h-0Dox	2.46082	0.689959	0.583856	-1.02329	72h-10Dox down vs 72h-0Dox	-0.4087
C4orf46	protein_coding	0.746242	0.577601	-1.01814	24h-10Dox down vs 24h-0Dox	-0.331151	0.817932	0.385465	-1.01459	48h-10Dox down vs 48h-0Dox	-0.235315	0.349337	0.440554	-1.07358	72h-10Dox down vs 72h-0Dox	-0.973885
C4orf48	protein_coding	0.927229	0.627216	-1.02533	24h-10Dox down vs 24h-0Dox	-0.0932693	0.703697	0.351804	1.155	48h-10Dox up vs 48h-0Dox	0.389547	0.891013	0.642706	-1.05196	72h-10Dox down vs 72h-0Dox	-0.13996
C5	protein_coding	0.226704	0.321381	-1.20654	24h-10Dox down vs 24h-0Dox	-1.27424	0.13277	0.111717	-1.27093	48h-10Dox down vs 48h-0Dox	-1.61275	0.440324	0.487384	1.10011	72h-10Dox up vs 72h-0Dox	0.798095
C5orf15	protein_coding	0.609665	0.529117	1.01301	24h-10Dox up vs 24h-0Dox	0.52423	1.09294e-05	0.000168431	1.19675	48h-10Dox up vs 48h-0Dox	7.19584	0.0467639	0.149742	1.05903	72h-10Dox up vs 72h-0Dox	2.21611
C5orf22	protein_coding	0.712269	0.566663	-1.01844	24h-10Dox down vs 24h-0Dox	-0.377672	0.260777	0.181124	1.05985	48h-10Dox up vs 48h-0Dox	1.18023	0.545109	0.533003	-1.03002	72h-10Dox down vs 72h-0Dox	-0.622739
C5orf24	protein_coding	0.543397	0.501391	-1.02846	24h-10Dox down vs 24h-0Dox	-0.625435	0.0088007	0.0164244	1.1446	48h-10Dox up vs 48h-0Dox	3.1233	0.916332	0.649654	-1.00433	72h-10Dox down vs 72h-0Dox	-0.10729
C5orf28	?	0.92542	0.626939	1.00792	24h-10Dox up vs 24h-0Dox	0.0955947	0.052433	0.0575992	1.18581	48h-10Dox up vs 48h-0Dox	2.15224	0.674689	0.579638	-1.03225	72h-10Dox down vs 72h-0Dox	-0.43018
C5orf34	protein_coding	0.874634	0.614893	-1.00713	24h-10Dox down vs 24h-0Dox	-0.16118	0.334127	0.215071	1.05447	48h-10Dox up vs 48h-0Dox	1.00631	0.0315031	0.118527	-1.16542	72h-10Dox down vs 72h-0Dox	-2.43397
C5orf42	protein_coding	0.925278	0.626939	-1.0176	24h-10Dox down vs 24h-0Dox	-0.0957777	0.679307	0.344521	1.05981	48h-10Dox up vs 48h-0Dox	0.423662	0.23665	0.367791	1.15359	72h-10Dox up vs 72h-0Dox	1.2457
C5orf45	?	0.105369	0.205403	-1.11019	24h-10Dox down vs 24h-0Dox	-1.75141	0.384016	0.237852	-1.06876	48h-10Dox down vs 48h-0Dox	-0.903546	0.00491618	0.0362667	-1.24908	72h-10Dox down vs 72h-0Dox	-3.4376
C5orf51	protein_coding	0.802815	0.594158	-1.02444	24h-10Dox down vs 24h-0Dox	-0.2553	0.0256694	0.0347448	1.21825	48h-10Dox up vs 48h-0Dox	2.54567	0.846976	0.630825	1.01425	72h-10Dox up vs 72h-0Dox	0.197194
C5orf54	?	0.861186	0.611085	1.01446	24h-10Dox up vs 24h-0Dox	0.178659	0.00238706	0.00665902	1.39157	48h-10Dox up vs 48h-0Dox	3.83196	0.317123	0.421309	-1.09181	72h-10Dox down vs 72h-0Dox	-1.04386
C5orf55	?	0.599543	0.525165	1.04869	24h-10Dox up vs 24h-0Dox	0.539301	0.940392	0.419473	1.00858	48h-10Dox up vs 48h-0Dox	0.0763581	0.612106	0.558941	-1.07278	72h-10Dox down vs 72h-0Dox	-0.520615
C6orf1	protein_coding	0.00569742	0.031405	1.14774	24h-10Dox up vs 24h-0Dox	3.35779	0.153532	0.12371	1.07592	48h-10Dox up vs 48h-0Dox	1.52355	0.396853	0.465728	1.04805	72h-10Dox up vs 72h-0Dox	0.878633
C6orf106	protein_coding	0.354579	0.406473	1.02371	24h-10Dox up vs 24h-0Dox	0.962945	0.000261501	0.00147349	-1.10431	48h-10Dox down vs 48h-0Dox	-5.1007	0.00169892	0.0175804	-1.06828	72h-10Dox down vs 72h-0Dox	-4.02018
C6orf120	protein_coding	0.941034	0.630644	-1.00668	24h-10Dox down vs 24h-0Dox	-0.0755348	0.109136	0.0966426	1.14672	48h-10Dox up vs 48h-0Dox	1.73057	0.0764519	0.198771	-1.11552	72h-10Dox down vs 72h-0Dox	-1.93844
C6orf141	protein_coding	0.292034	0.368205	-1.12982	24h-10Dox down vs 24h-0Dox	-1.10209	0.149731	0.121519	-1.17292	48h-10Dox down vs 48h-0Dox	-1.53907	0.00244393	0.0225692	-1.31509	72h-10Dox down vs 72h-0Dox	-3.819
C6orf211	?	0.651819	0.545831	-1.0387	24h-10Dox down vs 24h-0Dox	-0.462756	0.0387716	0.0463479	1.19552	48h-10Dox up vs 48h-0Dox	2.31994	0.578459	0.546778	-1.04404	72h-10Dox down vs 72h-0Dox	-0.571118
C6orf226	protein_coding	0.00931122	0.0428591	1.39903	24h-10Dox up vs 24h-0Dox	3.09295	0.107465	0.0956655	1.29719	48h-10Dox up vs 48h-0Dox	1.73973	0.720423	0.593955	-1.05835	72h-10Dox down vs 72h-0Dox	-0.366431
C6orf57	?	0.68027	0.555996	1.06434	24h-10Dox up vs 24h-0Dox	0.422306	0.0463621	0.052885	1.31768	48h-10Dox up vs 48h-0Dox	2.22092	0.668742	0.577244	-1.03024	72h-10Dox down vs 72h-0Dox	-0.438602
C6orf62	protein_coding	0.678831	0.555296	1.02227	24h-10Dox up vs 24h-0Dox	0.424334	0.00185083	0.00557785	1.27529	48h-10Dox up vs 48h-0Dox	3.97259	0.691665	0.584449	1.02735	72h-10Dox up vs 72h-0Dox	0.406313
C6orf89	protein_coding	0.466021	0.464382	1.02977	24h-10Dox up vs 24h-0Dox	0.752906	0.0626343	0.0652526	1.05592	48h-10Dox up vs 48h-0Dox	2.05214	0.000149586	0.00336381	1.13034	72h-10Dox up vs 72h-0Dox	5.44198
C7orf13	?	0.43454	0.448769	1.07435	24h-10Dox up vs 24h-0Dox	0.808498	0.29433	0.196907	1.12306	48h-10Dox up vs 48h-0Dox	1.09661	0.442475	0.488384	1.09636	72h-10Dox up vs 72h-0Dox	0.794248
C7orf25	protein_coding	0.904318	0.622296	1.02415	24h-10Dox up vs 24h-0Dox	0.122774	0.796749	0.379447	1.05694	48h-10Dox up vs 48h-0Dox	0.263349	0.223013	0.356763	-1.3121	72h-10Dox down vs 72h-0Dox	-1.28508
C7orf26	protein_coding	0.625333	0.535397	1.01617	24h-10Dox up vs 24h-0Dox	0.501149	0.29092	0.195606	-1.03907	48h-10Dox down vs 48h-0Dox	-1.10477	0.185151	0.323965	-1.05248	72h-10Dox down vs 72h-0Dox	-1.40577
C7orf31	protein_coding	0.232123	0.325482	1.05308	24h-10Dox up vs 24h-0Dox	1.25856	0.0244347	0.0336568	1.1079	48h-10Dox up vs 48h-0Dox	2.57246	0.84363	0.630661	-1.00621	72h-10Dox down vs 72h-0Dox	-0.20157
C7orf43	protein_coding	0.0134092	0.0551004	1.13872	24h-10Dox up vs 24h-0Dox	2.89666	0.237095	0.169354	1.07092	48h-10Dox up vs 48h-0Dox	1.24444	0.668909	0.577327	1.02695	72h-10Dox up vs 72h-0Dox	0.438365
C7orf49	protein_coding	0.3931	0.427478	1.02008	24h-10Dox up vs 24h-0Dox	0.885858	0.20805	0.153846	-1.03507	48h-10Dox down vs 48h-0Dox	-1.33061	0.304176	0.413483	1.03244	72h-10Dox up vs 72h-0Dox	1.07346
C7orf50	protein_coding	0.00110928	0.0111757	1.25517	24h-10Dox up vs 24h-0Dox	4.2591	0.703044	0.351632	1.02421	48h-10Dox up vs 48h-0Dox	0.390454	0.621529	0.56255	1.03299	72h-10Dox up vs 72h-0Dox	0.506726
C7orf55	?	0.513274	0.488454	1.06296	24h-10Dox up vs 24h-0Dox	0.673694	0.125533	0.107205	1.13385	48h-10Dox up vs 48h-0Dox	1.64672	0.316389	0.420936	-1.07613	72h-10Dox down vs 72h-0Dox	-1.04552
C7orf55-LUC7L2	protein_coding	0.789316	0.590479	-1.02293	24h-10Dox down vs 24h-0Dox	-0.273238	0.0822546	0.0790577	1.17645	48h-10Dox up vs 48h-0Dox	1.89626	0.270267	0.392768	-1.1065	72h-10Dox down vs 72h-0Dox	-1.15577
C7orf57	protein_coding	0.463682	0.463637	-1.10327	24h-10Dox down vs 24h-0Dox	-0.756952	0.181366	0.13942	1.24728	48h-10Dox up vs 48h-0Dox	1.41894	0.289786	0.404452	-1.18036	72h-10Dox down vs 72h-0Dox	-1.1075
C7orf60	?	0.163371	0.265186	-1.11597	24h-10Dox down vs 24h-0Dox	-1.48485	0.0300749	0.0386264	1.19172	48h-10Dox up vs 48h-0Dox	2.45934	0.518862	0.521813	-1.04707	72h-10Dox down vs 72h-0Dox	-0.664619
C7orf73	protein_coding	0.423573	0.443082	1.02919	24h-10Dox up vs 24h-0Dox	0.828476	0.00245935	0.00679557	1.14778	48h-10Dox up vs 48h-0Dox	3.81554	0.118606	0.255153	1.06586	72h-10Dox up vs 72h-0Dox	1.68089
C8orf33	protein_coding	0.179414	0.28038	-1.03943	24h-10Dox down vs 24h-0Dox	-1.42581	0.0214587	0.0306998	-1.07481	48h-10Dox down vs 48h-0Dox	-2.6429	0.0469332	0.149811	-1.06276	72h-10Dox down vs 72h-0Dox	-2.2141
C8orf37	protein_coding	0.361682	0.40978	-1.0465	24h-10Dox down vs 24h-0Dox	-0.948304	0.1807	0.139092	1.0649	48h-10Dox up vs 48h-0Dox	1.42128	0.338328	0.43324	-1.03863	72h-10Dox down vs 72h-0Dox	-0.99725
C8orf44	protein_coding	0.901217	0.621569	1.01783	24h-10Dox up vs 24h-0Dox	0.126776	0.363243	0.228701	1.12173	48h-10Dox up vs 48h-0Dox	0.945113	0.618369	0.560999	-1.0519	72h-10Dox down vs 72h-0Dox	-0.511373
C8orf58	protein_coding	0.313551	0.382254	1.02657	24h-10Dox up vs 24h-0Dox	1.05194	0.240277	0.170913	1.04052	48h-10Dox up vs 48h-0Dox	1.23552	0.0581176	0.169054	-1.06285	72h-10Dox down vs 72h-0Dox	-2.09442
C8orf59	protein_coding	0.166343	0.268	-1.08278	24h-10Dox down vs 24h-0Dox	-1.47356	0.423417	0.254003	-1.0439	48h-10Dox down vs 48h-0Dox	-0.828763	0.215416	0.350633	-1.06913	72h-10Dox down vs 72h-0Dox	-1.30788
C8orf76	protein_coding	0.579934	0.516926	1.03961	24h-10Dox up vs 24h-0Dox	0.568872	0.292636	0.196183	1.08038	48h-10Dox up vs 48h-0Dox	1.10066	0.839301	0.629918	1.01571	72h-10Dox up vs 72h-0Dox	0.207235
C8orf82	protein_coding	0.216759	0.31363	1.12756	24h-10Dox up vs 24h-0Dox	1.3038	0.754986	0.367425	1.034	48h-10Dox up vs 48h-0Dox	0.319304	0.721229	0.594163	1.03765	72h-10Dox up vs 72h-0Dox	0.365322
C8orf88	protein_coding	0.558515	0.50762	1.04176	24h-10Dox up vs 24h-0Dox	0.601787	0.0251783	0.0343414	1.21628	48h-10Dox up vs 48h-0Dox	2.55617	0.377474	0.455878	-1.07678	72h-10Dox down vs 72h-0Dox	-0.916464
C9orf114	?	0.000681792	0.00813793	1.12343	24h-10Dox up vs 24h-0Dox	4.53665	0.791435	0.377758	1.00806	48h-10Dox up vs 48h-0Dox	0.270416	0.836876	0.629329	-1.00669	72h-10Dox down vs 72h-0Dox	-0.210413
C9orf129	protein_coding	0.80786	0.595624	-1.01169	24h-10Dox down vs 24h-0Dox	-0.248619	0.0381751	0.0459071	-1.12218	48h-10Dox down vs 48h-0Dox	-2.32849	0.0236153	0.0998564	1.14607	72h-10Dox up vs 72h-0Dox	2.59098
C9orf142	protein_coding	0.0540225	0.136056	1.19812	24h-10Dox up vs 24h-0Dox	2.1355	0.783352	0.375524	1.03023	48h-10Dox up vs 48h-0Dox	0.281194	0.942808	0.656283	-1.00764	72h-10Dox down vs 72h-0Dox	-0.0732574
C9orf156	?	0.292122	0.368245	1.04774	24h-10Dox up vs 24h-0Dox	1.10189	0.0781133	0.076085	1.08781	48h-10Dox up vs 48h-0Dox	1.92607	0.552009	0.535035	-1.02853	72h-10Dox down vs 72h-0Dox	-0.61192
C9orf16	protein_coding	0.0332221	0.100394	1.30602	24h-10Dox up vs 24h-0Dox	2.40487	0.30857	0.203605	1.12262	48h-10Dox up vs 48h-0Dox	1.06331	0.0811435	0.205567	1.20556	72h-10Dox up vs 72h-0Dox	1.90412
C9orf3	protein_coding	0.298273	0.37234	1.04498	24h-10Dox up vs 24h-0Dox	1.08727	0.176947	0.13695	-1.0774	48h-10Dox down vs 48h-0Dox	-1.43459	0.998655	0.669013	-1.0001	72h-10Dox down vs 72h-0Dox	-0.00172106
C9orf37	?	0.158881	0.260562	1.09565	24h-10Dox up vs 24h-0Dox	1.50226	0.306272	0.20261	1.07509	48h-10Dox up vs 48h-0Dox	1.06861	0.976189	0.665007	-1.00192	72h-10Dox down vs 72h-0Dox	-0.0304754
C9orf40	protein_coding	0.501665	0.482322	1.06101	24h-10Dox up vs 24h-0Dox	0.692732	0.0466732	0.0531547	1.26977	48h-10Dox up vs 48h-0Dox	2.2172	0.897495	0.645026	-1.01359	72h-10Dox down vs 72h-0Dox	-0.131583
C9orf41	?	0.28548	0.363772	-1.10827	24h-10Dox down vs 24h-0Dox	-1.11793	0.0831231	0.0797369	1.17622	48h-10Dox up vs 48h-0Dox	1.89018	0.335552	0.431999	-1.08396	72h-10Dox down vs 72h-0Dox	-1.00323
C9orf69	protein_coding	0.365362	0.411605	1.05005	24h-10Dox up vs 24h-0Dox	0.940798	0.666713	0.341105	-1.02544	48h-10Dox down vs 48h-0Dox	-0.441484	0.505117	0.516791	1.04179	72h-10Dox up vs 72h-0Dox	0.687043
C9orf72	protein_coding	0.627385	0.536225	1.03928	24h-10Dox up vs 24h-0Dox	0.498147	0.00149244	0.00482184	1.31988	48h-10Dox up vs 48h-0Dox	4.09243	0.877133	0.638903	1.00937	72h-10Dox up vs 72h-0Dox	0.157937
C9orf78	protein_coding	0.33816	0.397553	-1.01678	24h-10Dox down vs 24h-0Dox	-0.997612	0.00474111	0.0107287	-1.06185	48h-10Dox down vs 48h-0Dox	-3.45725	0.241305	0.372181	-1.02475	72h-10Dox down vs 72h-0Dox	-1.23267
C9orf85	protein_coding	0.672111	0.553076	-1.01947	24h-10Dox down vs 24h-0Dox	-0.433828	0.0104727	0.0185195	1.16005	48h-10Dox up vs 48h-0Dox	3.02969	0.602158	0.5556	1.0251	72h-10Dox up vs 72h-0Dox	0.535395
C9orf89	?	0.124558	0.225846	1.07809	24h-10Dox up vs 24h-0Dox	1.65143	0.842653	0.392527	-1.0091	48h-10Dox down vs 48h-0Dox	-0.202847	0.702984	0.588548	1.01984	72h-10Dox up vs 72h-0Dox	0.390537
C9orf9	?	0.372299	0.416117	-1.06023	24h-10Dox down vs 24h-0Dox	-0.926792	0.877203	0.401579	1.01026	48h-10Dox up vs 48h-0Dox	0.157847	0.246194	0.375931	1.07194	72h-10Dox up vs 72h-0Dox	1.21919
C9orf91	?	0.773372	0.586214	1.01127	24h-10Dox up vs 24h-0Dox	0.294549	0.943071	0.419937	1.0022	48h-10Dox up vs 48h-0Dox	0.0729205	0.0245355	0.102287	-1.06588	72h-10Dox down vs 72h-0Dox	-2.57022
CA11	protein_coding	0.0101041	0.0453756	1.15652	24h-10Dox up vs 24h-0Dox	3.04897	0.03025	0.038758	1.09688	48h-10Dox up vs 48h-0Dox	2.45617	0.025825	0.105293	1.08006	72h-10Dox up vs 72h-0Dox	2.54238
CA13	protein_coding	0.139169	0.241493	1.12886	24h-10Dox up vs 24h-0Dox	1.58404	0.000555847	0.00248065	1.4215	48h-10Dox up vs 48h-0Dox	4.65479	0.686683	0.583019	-1.02826	72h-10Dox down vs 72h-0Dox	-0.413291
CA5B	protein_coding	0.822353	0.600315	-1.01932	24h-10Dox down vs 24h-0Dox	-0.22949	0.486154	0.278526	1.06063	48h-10Dox up vs 48h-0Dox	0.718584	0.802514	0.618631	1.01997	72h-10Dox up vs 72h-0Dox	0.255699
CA5BP1	transcribed_unprocessed_pseudogene	0.228978	0.323305	1.05458	24h-10Dox up vs 24h-0Dox	1.26762	0.0506562	0.0561587	-1.09711	48h-10Dox down vs 48h-0Dox	-2.17153	0.258207	0.38499	-1.06136	72h-10Dox down vs 72h-0Dox	-1.18697
CA8	protein_coding	0.00669099	0.0348393	-1.09572	24h-10Dox down vs 24h-0Dox	-3.27098	0.594087	0.31625	-1.01902	48h-10Dox down vs 48h-0Dox	-0.547477	0.0108846	0.0606051	-1.09326	72h-10Dox down vs 72h-0Dox	-3.00893
CAAP1	protein_coding	0.00703088	0.0360049	1.09389	24h-10Dox up vs 24h-0Dox	3.24426	0.0536788	0.0585612	1.05507	48h-10Dox up vs 48h-0Dox	2.13908	0.0156692	0.0768819	1.0683	72h-10Dox up vs 72h-0Dox	2.81275
CAB39	protein_coding	0.6183	0.532824	-1.02453	24h-10Dox down vs 24h-0Dox	-0.511474	0.00415597	0.00974697	1.1923	48h-10Dox up vs 48h-0Dox	3.52875	0.731604	0.597188	1.01916	72h-10Dox up vs 72h-0Dox	0.351095
CAB39L	protein_coding	0.493458	0.478199	-1.04732	24h-10Dox down vs 24h-0Dox	-0.706349	0.00665311	0.0135616	1.19547	48h-10Dox up vs 48h-0Dox	3.27405	0.678044	0.58035	1.0175	72h-10Dox up vs 72h-0Dox	0.425443
CABIN1	processed_transcript	0.343775	0.400987	1.06565	24h-10Dox up vs 24h-0Dox	0.985622	0.123055	0.105823	-1.09805	48h-10Dox down vs 48h-0Dox	-1.65875	0.344883	0.437244	1.0525	72h-10Dox up vs 72h-0Dox	0.983274
CABLES1	protein_coding	3.66139e-05	0.00139106	-1.18562	24h-10Dox down vs 24h-0Dox	-6.35054	1.00808e-08	1.26603e-06	-1.48718	48h-10Dox down vs 48h-0Dox	-13.7957	4.65133e-09	2.05135e-06	-1.40724	72h-10Dox down vs 72h-0Dox	-14.766
CABLES2	protein_coding	0.000972677	0.0101847	1.13924	24h-10Dox up vs 24h-0Dox	4.33351	0.0710626	0.0712615	1.0715	48h-10Dox up vs 48h-0Dox	1.98033	0.364434	0.448389	1.03532	72h-10Dox up vs 72h-0Dox	0.942686
CABYR	protein_coding	0.000742982	0.00857843	-1.21938	24h-10Dox down vs 24h-0Dox	-4.48724	0.0600092	0.0633793	-1.07438	48h-10Dox down vs 48h-0Dox	-2.07635	0.00122579	0.0143547	-1.11652	72h-10Dox down vs 72h-0Dox	-4.2028
CACHD1	protein_coding	0.30854	0.379374	-1.07964	24h-10Dox down vs 24h-0Dox	-1.06338	0.683169	0.345534	1.02526	48h-10Dox up vs 48h-0Dox	0.418226	0.143685	0.284021	1.09822	72h-10Dox up vs 72h-0Dox	1.56446
CACNA1C	protein_coding	0.880705	0.616554	-1.04085	24h-10Dox down vs 24h-0Dox	-0.153306	0.00139347	0.00462924	-1.5027	48h-10Dox down vs 48h-0Dox	-4.13082	0.972078	0.664199	1.00153	72h-10Dox up vs 72h-0Dox	0.0357387
CACNA1H	protein_coding	0.368296	0.413389	1.37984	24h-10Dox up vs 24h-0Dox	0.934852	0.0595398	0.0630439	1.42844	48h-10Dox up vs 48h-0Dox	2.08079	0.00117959	0.01403	1.33934	72h-10Dox up vs 72h-0Dox	4.22443
CACNA2D1	protein_coding	0.564095	0.510011	-1.04927	24h-10Dox down vs 24h-0Dox	-0.593148	0.102429	0.0924025	1.15694	48h-10Dox up vs 48h-0Dox	1.76814	0.171267	0.311422	1.12051	72h-10Dox up vs 72h-0Dox	1.45521
CACNB1	protein_coding	0.0575308	0.141269	1.1275	24h-10Dox up vs 24h-0Dox	2.10014	0.0732822	0.0728613	1.11048	48h-10Dox up vs 48h-0Dox	1.96273	0.55801	0.537252	-1.02717	72h-10Dox down vs 72h-0Dox	-0.60257
CACNB3	protein_coding	0.000270609	0.00444405	1.2186	24h-10Dox up vs 24h-0Dox	5.08009	0.00105094	0.00381591	1.18016	48h-10Dox up vs 48h-0Dox	4.28964	0.0166898	0.0804462	1.09712	72h-10Dox up vs 72h-0Dox	2.77872
CACNG7	protein_coding	0.00627772	0.0334052	1.3591	24h-10Dox up vs 24h-0Dox	3.30539	0.0145944	0.0234867	1.26266	48h-10Dox up vs 48h-0Dox	2.85105	0.0082678	0.0505385	1.23316	72h-10Dox up vs 72h-0Dox	3.15693
CACNG8	protein_coding	0.48004	0.471871	1.10971	24h-10Dox up vs 24h-0Dox	0.728912	0.481724	0.276771	1.11132	48h-10Dox up vs 48h-0Dox	0.726061	0.214743	0.35023	1.19035	72h-10Dox up vs 72h-0Dox	1.30993
CACTIN	protein_coding	0.28827	0.365795	1.08121	24h-10Dox up vs 24h-0Dox	1.11115	0.471381	0.272922	-1.06157	48h-10Dox down vs 48h-0Dox	-0.74368	0.596078	0.553317	1.05069	72h-10Dox up vs 72h-0Dox	0.54449
CACTIN-AS1	antisense	0.33383	0.395145	1.15725	24h-10Dox up vs 24h-0Dox	1.00696	0.965301	0.425694	1.00794	48h-10Dox up vs 48h-0Dox	0.0444196	0.560119	0.537993	-1.10966	72h-10Dox down vs 72h-0Dox	-0.599299
CACUL1	protein_coding	0.598205	0.524283	-1.02151	24h-10Dox down vs 24h-0Dox	-0.541302	0.00718866	0.0142859	1.11518	48h-10Dox up vs 48h-0Dox	3.23229	0.715361	0.59315	1.01233	72h-10Dox up vs 72h-0Dox	0.373404
CACYBP	protein_coding	0.0045428	0.0273516	-1.06254	24h-10Dox down vs 24h-0Dox	-3.48043	0.00627674	0.0130457	-1.06558	48h-10Dox down vs 48h-0Dox	-3.30548	0.511943	0.519148	-1.01605	72h-10Dox down vs 72h-0Dox	-0.675862
CACYBPP2	processed_pseudogene	0.0613538	0.146963	-1.07301	24h-10Dox down vs 24h-0Dox	-2.06383	0.649856	0.335591	1.01784	48h-10Dox up vs 48h-0Dox	0.465575	0.489672	0.509299	-1.03164	72h-10Dox down vs 72h-0Dox	-0.712677
CAD	protein_coding	0.993967	0.644388	-1.00031	24h-10Dox down vs 24h-0Dox	-0.00772011	0.106396	0.0950176	-1.07545	48h-10Dox down vs 48h-0Dox	-1.74566	0.89901	0.645424	1.00541	72h-10Dox up vs 72h-0Dox	0.129625
CADM1	protein_coding	0.000638428	0.00778621	1.11285	24h-10Dox up vs 24h-0Dox	4.57455	1.64513e-06	4.57076e-05	1.28334	48h-10Dox up vs 48h-0Dox	8.66495	0.00312597	0.0267878	1.17455	72h-10Dox up vs 72h-0Dox	3.68398
CADM3	protein_coding	0.00312272	0.0216997	1.07541	24h-10Dox up vs 24h-0Dox	3.68455	0.00787195	0.0152609	1.06892	48h-10Dox up vs 48h-0Dox	3.18336	3.01853e-05	0.00105297	1.1872	72h-10Dox up vs 72h-0Dox	6.48122
CADM4	protein_coding	0.0276367	0.0891473	1.02795	24h-10Dox up vs 24h-0Dox	2.50547	1.03857e-05	0.000162768	1.08464	48h-10Dox up vs 48h-0Dox	7.233	1.38269e-09	9.74994e-07	1.22847	72h-10Dox up vs 72h-0Dox	16.4128
CADPS	protein_coding	0.219493	0.315859	-1.10349	24h-10Dox down vs 24h-0Dox	-1.29556	0.023926	0.0331486	-1.16346	48h-10Dox down vs 48h-0Dox	-2.58388	0.205528	0.341693	-1.04981	72h-10Dox down vs 72h-0Dox	-1.33854
CADPS2	protein_coding	0.503683	0.48342	-1.0667	24h-10Dox down vs 24h-0Dox	-0.689402	0.554107	0.302742	1.05933	48h-10Dox up vs 48h-0Dox	0.608645	0.870728	0.637148	-1.01492	72h-10Dox down vs 72h-0Dox	-0.166251
CALB2	protein_coding	0.389462	0.425497	-1.04772	24h-10Dox down vs 24h-0Dox	-0.892908	0.421004	0.253144	1.08579	48h-10Dox up vs 48h-0Dox	0.833205	0.282259	0.399779	1.49768	72h-10Dox up vs 72h-0Dox	1.12581
CALCOCO1	protein_coding	0.000925972	0.00990229	1.14766	24h-10Dox up vs 24h-0Dox	4.36147	0.000239947	0.00138831	1.14999	48h-10Dox up vs 48h-0Dox	5.15261	0.000891187	0.0114809	1.09558	72h-10Dox up vs 72h-0Dox	4.38326
CALCOCO2	protein_coding	0.00940651	0.0431169	1.05889	24h-10Dox up vs 24h-0Dox	3.08747	0.00023508	0.00137255	1.09699	48h-10Dox up vs 48h-0Dox	5.16501	0.019515	0.0892757	1.0512	72h-10Dox up vs 72h-0Dox	2.69427
CALD1	protein_coding	0.916651	0.624907	-1.00205	24h-10Dox down vs 24h-0Dox	-0.106879	0.253558	0.177636	1.02261	48h-10Dox up vs 48h-0Dox	1.1993	0.208918	0.345532	1.02368	72h-10Dox up vs 72h-0Dox	1.3279
CALHM2	protein_coding	0.000388275	0.00562055	1.13423	24h-10Dox up vs 24h-0Dox	4.86496	0.326241	0.211731	-1.02744	48h-10Dox down vs 48h-0Dox	-1.02355	0.571796	0.54376	-1.01602	72h-10Dox down vs 72h-0Dox	-0.581299
CALM1	protein_coding	0.362307	0.410133	-1.02788	24h-10Dox down vs 24h-0Dox	-0.947025	0.000734481	0.0029964	1.13906	48h-10Dox up vs 48h-0Dox	4.49385	0.460689	0.498031	1.0229	72h-10Dox up vs 72h-0Dox	0.76215
CALM2	protein_coding	0.525351	0.493293	1.03641	24h-10Dox up vs 24h-0Dox	0.654155	0.025664	0.0347448	1.18594	48h-10Dox up vs 48h-0Dox	2.54578	0.549766	0.53434	-1.04065	72h-10Dox down vs 72h-0Dox	-0.615428
CALM2P1	processed_pseudogene	0.159403	0.2611	1.08444	24h-10Dox up vs 24h-0Dox	1.50021	0.014169	0.0229405	-1.25134	48h-10Dox down vs 48h-0Dox	-2.86698	0.742112	0.600028	-1.0314	72h-10Dox down vs 72h-0Dox	-0.336762
CALM2P2	processed_pseudogene	0.377876	0.418861	1.03881	24h-10Dox up vs 24h-0Dox	0.915665	0.0378338	0.0456185	-1.12074	48h-10Dox down vs 48h-0Dox	-2.33344	0.76874	0.60863	-1.01558	72h-10Dox down vs 72h-0Dox	-0.300766
CALM2P3	processed_pseudogene	0.81215	0.596985	1.01029	24h-10Dox up vs 24h-0Dox	0.242946	0.00518769	0.0114143	1.18015	48h-10Dox up vs 48h-0Dox	3.40849	0.996405	0.668494	1.00021	72h-10Dox up vs 72h-0Dox	0.00460022
CALM2P4	processed_pseudogene	0.828969	0.601374	-1.01855	24h-10Dox down vs 24h-0Dox	-0.220789	0.518616	0.290312	1.07933	48h-10Dox up vs 48h-0Dox	0.665017	0.528984	0.526159	1.07789	72h-10Dox up vs 72h-0Dox	0.648328
CALM3	protein_coding	3.76102e-06	0.000342378	1.18166	24h-10Dox up vs 24h-0Dox	7.99977	0.00950798	0.0173698	1.07143	48h-10Dox up vs 48h-0Dox	3.08169	0.00114335	0.0136814	1.10891	72h-10Dox up vs 72h-0Dox	4.24203
CALML4	protein_coding	0.320935	0.386621	-1.11615	24h-10Dox down vs 24h-0Dox	-1.03532	0.425067	0.254638	-1.07816	48h-10Dox down vs 48h-0Dox	-0.825734	0.191502	0.329586	-1.13571	72h-10Dox down vs 72h-0Dox	-1.38419
CALR	protein_coding	0.443772	0.453206	1.01379	24h-10Dox up vs 24h-0Dox	0.791935	0.00855702	0.0161304	-1.05698	48h-10Dox down vs 48h-0Dox	-3.13842	0.00357065	0.029277	1.0807	72h-10Dox up vs 72h-0Dox	3.61137
CALU	protein_coding	0.841672	0.605029	-1.005	24h-10Dox down vs 24h-0Dox	-0.204132	0.00106583	0.003846	1.10152	48h-10Dox up vs 48h-0Dox	4.28169	0.519569	0.522054	1.01483	72h-10Dox up vs 72h-0Dox	0.663475
CAMK1	protein_coding	0.000175118	0.00346692	1.53851	24h-10Dox up vs 24h-0Dox	5.34468	0.00930619	0.0171282	1.2927	48h-10Dox up vs 48h-0Dox	3.09324	0.000821932	0.0109047	1.35138	72h-10Dox up vs 72h-0Dox	4.42941
CAMK2D	protein_coding	0.153008	0.255237	1.07323	24h-10Dox up vs 24h-0Dox	1.52567	0.000723899	0.00296836	1.30445	48h-10Dox up vs 48h-0Dox	4.50218	0.0206045	0.0921068	1.17273	72h-10Dox up vs 72h-0Dox	2.66489
CAMK2G	protein_coding	0.0478443	0.12575	1.03465	24h-10Dox up vs 24h-0Dox	2.2034	0.000516782	0.002383	1.08592	48h-10Dox up vs 48h-0Dox	4.6972	0.522915	0.523977	1.01255	72h-10Dox up vs 72h-0Dox	0.658074
CAMK2N1	protein_coding	0.00167562	0.014483	-1.09406	24h-10Dox down vs 24h-0Dox	-4.02786	0.323428	0.210332	1.02494	48h-10Dox up vs 48h-0Dox	1.02977	0.00166103	0.0172789	-1.10803	72h-10Dox down vs 72h-0Dox	-4.03273
CAMK2N2	protein_coding	0.71928	0.568832	-1.02271	24h-10Dox down vs 24h-0Dox	-0.368004	0.139583	0.115418	-1.12049	48h-10Dox down vs 48h-0Dox	-1.58222	0.584242	0.548776	1.05467	72h-10Dox up vs 72h-0Dox	0.562331
CAMK4	protein_coding	0.18085	0.281349	1.07541	24h-10Dox up vs 24h-0Dox	1.42075	0.0702029	0.0705997	1.0992	48h-10Dox up vs 48h-0Dox	1.98728	0.69835	0.587131	1.01783	72h-10Dox up vs 72h-0Dox	0.396983
CAMKK1	protein_coding	0.157291	0.259248	1.10283	24h-10Dox up vs 24h-0Dox	1.50852	0.189075	0.143418	1.1027	48h-10Dox up vs 48h-0Dox	1.39237	0.576837	0.54582	1.04337	72h-10Dox up vs 72h-0Dox	0.57359
CAMKK2	protein_coding	0.0105053	0.0465508	1.10455	24h-10Dox up vs 24h-0Dox	3.02801	0.00016168	0.00107871	1.15616	48h-10Dox up vs 48h-0Dox	5.39387	5.66757e-05	0.00167016	1.12485	72h-10Dox up vs 72h-0Dox	6.06044
CAMKMT	protein_coding	0.048912	0.1275	1.1386	24h-10Dox up vs 24h-0Dox	2.19109	0.224066	0.162604	1.06556	48h-10Dox up vs 48h-0Dox	1.28198	0.00459862	0.0347874	1.16974	72h-10Dox up vs 72h-0Dox	3.4738
CAMLG	protein_coding	0.958832	0.634992	-1.00298	24h-10Dox down vs 24h-0Dox	-0.0527074	0.191042	0.144568	1.08421	48h-10Dox up vs 48h-0Dox	1.38573	0.405108	0.469866	-1.04801	72h-10Dox down vs 72h-0Dox	-0.862901
CAMSAP1	protein_coding	0.671429	0.552874	-1.02479	24h-10Dox down vs 24h-0Dox	-0.434793	0.418214	0.252052	-1.04294	48h-10Dox down vs 48h-0Dox	-0.838361	0.974253	0.664955	-1.00165	72h-10Dox down vs 72h-0Dox	-0.0329547
CAMSAP2	protein_coding	0.234764	0.32783	-1.09724	24h-10Dox down vs 24h-0Dox	-1.25103	0.393769	0.241855	1.0622	48h-10Dox up vs 48h-0Dox	0.884566	0.819775	0.62405	1.01655	72h-10Dox up vs 72h-0Dox	0.232886
CAMTA1	protein_coding	0.536351	0.49833	1.02017	24h-10Dox up vs 24h-0Dox	0.636582	0.409415	0.248696	1.02539	48h-10Dox up vs 48h-0Dox	0.85478	0.169677	0.30985	1.04245	72h-10Dox up vs 72h-0Dox	1.46109
CAMTA2	protein_coding	0.000515725	0.00669248	1.14269	24h-10Dox up vs 24h-0Dox	4.69839	0.58137	0.31195	-1.01668	48h-10Dox down vs 48h-0Dox	-0.566689	0.433598	0.484479	-1.0218	72h-10Dox down vs 72h-0Dox	-0.810202
CAND1	protein_coding	0.918926	0.625387	-1.00456	24h-10Dox down vs 24h-0Dox	-0.103951	0.00607994	0.0127721	1.1506	48h-10Dox up vs 48h-0Dox	3.32268	0.83199	0.628224	1.0091	72h-10Dox up vs 72h-0Dox	0.216822
CAND2	protein_coding	0.0213182	0.0749407	1.27609	24h-10Dox up vs 24h-0Dox	2.64645	0.00528226	0.0115628	1.41064	48h-10Dox up vs 48h-0Dox	3.39871	0.000261177	0.00508222	1.36362	72h-10Dox up vs 72h-0Dox	5.10144
CANT1	protein_coding	3.71402e-07	0.00010238	1.13509	24h-10Dox up vs 24h-0Dox	9.96637	1.1072e-05	0.000169656	1.11459	48h-10Dox up vs 48h-0Dox	7.18643	0.00890481	0.0530847	1.05656	72h-10Dox up vs 72h-0Dox	3.11697
CANX	protein_coding	0.479437	0.471468	-1.02449	24h-10Dox down vs 24h-0Dox	-0.729936	0.0363565	0.0443549	1.07915	48h-10Dox up vs 48h-0Dox	2.35536	0.845604	0.630717	1.00696	72h-10Dox up vs 72h-0Dox	0.198988
CAP1	protein_coding	0.0728565	0.16425	1.0373	24h-10Dox up vs 24h-0Dox	1.96607	0.661768	0.339443	-1.00886	48h-10Dox down vs 48h-0Dox	-0.448521	0.306584	0.414838	-1.02265	72h-10Dox down vs 72h-0Dox	-1.06789
CAP1P2	processed_pseudogene	0.371391	0.415824	-1.03299	24h-10Dox down vs 24h-0Dox	-0.928615	0.487863	0.279076	-1.02527	48h-10Dox down vs 48h-0Dox	-0.715712	0.827677	0.626947	1.00835	72h-10Dox up vs 72h-0Dox	0.222487
CAP2	protein_coding	0.401681	0.431148	1.04689	24h-10Dox up vs 24h-0Dox	0.869406	0.00321208	0.00819656	1.25737	48h-10Dox up vs 48h-0Dox	3.66913	0.623692	0.563217	-1.02666	72h-10Dox down vs 72h-0Dox	-0.503552
CAPG	protein_coding	0.128934	0.230499	1.19687	24h-10Dox up vs 24h-0Dox	1.63055	0.906643	0.410062	-1.01205	48h-10Dox down vs 48h-0Dox	-0.119776	0.31861	0.421971	1.09934	72h-10Dox up vs 72h-0Dox	1.04052
CAPN1	protein_coding	2.9056e-05	0.00120855	1.15739	24h-10Dox up vs 24h-0Dox	6.50722	0.973297	0.42762	-1.00079	48h-10Dox down vs 48h-0Dox	-0.0341787	0.0510997	0.156659	1.05363	72h-10Dox up vs 72h-0Dox	2.16666
CAPN10	protein_coding	0.137842	0.239939	1.111	24h-10Dox up vs 24h-0Dox	1.5899	0.314322	0.206316	-1.0744	48h-10Dox down vs 48h-0Dox	-1.05019	0.49722	0.512964	-1.04803	72h-10Dox down vs 72h-0Dox	-0.700089
CAPN10-AS1	antisense	0.854035	0.608483	1.02224	24h-10Dox up vs 24h-0Dox	0.187978	0.343698	0.219502	-1.14017	48h-10Dox down vs 48h-0Dox	-0.985786	0.0993467	0.230905	-1.24189	72h-10Dox down vs 72h-0Dox	-1.78615
CAPN14	protein_coding	0.380825	0.420856	-1.11532	24h-10Dox down vs 24h-0Dox	-0.909828	0.113688	0.0998453	1.19346	48h-10Dox up vs 48h-0Dox	1.70623	0.544883	0.533003	1.05742	72h-10Dox up vs 72h-0Dox	0.623095
CAPN15	protein_coding	0.215887	0.313094	1.12948	24h-10Dox up vs 24h-0Dox	1.30645	0.534296	0.295779	-1.0735	48h-10Dox down vs 48h-0Dox	-0.63985	0.827487	0.626947	1.02809	72h-10Dox up vs 72h-0Dox	0.222736
CAPN2	protein_coding	0.934938	0.629349	1.00113	24h-10Dox up vs 24h-0Dox	0.0833628	0.00726507	0.0143886	1.06072	48h-10Dox up vs 48h-0Dox	3.22659	0.409306	0.471779	-1.01689	72h-10Dox down vs 72h-0Dox	-0.854984
CAPN3	protein_coding	0.0641766	0.151958	-1.37299	24h-10Dox down vs 24h-0Dox	-2.03836	1.35349e-07	7.47337e-06	-1.59123	48h-10Dox down vs 48h-0Dox	-10.9341	1.99636e-12	6.55533e-09	-1.46894	72h-10Dox down vs 72h-0Dox	-28.6921
CAPN7	protein_coding	0.500368	0.481937	-1.03519	24h-10Dox down vs 24h-0Dox	-0.694874	0.0269033	0.0358468	1.12881	48h-10Dox up vs 48h-0Dox	2.52012	0.0364396	0.129307	-1.11053	72h-10Dox down vs 72h-0Dox	-2.35411
CAPNS1	protein_coding	0.0058757	0.032107	1.08273	24h-10Dox up vs 24h-0Dox	3.34114	0.797278	0.379614	1.00689	48h-10Dox up vs 48h-0Dox	0.262647	0.158602	0.299087	1.04709	72h-10Dox up vs 72h-0Dox	1.50335
CAPRIN1	protein_coding	0.332264	0.394495	-1.03656	24h-10Dox down vs 24h-0Dox	-1.01036	0.00738326	0.0145418	1.12941	48h-10Dox up vs 48h-0Dox	3.21789	0.773391	0.610226	1.01126	72h-10Dox up vs 72h-0Dox	0.294523
CAPRIN2	protein_coding	0.00632749	0.0335575	-1.10652	24h-10Dox down vs 24h-0Dox	-3.30113	0.306536	0.202701	1.03935	48h-10Dox up vs 48h-0Dox	1.068	0.0667179	0.182806	-1.06934	72h-10Dox down vs 72h-0Dox	-2.0163
CAPS	protein_coding	0.284625	0.363023	1.09972	24h-10Dox up vs 24h-0Dox	1.12001	0.500176	0.283641	-1.069	48h-10Dox down vs 48h-0Dox	-0.695192	0.00444243	0.0339178	-1.23611	72h-10Dox down vs 72h-0Dox	-3.49255
CAPS2	protein_coding	0.586648	0.519959	-1.05141	24h-10Dox down vs 24h-0Dox	-0.55869	0.185354	0.1414	1.12169	48h-10Dox up vs 48h-0Dox	1.40508	0.980961	0.666348	1.00169	72h-10Dox up vs 72h-0Dox	0.0243667
CAPZA1	protein_coding	0.818651	0.598945	-1.01524	24h-10Dox down vs 24h-0Dox	-0.234367	0.0162557	0.0252632	1.22192	48h-10Dox up vs 48h-0Dox	2.79294	0.817929	0.623466	1.01875	72h-10Dox up vs 72h-0Dox	0.235318
CAPZA2	protein_coding	0.615146	0.53144	1.02786	24h-10Dox up vs 24h-0Dox	0.516123	0.0548008	0.0594611	1.12305	48h-10Dox up vs 48h-0Dox	2.12748	0.558785	0.537444	1.0334	72h-10Dox up vs 72h-0Dox	0.601367
CAPZB	protein_coding	0.00477238	0.0280945	1.07029	24h-10Dox up vs 24h-0Dox	3.45369	0.616156	0.323911	-1.01054	48h-10Dox down vs 48h-0Dox	-0.514633	0.152817	0.292998	1.03214	72h-10Dox up vs 72h-0Dox	1.52644
CARD10	protein_coding	0.000459096	0.00622919	1.15955	24h-10Dox up vs 24h-0Dox	4.76638	0.398626	0.243835	1.04104	48h-10Dox up vs 48h-0Dox	0.875235	0.365999	0.449485	1.06059	72h-10Dox up vs 72h-0Dox	0.939505
CARD14	protein_coding	0.0175448	0.0658448	1.26237	24h-10Dox up vs 24h-0Dox	2.75176	0.262371	0.181822	1.11489	48h-10Dox up vs 48h-0Dox	1.17607	0.246979	0.376141	1.10474	72h-10Dox up vs 72h-0Dox	1.21705
CARD6	protein_coding	0.957576	0.634719	-1.00353	24h-10Dox down vs 24h-0Dox	-0.0543181	0.428594	0.255981	1.05081	48h-10Dox up vs 48h-0Dox	0.819288	0.000374989	0.00654044	1.28663	72h-10Dox up vs 72h-0Dox	4.88555
CARD8	protein_coding	0.257816	0.345436	1.03862	24h-10Dox up vs 24h-0Dox	1.188	0.0340459	0.0422605	1.08542	48h-10Dox up vs 48h-0Dox	2.39144	0.51326	0.519789	-1.02074	72h-10Dox down vs 72h-0Dox	-0.673716
CARD9	protein_coding	0.674772	0.553916	-1.04497	24h-10Dox down vs 24h-0Dox	-0.430063	0.603402	0.319563	-1.06929	48h-10Dox down vs 48h-0Dox	-0.53354	0.765976	0.607655	-1.0482	72h-10Dox down vs 72h-0Dox	-0.304482
CARF	protein_coding	0.952704	0.633394	1.00692	24h-10Dox up vs 24h-0Dox	0.0605638	0.0352578	0.0434281	1.27291	48h-10Dox up vs 48h-0Dox	2.37223	0.168041	0.308282	1.13071	72h-10Dox up vs 72h-0Dox	1.46718
CARHSP1	protein_coding	0.00235291	0.0179604	1.06684	24h-10Dox up vs 24h-0Dox	3.8399	0.581632	0.311987	1.01296	48h-10Dox up vs 48h-0Dox	0.566292	0.147708	0.287722	1.04809	72h-10Dox up vs 72h-0Dox	1.54746
CARKD	?	0.00896811	0.041868	1.10256	24h-10Dox up vs 24h-0Dox	3.11316	0.58529	0.313051	1.0192	48h-10Dox up vs 48h-0Dox	0.560744	0.110001	0.244855	1.06395	72h-10Dox up vs 72h-0Dox	1.72587
CARM1	protein_coding	0.205501	0.304739	1.04104	24h-10Dox up vs 24h-0Dox	1.33863	0.0018238	0.00553885	-1.12386	48h-10Dox down vs 48h-0Dox	-3.98076	0.340854	0.434863	-1.03205	72h-10Dox down vs 72h-0Dox	-0.991842
CARS	protein_coding	0.978716	0.639695	1.00053	24h-10Dox up vs 24h-0Dox	0.0272407	0.917838	0.412935	-1.00222	48h-10Dox down vs 48h-0Dox	-0.105351	0.229968	0.362601	1.02941	72h-10Dox up vs 72h-0Dox	1.26476
[truncated: 12,845 more rows]

## Sheet: 24h Dox induction
Table S3. Significant regulated genes detected by RNAseq of cells treated with Cpd1 (10 µM for 72h, WM3734 and CSM152) or doxycycline (10 ng/ml for 24h, 48h or 72h, WM3734Tet3G-KDM5B). Related to Figure 4 and S5.
[truncated: 47 more rows]

[truncated: 4 more sheets: 48h Dox induction, 72h Dox induction, 72h Cpd1 (WM3734) , 72h Cpd1 (CSM152)]
