# Supplementary material for: Persister state-directed transitioning and vulnerability in melanoma
Source: Nat Commun. 2022 Jun 1;13:3055. doi: 10.1038/s41467-022-30641-9 (PMC9160289; doi:10.1038/s41467-022-30641-9)
Supplement: Supplementary file 5 — Supplementary Data 3 [file 41467_2022_30641_MOESM5_ESM.xlsx]

## Sheet: CSM152 12h
Supplementary Data 3. Significantly regulated genes detected by RNAseq of cells treated with Cpd1 (10 µM for 12 h, 24 h and 48 h, WM3734 and CSM152). Related to Figure S7.
Probeset ID	p-value	bonferroni(p-value)	qvalue(p-value)	FoldChange(Cpd1/DMSO)
LDB2	3.17297e-07	0.00449832	0.00280745	1.55211
CTGF	9.05777e-07	0.0128412	0.00400716	-1.2822
DKK1	3.69475e-06	0.0523805	0.00793744	-1.4924
SGK1	5.14845e-06	0.0729895	0.00793744	-1.58145
BIRC3	5.36486e-06	0.0760576	0.00793744	-1.91062
ANO1	5.96407e-06	0.0845527	0.00793744	-1.65741
RGMB	6.27962e-06	0.0890262	0.00793744	-1.86272
HHIP	1.00961e-05	0.143132	0.00840847	-3.74415
SLITRK6	1.01936e-05	0.144515	0.00840847	2.61041
FRMD4A	1.0608e-05	0.15039	0.00840847	-1.10948
CCDC71L	1.08007e-05	0.153122	0.00840847	-1.36977
BACE2	1.14959e-05	0.162977	0.00840847	-1.60023
C14orf93	1.23542e-05	0.175146	0.00840847	1.54611
CNST	1.45879e-05	0.206812	0.00879163	-1.2577
ERRFI1	1.55088e-05	0.219868	0.00879163	-1.49774
SLC44A2	1.6372e-05	0.232105	0.00879163	1.18606
TLR4	1.73915e-05	0.24656	0.00879163	-1.33909
LRRC59	1.78853e-05	0.25356	0.00879163	-1.2517
HBEGF	1.95573e-05	0.277264	0.00889115	-1.84125
TXNIP	2.00975e-05	0.284923	0.00889115	1.75885
PSAT1	2.70972e-05	0.384157	0.0114169	1.8252
WARS	2.84657e-05	0.403559	0.0114484	1.27257
C2CD2	3.2223e-05	0.456825	0.011764	-1.43081
TGM2	3.34764e-05	0.474594	0.011764	-1.41593
HK2	3.37571e-05	0.478575	0.011764	-1.50998
SERPINB2	3.54173e-05	0.502111	0.011764	-2.0115
DDIT3	3.8026e-05	0.539095	0.011764	1.64234
PCDH10	3.85244e-05	0.546161	0.011764	-1.44263
HMOX1	3.85573e-05	0.546626	0.011764	3.08273
RAB3D	4.11152e-05	0.58289	0.0118576	1.41085
ARSJ	4.22386e-05	0.598817	0.0118576	-1.30681
RFTN1	4.41879e-05	0.626452	0.0118576	-1.21054
BCL7A	4.67827e-05	0.663238	0.0118576	-1.54005
HMGB2	4.6915e-05	0.665114	0.0118576	1.24877
EPHB1	4.82607e-05	0.684192	0.0118576	-1.36142
EIF4G1	4.97411e-05	0.70518	0.0118576	-1.12655
YPEL2	5.00337e-05	0.709328	0.0118576	1.3192
PCK2	5.09254e-05	0.721969	0.0118576	1.79701
EDN1	5.82516e-05	0.825833	0.0132156	-1.79064
MAP3K7CL	6.11782e-05	0.867323	0.0134635	-1.29542
DRP2	6.49363e-05	0.920601	0.0134635	-1.25883
NSUN2	6.52486e-05	0.925029	0.0134635	-1.14442
TMEM81	6.54307e-05	0.927611	0.0134635	-1.21672
MBP	7.16017e-05	1	0.0141844	1.5021
PTGS1	7.21401e-05	1	0.0141844	-1.11927
GPT2	7.42534e-05	1	0.0142124	1.21245
PLAT	7.54955e-05	1	0.0142124	-1.9597
CEP95	8.12219e-05	1	0.0147399	1.29084
VEGFC	8.16293e-05	1	0.0147399	-1.62972
NEDD9	8.46121e-05	1	0.014973	-1.4869
SEPN1	8.92895e-05	1	0.0154909	-1.41157
UBE2L6	9.70015e-05	1	0.0162772	1.29018
RNF144B	9.7501e-05	1	0.0162772	-1.42053
STIM1	0.000101833	1	0.0166856	1.10644
FAM196B	0.000106332	1	0.0171059	-1.26247
TP53INP2	0.000109594	1	0.0173158	-1.2245
CAPN5	0.000113988	1	0.0176942	1.18154
DDX41	0.000121497	1	0.0185209	-1.19672
CD274	0.000123501	1	0.0185209	-1.64301
ADO	0.000128593	1	0.0188416	-1.06285
PTPRB	0.000129898	1	0.0188416	-1.73148
CCBE1	0.000133286	1	0.0190212	-1.65258
TNFAIP3	0.000137393	1	0.0192961	-1.53378
STC1	0.000142998	1	0.0193714	-1.92093
OXTR	0.000143904	1	0.0193714	-1.65783
IL17RD	0.000144497	1	0.0193714	1.43936
MTURN	0.000148706	1	0.0196381	1.24709
FICD	0.00016913	1	0.0206031	-1.33251
PRDM6	0.000170406	1	0.0206031	1.85376
PRICKLE1	0.000171976	1	0.0206031	-1.2211
PLPP3	0.000174933	1	0.0206031	1.31952
RP11-983P16.4	0.000177898	1	0.0206031	1.24468
PTPN1	0.000178492	1	0.0206031	-1.10988
MED20	0.000179299	1	0.0206031	1.21635
EPHB2	0.00018002	1	0.0206031	1.12085
RAD51	0.000180234	1	0.0206031	-1.25788
DMRTA1	0.000181614	1	0.0206031	1.59053
NOP9	0.000189116	1	0.0206031	-1.10131
SEMA7A	0.000194042	1	0.0206031	-1.66236
IL6STP1	0.000196907	1	0.0206031	1.34757
MKRN1	0.000204303	1	0.0206031	1.12722
ACTN1	0.000207403	1	0.0206031	-1.18729
GPR176	0.000210112	1	0.0206031	-1.25447
SELPLG	0.000210902	1	0.0206031	-1.21607
ZFP64	0.000211321	1	0.0206031	1.16784
LMO7	0.000214197	1	0.0206031	-1.43958
JAG1	0.000217481	1	0.0206031	1.72862
NUPR1	0.000223642	1	0.0206031	1.76837
ZNF544	0.000225559	1	0.0206031	-1.09844
SH3BP5	0.000226881	1	0.0206031	1.21002
TOMM34	0.000233554	1	0.0206031	-1.24549
RP11-620J15.3	0.000234121	1	0.0206031	1.27898
PTENP1	0.000235496	1	0.0206031	1.24107
SPRY4	0.000242364	1	0.0206031	-1.40611
PMP22	0.000243032	1	0.0206031	1.24471
STEAP1	0.00024376	1	0.0206031	-1.36023
RCAN1	0.000244227	1	0.0206031	-1.36703
ATP8B1	0.000245124	1	0.0206031	-1.4779
GRPEL2	0.000245342	1	0.0206031	1.28036
CDCA7	0.000247618	1	0.0206031	-1.28932
CNIH3	0.000250247	1	0.0206031	-1.21642
RFTN2	0.000250729	1	0.0206031	1.48863
MXI1	0.000255329	1	0.0206031	1.29689
SLC7A5	0.00025574	1	0.0206031	1.48432
ACTG1P2	0.000256032	1	0.0206031	-1.73471
BCAR3	0.000259609	1	0.0206031	-1.14918
KIAA1107	0.00026154	1	0.0206031	1.44338
TLCD2	0.000262832	1	0.0206031	1.3087
LXN	0.000266652	1	0.0206031	1.25272
SLC13A3	0.000269573	1	0.0206031	1.14163
LYPLAL1	0.000273678	1	0.0206031	1.26124
CHST3	0.000273689	1	0.0206031	-1.18857
EIF3L	0.000273963	1	0.0206031	1.07709
LITAF	0.000275537	1	0.0206031	1.16561
EMP1	0.000282956	1	0.0206031	-1.18548
ADAMTS15	0.000285183	1	0.0206031	1.78825
CASP3	0.000290196	1	0.0206031	-1.21154
NPR2	0.000290638	1	0.0206031	1.0706
FST	0.000291834	1	0.0206031	-1.22734
PNO1	0.00029203	1	0.0206031	-1.15217
C1RL	0.00029343	1	0.0206031	1.15174
ALDH3A2	0.000295416	1	0.0206031	1.46058
HLA-DMA	0.000295837	1	0.0206031	1.27978
EWSR1	0.000300342	1	0.0206031	-1.25241
FER1L4	0.000307169	1	0.0206031	1.23369
SAMD5	0.000307412	1	0.0206031	1.88623
CCNE2	0.000310802	1	0.0206031	-1.77091
RASA1	0.000311673	1	0.0206031	-1.28885
GALM	0.000315383	1	0.0206031	1.5445
C5orf30	0.000315878	1	0.0206031	-1.48366
ZNF367	0.000319825	1	0.0206031	-1.57592
IL6R	0.000320797	1	0.0206031	1.632
NRXN3	0.000322992	1	0.0206031	-1.49509
WLS	0.000323542	1	0.0206031	-1.24519
GRPR	0.000323863	1	0.0206031	-1.4502
NMT2	0.000326193	1	0.0206031	-1.09943
ERLEC1	0.000328919	1	0.0206031	-1.22905
TMEM140	0.000329077	1	0.0206031	1.60461
JDP2	0.000330645	1	0.0206031	1.33581
TMEM17	0.000330932	1	0.0206031	1.24722
BNIP3	0.00033122	1	0.0206031	-1.13581
STX18	0.000332802	1	0.0206031	-1.03985
PIGW	0.000338633	1	0.0206031	-1.25917
SLITRK2	0.000338773	1	0.0206031	-1.56359
FAM111B	0.000342455	1	0.0206031	-1.76751
GAS6-AS1	0.000343458	1	0.0206031	1.728
ABCA8	0.000345948	1	0.0206031	1.4064
S1PR3	0.000346656	1	0.0206031	1.42197
LYPLA2P2	0.000346955	1	0.0206031	-1.23788
RGS4	0.000360771	1	0.02112	-1.71618
FTH1	0.000362236	1	0.02112	1.30043
EEF1A1	0.000365546	1	0.02112	1.10009
FAM13C	0.000367502	1	0.02112	1.7894
PODXL	0.000367595	1	0.02112	-1.20553
MGLL	0.000372587	1	0.0212277	-1.25909
LRP8	0.000374268	1	0.0212277	-1.23668
VAT1	0.000379933	1	0.021346	1.13305
HN1L	0.000381243	1	0.021346	-1.12371
ZKSCAN3	0.000383591	1	0.021346	1.22886
CYP2S1	0.000401127	1	0.0220396	1.64149
CNPY4	0.000401248	1	0.0220396	1.13688
DGCR8	0.000403588	1	0.0220396	-1.14631
EML5	0.000406846	1	0.0220396	-1.57442
COPG1	0.000409919	1	0.0220396	-1.10749
EBPL	0.000412689	1	0.0220396	1.04247
SLC29A1	0.00041469	1	0.0220396	-1.06239
P3H2	0.000415983	1	0.0220396	-1.71711
UBAP1	0.000423122	1	0.0222184	1.10401
ILF3	0.00042616	1	0.0222184	-1.06273
HNRNPR	0.00042689	1	0.0222184	-1.18607
PAQR8	0.000431345	1	0.022319	1.30975
ASNS	0.000438312	1	0.0223658	1.74137
CNNM1	0.000440168	1	0.0223658	-1.39125
FHOD3	0.0004411	1	0.0223658	-1.22088
PLAUR	0.000442362	1	0.0223658	-1.39007
HOXB4	0.000447287	1	0.0224863	1.22531
MFSD2A	0.000451906	1	0.0225018	-1.43639
NOS1AP	0.000452832	1	0.0225018	1.69903
CPEB1	0.000455223	1	0.0225018	1.20565
HRSP12	0.000460887	1	0.0225675	1.17216
SRGAP2	0.000462633	1	0.0225675	1.14041
ZNF844	0.000464204	1	0.0225675	1.37943
IPO4	0.000470857	1	0.0227658	-1.18287
MAOA	0.000475053	1	0.0228439	1.2263
MAP2K3	0.000485841	1	0.0232363	-1.24358
PXK	0.000497275	1	0.0234844	1.33991
CENPN	0.000498729	1	0.0234844	-1.20833
MSNP1	0.000498991	1	0.0234844	-1.18261
UBE2H	0.000535525	1	0.0248219	1.24675
DIS3L2	0.000537297	1	0.0248219	-1.17767
ITGA10	0.000538231	1	0.0248219	-1.30908
INPP5A	0.000540068	1	0.0248219	-1.16001
AARS	0.000541437	1	0.0248219	1.28096
MAP2K6	0.000545839	1	0.0248948	2.91733
TXNRD1	0.000556191	1	0.0251418	1.26142
RAP1GAP2	0.000557188	1	0.0251418	-1.39799
RBM24	0.000562111	1	0.0251418	-1.25814
CEBPG	0.000564395	1	0.0251418	1.31622
BDNF	0.000566604	1	0.0251418	-1.23886
F3	0.000568305	1	0.0251418	-1.50497
AKR1C1	0.000572013	1	0.0251645	1.31317
FAM13A	0.000574506	1	0.0251645	1.20787
RRP12	0.000577536	1	0.0251726	-1.25671
SNAI2	0.000580784	1	0.0251822	1.3115
VCL	0.000585147	1	0.0251822	-1.22176
TGIF1	0.000589111	1	0.0251822	1.37557
COL27A1	0.000589141	1	0.0251822	-1.2128
MPV17	0.00060582	1	0.0254222	1.08385
C14orf132	0.000611048	1	0.0254222	1.16189
DHDDS	0.000614975	1	0.0254222	-1.11003
FAM53C	0.000618004	1	0.0254222	1.15812
NUP210	0.000622339	1	0.0254222	-1.36089
FAM229B	0.000623692	1	0.0254222	1.30106
ADAM19	0.000623938	1	0.0254222	-1.33457
SLC12A8	0.000626699	1	0.0254222	1.83019
DNASE1	0.000632743	1	0.0254222	1.12977
METTL7A	0.000634542	1	0.0254222	1.67863
PDE1A	0.000634898	1	0.0254222	1.23032
HMGA2	0.000636704	1	0.0254222	-1.42463
MEIS2	0.000640422	1	0.0254222	1.1235
EIF1B	0.000641593	1	0.0254222	1.24454
SPDL1	0.000646529	1	0.0254222	-1.50062
PHGDH	0.000652468	1	0.0254222	1.53338
TRIM68	0.000652852	1	0.0254222	1.1815
QPRT	0.000653185	1	0.0254222	1.4492
CMBL	0.000658951	1	0.0254222	1.15959
HJURP	0.000659041	1	0.0254222	-1.3154
NTM	0.000659875	1	0.0254222	-1.27311
LAMA4	0.000659879	1	0.0254222	1.20881
THBS1	0.000660839	1	0.0254222	-1.24367
NREP	0.000666799	1	0.0255404	-1.21498
PLPP1	0.000670995	1	0.0255904	1.17116
ASAP3	0.000681817	1	0.0258915	1.24005
AACS	0.00068492	1	0.0258982	-1.07351
FOXF2	0.000694307	1	0.0260473	1.28601
ADM2	0.000694753	1	0.0260473	1.82879
VSNL1	0.000700698	1	0.0261594	1.3197
SMAP2	0.000705373	1	0.0261784	-1.11861
SERPINE2	0.000707124	1	0.0261784	1.18534
RP4-756G23.5	0.000729719	1	0.0269023	2.0247
BCL10	0.000733633	1	0.0269344	-1.09705
KHDRBS3	0.000749666	1	0.0274052	-1.27389
IFI16	0.000755255	1	0.0274052	1.29161
NR3C2	0.000755748	1	0.0274052	-1.36585
BYSL	0.000761136	1	0.0274159	-1.24668
RP11-567G24.1	0.000762241	1	0.0274159	-1.16574
ZNF608	0.000766679	1	0.0274639	1.45123
FHL1	0.000773807	1	0.0274818	1.0999
ENPP1	0.000778116	1	0.0274818	-1.47982
UAP1	0.000783964	1	0.0274818	-1.2301
SLC25A32	0.00078502	1	0.0274818	-1.22612
SEMA4G	0.000786781	1	0.0274818	1.39119
LARP1B	0.00079612	1	0.0274818	-1.24224
POU2F2	0.000797238	1	0.0274818	-1.30474
PLP1	0.000798346	1	0.0274818	2.71158
TSHZ1	0.000798602	1	0.0274818	1.42617
TIMM21	0.000803089	1	0.0274818	-1.0771
PHLDA1	0.000810525	1	0.0274818	1.28357
BAIAP2-AS1	0.000813858	1	0.0274818	1.25143
LINC00863	0.000816413	1	0.0274818	1.10762
CNNM2	0.000817323	1	0.0274818	1.15493
DACT1	0.000820202	1	0.0274818	-1.2147
FAXDC2	0.000822429	1	0.0274818	1.56257
FMN2	0.000825113	1	0.0274818	-1.26842
WDR55	0.000826184	1	0.0274818	-1.1499
TPD52L1	0.000827935	1	0.0274818	1.1288
SLCO3A1	0.0008293	1	0.0274818	1.09929
EHD3	0.000838341	1	0.0276778	-1.11747
SCO1	0.000843374	1	0.0277404	-1.13425
ENC1	0.000847856	1	0.0277845	-1.21108
SCUBE3	0.000853475	1	0.0278094	-1.37177
AURKA	0.000856198	1	0.0278094	-1.44309
CYB561D1	0.000858044	1	0.0278094	-1.09218
GALNT15	0.000863842	1	0.0278194	1.29313
IL6	0.000864639	1	0.0278194	-1.61032
AC004987.9	0.000880956	1	0.0282417	1.19641
VWA5A	0.000889319	1	0.0284069	1.43256
TMEM26	0.000901768	1	0.0287009	1.67637
ZFYVE1	0.000913085	1	0.0289569	1.17436
SNHG17	0.00091816	1	0.0290139	-1.25387
LAMB1	0.000922473	1	0.0290464	1.18285
SLC7A7	0.000927322	1	0.0290955	1.20357
RNF19B	0.000934235	1	0.0290989	1.1772
SLC3A2	0.000934422	1	0.0290989	1.64225
FBXO9	0.00093842	1	0.0290989	-1.09564
CHSY1	0.000940631	1	0.0290989	-1.27229
TMEM182	0.000945592	1	0.0290989	1.41945
TCEB3	0.000948685	1	0.0290989	-1.13125
ICAM1	0.000962153	1	0.0290989	-1.39973
CDYL	0.000962587	1	0.0290989	1.21078
MT1X	0.00097095	1	0.0290989	1.52125
CYFIP1	0.000976889	1	0.0290989	-1.08406
PTPRZ1	0.000978399	1	0.0290989	-1.82181
ZSWIM4	0.000979737	1	0.0290989	-1.86338
TAP2	0.000980559	1	0.0290989	-1.13968
CCDC152	0.000981582	1	0.0290989	1.25424
SMS	0.000981612	1	0.0290989	-1.1487
GNB1	0.000982069	1	0.0290989	-1.08827
TMEM214	0.000985867	1	0.0290989	-1.1813
TRAF1	0.000986626	1	0.0290989	-1.28716
APBA1	0.00101	1	0.0296024	-1.23208
MURC	0.00101641	1	0.0296024	-1.67204
SLC35A4	0.00101857	1	0.0296024	-1.19534
C11orf24	0.00102094	1	0.0296024	-1.23788
TCTN2	0.00102245	1	0.0296024	1.15255
EIF4BP6	0.00102719	1	0.0296024	1.16767
THSD1	0.00102945	1	0.0296024	1.37166
STAT3	0.00103106	1	0.0296024	1.03736
MAP3K5	0.00103381	1	0.0296024	-1.21483
SRPRA	0.00106815	1	0.0304872	-1.10615
GJA3	0.00107192	1	0.0304929	1.15376
SH3KBP1	0.00107525	1	0.0304929	1.11975
RP11-822E23.8	0.00109016	1	0.0307248	1.47575
POLR3A	0.00109037	1	0.0307248	-1.22242
IL16	0.00109622	1	0.030757	2.00774
ARHGEF2	0.00109846	1	0.030757	1.2559
YPEL5	0.00110194	1	0.0307571	1.11659
C10orf54	0.00110584	1	0.0307688	1.39011
LRRC20	0.00111013	1	0.0307914	1.43421
MYO10	0.00111807	1	0.0308428	-1.40565
ALDH6A1	0.00111896	1	0.0308428	1.17209
LDLR	0.00112257	1	0.0308461	-1.1042
PKNOX1	0.00113123	1	0.0308793	1.32841
SLC7A6	0.0011318	1	0.0308793	-1.32854
ZNF385A	0.00113424	1	0.0308793	1.32044
EHBP1	0.00114993	1	0.0312105	1.20035
HNRNPRP1	0.00115689	1	0.0313031	-1.20535
HNMT	0.00116987	1	0.031317	1.50143
THSD7A	0.00117313	1	0.031317	2.02042
CAMKK1	0.00117433	1	0.031317	1.30035
FRMD6	0.0011749	1	0.031317	-1.38346
SRD5A1	0.00117509	1	0.031317	-1.14829
TMEM159	0.00117872	1	0.0313193	1.30418
CNTNAP3	0.00118243	1	0.0313238	3.08088
SLC16A9	0.00119404	1	0.031537	2.00558
FBXO6	0.00120086	1	0.0316227	1.11962
TMEM2	0.00121783	1	0.0317908	-1.27989
CTDSP2	0.00121855	1	0.0317908	1.10792
TXNDC11	0.00121873	1	0.0317908	-1.2974
PVR	0.00122162	1	0.0317908	-1.21251
CARS	0.00123905	1	0.0321499	1.18239
PER3	0.00125029	1	0.0323467	1.55617
SRPK2P	0.00125679	1	0.03242	1.72868
CCND1	0.00127132	1	0.0325439	-1.16565
MTHFD2	0.00127258	1	0.0325439	1.39152
LBH	0.0012744	1	0.0325439	-1.34091
IFFO2	0.00128001	1	0.0325439	-1.31317
CMC2	0.00128358	1	0.0325439	-1.09734
SLC43A2	0.00128414	1	0.0325439	1.86212
SDHAP1	0.00128734	1	0.0325439	1.15725
VKORC1L1	0.00129696	1	0.0325747	-1.23529
STK39	0.00129909	1	0.0325747	-1.20974
TMEM57	0.00130303	1	0.0325747	1.19481
ATF4	0.00130391	1	0.0325747	1.28192
MSN	0.00131154	1	0.0325747	-1.18219
MBTD1	0.00131283	1	0.0325747	1.22155
AFF2	0.00131703	1	0.0325747	1.6613
CRTAP	0.00131801	1	0.0325747	1.09418
DNAJB6	0.00132571	1	0.0326351	-1.12737
RAI14	0.00132783	1	0.0326351	-1.21839
PSIP1	0.00133788	1	0.0327911	1.25273
MCM3	0.0013427	1	0.0328183	-1.14766
PITRM1	0.00135668	1	0.0329852	-1.10883
TOX	0.00135798	1	0.0329852	1.40396
BRE	0.00136071	1	0.0329852	1.09054
STARD5	0.00137472	1	0.0332337	1.35795
COX15	0.00137853	1	0.033235	1.18677
FAM57A	0.00138711	1	0.0333509	-1.20076
SV2A	0.00139092	1	0.033352	1.15798
KCNQ5	0.00139756	1	0.0334205	-1.44928
TLR3	0.00140239	1	0.0334457	1.40576
C4orf36	0.00142732	1	0.0339487	1.24149
DNAJC27	0.00143851	1	0.0340012	1.25447
BTG2	0.00144001	1	0.0340012	1.29127
SEC23B	0.00144143	1	0.0340012	-1.1211
CIART	0.00144617	1	0.0340012	1.3879
CLSPN	0.00144874	1	0.0340012	-1.52857
KCTD10	0.00146317	1	0.0341868	-1.13059
CCNG2	0.00148102	1	0.0341868	1.33649
CLNS1A	0.00148209	1	0.0341868	1.1226
NOP2	0.00148278	1	0.0341868	-1.23396
DCBLD1	0.00148501	1	0.0341868	-1.13113
SCFD2	0.00148535	1	0.0341868	-1.19876
CYS1	0.00148546	1	0.0341868	1.44684
SEMA3C	0.00149213	1	0.0341868	1.34103
OLFML2A	0.001494	1	0.0341868	1.30352
TTLL1	0.00149529	1	0.0341868	1.32599
PSMD2	0.00150095	1	0.0342278	-1.16412
NOL6	0.00152224	1	0.0346067	-1.27089
FSCN1P1	0.00152539	1	0.0346067	-1.23234
DCN	0.00153038	1	0.0346312	1.18159
FAM83D	0.00154438	1	0.0347778	-1.34396
CASP1	0.00154472	1	0.0347778	1.24959
DNAJC12	0.00155162	1	0.0348444	2.38169
SHROOM2	0.00156478	1	0.0349632	-1.8267
PSME3	0.00156956	1	0.0349632	-1.11373
SHMT2	0.00157204	1	0.0349632	1.18602
GMNN	0.00157271	1	0.0349632	-1.20061
TMEM200B	0.00159316	1	0.0352118	1.26813
SLC9A9	0.00159531	1	0.0352118	1.50826
GTF3C2	0.00159583	1	0.0352118	-1.1034
ALDH1B1	0.00160434	1	0.0352639	-1.22621
AKR1C3	0.00160616	1	0.0352639	1.61581
FBXL7	0.0016332	1	0.0357475	1.12932
PDZRN3	0.00163627	1	0.0357475	1.12167
RPSAP52	0.00164068	1	0.0357555	-1.57513
CPED1	0.00164714	1	0.0357622	-1.36439
ERMAP	0.00164907	1	0.0357622	1.15311
U2AF1L5	0.00166794	1	0.0359248	-1.21047
GRAMD3	0.001668	1	0.0359248	-1.2828
SERPINE1	0.00166875	1	0.0359248	-1.20453
SPRYD3	0.00168009	1	0.0360811	-1.16108
TRMT2B	0.00168615	1	0.0361237	-1.2487
RRAGC	0.00169527	1	0.0362312	1.18019
ACBD6	0.00170587	1	0.03637	1.14118
FYN	0.00173223	1	0.0366773	1.26545
MOK	0.00173425	1	0.0366773	-1.24905
ARSG	0.0017383	1	0.0366773	1.14406
SLC6A9	0.00174356	1	0.0366773	2.20265
CCT5P1	0.00174574	1	0.0366773	-1.20447
PSG4	0.00174839	1	0.0366773	-1.27106
GCLC	0.0017493	1	0.0366773	1.19863
YARS	0.00175847	1	0.0367823	1.13655
C14orf159	0.0017749	1	0.0369683	1.26094
RAB29	0.00177571	1	0.0369683	1.24979
RP11-517I3.2	0.00178534	1	0.0370661	-1.56977
SRF	0.00178879	1	0.0370661	-1.21604
DDX21	0.00179715	1	0.0371523	-1.25305
RAB7A	0.00181568	1	0.0374479	-1.07587
MAGI1	0.00182213	1	0.0374935	-1.34113
SMURF2	0.00183569	1	0.0376414	-1.22646
UNC5B	0.00183783	1	0.0376414	1.27733
BTN3A2	0.00185694	1	0.037813	1.19153
SLC7A11	0.00185726	1	0.037813	2.03939
YKT6	0.00186046	1	0.037813	-1.09344
FUBP1	0.0018633	1	0.037813	-1.15072
EBNA1BP2	0.00186974	1	0.0378569	-1.19902
GLUL	0.00188128	1	0.0379196	-1.06125
MTAP	0.00188301	1	0.0379196	-1.14573
PLP2	0.00188746	1	0.0379196	-1.06514
RHOU	0.0018934	1	0.0379196	1.61162
LHFPL2	0.00189671	1	0.0379196	1.23109
MCFD2	0.00189855	1	0.0379196	-1.19767
FAM227A	0.00190315	1	0.0379258	1.18107
PSMD5-AS1	0.00191388	1	0.0380297	1.17596
SPHK1	0.00191696	1	0.0380297	-1.85744
AK2	0.001925	1	0.0381037	-1.04732
CDC45	0.00193728	1	0.0382612	-1.41606
CERK	0.00194444	1	0.0382899	-1.19544
ATP10D	0.00194738	1	0.0382899	-1.17706
RORB	0.00196307	1	0.0385127	1.4747
GBP2	0.0019772	1	0.0387041	1.38702
LRIG1	0.00199096	1	0.03887	-1.15335
CPS1	0.00199446	1	0.03887	1.15003
RAB11FIP1	0.00200766	1	0.0389757	1.32818
EIF4B	0.0020087	1	0.0389757	1.18908
USP54	0.00201679	1	0.0390471	1.39148
SELT	0.00202429	1	0.0391069	-1.26222
DNAJB4	0.00205426	1	0.039473	-1.46161
ATP10A	0.00206149	1	0.039473	-1.14534
MB21D2	0.00206375	1	0.039473	-1.23884
SNX2	0.00206515	1	0.039473	1.17981
PABPC4	0.00206555	1	0.039473	1.09904
SZRD1	0.00207068	1	0.0394857	-1.16762
FOSL1	0.00208101	1	0.0395974	-1.20811
HPS4	0.00210046	1	0.0397399	1.1686
GABARAPL1	0.0021009	1	0.0397399	1.24699
PHKA1	0.00210197	1	0.0397399	-1.26578
CABLES1	0.00210758	1	0.0397609	-1.28545
ANK2	0.00213555	1	0.0401546	1.41931
PDCD4	0.00214673	1	0.0401546	1.27496
HMGXB4	0.00214825	1	0.0401546	1.06043
TMEM133	0.00215007	1	0.0401546	1.47138
CLU	0.00215114	1	0.0401546	1.19974
GPATCH4	0.00217526	1	0.0405193	-1.253
CD3EAP	0.00218156	1	0.0405514	-1.392
NACAD	0.00218859	1	0.0405796	1.21932
LRRC17	0.00219299	1	0.0405796	-1.13301
GPRASP1	0.00219684	1	0.0405796	1.24718
GORASP2	0.00221197	1	0.040774	-1.10948
STARD4	0.00222399	1	0.0408805	-1.35725
WDSUB1	0.00222699	1	0.0408805	1.32094
MTHFD1L	0.00224251	1	0.0409642	1.16399
LURAP1L	0.00224541	1	0.0409642	1.7201
EAPP	0.00224544	1	0.0409642	1.1367
PPRC1	0.00225403	1	0.0410363	-1.18718
C1GALT1	0.00226116	1	0.0410816	-1.19573
MYB	0.00226924	1	0.0411004	-1.648
YRDC	0.00227148	1	0.0411004	-1.34184
SCN2A	0.00228149	1	0.0411973	1.38407
SARS	0.00230726	1	0.0415777	1.16842
ASB1	0.00231318	1	0.0415997	-1.15653
FGF1	0.00232902	1	0.0417663	-1.36792
CTBP2	0.00233189	1	0.0417663	1.10015
CPT2	0.00233914	1	0.0418115	1.15978
DHRS3	0.00235536	1	0.0420165	1.75915
MTSS1	0.00236944	1	0.0421827	-1.18535
EIF2B1	0.00238272	1	0.0423339	-1.07184
ZRANB3	0.00239259	1	0.0424241	1.3102
RND3	0.00240096	1	0.0424807	1.15552
CEP57	0.00240725	1	0.0424807	1.15673
PHLDB2	0.00241656	1	0.0424807	1.32217
KCNJ2	0.00241776	1	0.0424807	-1.58951
MAPKBP1	0.00241979	1	0.0424807	-1.16891
COL4A3BP	0.00243144	1	0.0426008	1.2029
TCEANC2	0.00243658	1	0.0426064	1.24913
POGLUT1	0.0024589	1	0.0427905	-1.29065
RAF1	0.00246045	1	0.0427905	-1.03818
RIN2	0.00246161	1	0.0427905	-1.1021
GALNT18	0.0024786	1	0.0429181	-1.47189
ABCF1	0.00247866	1	0.0429181	-1.07719
SULT1A4	0.00248864	1	0.0430068	-2.08983
FTH1P7	0.00249485	1	0.0430172	1.31679
ZC3H10	0.00250154	1	0.0430172	1.22757
FLRT3	0.00250382	1	0.0430172	1.41537
GLYCTK	0.00252032	1	0.0432114	-1.30652
MYADM	0.00252945	1	0.0432114	-1.2033
ABCC1	0.00253661	1	0.0432114	1.22063
AEN	0.00253904	1	0.0432114	-1.17352
TUBA1C	0.00254658	1	0.0432114	-1.14059
SPTLC3	0.00254803	1	0.0432114	1.56346
DNAJC3	0.00254932	1	0.0432114	-1.34746
ZDHHC7	0.00255442	1	0.0432152	1.12956
UBASH3B	0.00256624	1	0.0432583	-1.19714
GNPDA1	0.00256919	1	0.0432583	1.26357
LPXN	0.00257239	1	0.0432583	-1.28446
CNN3	0.00257653	1	0.0432583	-1.17434
FAM171A1	0.00258443	1	0.0432761	-1.08912
SOCS2	0.00259015	1	0.0432761	-1.08672
NIPAL3	0.00259226	1	0.0432761	1.20264
FMNL3	0.00262078	1	0.0436697	-1.22263
USP36	0.00264153	1	0.0436821	-1.13761
RALBP1	0.00264187	1	0.0436821	1.05565
FAM101B	0.0026521	1	0.0436821	-1.32501
SRP68	0.00265287	1	0.0436821	-1.07858
GZF1	0.0026574	1	0.0436821	-1.07552
FAM46A	0.00266227	1	0.0436821	-1.29282
TMEM127	0.00266523	1	0.0436821	-1.09124
PRMT9	0.00266866	1	0.0436821	1.17419
URB2	0.00266947	1	0.0436821	-1.28134
RUNX1T1	0.00267207	1	0.0436821	1.34508
JMJD7	0.00267582	1	0.0436821	-1.09303
EPB41	0.00268172	1	0.0436977	1.27549
PSPH	0.00269284	1	0.0437982	1.33619
PDE4D	0.00270404	1	0.0438997	1.55936
RP11-29G8.3	0.00270936	1	0.0439055	-1.62926
ZFP90	0.00273607	1	0.0442574	1.2103
MRPL45	0.00274978	1	0.0443979	1.11752
KIAA0922	0.002771	1	0.0446219	1.27476
HBP1	0.00277647	1	0.0446219	1.21229
CDV3	0.00277916	1	0.0446219	-1.17481
LINC01128	0.00278716	1	0.0446219	-1.22819
GAB2	0.00278887	1	0.0446219	1.1329
GBP1	0.00280059	1	0.0446667	-1.21914
TSC22D1	0.00280429	1	0.0446667	1.13513
SEC24C	0.00280912	1	0.0446667	-1.12147
TPM1	0.00281186	1	0.0446667	-1.13655
STAT5A	0.00282397	1	0.0446917	1.0889
RAB5B	0.00282785	1	0.0446917	1.056
STOM	0.00282859	1	0.0446917	1.09339
AMIGO2	0.00284353	1	0.0448354	-1.47255
WDPCP	0.00284782	1	0.0448354	1.36906
FAM98A	0.00285454	1	0.0448614	-1.21196
PPARG	0.00286228	1	0.0449032	1.22557
MYC	0.0028688	1	0.0449259	-1.20318
KCND1	0.00287443	1	0.0449312	1.34389
C2CD2L	0.00287929	1	0.0449312	-1.22604
PRSS23	0.00289904	1	0.04504	1.14611
EIF2S2	0.00289987	1	0.04504	1.11283
DDIT4	0.00290153	1	0.04504	1.9095
PLPP5	0.00291544	1	0.0451765	-1.17287
TMEM87B	0.0029284	1	0.045298	-1.20933
RNF128	0.00295537	1	0.0455764	-1.27607
AARS2	0.00295708	1	0.0455764	1.18447
UCHL3	0.00296185	1	0.0455764	-1.17274
RRP1B	0.00297519	1	0.0457022	-1.10696
STON1	0.00300146	1	0.0460258	1.32392
CEP126	0.00301854	1	0.0461366	1.36349
TLDC1	0.00301911	1	0.0461366	-1.12414
ELL2P1	0.00303641	1	0.0461769	-1.20833
CYR61	0.0030391	1	0.0461769	-1.20871
SH2D5	0.003045	1	0.0461769	-1.38351
ATPAF1	0.00304696	1	0.0461769	1.17199
MT1XP1	0.00305632	1	0.0461769	1.31931
BTN3A1	0.00305677	1	0.0461769	1.23429
SSBP3	0.00306407	1	0.0461769	1.11185
TM4SF1	0.0030666	1	0.0461769	-1.2316
PYGL	0.00306872	1	0.0461769	1.09381
PLCE1	0.00309099	1	0.0463362	1.31767
STK24	0.00309262	1	0.0463362	1.0829
PLEKHM1P1	0.00309502	1	0.0463362	-1.16031
XKR8	0.00311327	1	0.0465307	1.21097
ILK	0.00311907	1	0.0465388	-1.14647
RPS6KA5	0.00315144	1	0.0467844	1.93696
COLGALT2	0.0031528	1	0.0467844	-1.21918
C11orf80	0.00315716	1	0.0467844	-1.14391
CDR2	0.00315755	1	0.0467844	-1.11858
N4BP2L1	0.00316197	1	0.0467844	1.51284
ADGRA3	0.00317523	1	0.0468323	1.10345
GPCPD1	0.00317923	1	0.0468323	1.32705
BEX4	0.00318108	1	0.0468323	1.20135
DTL	0.00319241	1	0.046891	-1.39766
OPA3	0.00319567	1	0.046891	-1.11312
NUAK1	0.00322359	1	0.047201	-1.20755
MPP4	0.0032312	1	0.047201	-1.29438
SMIM13	0.00323921	1	0.047201	-1.27617
SLC2A12	0.00324604	1	0.047201	1.30223
MMP1	0.00324626	1	0.047201	-1.37163
NUAK2	0.0032488	1	0.047201	-1.52105
MYEOV	0.00326395	1	0.0472068	-1.22185
STC2	0.00326685	1	0.0472068	1.20721
ARPC4	0.00328184	1	0.0472068	-1.21862
DHX38	0.00328466	1	0.0472068	-1.11068
WWC3	0.00328887	1	0.0472068	-1.3054
CCDC191	0.00329024	1	0.0472068	1.16191
TTC7A	0.00329776	1	0.0472068	-1.17406
FGF5	0.00329797	1	0.0472068	-1.38862
RAB11FIP3	0.003301	1	0.0472068	-1.21721
HTR2B	0.00330256	1	0.0472068	1.70029
BCL2A1	0.00330908	1	0.0472238	-1.58165
POLR3GL	0.00331797	1	0.0472744	1.20052
CCNG1	0.00332912	1	0.0473571	1.26635
LETM1	0.00334973	1	0.0475738	-1.14413
PMM2	0.00336051	1	0.0476503	-1.17753
MRPL3	0.00336643	1	0.0476579	-1.09904
HK2P1	0.00338324	1	0.047815	-1.55241
TNFRSF19	0.00338834	1	0.047815	1.31391
FAM46C	0.00341298	1	0.0479845	-1.21084
CENPI	0.00341456	1	0.0479845	-1.23244
PLCD4	0.00341661	1	0.0479845	1.36448
FAM175A	0.00343728	1	0.0481729	1.25341
USP51	0.00345175	1	0.0481729	1.27465
PNPLA4	0.00345399	1	0.0481729	1.22661
NCOA7	0.0034547	1	0.0481729	1.42796
COL14A1	0.00345725	1	0.0481729	1.64919
MSTO1	0.00346283	1	0.0481747	-1.14436
DUSP6	0.00347776	1	0.0482381	-1.2787
PSAT1P3	0.00348135	1	0.0482381	1.79425
SDSL	0.00348374	1	0.0482381	1.41276
DIMT1	0.00349062	1	0.0482578	-1.18823
FARSB	0.00349746	1	0.0482769	-1.1384
FRRS1	0.00350599	1	0.0483193	1.38701
ZNF521	0.00353709	1	0.0486721	1.31418
POLR1D	0.00358062	1	0.0487532	1.14536
MTUS1	0.00358213	1	0.0487532	1.94085
IFT43	0.00358495	1	0.0487532	1.1366
KLF4	0.00358645	1	0.0487532	1.31736
ENTPD7	0.00359254	1	0.0487532	-1.18338
PDCD11	0.00359774	1	0.0487532	-1.14595
PRIMPOL	0.00360915	1	0.0487532	1.1864
PDK2	0.00361219	1	0.0487532	1.25147
PPIF	0.00361596	1	0.0487532	-1.18886
SLC25A19	0.0036163	1	0.0487532	-1.16875
S100A16	0.00361944	1	0.0487532	-1.22313
ARHGAP18	0.00362345	1	0.0487532	-1.29091
PLEKHO2	0.00362432	1	0.0487532	1.19869
SESN3	0.00362616	1	0.0487532	1.63758
CHPF2	0.00362903	1	0.0487532	-1.29234
KPNA2	0.00363114	1	0.0487532	-1.16797
THYN1	0.00364896	1	0.0487864	1.1564
MCU	0.00365214	1	0.0487864	1.17178
CDON	0.00365497	1	0.0487864	1.60546
AUP1	0.00365927	1	0.0487864	-1.32023
XPOT	0.00366118	1	0.0487864	1.20965
FERMT2	0.00366775	1	0.0488004	-1.1903
WDR25	0.00368126	1	0.0488298	1.17202
ARHGEF28	0.00368297	1	0.0488298	-1.17133
FKBP9P1	0.00369333	1	0.0488298	1.09838
TGFA	0.0036974	1	0.0488298	-1.51323
DNMT1	0.00369756	1	0.0488298	-1.18645
LIF	0.00370446	1	0.0488364	-1.30207
SCP2	0.00370909	1	0.0488364	1.15636
RUVBL1	0.00372104	1	0.0488644	-1.14586
DEPDC5	0.00372227	1	0.0488644	1.10395
CDKL1	0.00373344	1	0.0489384	1.30027
CADM1	0.00375581	1	0.0490567	1.15538
JMJD6	0.00375988	1	0.0490567	-1.23358
NFE2L2	0.00377215	1	0.0490567	1.22944
PFDN1	0.00378234	1	0.0490567	-1.07707
CDC6	0.00378317	1	0.0490567	-1.42203
PRADC1	0.00378939	1	0.0490567	-1.40796
NADK2	0.00379009	1	0.0490567	1.20202
RPS6KA2	0.00379099	1	0.0490567	1.18411
PFKFB3	0.00379236	1	0.0490567	-1.25847
ARRDC3	0.00380533	1	0.0491474	1.46734
NR4A2	0.00381454	1	0.0491474	-1.21833
CHSY3	0.00381791	1	0.0491474	-1.76868
CHST11	0.00383297	1	0.0491474	-1.31279
IL11	0.00383504	1	0.0491474	-1.37905
TOE1	0.0038374	1	0.0491474	-1.17856
TBC1D4	0.00384941	1	0.0491474	-1.23029
DHX29	0.0038544	1	0.0491474	-1.19033
PSMD3	0.00386314	1	0.0491474	-1.1773
SF3B4	0.00387177	1	0.0491474	-1.12748
SLC16A2	0.00387254	1	0.0491474	-1.08722
CEP55	0.00387633	1	0.0491474	-1.10868
PITPNA	0.00387636	1	0.0491474	-1.1244
ADAMTS4	0.0038776	1	0.0491474	-1.42619
STARD7-AS1	0.00388269	1	0.0491474	-1.16108
FLRT2	0.00390103	1	0.0493091	1.35938
ARNTL2	0.00392246	1	0.0494815	-1.31735
METTL3	0.00392799	1	0.0494815	-1.15352
SQSTM1	0.00393145	1	0.0494815	1.291
VEGFA	0.00394625	1	0.0495972	-1.20632
SF3A1	0.00395972	1	0.0496132	-1.10054
FGGY	0.00396322	1	0.0496132	1.15381
C10orf88	0.00396522	1	0.0496132	-1.1183
AVPI1	0.00397212	1	0.0496132	1.40775
AGBL5	0.00397556	1	0.0496132	1.2174
BTN2A2	0.00400905	1	0.0499606	1.12323
PCSK7	0.00401527	1	0.0499678	-1.08164
DLAT	0.00404097	1	0.050217	-1.14653
CAP1	0.00405836	1	0.0502586	-1.12082
ZFAND4	0.00406574	1	0.0502586	1.31063
PMAIP1	0.00406682	1	0.0502586	-1.28821
RPS3AP6	0.00407111	1	0.0502586	1.10847
GARS	0.00407272	1	0.0502586	1.13424
SOX11	0.00409032	1	0.0504055	-1.32583
RP11-568K15.1	0.0041051	1	0.0505172	1.08464
ORAI3	0.00411385	1	0.0505546	1.23488
CASC15	0.00412119	1	0.0505746	1.29712
UBE2N	0.00413291	1	0.0506482	-1.13651
CALM2P2	0.00417864	1	0.0511377	-1.20208
DKC1	0.00421285	1	0.051446	-1.17659
DESI1	0.0042236	1	0.051446	-1.13337
HARS	0.00422468	1	0.051446	-1.12679
USP13	0.00422709	1	0.051446	-1.28938
FUT11	0.00424262	1	0.0515641	-1.08278
TUFT1	0.00426816	1	0.0517491	1.19711
FAM49A	0.00427048	1	0.0517491	1.34169
RANGAP1	0.00427538	1	0.0517491	-1.25451
GTPBP4	0.00429681	1	0.0518311	-1.25222
RAB7B	0.00429809	1	0.0518311	1.23398
HMGN2	0.00429973	1	0.0518311	1.21535
UCK2	0.0043126	1	0.0519155	-1.18855
ALPK1	0.00432786	1	0.0519311	1.3551
AC093642.5	0.00432993	1	0.0519311	1.56942
MYBBP1A	0.00433156	1	0.0519311	-1.23874
AXIN2	0.00433737	1	0.0519311	1.3554
RP11-443P15.2	0.00435461	1	0.052067	1.86504
RP11-464D20.2	0.00436189	1	0.0520837	1.48195
NPIPA7	0.0043713	1	0.0521082	1.27813
HOXA5	0.00437572	1	0.0521082	1.30827
SRD5A3	0.00440741	1	0.0523789	-1.12048
ADGRG6	0.00441489	1	0.0523789	1.20958
RP11-1217F2.1	0.00441621	1	0.0523789	1.286
CDKN2B	0.00444111	1	0.0526037	1.27937
STARD8	0.00447586	1	0.0529444	-1.22774
DCUN1D2	0.00449192	1	0.0529525	1.07529
PHF3	0.00449374	1	0.0529525	1.17942
ARRDC4	0.0044945	1	0.0529525	1.27736
NOP14	0.00451373	1	0.0531084	-1.13619
SEPP1	0.00452341	1	0.0531516	1.28229
TRIB3	0.00453371	1	0.0531701	1.65212
DUSP1	0.004537	1	0.0531701	-1.21414
ACSS3	0.00454965	1	0.0532477	1.19397
RASSF5	0.00457191	1	0.0533515	1.28006
CBFB	0.00457386	1	0.0533515	-1.17002
ARCN1	0.00458401	1	0.0533515	-1.11672
CBFA2T2	0.00458538	1	0.0533515	1.19782
WNK4	0.00459033	1	0.0533515	-1.22507
COMMD9	0.00459473	1	0.0533515	1.11583
BMPER	0.00460959	1	0.0533515	-1.27553
SOD2	0.00461419	1	0.0533515	-1.11565
H2AFZP3	0.00461788	1	0.0533515	-1.23593
STX1B	0.00461912	1	0.0533515	-1.18081
PLIN2	0.00462484	1	0.0533515	1.20235
DUSP8P5	0.00463596	1	0.0534102	-1.4129
MBTPS2	0.00465203	1	0.0535256	-1.11118
BIN3	0.00466086	1	0.0535576	-1.12234
CNN2P4	0.00467646	1	0.0536194	-1.15978
DZIP3	0.00467837	1	0.0536194	1.17126
NUP93	0.00471628	1	0.053961	-1.07586
RDH10	0.00472037	1	0.053961	-1.1968
SESN1	0.00475783	1	0.0542484	1.25375
RP11-9L18.2	0.00475878	1	0.0542484	-1.32919
TEF	0.00476391	1	0.0542484	1.28703
HS1BP3	0.00477492	1	0.0543039	1.18033
ANKH	0.00478289	1	0.0543248	-1.14919
FAM84B	0.00480328	1	0.0543453	1.32064
PALM2-AKAP2	0.00480395	1	0.0543453	-1.592
ACTN4	0.00480572	1	0.0543453	-1.13807
WSB2	0.00481032	1	0.0543453	-1.17725
NET1	0.00482456	1	0.0543453	-1.16177
FAM161B	0.00482468	1	0.0543453	1.28685
CHAC2	0.00482769	1	0.0543453	-1.32406
ATAD5	0.00483915	1	0.0543637	-1.45279
RRP36	0.004846	1	0.0543637	-1.12635
C12orf65	0.00484776	1	0.0543637	1.13273
PI4K2A	0.00486282	1	0.0544165	1.10865
BRPF1	0.00487348	1	0.0544165	-1.14416
CASP6	0.00487517	1	0.0544165	1.28739
ARSB	0.00488226	1	0.0544165	-1.18456
EIF3H	0.00488321	1	0.0544165	1.07035
PRR13	0.00490484	1	0.0545551	1.08624
TSPYL4	0.00491063	1	0.0545551	-1.10707
ADGRG1	0.00491416	1	0.0545551	1.22486
SLC20A2	0.00492996	1	0.0546621	-1.14186
CCNJL	0.00494348	1	0.0547277	-1.47928
BTG1	0.00494825	1	0.0547277	1.21501
FAM63A	0.00497297	1	0.0549189	1.23858
TGFBR3	0.0049794	1	0.0549189	1.52095
DIAPH3	0.00498746	1	0.0549189	-1.29549
NUP58	0.00499037	1	0.0549189	-1.16629
BAG3	0.00500783	1	0.0550096	-1.16081
GALNT3	0.00501474	1	0.0550096	-1.55486
EIF1	0.00502049	1	0.0550096	1.04494
SESN2	0.00502578	1	0.0550096	1.34524
NFKBIA	0.00503088	1	0.0550096	-1.22979
SNN	0.00503592	1	0.0550096	1.16964
ANKMY2	0.00507191	1	0.0553344	1.25385
PLCXD1	0.00507961	1	0.0553502	-1.32228
PNP	0.00513446	1	0.0558636	-1.25629
ERAL1	0.00513935	1	0.0558636	-1.0617
ARHGEF6	0.00515669	1	0.0559833	1.21538
ZNF395	0.00517377	1	0.0560357	1.16841
OSER1-AS1	0.00517418	1	0.0560357	1.32631
RBBP4P2	0.00518445	1	0.0560783	1.16575
FBXO17	0.00519912	1	0.0561683	1.20977
SOX4	0.00521858	1	0.056256	1.21432
DUSP22	0.00521996	1	0.056256	1.07375
ARHGAP20	0.00522767	1	0.0562706	1.38714
AKR1C2	0.00523466	1	0.0562774	1.348
PEX2	0.00525429	1	0.0563801	1.13524
XPC	0.00528015	1	0.0563801	1.1478
FAM35A	0.00528203	1	0.0563801	-1.09149
CHD3	0.00528384	1	0.0563801	1.04348
FLCN	0.00528577	1	0.0563801	1.18021
TBC1D2	0.00529299	1	0.0563801	-1.27445
BACE1	0.0052948	1	0.0563801	-1.08526
ABHD4	0.00529519	1	0.0563801	1.20328
KLF13	0.00530579	1	0.056425	-1.09451
ETS1	0.00531284	1	0.0564321	-1.12619
FSTL3	0.0053326	1	0.0565741	-1.53226
BUB1B	0.00537904	1	0.0569222	-1.23853
TBC1D2B	0.00537947	1	0.0569222	1.12662
HSPA8P8	0.00538568	1	0.0569222	-1.28901
MTHFR	0.00539114	1	0.0569222	1.19947
PPP2R5D	0.00541615	1	0.0569415	1.07255
GNG2	0.00542323	1	0.0569415	1.28712
RRM2	0.00542394	1	0.0569415	-1.32942
CREB3	0.00542976	1	0.0569415	-1.1285
GYS1	0.00543734	1	0.0569415	-1.19298
FAM117B	0.00543801	1	0.0569415	1.52449
MTA3	0.00543802	1	0.0569415	1.15935
NOP16	0.00547359	1	0.0572462	-1.25667
PPP2R1A	0.00550595	1	0.0573482	-1.12863
EIF2B2	0.00550597	1	0.0573482	-1.13199
DDX56	0.00551673	1	0.0573482	-1.15619
ZNF528-AS1	0.00551984	1	0.0573482	1.18677
EPB41L1	0.0055204	1	0.0573482	1.12107
ARHGAP6	0.00552594	1	0.0573482	1.29926
RP11-1094M14.11	0.00553333	1	0.0573482	1.12844
DYRK3	0.00553564	1	0.0573482	1.19315
IGDCC4	0.00554167	1	0.0573482	1.33714
HEBP1	0.00558683	1	0.0577479	1.08831
CDCA8	0.00559937	1	0.05781	-1.20246
PIK3IP1	0.00560889	1	0.057817	1.29329
RPL22	0.00561692	1	0.057817	1.14262
NFKB2	0.00561965	1	0.057817	-1.42372
ESPL1	0.00564791	1	0.0579801	-1.23536
DAG1	0.0056486	1	0.0579801	-1.05179
PCTP	0.00567182	1	0.0580205	1.11382
LMBR1L	0.0056856	1	0.0580205	1.07137
CCT5	0.00568845	1	0.0580205	-1.20413
ETV4	0.00569775	1	0.0580205	-1.25263
SIPA1L3	0.00570131	1	0.0580205	-1.32372
ZNF561-AS1	0.00570161	1	0.0580205	1.27206
MYO19	0.00572972	1	0.0580205	-1.14422
RGMA	0.0057432	1	0.0580205	4.74594
PPP1R14B	0.00574684	1	0.0580205	-1.19164
ADAM17	0.00575092	1	0.0580205	1.19935
ARMC9	0.0057558	1	0.0580205	1.09064
CCDC50	0.00575628	1	0.0580205	-1.25035
RP11-253E3.3	0.00575913	1	0.0580205	-1.43782
UTP4	0.0057594	1	0.0580205	-1.08046
THNSL1	0.00576567	1	0.0580205	1.17825
OPRL1	0.00576667	1	0.0580205	1.47802
MAP2K1	0.00577269	1	0.0580205	-1.1494
ZFAND3	0.00577831	1	0.0580205	1.10185
SRGAP3	0.00578129	1	0.0580205	1.59431
LRRC8A	0.00578879	1	0.0580205	-1.16577
U47924.6	0.00579359	1	0.0580205	1.2956
AMZ2	0.00579803	1	0.0580205	1.10047
DBP	0.0058194	1	0.0580205	1.65519
SLC16A14	0.00581959	1	0.0580205	2.05206
ANGPTL2	0.00582276	1	0.0580205	1.26816
RNF24	0.00582304	1	0.0580205	1.22673
HNRNPAB	0.00583244	1	0.0580488	-1.19453
COMMD7	0.00584159	1	0.0580746	-1.12045
GNG5	0.00587673	1	0.0583026	-1.07701
NCEH1	0.0058903	1	0.0583026	-1.2254
ZMYM3	0.00589344	1	0.0583026	1.17345
PTGFR	0.00589726	1	0.0583026	1.32119
C6orf89	0.00589747	1	0.0583026	1.07574
PMEPA1	0.00594335	1	0.0583944	-1.19874
CDC25A	0.00595298	1	0.0583944	-1.44904
KLHDC2	0.00595853	1	0.0583944	1.11852
MARCH8	0.00595972	1	0.0583944	1.22644
POLG	0.00597045	1	0.0583944	-1.1589
RP11-700P18.1	0.00597484	1	0.0583944	1.15437
AS3MT	0.00598517	1	0.0583944	1.63559
NTF3	0.00598891	1	0.0583944	-1.28977
SDF2	0.00598959	1	0.0583944	-1.11387
TXNDC15	0.00599834	1	0.0583944	-1.11526
SH3BP4	0.00601081	1	0.0583944	-1.14011
TNFSF4	0.00601455	1	0.0583944	-1.30694
MCM10	0.00601711	1	0.0583944	-1.51479
NFKBIE	0.00601776	1	0.0583944	-1.30984
CCNDBP1	0.00601868	1	0.0583944	-1.08629
GNL2	0.00602299	1	0.0583944	-1.20865
HNRNPKP4	0.00602503	1	0.0583944	-1.14614
CIT	0.00602555	1	0.0583944	1.3302
TAF9B	0.00604277	1	0.0584972	1.2371
RP9P	0.00605015	1	0.0585046	1.19047
DSTNP2	0.00608306	1	0.0587165	1.20937
SYPL2	0.00609092	1	0.0587165	-1.29921
TMEM25	0.0060969	1	0.0587165	1.10122
HEATR3	0.00609861	1	0.0587165	-1.29528
E2F3	0.00611244	1	0.0587857	-1.13487
ALG6	0.00612048	1	0.0587991	1.16502
KLF5	0.0061448	1	0.0589352	-1.82057
EYA4	0.00614796	1	0.0589352	1.46655
ITGA2	0.00617375	1	0.0590855	-1.34707
EDA2R	0.006177	1	0.0590855	1.15064
ANKRA2	0.00619325	1	0.0591769	1.14056
DENND2A	0.00623045	1	0.0594682	1.42654
POP1	0.00625903	1	0.0596271	-1.13107
FKBP9	0.00629676	1	0.0596271	1.07189
EFEMP1	0.00629833	1	0.0596271	1.20928
LYRM9	0.00629977	1	0.0596271	1.26234
LIMK2	0.00630406	1	0.0596271	-1.10861
MYO1B	0.00631712	1	0.0596271	-1.17233
AC113404.1	0.00632109	1	0.0596271	-1.06216
SNAP25	0.0063234	1	0.0596271	1.29838
ABCF2	0.00632485	1	0.0596271	-1.09687
RAB3IL1	0.00632495	1	0.0596271	1.37531
RP11-274B21.4	0.0063253	1	0.0596271	-1.19967
RAB30	0.00633653	1	0.0596271	1.14753
MLF1	0.00634497	1	0.0596271	1.12209
SERP1	0.00634669	1	0.0596271	-1.09277
TMEM158	0.00634818	1	0.0596271	-1.41033
WDR62	0.0063691	1	0.0596544	-1.22367
INVS	0.00637015	1	0.0596544	1.11393
NOC2L	0.00637132	1	0.0596544	-1.17165
PCDHGA10	0.0064035	1	0.0598093	1.19756
SLC17A5	0.00641007	1	0.0598093	-1.14025
ADGRL2	0.00641078	1	0.0598093	1.28019
SIRT5	0.0064149	1	0.0598093	1.22758
SLC26A4	0.00643289	1	0.0598527	-1.4984
RNF112	0.00643839	1	0.0598527	1.36707
TBC1D19	0.00645408	1	0.0598527	1.26308
NIPSNAP3A	0.00646105	1	0.0598527	-1.08475
RP3-514P16.1	0.00646553	1	0.0598527	1.18788
VASP	0.00648078	1	0.0598527	-1.19291
FIG4	0.00650139	1	0.0598527	1.10533
MED24	0.00650844	1	0.0598527	-1.12009
SGMS1-AS1	0.00651252	1	0.0598527	1.2573
COL13A1	0.00651378	1	0.0598527	-1.27699
PICALM	0.00651517	1	0.0598527	-1.17817
IPPK	0.00651518	1	0.0598527	-1.13128
IDI1	0.00651989	1	0.0598527	-1.20156
GPR85	0.00652602	1	0.0598527	1.26419
CORO2B	0.00652996	1	0.0598527	-1.08729
FNBP1	0.00653022	1	0.0598527	1.209
SLC35E2B	0.00653708	1	0.0598527	1.12564
EPHX2	0.00654132	1	0.0598527	2.0949
STAMBP	0.00654969	1	0.0598674	1.13813
C2orf74	0.00657483	1	0.0598846	1.24741
BAZ2B	0.00657743	1	0.0598846	1.18574
DGKD	0.00657819	1	0.0598846	-1.18053
DIEXF	0.00658714	1	0.0598846	-1.20757
PHLDB1	0.0065929	1	0.0598846	-1.14713
MLPH	0.00660381	1	0.0598846	-1.15683
BUB3	0.0066069	1	0.0598846	-1.15177
ARL2BP	0.00661193	1	0.0598846	-1.05657
ADARB1	0.00661248	1	0.0598846	-1.2289
ATP2A2	0.00664482	1	0.0601159	-1.18023
DNAJC11	0.00666406	1	0.0601734	-1.12402
WDR76	0.00666478	1	0.0601734	-1.24321
PCOLCE2	0.00667477	1	0.0602022	-1.16051
LYPD1	0.00670149	1	0.0602977	-1.28173
CTC-351M12.1	0.00670864	1	0.0602977	1.35057
RP11-644F5.10	0.00671227	1	0.0602977	-1.17818
TBL1X	0.00671262	1	0.0602977	1.18324
SLC35D1	0.00671965	1	0.0602997	-1.17976
SSR3	0.00677137	1	0.0606847	-1.24028
KLF3	0.00678544	1	0.0606847	1.20093
RGL1	0.00679333	1	0.0606847	1.28564
RABGAP1	0.00679645	1	0.0606847	1.15579
FRA10AC1	0.00679685	1	0.0606847	1.07127
SIN3A	0.00680891	1	0.060692	1.16704
RNASEH2B	0.00681139	1	0.060692	1.09205
ABCG2	0.00684465	1	0.060927	1.16898
NATD1	0.00689465	1	0.0611417	1.28319
IL17RE	0.00689729	1	0.0611417	-1.14902
GABARAP	0.00691451	1	0.0611417	1.09654
ABCB1	0.00691628	1	0.0611417	-1.29663
C15orf41	0.00691938	1	0.0611417	1.14897
BOLA3-AS1	0.00692076	1	0.0611417	1.16749
UNC5C	0.00692795	1	0.0611417	1.40769
NCAM1	0.00693052	1	0.0611417	1.1937
TRO	0.00693096	1	0.0611417	1.16763
GDI1	0.00694289	1	0.0611859	-1.06482
IFIT2	0.00695115	1	0.0611978	1.79143
SEMA4B	0.00695889	1	0.061205	1.3307
AFMID	0.0069849	1	0.0613728	1.23671
TMEM198	0.00701584	1	0.0615835	-1.27101
CGNL1	0.0070266	1	0.0616168	1.23975
HINT3	0.00710741	1	0.0622213	1.13812
TMEM242	0.0071096	1	0.0622213	1.16131
AFF3	0.00712736	1	0.0622283	1.42241
SORBS2	0.00714448	1	0.0622283	-2.0728
RHOF	0.00714467	1	0.0622283	1.22016
RP11-386M24.4	0.00715045	1	0.0622283	1.24973
USP40	0.0071506	1	0.0622283	1.12469
OGFOD1	0.00715708	1	0.0622283	-1.1158
RPL4P5	0.00716224	1	0.0622283	1.08085
ISCU	0.00716667	1	0.0622283	1.087
ACVR1	0.00718494	1	0.0622649	1.12227
MCOLN3	0.00718496	1	0.0622649	1.38722
WBP1	0.00719682	1	0.0622991	1.18009
SRSF2	0.00721569	1	0.0622991	-1.20864
DLGAP1-AS1	0.0072164	1	0.0622991	1.25462
RPL34P18	0.00722057	1	0.0622991	1.27422
ALDH1A1	0.0072241	1	0.0622991	1.29872
PTK7	0.00724882	1	0.0624514	1.21542
CEP250	0.00726967	1	0.0625701	1.19221
PYROXD2	0.00730366	1	0.0628015	1.15272
HGF	0.00732783	1	0.0629482	1.26858
RNF220	0.00733636	1	0.0629604	-1.05133
MARS	0.00736127	1	0.0631129	1.09305
RNF20	0.00736875	1	0.0631159	1.14183
MAPRE1	0.00740404	1	0.063324	-1.10265
DIAPH1	0.00741028	1	0.063324	-1.17608
CDK4	0.00741452	1	0.063324	1.17706
PANX1	0.00743409	1	0.063406	-1.12427
MKNK2	0.00744461	1	0.063406	1.42456
GM2A	0.00745301	1	0.063406	1.13419
CABYR	0.00745587	1	0.063406	1.18427
BAZ1A	0.00747365	1	0.063406	-1.22016
KRTCAP2	0.00748003	1	0.063406	-1.13439
KLC1	0.00748096	1	0.063406	-1.14238
NEU1	0.00748586	1	0.063406	-1.17557
TMEM104	0.00748862	1	0.063406	-1.28436
MT-RNR1	0.00749674	1	0.0634141	1.18254
HELQ	0.0075403	1	0.0636744	1.14982
RPL7P1	0.0075419	1	0.0636744	1.07857
AMPD2	0.00756241	1	0.0637481	-1.23433
AP1B1	0.00756504	1	0.0637481	-1.09283
FOSB	0.00760576	1	0.0639894	-1.2124
SMC1A	0.00760815	1	0.0639894	-1.18899
PTPRG-AS1	0.00761781	1	0.0639932	1.95897
TJP2	0.00762306	1	0.0639932	-1.05791
WNT5B	0.00765439	1	0.0640359	-1.31506
AMFR	0.00766083	1	0.0640359	1.09367
SLC25A13	0.00767777	1	0.0640359	-1.11058
ACLY	0.00767885	1	0.0640359	-1.08446
AC007191.4	0.00768004	1	0.0640359	1.45863
ALDH18A1	0.00768129	1	0.0640359	-1.10498
ASF1B	0.00768333	1	0.0640359	-1.20958
MEX3B	0.00768605	1	0.0640359	1.44313
NAT10	0.00771286	1	0.0641551	-1.06592
SLC1A1	0.00771831	1	0.0641551	-1.17691
ZNF550	0.0077221	1	0.0641551	-1.1406
SNX3	0.00773447	1	0.0641975	1.07495
ARSK	0.00776655	1	0.0644034	-1.15311
CLHC1	0.00778945	1	0.0645328	1.27788
SPOCD1	0.0078271	1	0.064784	-1.20672
KIF18B	0.00787238	1	0.0650951	-1.38023
PDSS1	0.00787939	1	0.0650951	-1.22621
NQO1	0.00790163	1	0.065218	1.22677
PCNXL2	0.00791406	1	0.0652596	1.1764
DYRK4	0.00792217	1	0.0652657	1.07271
SH3YL1	0.00794529	1	0.0653952	1.15314
UHRF1	0.00796507	1	0.0654972	-1.28055
POLE	0.00798071	1	0.0655648	-1.08014
FAM120A	0.00799148	1	0.0655924	-1.07237
ACSL1	0.00800454	1	0.0656387	-1.16295
POLR3C	0.00802367	1	0.0657347	-1.12282
UBA1	0.00805299	1	0.0659139	-1.0569
EFTUD2	0.00807877	1	0.0660637	-1.13891
CORO1C	0.008092	1	0.0661108	-1.09822
CHCHD3P3	0.00816401	1	0.0666376	-1.13596
STPG1	0.00820657	1	0.0669233	1.10671
C12orf60	0.00825031	1	0.0671651	1.88211
C5orf28	0.00825141	1	0.0671651	1.15835
FANK1	0.00826653	1	0.0672263	1.39998
STXBP5-AS1	0.00828564	1	0.0672836	-1.15346
TBC1D32	0.00828878	1	0.0672836	1.19947
ADAMTS6	0.00831148	1	0.06731	-1.28365
SORT1	0.00831361	1	0.06731	-1.18685
GPR3	0.00831486	1	0.06731	-1.50893
RP1-151F17.2	0.0083567	1	0.0674428	1.53884
PTN	0.00835901	1	0.0674428	1.12384
STX1A	0.00836387	1	0.0674428	-1.25047
LRRC75A-AS1	0.00836771	1	0.0674428	1.17609
SLC25A51	0.00836938	1	0.0674428	1.2159
COL8A1	0.00840634	1	0.0676268	-1.16158
EDC3	0.00840749	1	0.0676268	-1.06248
AMPD3	0.00844178	1	0.067841	-1.08042
TMEM164	0.00847199	1	0.0678909	1.14698
IKBKB	0.00848478	1	0.0678909	-1.11924
LETMD1	0.0084956	1	0.0678909	1.16924
TPGS2	0.00849669	1	0.0678909	1.07515
GIN1	0.008511	1	0.0678909	1.15539
ZNF396	0.00851421	1	0.0678909	1.34321
LMNB1	0.00851604	1	0.0678909	-1.19686
IQCD	0.00851755	1	0.0678909	2.42573
ACTR3	0.00852201	1	0.0678909	-1.17702
ENDOD1	0.00852473	1	0.0678909	-1.16489
BBS9	0.00853592	1	0.0679016	1.16567
COL15A1	0.00854142	1	0.0679016	1.633
E2F4	0.0085815	1	0.068159	-1.14773
PGD	0.00859585	1	0.0682118	1.08303
DUSP3	0.00860359	1	0.068212	-1.071
SHROOM3	0.00864164	1	0.0683968	-1.21138
OGDH	0.00864236	1	0.0683968	-1.08882
CXXC5	0.00868453	1	0.0685737	1.24186
GINS3	0.00868717	1	0.0685737	-1.17493
SLC48A1	0.00868797	1	0.0685737	1.17733
DAB1	0.00869768	1	0.0685892	1.5605
PTPN9	0.0087066	1	0.0685984	1.07033
HAS2	0.0087222	1	0.068633	-1.22064
RP11-307L3.2	0.0087265	1	0.068633	-1.34532
INPP5B	0.00874645	1	0.0687288	1.15756
CALM2	0.00876845	1	0.0688405	-1.17928
RP11-511P7.5	0.00879094	1	0.0689559	1.24723
RILPL2	0.00882088	1	0.0691272	1.21331
CUBN	0.00882841	1	0.0691272	-1.28108
NDRG4	0.00883773	1	0.069139	1.2611
PRR5L	0.00887499	1	0.0693692	-1.23286
MAP4K4	0.0088915	1	0.0693879	-1.09959
LZTS1	0.00889982	1	0.0693879	-1.26204
ZCCHC17	0.00890643	1	0.0693879	1.09642
LUM	0.00890875	1	0.0693879	1.22912
FGF7	0.00891898	1	0.0694064	-1.16784
SYNPO	0.00893723	1	0.0694748	1.181
OTUB2	0.00895027	1	0.0694748	1.18784
TSLP	0.00895678	1	0.0694748	1.4895
UBIAD1	0.00895917	1	0.0694748	-1.14236
RAB11FIP4	0.00897607	1	0.0695057	-1.29665
DCAF12	0.00897972	1	0.0695057	1.04697
BMS1	0.00899155	1	0.0695057	-1.11358
TP53INP1	0.00899458	1	0.0695057	1.25336
CAMLG	0.00903918	1	0.0697743	1.24792
CEP170P1	0.00904511	1	0.0697743	-1.195
SPR	0.00905581	1	0.069796	1.11399
PRELID1	0.00909583	1	0.0699848	-1.08764
GDAP1	0.00910109	1	0.0699848	1.31267
RUSC2	0.00910404	1	0.0699848	-1.19364
PRKAB2	0.0091192	1	0.0700405	1.11583
PTGES	0.00914784	1	0.0701995	1.46574
RNF13	0.00917119	1	0.0703126	1.11732
THEM4	0.00917846	1	0.0703126	1.14208
DDB2	0.00919988	1	0.0704157	1.10391
SRPK2	0.00921005	1	0.0704191	1.16332
ANKLE2	0.00921632	1	0.0704191	-1.07022
MARK1	0.0092242	1	0.0704191	-1.24505
KCNS3	0.00924403	1	0.0704411	-1.22102
FAM21C	0.00925802	1	0.0704411	1.05716
GFOD1	0.00927467	1	0.0704411	-1.27867
ZNF740	0.00927557	1	0.0704411	1.13838
MTMR11	0.00927724	1	0.0704411	1.22055
CHMP1B	0.00927804	1	0.0704411	1.11756
FRMD4B	0.00928281	1	0.0704411	-1.3379
JADE3	0.00934452	1	0.0708486	1.15041
COBLL1	0.00936764	1	0.0709631	-1.26762
TNS3	0.00937919	1	0.0709898	-1.1903
SIK2	0.00939047	1	0.0710066	1.40254
SYBU	0.00939746	1	0.0710066	1.28219
LDLRAD3	0.00940698	1	0.0710179	1.16089
TFDP2	0.00944336	1	0.0712318	1.27621
KIAA1217	0.00945841	1	0.0712845	1.19658
ZDHHC4	0.00949399	1	0.0714918	1.15321
PDGFRB	0.00952861	1	0.0715268	1.16082
ITSN1	0.00953175	1	0.0715268	-1.11312
NTN4	0.00953477	1	0.0715268	1.17002
CTPS1	0.00953578	1	0.0715268	-1.33473
NOP58	0.00953906	1	0.0715268	-1.19131
POT1	0.00956911	1	0.0716913	1.18874
DRAM1	0.00958583	1	0.0717559	-1.07831
PABPC1	0.00961468	1	0.071911	1.08819
RNF139	0.00963298	1	0.0719821	1.14234
PIP4K2C	0.00964754	1	0.0719821	1.09099
ULBP2	0.00964859	1	0.0719821	-1.20085
NUP88	0.00967651	1	0.0720763	-1.14746
GPM6B	0.009679	1	0.0720763	-1.25954
BVES	0.00969858	1	0.0720763	1.09496
UBXN2B	0.00969905	1	0.0720763	1.14537
MPRIP	0.00970872	1	0.0720763	-1.11046
THBS3	0.0097101	1	0.0720763	1.10447
MAPK10	0.00974464	1	0.0722417	1.26874
ZNF674-AS1	0.00974964	1	0.0722417	-1.39141
DDX46	0.00975687	1	0.0722417	-1.14728
DDAH1	0.00983674	1	0.0727399	-1.23003
KANSL1L	0.00984122	1	0.0727399	1.26367
CCDC127	0.00984883	1	0.0727399	1.15399
KATNA1	0.00985871	1	0.0727522	1.13204
DPYSL2	0.00987833	1	0.0727794	1.23818
FEZ1	0.00987885	1	0.0727794	1.13694
NFKB1	0.00995328	1	0.0732667	-1.15544
ALG3	0.00996682	1	0.0733054	-1.27237
KCTD20	0.00997801	1	0.0733179	-1.10997
FJX1	0.0099851	1	0.0733179	-1.54497
NR1D1	0.0100092	1	0.0734343	1.273
NUB1	0.0100317	1	0.0735013	1.05456
ELAC2	0.0100368	1	0.0735013	-1.1283
RPARP-AS1	0.0100455	1	0.0735013	1.2834
ODC1	0.0100647	1	0.0735013	1.18011
MYO1D	0.0100651	1	0.0735013	-1.09478
ZNF622	0.0100708	1	0.0735013	-1.13212
PRKAG2	0.0100769	1	0.0735013	-1.06461
PITPNC1	0.0100877	1	0.0735013	-1.17907
EIF1AD	0.0100931	1	0.0735013	-1.16766
ARL3	0.0101229	1	0.0736576	1.13466
MLX	0.010141	1	0.0737049	-1.10379
RDH14	0.0101595	1	0.0737049	1.15346
BZW2	0.0101774	1	0.0737049	-1.13022
SEC61A1	0.0101803	1	0.0737049	-1.06206
PPARD	0.0101828	1	0.0737049	-1.13376
C19orf54	0.0101965	1	0.0737049	1.11007
LATS2	0.0102181	1	0.0737049	-1.13437
ZNF93	0.0102217	1	0.0737049	-1.31625
SPATA6	0.0102301	1	0.0737049	1.38648
APPL2	0.0102325	1	0.0737049	-1.03662
TAF12	0.0102328	1	0.0737049	1.10712
CREBRF	0.0102386	1	0.0737049	1.28305
ZWINT	0.0102436	1	0.0737049	-1.12307
FAM107B	0.010246	1	0.0737049	-1.10349
SLC8B1	0.0102959	1	0.073815	1.15705
LOH12CR2	0.010299	1	0.073815	1.68928
FAM129A	0.0103026	1	0.073815	1.30069
AMD1	0.0103052	1	0.073815	-1.17634
ST6GALNAC2	0.0103121	1	0.073815	1.31854
RP4-647C14.2	0.0103198	1	0.073815	1.24353
SH3RF2	0.01032	1	0.073815	1.10197
ZNF462	0.0103347	1	0.073815	1.15563
TOR4A	0.0103381	1	0.073815	-1.75609
CDCA5	0.0103448	1	0.073815	-1.1606
IPP	0.0103975	1	0.0740015	1.15753
ELK3	0.0104082	1	0.0740015	-1.17033
KDM4A	0.0104106	1	0.0740015	1.0957
SERPINB8	0.0104173	1	0.0740015	-1.18552
ARF4	0.0104193	1	0.0740015	-1.12895
HSDL2	0.0104211	1	0.0740015	1.11125
STRIP2	0.01044	1	0.0740766	1.30322
MEST	0.0104853	1	0.0742598	-1.16316
OXSR1	0.0104947	1	0.0742598	-1.14656
CCDC34	0.0104961	1	0.0742598	1.19142
PATZ1	0.0105002	1	0.0742598	1.23276
WBP1L	0.0105078	1	0.0742598	1.08833
RASA3	0.0105478	1	0.0744534	-1.15412
DLG3	0.010562	1	0.0744534	1.09235
FLNC	0.0105625	1	0.0744534	-1.21022
HECA	0.0105689	1	0.0744534	1.19301
FAM160A2	0.0105984	1	0.0746016	1.06283
FAM102A	0.0106231	1	0.0747164	1.15124
DOK5	0.0106417	1	0.0747584	-1.13448
TPST2	0.010646	1	0.0747584	-1.18648
MLKL	0.0106593	1	0.0747925	-1.27205
CD99P1	0.0106791	1	0.0748719	-1.34984
ADAMTS14	0.0106902	1	0.0748836	-1.14511
NUDCD1	0.0106977	1	0.0748836	-1.1812
PAK1IP1	0.0107116	1	0.0748983	-1.19997
ZNF436	0.0107221	1	0.0748983	1.07131
TCF19	0.0107323	1	0.0748983	-1.16879
RABIF	0.0107336	1	0.0748983	-1.09182
FTH1P2	0.010795	1	0.0752672	1.30657
SEC24A	0.0108276	1	0.0754233	-1.22065
C14orf1	0.0108344	1	0.0754233	1.15662
NDEL1	0.0108589	1	0.0754429	-1.14137
RPL4	0.0108618	1	0.0754429	1.07806
RANP1	0.0108628	1	0.0754429	-1.11995
GRPEL1	0.0109294	1	0.0757984	-1.17942
MINA	0.0109421	1	0.0757984	-1.08648
ELOVL1	0.0109463	1	0.0757984	-1.08127
HSPBAP1	0.0109483	1	0.0757984	1.24439
RP11-367E12.4	0.0109912	1	0.0759758	1.30867
CCT6P2	0.0109972	1	0.0759758	-1.20663
UBE2E2	0.0109997	1	0.0759758	1.07447
HS6ST1	0.0110409	1	0.0762014	1.26459
GOLGA8R	0.011095	1	0.0765143	1.66828
TNC	0.0111036	1	0.0765143	1.23789
WDR31	0.0111289	1	0.0766293	1.20685
SLC39A14	0.0111534	1	0.076653	-1.06404
LYSMD2	0.0111571	1	0.076653	-1.21764
KIAA1522	0.0111662	1	0.076653	1.12467
PRPS1	0.011167	1	0.076653	-1.12852
MSRB3	0.011217	1	0.0768857	-1.07949
TGFBR2	0.0112183	1	0.0768857	-1.10052
STIL	0.0112435	1	0.0769989	-1.37318
GCC1	0.0112583	1	0.0770402	1.10166
ZNF287	0.0112713	1	0.0770702	1.17401
TBRG4	0.0112897	1	0.0771362	-1.18212
TUBE1	0.0113046	1	0.0771783	1.32044
GDNF	0.0113158	1	0.0771952	-1.28528
MIR210HG	0.0113603	1	0.0774392	-1.35592
FAM219A	0.0113835	1	0.0775087	-1.08106
IKBIP	0.0113976	1	0.0775087	-1.13623
PIK3CD	0.0114004	1	0.0775087	-1.17669
RBM12	0.0114103	1	0.0775087	-1.12902
CDC42SE1	0.0114206	1	0.0775087	-1.13326
ATXN7L1	0.0114231	1	0.0775087	1.16723
HERC2P4	0.0114416	1	0.0775303	-1.69651
LRRFIP1	0.0114438	1	0.0775303	-1.15318
ZBTB2	0.0114827	1	0.0776909	1.04013
ELF2	0.011486	1	0.0776909	1.11461
PDLIM5	0.0115008	1	0.0776909	-1.33145
ZCCHC7	0.0115026	1	0.0776909	1.15518
GPAT4	0.0115124	1	0.0776979	-1.09115
PRPF40B	0.0115411	1	0.0778321	1.1388
LENG8-AS1	0.0115594	1	0.0778961	1.55682
MIR22HG	0.0115979	1	0.0780963	-1.26043
RP11-314A20.1	0.0116073	1	0.0781001	1.21505
PLEKHM1	0.0116345	1	0.0782238	1.14567
CPPED1	0.0116498	1	0.0782667	-1.12055
EBP	0.0117079	1	0.0785977	-1.05083
GEM	0.0117304	1	0.0786889	1.1363
LINC01184	0.0117472	1	0.0787418	1.09389
MT-RNR2	0.0117617	1	0.078777	1.278
ADRA1D	0.0117835	1	0.078777	-1.80882
ETF1	0.0117837	1	0.078777	-1.06943
RP11-133N21.7	0.0117902	1	0.078777	-1.19366
CAV1	0.011797	1	0.078777	1.1009
HIF1A	0.0118122	1	0.0787825	-1.15221
ATXN1	0.0118156	1	0.0787825	1.42546
RELT	0.0118822	1	0.0791673	-1.42376
HSPA8	0.0119024	1	0.079242	-1.23158
MYOZ2	0.0119221	1	0.0792618	-1.62721
SNRPE	0.0119322	1	0.0792618	-1.10713
DNAJB12	0.0119323	1	0.0792618	-1.091
GCNT2	0.0119578	1	0.079372	-1.15658
DPYSL3	0.0120292	1	0.0797857	1.06163
CALHM2	0.012067	1	0.0799768	1.27156
TCF12	0.0121052	1	0.0800641	1.13042
PACSIN3	0.0121098	1	0.0800641	1.2527
GLS	0.0121139	1	0.0800641	-1.2407
DNAH14	0.0121231	1	0.0800641	1.14244
TRIB2	0.0121254	1	0.0800641	1.08519
TNIP1	0.0121404	1	0.0801032	-1.19991
TMEM144	0.0121545	1	0.0801364	1.47787
FENDRR	0.0121836	1	0.0802342	1.11307
GDPD5	0.0121875	1	0.0802342	-1.18937
PBXIP1	0.0122057	1	0.0802945	1.20851
MCM7	0.012229	1	0.0803883	-1.15656
GOLPH3L	0.0122842	1	0.080691	1.11781
ERMP1	0.012298	1	0.0807218	1.10339
MUL1	0.0123269	1	0.0807437	1.06126
PCMT1	0.012327	1	0.0807437	-1.05774
RP11-705C15.2	0.0123287	1	0.0807437	1.30768
FAM104A	0.0123418	1	0.0807693	1.08911
SUV39H2	0.0123765	1	0.0809081	-1.28052
EXD2	0.0123846	1	0.0809081	1.13399
DISC1	0.0123919	1	0.0809081	1.21383
NMB	0.0124019	1	0.0809081	-1.18097
EGF	0.0124123	1	0.0809081	-1.3516
ITGA9-AS1	0.0124179	1	0.0809081	1.20617
PPP1R18	0.0124723	1	0.0812028	-1.09008
RELL1	0.0124995	1	0.0813205	1.23053
HIST1H3E	0.012543	1	0.0815436	-1.2452
FBXO32	0.012571	1	0.0815928	1.28863
RUNDC1	0.0125755	1	0.0815928	-1.12535
CDKN1A	0.0125783	1	0.0815928	1.26013
AZI2	0.0125962	1	0.0816492	1.19327
DEPDC7	0.0126335	1	0.0817866	-1.1318
CCDC113	0.0126359	1	0.0817866	1.24746
SRSF3	0.0126585	1	0.0818733	-1.10438
PPIC	0.0126743	1	0.0819155	1.13794
RSRC1	0.012711	1	0.0820925	1.11044
RPL31P49	0.0127402	1	0.0821624	1.21533
XYLT1	0.0127404	1	0.0821624	-1.41634
SLC8A1	0.0127688	1	0.0822027	-1.16936
CLDN23	0.0127796	1	0.0822027	1.8568
SLC29A2	0.0127802	1	0.0822027	1.46584
LCAT	0.0128063	1	0.0822027	-1.17889
PHF21A	0.0128087	1	0.0822027	1.19103
BCAS3	0.0128102	1	0.0822027	1.16021
ZNF221	0.0128117	1	0.0822027	1.28889
MFN2	0.0128332	1	0.0822634	-1.06451
TRIM69	0.0128397	1	0.0822634	1.22858
LMCD1	0.0128599	1	0.0823173	1.11398
ATAD3B	0.0128667	1	0.0823173	-1.32051
SIRPAP1	0.0129216	1	0.0824952	-1.1216
NEK11	0.0129223	1	0.0824952	1.24224
FOXC2	0.0129225	1	0.0824952	-1.25534
IGBP1	0.0129438	1	0.0825092	1.10527
SECISBP2	0.0129514	1	0.0825092	-1.14497
ZDHHC9	0.0129605	1	0.0825092	-1.05256
CPNE8	0.012962	1	0.0825092	1.21476
TEX30	0.0129768	1	0.0825441	-1.2575
PCMTD2	0.0129988	1	0.0826244	1.20602
FXYD5	0.0130114	1	0.0826455	-1.16925
MAP3K14	0.0130431	1	0.0827871	-1.18028
INHBA	0.013076	1	0.0829362	-1.18181
KCNK2	0.0130936	1	0.0829887	-1.29451
SFR1	0.0131175	1	0.0830541	1.18454
GLE1	0.0131227	1	0.0830541	1.11606
RP11-119F19.5	0.0131891	1	0.0834007	-1.42893
LTV1	0.0131999	1	0.0834007	-1.20546
HNRNPK	0.0132057	1	0.0834007	-1.11548
HDDC3	0.0132563	1	0.0835819	1.11324
CRY1	0.0132585	1	0.0835819	-1.19902
TTLL12	0.0132628	1	0.0835819	-1.2047
FOXRED2	0.0132844	1	0.0836175	1.12277
TRIP13	0.0132873	1	0.0836175	-1.16197
RPL23AP42	0.0133015	1	0.0836472	1.11676
POLR3D	0.0133158	1	0.0836532	-1.08627
RAB4A	0.0133407	1	0.0836532	1.09251
KTI12	0.0133451	1	0.0836532	-1.21919
NETO2	0.0133451	1	0.0836532	-1.25538
H2AFZ	0.0133497	1	0.0836532	1.09158
SLC35C1	0.0133836	1	0.0837091	-1.15631
C8orf33	0.0133987	1	0.0837091	-1.12426
TTYH2	0.0134117	1	0.0837091	1.3279
TSC22D2	0.0134151	1	0.0837091	-1.12422
CLINT1	0.0134409	1	0.0837091	-1.09854
PIGG	0.0134522	1	0.0837091	1.05581
KLF11	0.0134566	1	0.0837091	1.26898
DOT1L	0.0134659	1	0.0837091	-1.6022
CDH2	0.0134667	1	0.0837091	-1.29573
NR1H3	0.0134695	1	0.0837091	1.28312
PID1	0.0134718	1	0.0837091	1.06116
ZYX	0.0134722	1	0.0837091	-1.27706
PRKCI	0.0134949	1	0.0837123	1.13617
ACAN	0.0135027	1	0.0837123	-1.28413
COL4A5	0.0135082	1	0.0837123	1.12679
EIF2S3	0.0135105	1	0.0837123	1.08612
BTN3A3	0.0135508	1	0.0838459	1.22115
RHOJ	0.013551	1	0.0838459	-1.11459
RBMX2	0.0136323	1	0.0842045	1.11889
SNX5	0.013645	1	0.0842045	1.04623
MSRB2	0.0136477	1	0.0842045	1.15719
HHIP-AS1	0.0136504	1	0.0842045	-1.2179
AC004754.3	0.0136566	1	0.0842045	1.34328
PTX3	0.0136678	1	0.0842147	1.18521
SAP30L	0.0136906	1	0.0842969	1.08886
TMEM230	0.0137032	1	0.0843159	1.06894
LMO4	0.0137159	1	0.0843351	1.23547
LINC00565	0.0137417	1	0.084435	-1.32842
NIPSNAP1	0.0137681	1	0.0844866	1.10633
UBTF	0.0137692	1	0.0844866	1.05316
HNRNPU	0.0137867	1	0.0845355	-1.07718
AC004381.6	0.0138293	1	0.0847382	1.29485
LRRC16A	0.0138423	1	0.0847589	1.22658
CALCOCO1	0.0138547	1	0.0847763	1.14391
SRPRB	0.013889	1	0.0849272	-1.15594
LDOC1L	0.0139048	1	0.0849533	1.03561
RNF5P1	0.0139124	1	0.0849533	1.26517
RBM4B	0.0139229	1	0.0849586	1.08256
MED31	0.0139408	1	0.0849773	-1.13982
CKAP4	0.0139452	1	0.0849773	-1.11599
TBX3	0.0139913	1	0.0851994	1.10386
SPRY2	0.0140205	1	0.0852665	-1.15918
TCEA1P2	0.0140302	1	0.0852665	1.13925
DUSP19	0.0140371	1	0.0852665	1.31553
NAIF1	0.0140408	1	0.0852665	1.28567
C22orf46	0.0140665	1	0.0853212	1.11302
BET1L	0.014073	1	0.0853212	-1.06803
NUP188	0.0140788	1	0.0853212	-1.12873
SMC2	0.0140936	1	0.0853527	-1.1637
CTC-338M12.4	0.0141141	1	0.0853758	1.21656
SHCBP1	0.014118	1	0.0853758	-1.10633
IGFBP5	0.0141264	1	0.0853758	1.11336
C9orf91	0.0141948	1	0.0856947	1.19978
SEH1L	0.0141985	1	0.0856947	-1.104
RENBP	0.0142145	1	0.085733	1.91342
PUS10	0.0142314	1	0.0857763	1.06585
NYAP1	0.0142871	1	0.0860533	1.40955
ZHX2	0.0143657	1	0.0864676	1.22314
USP22	0.0143881	1	0.0865437	1.08167
MPC2	0.0144021	1	0.0865692	-1.24487
TNFRSF1A	0.0144243	1	0.0866368	1.12677
SEC23IP	0.0144329	1	0.0866368	-1.10174
DDX10	0.0144723	1	0.0868139	-1.09338
KLHL12	0.0145165	1	0.0870203	1.13233
RIOK1	0.0145418	1	0.0871127	-1.11676
MYO1C	0.0145755	1	0.0872558	-1.09711
C1GALT1C1	0.0146277	1	0.0873016	-1.17365
ILF2	0.0146336	1	0.0873016	-1.09012
CEP68	0.0146359	1	0.0873016	1.22539
SLC25A25	0.0146425	1	0.0873016	-1.12494
ARF6	0.0146472	1	0.0873016	-1.0777
ASTN2	0.0146576	1	0.0873016	1.26029
SNUPN	0.0146585	1	0.0873016	1.17588
CRABP2	0.0146824	1	0.0873016	1.15736
KIAA2026	0.0146835	1	0.0873016	1.12587
SH3RF1	0.0146929	1	0.0873016	-1.19407
SPIDR	0.0147008	1	0.0873016	1.12694
NTAN1	0.0147016	1	0.0873016	1.09415
CDKN1B	0.014723	1	0.0873452	1.17496
ARHGAP11A	0.0147287	1	0.0873452	-1.10696
RASSF8	0.0147433	1	0.0873734	-1.19849
AHR	0.0147606	1	0.0874174	1.27058
BRIX1	0.0148032	1	0.0874929	-1.1729
PGM3	0.0148036	1	0.0874929	-1.14535
ANO7	0.014828	1	0.0874929	-1.45454
CCT6A	0.0148311	1	0.0874929	-1.14774
CENPT	0.0148404	1	0.0874929	-1.21614
ZFPM2	0.0148497	1	0.0874929	1.2069
SIAH2	0.0148518	1	0.0874929	1.13529
MYL12A	0.0148524	1	0.0874929	-1.1092
PDE12	0.0148683	1	0.0875283	-1.15697
PHC2	0.0149001	1	0.0876568	-1.125
SLC4A7	0.0149119	1	0.0876679	-1.36516
SLC2A1	0.014942	1	0.0877867	-1.17776
PPM1G	0.0149727	1	0.0879028	-1.10576
PMS2	0.0149816	1	0.0879028	1.18432
XPO1	0.0151068	1	0.0885787	1.2061
SLC50A1	0.0151438	1	0.0887368	1.20112
ZW10	0.0151673	1	0.0888154	-1.08781
DPH2	0.0151871	1	0.0888728	-1.0922
LYAR	0.0152018	1	0.0888996	-1.21475
FAM149A	0.0152307	1	0.0889757	1.14384
VCP	0.0152349	1	0.0889757	-1.10399
SDC2	0.0152472	1	0.0889891	1.07343
SPG7	0.0152588	1	0.0889982	-1.08729
SALL2	0.0152808	1	0.0890328	1.17828
GBP3	0.0152967	1	0.0890328	-1.14538
NOM1	0.0152999	1	0.0890328	-1.10711
RP11-541M12.6	0.015305	1	0.0890328	-1.33981
WDR37	0.0153523	1	0.0892492	-1.0951
C1S	0.0153747	1	0.0893204	1.12414
RECK	0.0153987	1	0.0893688	-1.07132
PFKFB2	0.0154032	1	0.0893688	1.24049
KANK1	0.0154405	1	0.0894241	-1.0953
YWHAG	0.0154433	1	0.0894241	-1.09179
LYRM1	0.0154486	1	0.0894241	1.14062
GAL3ST4	0.0154657	1	0.0894241	1.13279
KSR1	0.0154727	1	0.0894241	1.1502
ZNF426	0.0154734	1	0.0894241	1.1125
KIAA1644	0.0155981	1	0.0898141	1.21852
ITGA6	0.0156097	1	0.0898141	-1.21258
EIF5A2	0.0156219	1	0.0898141	-1.1301
TTC39C	0.0156237	1	0.0898141	1.18929
DSCR3	0.0156343	1	0.0898141	1.09061
ARNT2	0.0156408	1	0.0898141	-1.26453
DTX4	0.015642	1	0.0898141	1.14187
IDH3G	0.0156446	1	0.0898141	-1.11424
IGFBP3	0.0156611	1	0.0898141	1.08949
EIF4ENIF1	0.0156643	1	0.0898141	-1.12171
NTPCR	0.0156666	1	0.0898141	1.1637
ATP7A	0.0156709	1	0.0898141	1.24037
RP4-614O4.13	0.0156732	1	0.0898141	1.32826
ARF3	0.0156883	1	0.0898141	-1.06159
SLC2A3	0.0156931	1	0.0898141	1.10837
OSTC	0.0157612	1	0.0901455	1.08138
WIPI1	0.0157926	1	0.0902667	-1.06643
LPCAT1	0.0158168	1	0.0902999	1.18941
CARNMT1	0.0158188	1	0.0902999	-1.16738
TRMT10C	0.0158582	1	0.0904661	-1.09649
CC2D2A	0.0158715	1	0.0904839	1.16883
RNF103	0.0158967	1	0.0905414	1.09106
TSC22D3	0.015902	1	0.0905414	1.15099
RNF214	0.0159377	1	0.0906649	1.10771
RPL6	0.0159442	1	0.0906649	1.06997
NCAPD3	0.0159817	1	0.090788	-1.11962
TMCC1	0.015988	1	0.090788	1.14189
NOP56	0.0159967	1	0.090788	-1.19992
L2HGDH	0.0160249	1	0.0908899	1.10922
ARHGAP17	0.0160361	1	0.0908952	1.14863
PLEKHA5	0.0160857	1	0.0911178	1.2351
TCP1	0.0161274	1	0.0911991	-1.10016
H1F0	0.0161299	1	0.0911991	1.13586
RP11-30P6.1	0.0161309	1	0.0911991	-1.14712
LRIG3	0.0161447	1	0.0912185	1.26992
KIAA1549L	0.0161629	1	0.0912631	-1.29279
NPC2	0.016181	1	0.0912866	1.07883
SLC44A1	0.0161984	1	0.0912866	1.27671
SCYL3	0.0162093	1	0.0912866	1.05822
PES1	0.0162377	1	0.0912866	-1.08018
GBA	0.0162378	1	0.0912866	1.0678
TNIK	0.0162456	1	0.0912866	1.14836
STON1-GTF2A1L	0.0162478	1	0.0912866	1.66806
ZCWPW2	0.0162496	1	0.0912866	1.43149
RP11-73M18.8	0.0162621	1	0.0912988	-1.16091
SLC6A8	0.0162985	1	0.0914126	1.11079
ADCK3	0.016303	1	0.0914126	1.29327
ZNF175	0.016339	1	0.0915565	-1.20344
MBLAC2	0.0163764	1	0.0917077	-1.14466
AK3	0.016429	1	0.0919324	1.07969
HDAC4	0.0164373	1	0.0919324	1.13348
STIM2	0.0164767	1	0.0919457	1.12825
MTBP	0.0164897	1	0.0919457	-1.20401
RAD51B	0.0164902	1	0.0919457	1.25927
RFFL	0.0164914	1	0.0919457	1.11867
LTA4H	0.0164916	1	0.0919457	1.13142
GNL3	0.0165417	1	0.0921668	-1.14296
FPGT-TNNI3K	0.0165716	1	0.0922753	1.24939
SAMD4A	0.016595	1	0.0923073	-1.2005
FRG1JP	0.016601	1	0.0923073	-1.52684
TRAF3	0.0166086	1	0.0923073	-1.19331
ZSCAN16	0.0166419	1	0.0924339	-1.35911
RP11-400K9.4	0.0166952	1	0.0925646	1.10734
CLUAP1	0.0167064	1	0.0925646	1.21371
HTR7P1	0.0167079	1	0.0925646	1.14351
SYNGR2	0.0167125	1	0.0925646	-1.17856
DIRAS1	0.0167177	1	0.0925646	1.13553
LINC00910	0.0167311	1	0.0925806	1.37581
ARHGEF9	0.0167477	1	0.0926142	1.10155
ITPR1	0.0167756	1	0.0926142	1.37493
C16orf45	0.016779	1	0.0926142	1.08994
RPL15	0.016779	1	0.0926142	1.08951
TP53TG1	0.0168036	1	0.0926401	1.1666
TMEM165	0.0168046	1	0.0926401	-1.12079
PITPNB	0.0168212	1	0.0926738	-1.15022
DCAF13	0.0168441	1	0.0927423	-1.10399
ZNF709	0.0168672	1	0.0927532	1.37297
RPL12	0.0168766	1	0.0927532	1.14017
RP11-159D12.6	0.0168776	1	0.0927532	1.26242
ST13P6	0.0169136	1	0.0928443	1.09256
TESK2	0.0169151	1	0.0928443	1.45216
TSPAN14	0.0169356	1	0.092899	1.09644
RPS23	0.0169529	1	0.0929363	1.12058
DHRSX	0.0169913	1	0.0930892	-1.13304
NRG1	0.0170139	1	0.0930966	-1.13323
STK10	0.0170178	1	0.0930966	-1.05138
CYLD	0.0170266	1	0.0930966	-1.14212
RP2	0.0170364	1	0.0930966	-1.10624
PTPN13	0.0170453	1	0.0930966	1.22688
DNAJB1	0.0170721	1	0.0931	1.13822
GPI	0.0170763	1	0.0931	-1.07209
PIAS2	0.0170774	1	0.0931	1.11871
VPS8	0.0171192	1	0.093215	1.13951
CCNF	0.0171196	1	0.093215	-1.18612
IL1R1	0.0171841	1	0.0934994	1.091
CRIM1	0.0171984	1	0.0934994	-1.22229
GARNL3	0.0172036	1	0.0934994	1.34033
ZNF419	0.0172628	1	0.0937598	1.14129
LINC00963	0.017281	1	0.0937598	1.09621
TCFL5	0.0172833	1	0.0937598	1.1749
PLCD1	0.017308	1	0.09383	1.19605
PPP2R5B	0.0173174	1	0.09383	-1.18078
RPL6P27	0.0174246	1	0.0943528	1.11131
KCTD7	0.0174436	1	0.0943893	1.15179
CAB39	0.0174563	1	0.0943893	-1.10224
SERBP1	0.0174677	1	0.0943893	-1.07752
FAM126A	0.017474	1	0.0943893	-1.16156
SHMT1	0.0174869	1	0.0944014	1.13063
BUB1	0.0175362	1	0.0946101	-1.22837
RP11-160O5.1	0.0175913	1	0.0948426	1.69531
CPE	0.0176008	1	0.0948426	1.14026
C16orf91	0.0176312	1	0.0948914	-1.2109
CTD-2248H3.1	0.0176313	1	0.0948914	1.3074
DTNBP1	0.0176747	1	0.0950622	1.2141
CCDC86	0.0176845	1	0.0950622	-1.30794
MICA	0.0177267	1	0.095231	-1.1166
PTRF	0.017739	1	0.0952394	-1.17637
CLSTN3	0.0177705	1	0.095351	1.11885
SAMD4B	0.0178136	1	0.0954506	-1.15751
TIMP2	0.0178141	1	0.0954506	1.04668
ZKSCAN5	0.0178215	1	0.0954506	1.1106
TVP23C-CDRT4	0.0178577	1	0.0955761	1.14504
NEK6	0.0178679	1	0.0955761	1.13121
KIF1BP	0.0178773	1	0.0955761	-1.08887
KLHL42	0.0179153	1	0.0956554	-1.12098
MCC	0.0179238	1	0.0956554	1.19748
IFITM10	0.0179246	1	0.0956554	-1.15137
EIF2S2P4	0.0179413	1	0.0956774	1.11966
HFE	0.0179503	1	0.0956774	1.15838
TFDP1	0.0179681	1	0.0957144	-1.07495
RASGRP1	0.0180416	1	0.0960479	-1.59567
LRRC37A2	0.0180621	1	0.0960994	1.17013
FAM110B	0.0181109	1	0.0962709	1.23694
PXYLP1	0.0181161	1	0.0962709	1.12734
SSBP2	0.0181503	1	0.0963882	1.26729
ATG7	0.0181619	1	0.0963882	-1.08545
PHACTR1	0.0181757	1	0.0963882	-1.53063
WRN	0.0181851	1	0.0963882	-1.12201
S1PR1	0.0181926	1	0.0963882	1.20822
FAM227B	0.0182136	1	0.0964079	1.35501
CRADD	0.0182181	1	0.0964079	1.11883
BRD3	0.0182693	1	0.0965863	1.10686
PRSS12	0.0182737	1	0.0965863	-1.02749
HYKK	0.0182946	1	0.0966197	1.28665
KIAA1524	0.0183018	1	0.0966197	-1.21201
KLF9	0.0183151	1	0.0966322	-1.25137
RSL24D1	0.0183283	1	0.0966439	1.14128
GNS	0.0183891	1	0.0969069	1.05786
C11orf95	0.0184018	1	0.096916	-1.15722
AC079780.3	0.0184488	1	0.0969847	-1.29555
TAF13	0.0184578	1	0.0969847	-1.19578
PFKFB4	0.0184666	1	0.0969847	-1.0945
TMEM251	0.01847	1	0.0969847	1.18053
RP11-644F5.11	0.0184789	1	0.0969847	1.23131
SKA2	0.0184806	1	0.0969847	-1.0703
ZNF16	0.0185129	1	0.0970968	1.09872
DAAM2	0.0185461	1	0.0972134	1.08729
MAN1C1	0.0185613	1	0.0972157	1.15599
CCT2	0.0185685	1	0.0972157	-1.13216
ATG14	0.0186268	1	0.0974629	1.14724
ID2	0.0186411	1	0.09748	1.116
MRPS27	0.0186653	1	0.0975488	1.04376
HEATR6	0.0187088	1	0.0976397	1.11526
FEN1	0.0187112	1	0.0976397	-1.24833
ELL2	0.0187157	1	0.0976397	-1.20932
ADPRM	0.0187404	1	0.0977104	1.17454
IVNS1ABP	0.0187955	1	0.0979404	-1.09989
TCOF1	0.0188245	1	0.0979671	-1.09328
PRUNE	0.0188292	1	0.0979671	1.21606
IFNGR1	0.0188339	1	0.0979671	1.15836
CA9	0.0188456	1	0.0979671	-1.81021
GPNMB	0.018856	1	0.0979671	1.31447
RP4-565E6.1	0.0188967	1	0.0981208	1.0844
ATP5F1P6	0.0189262	1	0.0981608	1.17763
IPO13	0.0189366	1	0.0981608	-1.05888
CHD2	0.0189377	1	0.0981608	1.2245
WDR1	0.0189876	1	0.0983619	-1.13688
EPHA4	0.0190042	1	0.0983905	1.16855
DENND3	0.0190155	1	0.0983912	-1.1436
AIG1	0.0190342	1	0.0984303	1.09302
PAQR4	0.0190843	1	0.0986319	-1.25507
SLC25A27	0.0191691	1	0.098951	1.43067
PHKA2	0.0191721	1	0.098951	-1.15621
ATF7IP2	0.0191796	1	0.098951	1.10255
HNRNPKP1	0.0192167	1	0.0990848	-1.20726
KLHL24	0.0192393	1	0.0991433	1.36555
RP11-317N8.4	0.0192763	1	0.0992741	-1.38243
MTHFSD	0.0192871	1	0.0992741	1.10139
GSTA4	0.0192993	1	0.099279	1.18151
ENO1P1	0.0193395	1	0.0994283	-1.11085
FBLN1	0.0193863	1	0.0995911	1.20972
ATP6V1G2	0.0194002	1	0.0995911	1.21545
WDR48	0.019405	1	0.0995911	1.10318
CTSC	0.0194334	1	0.0996794	-1.07767
AP1S3	0.0194531	1	0.0997225	-1.17507
PSAT1P4	0.0195097	1	0.0999548	2.02543
ZSWIM6	0.0195432	1	0.100068	1.20175
GEMIN8	0.0195958	1	0.100278	1.10183
PRMT2	0.0196067	1	0.100278	1.06076
USP27X	0.019624	1	0.100308	1.29279
EBAG9	0.019662	1	0.100444	1.11432
CCDC90B	0.0197637	1	0.100905	1.09156
APAF1	0.0198375	1	0.101195	-1.08869
UBL7-AS1	0.0198552	1	0.101195	1.20446
SLC35B1	0.019859	1	0.101195	-1.10516
DBR1	0.0198702	1	0.101195	1.11971
SEC63P1	0.0198776	1	0.101195	1.06573
RP1-152L7.5	0.0199253	1	0.101379	1.0951
RP11-254F7.2	0.0199626	1	0.101511	1.36924
TTLL4	0.0199748	1	0.101515	-1.14791
ATP6V0A1	0.0200305	1	0.101739	-1.10105
CCDC125	0.0200661	1	0.101861	1.23755
TMEM248	0.020092	1	0.101935	-1.10604
SAE1	0.0202125	1	0.102487	-1.03743
ACAT2	0.0202939	1	0.102809	-1.11735
SPRED3	0.0202992	1	0.102809	-1.14477
GJC1	0.0203131	1	0.102821	-1.25852
AURKB	0.0203252	1	0.102823	-1.14026
MLLT3	0.0203389	1	0.102834	1.18026
C3orf52	0.0203649	1	0.102906	-1.22389
ITPKB	0.0203876	1	0.102962	1.09409
TRIM16L	0.0204265	1	0.1031	1.48906
C2CD5	0.0204498	1	0.103158	1.16371
GPRC5A	0.0204749	1	0.103226	1.37331
NR6A1	0.0205016	1	0.103302	1.42846
SLC18B1	0.0205276	1	0.103374	1.2148
HDAC11	0.0205874	1	0.103604	1.20307
PELI1	0.0206031	1	0.103604	1.2886
ARPC5	0.0206084	1	0.103604	-1.111
RAB3A	0.0206555	1	0.103782	-1.13011
UBA5	0.0206959	1	0.103876	-1.16782
SLIT2	0.0206976	1	0.103876	-1.25731
MMGT1	0.0207176	1	0.103894	-1.16295
DDIAS	0.0207248	1	0.103894	-1.2973
POPDC3	0.0207428	1	0.103925	1.16887
MARCH3	0.020765	1	0.103973	-1.19349
MMP14	0.0207803	1	0.103973	-1.22854
ZNF627	0.0207992	1	0.103973	1.19088
WDR19	0.0208045	1	0.103973	1.21778
CERS2	0.0208191	1	0.103973	1.06656
TBC1D8	0.0208228	1	0.103973	1.10811
CPNE2	0.0208744	1	0.104103	-1.07355
CBLB	0.0208786	1	0.104103	1.09796
KCNT2	0.0208983	1	0.104103	1.54521
CCDC115	0.0209142	1	0.104103	1.17575
MICU1	0.02092	1	0.104103	1.0698
ZNF826P	0.0209217	1	0.104103	-1.17252
LRRCC1	0.0209312	1	0.104103	1.14218
RPL23	0.0209665	1	0.10422	1.09794
TRPV2	0.0210405	1	0.104389	-1.1289
TRIM21	0.0210448	1	0.104389	-1.09407
SEMA6D	0.0210596	1	0.104389	-1.29239
TPM3	0.0210615	1	0.104389	-1.09542
RP11-130L8.3	0.0210658	1	0.104389	-1.11292
CTD-2287O16.1	0.0210837	1	0.104389	1.08472
STRADB	0.0210853	1	0.104389	1.10605
PARP9	0.0210948	1	0.104389	1.17377
HS3ST3B1	0.0211217	1	0.104463	-1.17248
BTF3P5	0.0211662	1	0.104625	-1.06712
ANKRD33B	0.0211843	1	0.104656	1.28201
EXOC6	0.0212011	1	0.10468	-1.16348
AC093673.5	0.0212356	1	0.104792	-1.19116
CTC-524C5.2	0.0212953	1	0.105029	1.18594
NFE2L1	0.0213225	1	0.105085	1.09215
ERCC2	0.0213416	1	0.105085	-1.17889
GTF2IP4	0.0213426	1	0.105085	1.14683
PRSS53	0.0213542	1	0.105085	-1.26469
TRMT10B	0.0214111	1	0.105279	1.20638
ST13P5	0.0214353	1	0.105279	1.14901
ABCD4	0.0214378	1	0.105279	1.12295
LINC01119	0.0214413	1	0.105279	-1.33621
HMOX2	0.0214805	1	0.105413	-1.1235
DET1	0.0215088	1	0.105493	1.10049
RP4-775C13.1	0.0215302	1	0.10554	-1.1248
TTC38	0.0215482	1	0.10557	-1.07963
CSRP2	0.0215866	1	0.105699	1.11254
TNFRSF12A	0.0216329	1	0.105829	-1.32746
MEIS3P1	0.0216437	1	0.105829	1.10242
S100A10	0.0216563	1	0.105829	1.14585
TBC1D1	0.0216818	1	0.105829	-1.08997
RRP15	0.0216931	1	0.105829	-1.17897
DHX37	0.0216977	1	0.105829	-1.25992
MNS1	0.0217034	1	0.105829	1.35228
TNFRSF11A	0.0217127	1	0.105829	-1.48451
CYB5R2	0.0217207	1	0.105829	-1.06973
GALNT12	0.0218713	1	0.106504	1.26169
SOAT1	0.0218897	1	0.106535	-1.13064
AIF1L	0.021921	1	0.106579	-1.37324
BAG1	0.0219229	1	0.106579	1.09734
PSMC3	0.0219514	1	0.106608	-1.10237
NCAPH	0.021953	1	0.106608	-1.24889
ZNF674	0.0219977	1	0.106767	1.27173
NUDC	0.0220736	1	0.107041	-1.09213
EML1	0.0221	1	0.107041	1.07131
PPP4R1L	0.0221017	1	0.107041	1.07213
NF2	0.0221026	1	0.107041	-1.12571
MOXD1	0.0221508	1	0.107079	1.11976
IFT52	0.0221646	1	0.107079	1.1309
THRA	0.0221685	1	0.107079	1.14001
SLC22A4	0.0221744	1	0.107079	-1.19032
PER2	0.0221832	1	0.107079	1.13157
SLC4A4	0.0221916	1	0.107079	-1.27529
RPL13A	0.0221978	1	0.107079	1.15772
SCARA3	0.0222074	1	0.107079	1.0984
ZNF549	0.0222302	1	0.107131	1.1431
SMAD3	0.0222859	1	0.107312	1.12147
MICAL2	0.0223015	1	0.107312	-1.16627
FLII	0.0223195	1	0.107312	-1.11608
SQLE	0.02232	1	0.107312	-1.15784
ATP13A1	0.0223284	1	0.107312	-1.2152
WDR77	0.0223519	1	0.107367	-1.10768
EFNB1	0.0223952	1	0.107516	1.32054
IL6ST	0.0224335	1	0.107588	1.22511
KIZ	0.0224464	1	0.107588	1.16898
CALM3	0.0224523	1	0.107588	1.10602
TMPO-AS1	0.0224588	1	0.107588	-1.62149
CSRNP1	0.0225248	1	0.107824	-1.18277
USB1	0.0225324	1	0.107824	-1.06655
PDK4	0.0225561	1	0.107858	2.05602
CASP8	0.0225672	1	0.107858	1.27058
LDHA	0.0225817	1	0.107858	-1.11464
MXD1	0.0225883	1	0.107858	1.11478
PBX2	0.0226158	1	0.107883	1.06318
CNNM4	0.0226294	1	0.107883	1.06636
HADH	0.02263	1	0.107883	1.06645
SFPQ	0.0226448	1	0.107895	-1.1612
LDAH	0.0226615	1	0.107917	1.1185
B3GLCT	0.0226986	1	0.108035	-1.12005
ZNF397	0.0227128	1	0.108039	1.15902
UNC13B	0.0227371	1	0.108039	-1.10159
TACC3	0.0227474	1	0.108039	-1.12818
CRISPLD2	0.0227576	1	0.108039	1.13031
ZMYND8	0.0227604	1	0.108039	1.06171
NOLC1	0.022795	1	0.108097	-1.17452
ANKRD28	0.0227972	1	0.108097	1.16662
RPL32P29	0.0228472	1	0.108276	1.31952
RCC2	0.0228712	1	0.108297	-1.06295
NES	0.022876	1	0.108297	-1.16724
RPL23AP7	0.0229103	1	0.108355	1.10661
TMED4	0.0229128	1	0.108355	-1.089
FOXL1	0.0229957	1	0.108689	-1.15581
C1orf131	0.0230347	1	0.108815	-1.08806
SMARCAL1	0.023056	1	0.108842	1.11406
DOCK10	0.0230649	1	0.108842	-1.15159
OARD1	0.0230931	1	0.108917	1.226
WASH2P	0.0231865	1	0.109261	1.12713
QSOX2	0.0232097	1	0.109261	-1.08646
SKP2	0.0232124	1	0.109261	1.07549
CDC25B	0.0232207	1	0.109261	1.1934
SUN2	0.0232447	1	0.109261	-1.15273
KCTD1	0.023251	1	0.109261	1.09407
SNRPD1	0.023261	1	0.109261	-1.17396
SRA1	0.023265	1	0.109261	-1.088
GRASP	0.0232934	1	0.109291	1.70928
BATF3	0.0233028	1	0.109291	-1.31079
MORN4	0.0233084	1	0.109291	1.13255
RP11-213G2.3	0.0233454	1	0.109407	1.46699
SMTN	0.0233588	1	0.109412	-1.27045
RMDN3	0.0233804	1	0.109429	-1.1239
ABHD5	0.0233873	1	0.109429	-1.18666
RPLP0	0.0234339	1	0.10959	1.08466
CDC23	0.0234502	1	0.109608	1.08838
HGH1	0.023546	1	0.109812	-1.21008
AUH	0.0235467	1	0.109812	1.11531
RP11-53O19.1	0.0235655	1	0.109812	2.04268
ZNF503-AS2	0.023594	1	0.109812	1.56048
CNTLN	0.0236123	1	0.109812	1.14852
FKRP	0.0236203	1	0.109812	-1.22013
C3orf70	0.0236347	1	0.109812	-1.12837
STX2	0.0236371	1	0.109812	-1.08987
ENO1	0.0236398	1	0.109812	-1.07874
WDR5B	0.0236428	1	0.109812	1.16884
TIMM17A	0.0236498	1	0.109812	-1.1172
ACSL4	0.0236534	1	0.109812	-1.19978
ALDH7A1	0.0236552	1	0.109812	1.12022
POLR3H	0.0236788	1	0.109847	-1.15048
NFXL1	0.0236999	1	0.109847	-1.15031
ZNF350	0.0237192	1	0.109847	1.13627
C9orf9	0.0237285	1	0.109847	1.2092
ADAMTS1	0.0237497	1	0.109847	-1.07517
NKX3-1	0.0237576	1	0.109847	-1.26108
ZNF778	0.0237589	1	0.109847	-1.10933
STAT6	0.0237634	1	0.109847	1.07366
E2F1	0.0237844	1	0.109847	-1.28304
RP11-90H3.1	0.0237931	1	0.109847	1.08701
RP11-671J11.5	0.0238162	1	0.109847	-1.97494
ECM2	0.0238198	1	0.109847	1.46132
RBM43	0.0238277	1	0.109847	1.30273
LGALSL	0.0238481	1	0.109847	1.26259
NDUFA6-AS1	0.023849	1	0.109847	1.17063
MGME1	0.0238761	1	0.109915	1.10476
VDR	0.0239131	1	0.110027	-1.16972
RIC8A	0.0239783	1	0.110187	-1.10792
POLDIP2	0.0239959	1	0.110187	-1.07454
NAV3	0.0239964	1	0.110187	-1.36076
BIRC2	0.0240077	1	0.110187	-1.14112
FAM161A	0.0240099	1	0.110187	1.33509
GATS	0.0240265	1	0.110206	1.16585
EMC3-AS1	0.0240636	1	0.110246	-1.37272
ZBTB40	0.0240796	1	0.110246	-1.07042
RP11-244O19.1	0.0240804	1	0.110246	-1.28911
C11orf73	0.0240852	1	0.110246	1.07508
SLC38A1	0.0240982	1	0.110248	1.18679
AC002467.7	0.0241235	1	0.110307	1.05908
SSH3	0.0241817	1	0.110516	1.19855
DDX39A	0.0241963	1	0.110526	-1.18033
FANCG	0.024215	1	0.110554	1.1599
RANBP6	0.0242326	1	0.110578	-1.13546
RELB	0.0243129	1	0.110838	-1.54231
GAP43	0.0243147	1	0.110838	1.16113
FAM198B	0.024368	1	0.111024	1.25023
TIAF1	0.0244102	1	0.111159	1.25285
TMEM116	0.0244314	1	0.111198	1.31375
PLS3	0.0244695	1	0.111314	-1.1097
ZDHHC18	0.0244944	1	0.111321	-1.09843
TRMT5	0.0244962	1	0.111321	1.13401
SLC5A6	0.0245165	1	0.111322	-1.25184
TSPAN5	0.0245277	1	0.111322	-1.06567
WDR66	0.0245341	1	0.111322	-1.16545
TBC1D30	0.0245696	1	0.111426	1.68087
ZBTB14	0.0245875	1	0.11145	1.11901
CYB5RL	0.0246592	1	0.111718	1.19548
RDH5	0.0246872	1	0.111787	-1.33708
TFB2M	0.0247165	1	0.111863	-1.17182
CCDC102B	0.0247497	1	0.111956	1.41396
ECH1	0.0247807	1	0.11202	1.12378
NR1D2	0.0247892	1	0.11202	1.23618
DSCC1	0.0248335	1	0.112163	1.12891
RIPK2	0.0248694	1	0.112232	-1.03829
RBM19	0.0248743	1	0.112232	-1.11139
KIAA1456	0.0249804	1	0.112654	-1.1602
ALDH3B1	0.0250138	1	0.112737	1.22472
IFIT1	0.0250264	1	0.112737	2.05643
PPP6R1	0.025037	1	0.112737	-1.20751
CYTH2	0.0250914	1	0.112924	-1.21147
PSKH1	0.0251599	1	0.113175	-1.14725
MCM3AP	0.0251866	1	0.113237	-1.06497
HIST1H2AC	0.0252787	1	0.113584	1.1999
ENOX2	0.0252894	1	0.113584	1.05531
CLIC4P1	0.0254503	1	0.114249	-1.05186
EPHX1	0.0255086	1	0.114452	1.11329
RPS6P25	0.025528	1	0.114467	1.21089
ZNF687	0.0255377	1	0.114467	1.12234
MARS2	0.0255528	1	0.114476	-1.2731
USP5	0.0255713	1	0.114501	-1.10587
HIVEP3	0.0255998	1	0.114522	-1.35823
RP11-384B12.2	0.0256017	1	0.114522	-1.29886
RHBDF2	0.0256728	1	0.114781	-1.33354
FAM83G	0.0257013	1	0.114832	-1.17461
SOX9	0.0257099	1	0.114832	-1.07747
ULK2	0.0257727	1	0.115054	1.11125
RHOB	0.0257949	1	0.115095	1.21281
EIF2AK1	0.0258949	1	0.115483	1.04152
SLC1A4	0.0259187	1	0.115531	1.15406
ZNF773	0.0259497	1	0.115611	1.11001
CERS6	0.0259928	1	0.115744	1.14653
RPS4X	0.0260412	1	0.11586	1.09692
FBXO4	0.0260511	1	0.11586	1.1738
RPL7A	0.0260579	1	0.11586	1.06457
ISCA2	0.0261689	1	0.116295	1.17752
RNF14	0.0261941	1	0.116348	1.0919
PLCB4	0.0262118	1	0.116367	-1.20413
SFRP1	0.0262316	1	0.116367	1.09023
RP5-991G20.1	0.0262479	1	0.116367	1.16302
SPG11	0.0262509	1	0.116367	1.11018
SCYL1	0.0262857	1	0.116441	-1.19772
CCDC107	0.0262941	1	0.116441	-1.18845
[truncated: 12,179 more rows]

## Sheet: CSM152 24h
Table S4. Significantly regulated genes detected by RNAseq of cells treated with Cpd1 (10 µM for 12 h, 24 h and 48 h, WM3734 and CSM152). Related to Figure S6.
Probeset ID	p-value	bonferroni(p-value)	qvalue(p-value)	FoldChange(Cpd1/DMSO)
HHIP	6.75088e-07	0.00957072	0.00186148	-4.60293
UBE2L6	1.17325e-06	0.0166332	0.00186148	1.24767
DCK	1.22883e-06	0.0174211	0.00186148	-1.2562
RGMB	1.25027e-06	0.017725	0.00186148	-2.07697
TXNIP	1.39471e-06	0.0197729	0.00186148	1.4379
NRXN3	2.16751e-06	0.0307287	0.00241075	-1.47329
CCBE1	3.85687e-06	0.0546788	0.00331829	-1.86556
ERRFI1	5.04079e-06	0.0714633	0.00331829	-1.61059
TM4SF1	5.09131e-06	0.0721794	0.00331829	-1.22404
BCL7A	5.45468e-06	0.0773309	0.00331829	-1.48812
SKA1	5.49132e-06	0.0778504	0.00331829	-2.01863
NUPR1	6.06215e-06	0.0859431	0.00331829	1.47523
RGS4	6.9645e-06	0.0987357	0.00331829	-2.56742
BUB1B	7.62147e-06	0.10805	0.00331829	-2.00585
BACE2	8.14475e-06	0.115468	0.00331829	-2.00337
PRPS1	8.16588e-06	0.115768	0.00331829	-1.34309
SLIT3	8.582e-06	0.121667	0.00331829	1.27553
SDE2	9.37104e-06	0.132853	0.00331829	-1.2007
RACGAP1	9.7024e-06	0.137551	0.00331829	-1.55694
BTN3A1	1.02547e-05	0.145381	0.00331829	1.30219
FAM101B	1.08245e-05	0.153459	0.00331829	-1.33121
OXTR	1.09394e-05	0.155088	0.00331829	-1.50081
NOP58	1.17396e-05	0.166433	0.00340619	-1.186
CORO1C	1.40576e-05	0.199295	0.00345258	-1.21833
GATA6	1.41763e-05	0.200978	0.00345258	1.36096
SKA2	1.44223e-05	0.204464	0.00345258	-1.23806
CORIN	1.47893e-05	0.209669	0.00345258	-1.4354
NETO2	1.57568e-05	0.223384	0.00345258	-1.52307
NNMT	1.58013e-05	0.224016	0.00345258	1.20138
SMS	1.60152e-05	0.227047	0.00345258	-1.24913
RAD54B	1.60384e-05	0.227377	0.00345258	-1.43224
ALPK1	1.67302e-05	0.237184	0.00348894	1.33754
RRM1	1.82331e-05	0.258491	0.003613	-1.24417
HMOX1	1.89197e-05	0.268224	0.003613	2.24857
NCEH1	1.89493e-05	0.268645	0.003613	-1.37923
HNRNPK	2.047e-05	0.290203	0.00375122	-1.13849
HOXA5	2.16525e-05	0.306967	0.00375122	1.66874
WARS	2.17152e-05	0.307857	0.00375122	1.1416
SAMD5	2.21456e-05	0.313958	0.00375122	1.96982
BUB1	2.24848e-05	0.318768	0.00375122	-1.99999
EIF2B3	2.31196e-05	0.327766	0.00376304	-1.15248
CEP68	2.53631e-05	0.359572	0.00395162	1.23543
LMNB1	2.65244e-05	0.376037	0.00395162	-1.85184
PMP22	2.72575e-05	0.386429	0.00395162	1.17518
SELK	2.73973e-05	0.388412	0.00395162	-1.20427
S1PR3	2.78204e-05	0.394409	0.00395162	1.48527
SRGN	2.78311e-05	0.394561	0.00395162	-1.27355
FAM83D	3.00135e-05	0.425502	0.00417272	-1.66111
CNNM2	3.17905e-05	0.450693	0.00429705	1.44178
GATAD1	3.23691e-05	0.458896	0.00429705	1.08803
KIF4A	3.29641e-05	0.467332	0.00429705	-1.81557
ANO1	3.36704e-05	0.477345	0.00429705	-1.29506
ABCC1	3.41274e-05	0.483825	0.00429705	1.37297
FGF1	3.8706e-05	0.548735	0.00477008	-1.64389
KCNK2	3.93138e-05	0.557352	0.00477008	-1.36043
ERLEC1	4.2512e-05	0.602693	0.00496523	-1.32498
TTK	4.30885e-05	0.610866	0.00496523	-1.93264
SLC12A8	4.34351e-05	0.61578	0.00496523	1.87725
NTN4	4.42938e-05	0.627954	0.00496523	1.21947
KIF11	4.46425e-05	0.632896	0.00496523	-1.71731
CD274	4.63886e-05	0.657651	0.00505817	-2.03789
TOP2A	4.75068e-05	0.673504	0.00505817	-1.71474
CCNB1	4.82482e-05	0.684015	0.00505817	-1.73953
AIMP1	4.87403e-05	0.690991	0.00505817	-1.08789
ATP8B1	4.92679e-05	0.698471	0.00505817	-1.44412
CEP55	5.08132e-05	0.720379	0.00505955	-2.02261
FAXDC2	5.1429e-05	0.729109	0.00505955	1.44388
ALDH3A2	5.37666e-05	0.762249	0.00505955	1.45672
IFIH1	5.54138e-05	0.785602	0.00505955	1.3509
XPC	5.5985e-05	0.793699	0.00505955	1.23718
IQGAP3	5.72422e-05	0.811523	0.00505955	-1.91413
OLFML2A	5.7329e-05	0.812753	0.00505955	1.40492
TPX2	5.74199e-05	0.814042	0.00505955	-1.51575
GPNMB	5.79723e-05	0.821873	0.00505955	1.66729
KARS	5.85372e-05	0.829882	0.00505955	-1.12137
CENPI	5.86231e-05	0.831099	0.00505955	-1.65449
PBK	5.90479e-05	0.837122	0.00505955	-1.91357
FTH1	5.91376e-05	0.838393	0.00505955	1.30994
ENY2	6.15575e-05	0.872701	0.00512689	-1.10458
STK39	6.17214e-05	0.875024	0.00512689	-1.34198
FOXM1	6.22295e-05	0.882227	0.00512689	-1.64198
TNFAIP3	6.42295e-05	0.910581	0.00522713	-1.56651
TRIM23	6.62387e-05	0.939066	0.00528053	-1.09423
ANKRD24	6.64683e-05	0.942321	0.00528053	1.54875
LAMB1	6.74458e-05	0.956179	0.00529515	1.39214
ORC1	6.99478e-05	0.99165	0.00531301	-1.67454
SRP19	7.02366e-05	0.995745	0.00531301	-1.23888
AKIRIN1	7.15557e-05	1	0.00531301	-1.1806
PA2G4	7.16405e-05	1	0.00531301	-1.20727
ARMC9	7.24036e-05	1	0.00531301	1.48531
KIF23	7.40381e-05	1	0.00531301	-1.82694
PLK4	7.4198e-05	1	0.00531301	-1.74118
PSMA3	7.43614e-05	1	0.00531301	-1.13018
SLC35E2B	7.76989e-05	1	0.00531301	1.1739
CCT2	7.86958e-05	1	0.00531301	-1.22609
IMPA2	7.88304e-05	1	0.00531301	1.27641
BMPER	7.89499e-05	1	0.00531301	-1.35392
LMO7	7.99593e-05	1	0.00531301	-1.39909
PRICKLE1	8.05012e-05	1	0.00531301	-1.23244
C2orf44	8.06682e-05	1	0.00531301	-1.12978
SGOL2	8.10038e-05	1	0.00531301	-1.53494
STARD5	8.12078e-05	1	0.00531301	1.51066
RAD51B	8.26177e-05	1	0.00535277	1.26689
CLIC6	8.59822e-05	1	0.00541502	1.35534
FAM98A	8.65e-05	1	0.00541502	-1.32478
ADAMTS15	8.74428e-05	1	0.00541502	2.21674
UAP1	8.75738e-05	1	0.00541502	-1.51444
SPAG5	8.76357e-05	1	0.00541502	-1.84766
ALDH18A1	8.90505e-05	1	0.00545196	-1.18493
NDC80	9.20313e-05	1	0.00550248	-1.86342
GEM	9.30551e-05	1	0.00550248	1.39241
LRRC59	9.44085e-05	1	0.00550248	-1.47205
CCT6A	9.44219e-05	1	0.00550248	-1.20355
CDC7	9.46595e-05	1	0.00550248	-1.28995
GPR37	9.48229e-05	1	0.00550248	1.31081
SKA3	9.64524e-05	1	0.0055136	-1.83604
DBF4	9.72451e-05	1	0.0055136	-1.42065
SELT	9.81819e-05	1	0.0055136	-1.43479
AKR1C2	9.83194e-05	1	0.0055136	1.53614
STOM	9.96791e-05	1	0.00551638	1.15732
LXN	0.000100022	1	0.00551638	1.34818
GPR176	0.000101735	1	0.00553106	-1.29347
SNX11	0.000101946	1	0.00553106	-1.20435
DIAPH3	0.000104096	1	0.00555265	-1.61108
CCNB2	0.000104424	1	0.00555265	-1.86654
SPRYD7	0.00010484	1	0.00555265	-1.24477
MAD2L1	0.000110421	1	0.00561155	-1.66456
C11orf71	0.000110988	1	0.00561155	1.56035
HNRNPR	0.000112248	1	0.00561155	-1.27137
TUBAP2	0.000112546	1	0.00561155	-1.4017
BUB3	0.000113562	1	0.00561155	-1.39596
RP11-343C2.12	0.000114057	1	0.00561155	-1.19516
IL6R	0.000114712	1	0.00561155	2.30393
EFEMP1	0.000114882	1	0.00561155	1.49788
ARHGAP11A	0.00011588	1	0.00561155	-1.5236
KIF2C	0.000116878	1	0.00561155	-2.06628
TNFSF4	0.000117616	1	0.00561155	-1.67542
CMBL	0.000118129	1	0.00561155	1.24298
VEPH1	0.000118218	1	0.00561155	-1.48595
KSR1	0.000118491	1	0.00561155	1.19909
ANLN	0.000118566	1	0.00561155	-2.02325
GABARAPL1	0.000121091	1	0.00565487	1.2234
DNAJB4	0.000121792	1	0.00565487	-1.61722
GNPDA1	0.000122527	1	0.00565487	1.32186
HMGA2	0.000122871	1	0.00565487	-1.50118
UBE2G1	0.000123746	1	0.00565617	-1.10351
NEDD9	0.000127255	1	0.00575283	-1.6194
KNSTRN	0.000128573	1	0.00575283	-1.48205
BIRC3	0.000128583	1	0.00575283	-2.25138
CDK1	0.000129309	1	0.00575283	-1.95893
FUBP1	0.000130483	1	0.00576662	-1.29
CDK2	0.000133281	1	0.0058515	-1.28816
S1PR1	0.000134952	1	0.0058712	1.79243
GRAMD3	0.0001364	1	0.0058712	-1.51611
PITRM1	0.000136659	1	0.0058712	-1.20114
WDR43	0.000137249	1	0.0058712	-1.15101
FANCI	0.000138685	1	0.00589486	-1.45708
SPDL1	0.000140718	1	0.00590741	-1.50452
TBC1D2B	0.00014262	1	0.00590741	1.3737
CKAP2L	0.000143642	1	0.00590741	-1.92231
C1orf226	0.000143927	1	0.00590741	1.68369
SEPN1	0.000144709	1	0.00590741	-1.68018
DHRS4-AS1	0.000144998	1	0.00590741	1.19174
CENPU	0.000145177	1	0.00590741	-1.8383
NUSAP1	0.000147393	1	0.00594382	-1.97582
TPST1	0.000147853	1	0.00594382	1.20456
KIF14	0.000152258	1	0.00602305	-2.04068
JAG1	0.000152386	1	0.00602305	1.70811
MAMLD1	0.000152532	1	0.00602305	1.18061
UBE2Z	0.000156414	1	0.00608935	-1.07863
ME2	0.000156756	1	0.00608935	-1.15722
ZNF862	0.000157316	1	0.00608935	1.30322
KIAA0922	0.000159334	1	0.00608935	1.34665
TMEM140	0.00015954	1	0.00608935	1.59389
RERE	0.000160182	1	0.00608935	1.22879
PLAT	0.000160598	1	0.00608935	-2.19244
ARHGAP18	0.000165075	1	0.00615316	-1.3195
HBEGF	0.000165334	1	0.00615316	-2.01228
POMT2	0.000165611	1	0.00615316	-1.12888
MT1X	0.000166062	1	0.00615316	2.01873
HJURP	0.000167029	1	0.00615316	-2.37807
MAP3K7CL	0.000167813	1	0.00615316	-1.51053
INTS10	0.000170084	1	0.00619892	1.0951
SLC17A5	0.000170919	1	0.00619892	-1.15243
CASC15	0.000172342	1	0.00621675	1.8081
USP30	0.000176651	1	0.00631529	1.24542
HAS2	0.000176967	1	0.00631529	-1.49673
IRAK2	0.000178223	1	0.00632627	-1.23824
STC1	0.000182482	1	0.00643704	-1.82894
ANGEL1	0.000183272	1	0.00643704	1.17017
AURKA	0.000187021	1	0.00651504	-1.61554
STARD4	0.000187446	1	0.00651504	-1.4731
SHCBP1	0.000189417	1	0.0065308	-1.83955
GNB1	0.000190765	1	0.0065308	-1.19354
SCD	0.000190835	1	0.0065308	-1.2258
ISCU	0.000191834	1	0.00653149	1.18451
METTL7A	0.000194357	1	0.00655673	1.34633
CALU	0.000194859	1	0.00655673	-1.13756
CTC-241N9.1	0.000195873	1	0.00655673	1.57566
ANKRD13A	0.000196505	1	0.00655673	-1.12627
BCHE	0.000197541	1	0.00655849	1.1344
HSBP1	0.000201534	1	0.00662929	-1.09615
MSN	0.000201839	1	0.00662929	-1.32663
KPNA2	0.0002051	1	0.00662929	-1.69307
MORF4L2	0.000205401	1	0.00662929	-1.21972
RRM2P3	0.00020618	1	0.00662929	-1.93425
CASP1	0.00020657	1	0.00662929	1.3161
H2AFZ	0.000206627	1	0.00662929	-1.37959
LDB2	0.000209365	1	0.00664371	1.55251
CDCA2	0.000209629	1	0.00664371	-1.61039
ARL6IP1	0.000210063	1	0.00664371	-1.32138
QPRT	0.000211783	1	0.00664658	1.59265
HMGB3	0.000212884	1	0.00664658	-1.27894
FAM111B	0.000213142	1	0.00664658	-2.18051
AKR1C3	0.000214769	1	0.00664857	1.54407
FICD	0.000215199	1	0.00664857	-1.41603
C7orf73	0.00021888	1	0.00673114	-1.25128
ATAD2	0.000220996	1	0.00676058	-1.26645
COL8A1	0.000221863	1	0.00676058	-1.22196
EZH2	0.000223408	1	0.00677672	-1.42385
PRDX6	0.000228885	1	0.00691143	-1.14111
PRC1	0.000231683	1	0.00696167	-1.8531
GBE1	0.000233103	1	0.00696167	-1.2704
ITPKB	0.000233678	1	0.00696167	1.29336
EXO5	0.000236878	1	0.00699924	-1.2443
MED8	0.000238299	1	0.00699924	-1.24089
ZNF544	0.000238499	1	0.00699924	-1.17709
MICB	0.000239135	1	0.00699924	-1.15721
PLPP3	0.000243273	1	0.00708925	1.45701
KIAA0101	0.000249663	1	0.00721452	-1.82661
LITAF	0.000250319	1	0.00721452	1.16542
TRIP13	0.000250815	1	0.00721452	-1.76373
NCAPG	0.000254433	1	0.0072872	-2.05428
CYB5B	0.000256126	1	0.00730432	-1.14342
TGFA	0.000258435	1	0.00733883	-1.7953
MANEAL	0.000260064	1	0.00735377	-1.31566
DHFR	0.000261511	1	0.00736351	-1.40579
SEPP1	0.000263582	1	0.00739064	1.53907
BZW2	0.000272101	1	0.00756442	-1.17092
CDK2AP1	0.000272412	1	0.00756442	-1.14027
CCND1	0.000276618	1	0.00756442	-1.21408
NQO1	0.000276636	1	0.00756442	1.31759
CCT5	0.000277133	1	0.00756442	-1.2929
POLR1D	0.000278805	1	0.00756442	1.13792
TNC	0.00027883	1	0.00756442	1.58343
PROS1	0.000279238	1	0.00756442	1.18401
CASP3	0.000279982	1	0.00756442	-1.48949
ILF2	0.000283047	1	0.00760435	-1.15866
DLD	0.000286181	1	0.00760435	-1.13484
HMMR	0.000286307	1	0.00760435	-1.91271
STX12	0.000286422	1	0.00760435	-1.21257
RARS	0.000287178	1	0.00760435	-1.11644
TXNDC11	0.000289315	1	0.00760435	-1.40711
BIRC5	0.000289436	1	0.00760435	-1.90092
DESI1	0.000292251	1	0.00762192	-1.13895
APOBEC3B	0.000292389	1	0.00762192	-1.92803
CDCA3	0.000294918	1	0.00763506	-1.86464
RAB11FIP1	0.000295182	1	0.00763506	1.37225
TRIM16L	0.00029719	1	0.00764797	1.6184
WLS	0.000297973	1	0.00764797	-1.21761
TLDC1	0.000307567	1	0.00783768	-1.23828
PLS3	0.000307713	1	0.00783768	-1.24356
PDCD4	0.000312352	1	0.00788901	1.15806
TSHZ1	0.000312954	1	0.00788901	1.42184
PAQR8	0.000313275	1	0.00788901	1.23238
RQCD1	0.000314525	1	0.00789072	-1.16554
SV2A	0.000317033	1	0.00791637	1.09637
NUMA1	0.00031792	1	0.00791637	1.19031
EMP1	0.000320723	1	0.00792805	-1.19197
PLSCR4	0.000320994	1	0.00792805	1.24737
DHFRP1	0.000321953	1	0.00792805	-1.36785
STX2	0.000324319	1	0.00795296	-1.19963
LAMA4	0.000328513	1	0.00795296	1.46093
DEPDC1	0.00032881	1	0.00795296	-1.97596
HN1L	0.000330449	1	0.00795296	-1.33774
SPC25	0.000330722	1	0.00795296	-2.03725
ANO4	0.00033233	1	0.00795296	1.48122
BNIP3	0.000333555	1	0.00795296	-1.41454
IL6STP1	0.000333732	1	0.00795296	1.549
SPARC	0.000333857	1	0.00795296	-1.1561
DCN	0.000335684	1	0.00795296	1.23637
RECQL	0.000336787	1	0.00795296	-1.15292
EIF5AP4	0.000337266	1	0.00795296	-1.32844
CDCA8	0.000347707	1	0.00808888	-2.00988
RRM2	0.000347863	1	0.00808888	-2.18163
MN1	0.000349037	1	0.00808888	2.34293
MSRB3	0.000349538	1	0.00808888	-1.3
CREB3	0.000351349	1	0.00808888	-1.25676
AQP11	0.000352316	1	0.00808888	1.80332
AC007246.3	0.000353144	1	0.00808888	1.22403
SSR3	0.000353565	1	0.00808888	-1.42726
RP4-682C21.2	0.000355124	1	0.00808888	-1.197
POU2F2	0.000355151	1	0.00808888	-1.5224
PCDH10	0.000357283	1	0.00810272	-1.31364
MEST	0.000358187	1	0.00810272	-1.34971
ANGPTL2	0.000359598	1	0.00810716	1.62519
MTHFR	0.000363533	1	0.0081282	1.29723
ADAM19	0.000364044	1	0.0081282	-1.2547
P3H2	0.000364186	1	0.0081282	-1.59042
ANTXR2	0.000367355	1	0.00815683	-1.07139
HK2	0.000367913	1	0.00815683	-1.3545
ARPC2	0.000377792	1	0.00833004	-1.17298
CROT	0.000378222	1	0.00833004	1.2274
AVEN	0.000384043	1	0.00841436	-1.23053
MAN1A1	0.000385038	1	0.00841436	1.23068
LRRC20	0.000385833	1	0.00841436	1.52637
YWHAG	0.000389449	1	0.00846555	-1.1859
CKS2	0.00039123	1	0.00847664	-1.41738
MICA	0.000395529	1	0.00854205	-1.21632
TPM4	0.000398857	1	0.00857576	-1.10924
SOX4	0.00040186	1	0.00857576	1.68814
PSMC1P1	0.000402358	1	0.00857576	-1.20573
RPSAP52	0.000404066	1	0.00857576	-1.36755
CTPS1	0.000404611	1	0.00857576	-1.44401
PICALM	0.000406072	1	0.00857576	-1.29735
SNHG15	0.000406086	1	0.00857576	-1.27225
CENPO	0.00040737	1	0.00857576	-1.35745
SMC1A	0.000410739	1	0.00859426	-1.25616
ARSB	0.000410824	1	0.00859426	-1.26999
SMYD2	0.0004167	1	0.00864541	-1.15991
BRIX1	0.000417823	1	0.00864541	-1.11675
HLA-DMA	0.000419235	1	0.00864541	1.5789
NAA20	0.000419258	1	0.00864541	-1.18163
PTMA	0.000419747	1	0.00864541	-1.18545
NET1	0.000422309	1	0.00867141	-1.17354
SEC24D	0.000430696	1	0.00875298	-1.13396
DDX19B	0.000430996	1	0.00875298	-1.10906
POLR2D	0.000431407	1	0.00875298	-1.23519
PSMD1	0.000431528	1	0.00875298	-1.16655
MAN1C1	0.000433392	1	0.00876202	1.7113
GM2A	0.000437482	1	0.00876202	1.14861
NTM	0.00043871	1	0.00876202	-1.29296
MTA3	0.000438714	1	0.00876202	1.13329
LRIG1	0.000439153	1	0.00876202	-1.17479
TROAP	0.000439852	1	0.00876202	-2.05797
NREP	0.000442847	1	0.0087787	-1.39141
MTUS1	0.000446046	1	0.0087787	1.42096
RP11-700P18.2	0.000447491	1	0.0087787	-1.2638
SLC25A32	0.000447643	1	0.0087787	-1.29178
STXBP5-AS1	0.000447683	1	0.0087787	-1.33771
HAT1	0.000448582	1	0.0087787	-1.21483
SCRN3	0.000453141	1	0.00878872	-1.13298
ERMARD	0.000454092	1	0.00878872	1.1648
HSP90AA1	0.000454417	1	0.00878872	-1.20419
GPRASP2	0.000456274	1	0.00878872	1.14157
RAP1GAP2	0.000458361	1	0.00878872	-1.49455
DYNC1LI1	0.000459064	1	0.00878872	-1.13776
PRR11	0.000460475	1	0.00878872	-1.6363
CTNNAL1	0.000461832	1	0.00878872	-1.23101
ARHGEF39	0.000462462	1	0.00878872	-1.48937
RP3-514P16.1	0.000463725	1	0.00878872	1.36812
POC1A	0.000464076	1	0.00878872	-1.52379
TSC22D1	0.000465622	1	0.00878872	1.11432
SNRPA1	0.000466423	1	0.00878872	-1.20676
SPIDR	0.000467532	1	0.00878872	1.15795
NBR2	0.000469875	1	0.00880092	1.2764
RAD51AP1	0.000472924	1	0.00880092	-1.63024
RP11-1334A24.5	0.000474569	1	0.00880092	-1.86003
RAB29	0.000475312	1	0.00880092	1.2409
MTHFD1L	0.000475364	1	0.00880092	1.18033
PTPRB	0.000476094	1	0.00880092	-1.90101
SERTAD4	0.000479429	1	0.00883809	-1.69922
MT1XP1	0.000484921	1	0.0089147	1.62024
TPM3	0.000491954	1	0.00900579	-1.3272
SLC9A9	0.000492575	1	0.00900579	1.6867
ACTR3	0.000494007	1	0.00900731	-1.27253
KIF20A	0.000495955	1	0.00901818	-2.07575
MGLL	0.000497466	1	0.00902107	-1.43322
ADSSL1	0.000504164	1	0.00906207	1.21231
DLGAP5	0.000506662	1	0.00906207	-1.9039
PITPNM2	0.000508826	1	0.00906207	1.42085
SPTLC3	0.000509054	1	0.00906207	1.60438
PMM2	0.00050965	1	0.00906207	-1.20528
CTDSP2	0.00051032	1	0.00906207	1.10663
HTR2B	0.000510531	1	0.00906207	2.72464
IDH3A	0.000512259	1	0.00906207	-1.16619
CDKN3	0.00051258	1	0.00906207	-1.70427
AKR1C1	0.000513306	1	0.00906207	1.43426
PTPRS	0.000514691	1	0.00906255	1.37031
GBP1	0.000516369	1	0.00906817	-1.34017
MANBA	0.000519719	1	0.00910286	1.23327
MYL12A	0.000521437	1	0.00910286	-1.2874
PSMA6	0.000523709	1	0.00910286	-1.107
FRMD6	0.000523801	1	0.00910286	-1.38291
NEK2	0.000526347	1	0.00912334	-1.99896
EXO1	0.000530377	1	0.00915214	-1.51208
KIAA1524	0.000530933	1	0.00915214	-1.46668
TEX30	0.000532902	1	0.00915214	-1.31591
LRP12	0.000533494	1	0.00915214	-1.12146
ARPC5	0.000536172	1	0.0091745	-1.27733
BLM	0.000540647	1	0.00921572	-1.68432
PSMC4	0.000542209	1	0.00921572	-1.22324
IKBIP	0.000543473	1	0.00921572	-1.23406
NCAPG2	0.000545454	1	0.00921572	-1.32297
MTFR2	0.000545486	1	0.00921572	-1.70487
MSNP1	0.000548508	1	0.00924337	-1.32972
AUH	0.000556395	1	0.00933875	1.34086
FAM227B	0.000556967	1	0.00933875	1.47229
STIL	0.000559545	1	0.00934491	-1.70368
ADCY10P1	0.000560135	1	0.00934491	-1.17624
HIST2H2BE	0.000563508	1	0.00937234	-1.25484
C2orf74	0.000564587	1	0.00937234	1.2006
FAM13C	0.000569702	1	0.00943377	1.73389
CPED1	0.00057292	1	0.00946358	-1.38376
EFNB2	0.00058194	1	0.00955516	-1.12194
TGM2	0.000582985	1	0.00955516	-1.58259
ZNF124	0.00058569	1	0.00955516	-1.50392
HSPA9	0.000587892	1	0.00955516	-1.04473
BCAS3	0.000587908	1	0.00955516	1.24648
FBXO5	0.000588106	1	0.00955516	-1.5252
MCFD2	0.000588487	1	0.00955516	-1.28906
FTH1P7	0.000594535	1	0.00960419	1.29005
NCAPH	0.000596702	1	0.00960419	-1.81651
TP53INP2	0.000597919	1	0.00960419	-1.30799
ODC1	0.000599538	1	0.00960419	-1.14562
CEBPD	0.000599543	1	0.00960419	2.4615
RBM12	0.000600142	1	0.00960419	-1.20232
PCDHGA7	0.000608708	1	0.00971797	1.27669
TUBA1C	0.000612783	1	0.0097302	-1.43601
GALNT12	0.000613635	1	0.0097302	1.52063
TNXB	0.000614707	1	0.0097302	2.17485
FLT1	0.000615868	1	0.0097302	-1.46447
PLP1	0.000616764	1	0.0097302	3.73032
LPXN	0.000618345	1	0.00973212	-1.34754
PDGFD	0.000625078	1	0.00978166	1.89397
IDI1	0.000625281	1	0.00978166	-1.25429
NSMCE1	0.00062589	1	0.00978166	1.09386
MLX	0.00063349	1	0.00987732	-1.12757
C5orf30	0.000644437	1	0.009996	-1.60248
RP11-312J18.5	0.000647293	1	0.009996	-1.19298
WSB2	0.000649915	1	0.009996	-1.36827
YBX3	0.000651268	1	0.009996	-1.11917
ARF4	0.0006519	1	0.009996	-1.31008
CRYBB2P1	0.000652256	1	0.009996	-1.29157
UTP11L	0.000652973	1	0.009996	-1.17165
RRAGB	0.000656023	1	0.009996	1.39313
COLEC12	0.000656322	1	0.009996	1.45721
GNPNAT1	0.000657055	1	0.009996	-1.31731
PHLDA1	0.000657579	1	0.009996	1.41245
DHRS3	0.000660874	1	0.0100019	1.78489
FAM210B	0.000660964	1	0.0100019	1.0709
P4HA1	0.000669969	1	0.0101152	-1.28161
PREP	0.000674544	1	0.0101613	-1.08811
CLSTN3	0.000690726	1	0.0103289	1.3386
SMAD3	0.000691189	1	0.0103289	1.19852
NFIL3	0.000694267	1	0.0103289	1.24149
ARHGAP19	0.000694303	1	0.0103289	-1.30329
VKORC1L1	0.000695949	1	0.0103289	-1.30147
EIF3I	0.000696359	1	0.0103289	-1.14501
MLLT6	0.000698027	1	0.0103289	1.18392
CDCA5	0.00069931	1	0.0103289	-1.86714
FYN	0.000699602	1	0.0103289	1.11005
SLC35A1	0.0007012	1	0.0103297	1.21917
ZNF788	0.000704207	1	0.0103326	-1.28426
SORT1	0.000704495	1	0.0103326	-1.30122
IMMT	0.000709499	1	0.0103832	-1.12985
SHROOM2	0.000714448	1	0.0104026	-2.06121
LDHA	0.000715884	1	0.0104026	-1.44906
TMEM87A	0.000716379	1	0.0104026	-1.18002
KIF26B	0.000717062	1	0.0104026	1.27085
ZNF503-AS2	0.000721691	1	0.010447	1.62233
ETS1	0.000723331	1	0.0104481	-1.26465
ZSWIM4	0.000729397	1	0.010513	-1.78431
CBFB	0.000733914	1	0.0105338	-1.31175
CLDN23	0.000734	1	0.0105338	2.92658
DKC1	0.000737331	1	0.0105518	-1.25495
LDHAP4	0.000738419	1	0.0105518	-1.38021
TMEM158	0.00074186	1	0.0105784	-1.37499
DAP3	0.000744123	1	0.010588	-1.14021
FBXO32	0.000749747	1	0.0106453	1.82429
VEGFC	0.000754305	1	0.0106531	-1.45017
RFTN1	0.000755363	1	0.0106531	-1.1836
RINT1	0.000757917	1	0.0106531	-1.1541
PDXDC1	0.000759619	1	0.0106531	-1.08282
PLCL1	0.000760835	1	0.0106531	1.31208
MASTL	0.000761445	1	0.0106531	-1.3115
SOX9	0.000761469	1	0.0106531	-1.12532
VBP1	0.000766955	1	0.0107074	-1.24963
ADAMTS6	0.00076962	1	0.0107222	-1.42258
SIK2	0.000771811	1	0.0107303	1.53825
ACTA2	0.000774068	1	0.010731	-1.84124
DNAJC9	0.00077567	1	0.010731	-1.13745
HSP90B1	0.000776684	1	0.010731	-1.24263
C8orf76	0.000782494	1	0.0107889	1.14721
KIF18B	0.000792722	1	0.0108068	-2.09494
BDNF	0.000793741	1	0.0108068	-1.39316
GNL2	0.000795088	1	0.0108068	-1.25193
PARD6G	0.000795531	1	0.0108068	1.31851
YKT6	0.000796223	1	0.0108068	-1.19715
GINS4	0.000797413	1	0.0108068	-1.26676
CKAP2	0.00079742	1	0.0108068	-1.38967
CDH2	0.000800234	1	0.0108068	-1.43265
HCCS	0.000801055	1	0.0108068	-1.18427
NUDCD1	0.000804271	1	0.0108068	-1.24389
AK6	0.000805068	1	0.0108068	-1.14941
NUP58	0.000805611	1	0.0108068	-1.21164
RP11-409C19.2	0.000806205	1	0.0108068	-1.42693
GLO1	0.000806972	1	0.0108068	-1.12601
2008-09-01	0.000808078	1	0.0108068	-1.12471
RP11-567G24.1	0.000812763	1	0.0108081	-1.32298
CAP1	0.000812984	1	0.0108081	-1.29978
DNAJC25	0.000813035	1	0.0108081	-1.13016
GGCX	0.000817101	1	0.0108405	-1.16679
HELLS	0.00081998	1	0.0108571	-1.39215
BCAR3	0.000825275	1	0.0108988	-1.28099
ACVR1B	0.000828083	1	0.0108988	1.1751
TMPO	0.000831444	1	0.0108988	-1.45132
SNAI2	0.000832528	1	0.0108988	1.48583
PER3	0.00083405	1	0.0108988	1.30265
ENDOD1	0.000834659	1	0.0108988	-1.171
PCMT1	0.000837282	1	0.0108988	-1.15799
ZWILCH	0.000837664	1	0.0108988	-1.35044
DEPDC1B	0.000838829	1	0.0108988	-1.76499
NFATC2	0.000841015	1	0.0108988	2.0502
CHSY1	0.000841092	1	0.0108988	-1.3658
STRAP	0.000847756	1	0.0109304	-1.17287
LRP8	0.000848957	1	0.0109304	-1.28269
UBE2T	0.00084928	1	0.0109304	-1.47527
ZNF608	0.000851327	1	0.0109304	1.76363
ARPC4	0.000851721	1	0.0109304	-1.30366
PRDX3	0.000857881	1	0.0109883	-1.14284
CDV3	0.0008617	1	0.0109886	-1.20393
MELK	0.000862021	1	0.0109886	-1.50601
PIGA	0.000864914	1	0.0109886	-1.32288
MAPRE1	0.00086668	1	0.0109886	-1.26587
CDC25A	0.000867749	1	0.0109886	-1.54999
SEC23B	0.000867784	1	0.0109886	-1.2436
SIX1	0.000870178	1	0.010991	1.16793
C1GALT1	0.000871264	1	0.010991	-1.25924
CRTAP	0.000875515	1	0.0110033	1.10975
DCAF13	0.000875541	1	0.0110033	-1.12846
KLF6	0.000881972	1	0.0110075	-1.16578
DAP	0.000882207	1	0.0110075	-1.18872
C14orf159	0.00088633	1	0.0110075	1.28546
SLITRK6	0.00088824	1	0.0110075	3.71708
TMEM26	0.000888691	1	0.0110075	1.81983
ARSJ	0.000889064	1	0.0110075	-1.35723
KMT5A	0.000892038	1	0.0110075	-1.14505
RPL32P29	0.000892044	1	0.0110075	1.49307
TNFRSF19	0.000892133	1	0.0110075	1.55986
DTL	0.000895236	1	0.0110075	-1.87003
FAM64A	0.000897222	1	0.0110075	-2.11581
PLCXD1	0.000898334	1	0.0110075	-1.3353
CLEC2B	0.000899693	1	0.0110075	1.21581
SRGAP3	0.000900199	1	0.0110075	2.02946
RFC3	0.000900611	1	0.0110075	-1.41512
GALM	0.000904866	1	0.0110393	1.40626
ROBO2	0.000906581	1	0.01104	1.34407
UBR7	0.000908982	1	0.0110491	-1.23528
ADAMTS4	0.000916876	1	0.0110619	-2.11815
CDCA7	0.000919093	1	0.0110619	-1.36317
MT-RNR1	0.000920572	1	0.0110619	1.24505
SLC7A6	0.000920766	1	0.0110619	-1.28317
DNASE1	0.000921396	1	0.0110619	1.28237
EIF5A	0.00092158	1	0.0110619	-1.2555
YPEL4	0.000921637	1	0.0110619	2.13092
HERC4	0.000923943	1	0.0110696	-1.23811
ALDH1B1	0.000927883	1	0.0110969	-1.31321
GBP2	0.000935548	1	0.0111345	1.25228
ICAM1	0.000936459	1	0.0111345	-1.39613
TPD52L1	0.000937618	1	0.0111345	1.16449
COX20	0.000937697	1	0.0111345	-1.32849
ERMAP	0.000943911	1	0.0111718	1.19077
KIF18A	0.000944189	1	0.0111718	-1.48847
COL14A1	0.000946012	1	0.0111735	2.14681
ABCE1	0.000951166	1	0.0112133	-1.19634
SYBU	0.000952938	1	0.0112133	1.29788
DKK1	0.000954416	1	0.0112133	-1.22538
ARCN1	0.000958423	1	0.0112138	-1.15618
GALNT15	0.00095866	1	0.0112138	1.27429
BIRC2	0.000959499	1	0.0112138	-1.34596
NCKAP5	0.000961578	1	0.0112184	1.52684
SERPINB2	0.000963795	1	0.0112246	-1.75587
PLEKHB2	0.000967244	1	0.0112261	-1.13459
RSU1	0.000967549	1	0.0112261	-1.20827
BNIP3P1	0.000970597	1	0.0112261	-1.47306
EIF3E	0.000970647	1	0.0112261	1.10332
CDC25C	0.000973426	1	0.0112273	-1.92724
DYNLL1	0.000974118	1	0.0112273	-1.22101
C18orf32	0.000976391	1	0.0112341	1.67783
UBE2H	0.000982491	1	0.0112792	1.21873
DNMT1	0.000984297	1	0.0112792	-1.23694
NEK11	0.000985379	1	0.0112792	1.58527
ZNF521	0.000991495	1	0.0113176	1.31196
TFB2M	0.00099213	1	0.0113176	-1.15528
SIRT5	0.00100232	1	0.0114032	1.12031
TFG	0.00100305	1	0.0114032	-1.11713
UGCG	0.00100705	1	0.011416	-1.21108
FTH1P8	0.00100759	1	0.011416	1.27717
IFI6	0.001011	1	0.0114264	1.60253
SNHG5	0.00101194	1	0.0114264	1.09422
AGPAT5	0.00101457	1	0.0114367	-1.2316
GLIPR1	0.00102873	1	0.0115768	-1.25622
STIP1	0.00103321	1	0.0116077	-1.19843
PLEKHO2	0.00103701	1	0.0116232	1.24635
GNL3	0.00103807	1	0.0116232	-1.21006
TXNRD1	0.00104203	1	0.0116479	1.23277
PSMD14	0.00105127	1	0.011702	-1.26699
RALB	0.00105147	1	0.011702	-1.15094
TP53TG1	0.00105213	1	0.011702	1.36939
RP11-80H18.3	0.0010542	1	0.0117056	-1.23843
TOX	0.00106112	1	0.0117581	1.27339
IL13RA1	0.00106404	1	0.0117581	1.12926
CLNS1A	0.00106422	1	0.0117581	1.10924
MBNL1-AS1	0.00106628	1	0.0117614	-1.15868
AMZ2	0.00106845	1	0.0117659	1.14735
RRAGC	0.00108488	1	0.0119108	1.09935
HSPA8	0.00108608	1	0.0119108	-1.31686
SPC24	0.00108697	1	0.0119108	-1.47688
SSB	0.00109092	1	0.0119345	-1.09747
MYADM	0.00110464	1	0.0120604	-1.31498
TPCN1	0.00110604	1	0.0120604	1.1736
F3	0.00110983	1	0.012082	-1.54253
FOXF1	0.00111853	1	0.0121232	1.26985
CASK	0.00111998	1	0.0121232	-1.18923
MRPS35	0.00112081	1	0.0121232	-1.08374
PEX6	0.00112088	1	0.0121232	1.11099
PIM1	0.00112758	1	0.0121759	1.599
SLC44A1	0.00113332	1	0.0121909	1.35999
CCNG2	0.00113435	1	0.0121909	1.31621
LINC00856	0.00113575	1	0.0121909	-1.24937
ARL2BP	0.00113628	1	0.0121909	-1.16687
CENPN	0.00114079	1	0.0122197	-1.38821
CTU1	0.00114793	1	0.0122765	1.64609
FAM21C	0.00115615	1	0.0123446	1.12512
RPL26	0.00116352	1	0.0124034	1.0978
ARNTL2	0.00116774	1	0.0124286	-1.45227
PRDM6	0.00117395	1	0.0124673	1.97404
GAS6-AS2	0.00117511	1	0.0124673	-1.22206
PNPLA7	0.00118822	1	0.0125863	2.08661
TNIP1	0.00119051	1	0.0125906	-1.24465
GYPC	0.00120368	1	0.0127097	1.31875
CC2D2A	0.00120739	1	0.0127287	1.18307
TUBA1B	0.00121142	1	0.0127511	-1.35348
SLFN11	0.00121336	1	0.0127515	-1.15846
P2RY1	0.001217	1	0.0127632	2.31826
ATP1B1	0.00121839	1	0.0127632	-1.19599
PMAIP1	0.00122322	1	0.0127632	-1.48238
BTG2	0.00122332	1	0.0127632	1.35497
RPL5P4	0.0012243	1	0.0127632	1.08967
OXSR1	0.00122596	1	0.0127632	-1.21101
RAN	0.00122829	1	0.0127676	-1.21877
ZBTB12	0.00123468	1	0.0127869	1.33228
PCDHGA3	0.0012353	1	0.0127869	1.42731
SSBP3	0.0012362	1	0.0127869	1.13815
CCNF	0.00123781	1	0.0127869	-1.61466
NT5C2	0.0012474	1	0.012866	-1.15245
DIRC2	0.00125119	1	0.0128852	1.31438
SLC2A12	0.00126419	1	0.0129962	1.35594
bP-21264C1.1	0.00126587	1	0.0129962	1.17429
CLCN3	0.0012751	1	0.0130709	1.19326
ZBED3	0.00128151	1	0.0131009	1.48233
XRCC5	0.00128195	1	0.0131009	-1.13471
MAOA	0.00128585	1	0.013105	1.28922
NUF2	0.00128628	1	0.013105	-2.14431
AURKB	0.00129549	1	0.0131622	-1.85329
IL1R1	0.00129584	1	0.0131622	1.29783
HNRNPKP2	0.00130205	1	0.0132052	-1.1206
DGCR8	0.00130706	1	0.0132359	-1.20875
PSMD2	0.00131184	1	0.0132576	-1.25912
RP11-307L3.2	0.00131318	1	0.0132576	-1.36815
ASPA	0.00131882	1	0.0132945	2.33678
TMEM38B	0.00132282	1	0.0133146	1.14979
LINC00475	0.0013252	1	0.0133186	1.54258
TXNDC15	0.00134071	1	0.0134426	-1.23211
MAP2K1	0.00134158	1	0.0134426	-1.25245
HNRNPAB	0.00134639	1	0.0134442	-1.30031
PTTG1	0.00134883	1	0.0134442	-1.44529
PITPNB	0.00134946	1	0.0134442	-1.16677
DBI	0.0013518	1	0.0134442	-1.16918
TCEB1	0.0013518	1	0.0134442	-1.15256
RPS6KA2	0.00135505	1	0.0134564	1.25529
CENPV	0.00135734	1	0.0134591	-1.34058
PLK1	0.00135936	1	0.0134591	-1.88019
MTCH2	0.00136477	1	0.0134603	-1.13264
ZWINT	0.00136664	1	0.0134603	-1.63086
FAM198B	0.00136749	1	0.0134603	1.33585
IQSEC1	0.00136794	1	0.0134603	1.21831
NUAK2	0.00136956	1	0.0134603	-1.48637
FANCD2	0.00137503	1	0.0134941	-1.58214
ETV1	0.00137837	1	0.0135071	1.094
PFKFB3	0.00138116	1	0.0135145	-1.15216
TICRR	0.0013872	1	0.0135477	-1.95125
SQSTM1	0.00138861	1	0.0135477	1.33989
SRD5A1	0.00139871	1	0.0135901	-1.19743
TTC4	0.00139903	1	0.0135901	-1.14285
ARF6	0.00139906	1	0.0135901	-1.15424
AFF3	0.00140575	1	0.0136011	1.80609
WDR20	0.0014062	1	0.0136011	-1.10462
TAGLN2P1	0.00140631	1	0.0136011	-1.30381
GRPR	0.00141889	1	0.0137029	-1.46853
FGF5	0.00142151	1	0.0137034	-1.42483
FAM219A	0.00142305	1	0.0137034	-1.21927
TMCO4	0.00142664	1	0.0137182	1.17554
FOSL1	0.00143223	1	0.0137521	-1.43278
FAM193A	0.00143637	1	0.0137593	1.09805
SGK1	0.00143823	1	0.0137593	-1.34576
LSM5	0.00143915	1	0.0137593	-1.13323
TBX3	0.00144282	1	0.0137746	1.30548
KCTD20	0.00144804	1	0.0138047	-1.30323
CDC42P6	0.00146398	1	0.0139367	-1.12557
GPX8	0.00147359	1	0.0140082	-1.20053
TLCD2	0.00147613	1	0.0140124	1.34764
BBS2	0.00148135	1	0.014042	1.20999
PSMD11	0.00149031	1	0.014071	-1.19593
FEN1	0.00149088	1	0.014071	-1.52491
FLRT2	0.00149112	1	0.014071	1.55147
WBP4	0.00149285	1	0.014071	-1.15211
ZNF367	0.00149674	1	0.0140878	-1.89255
RASGRP1	0.00150212	1	0.0141071	-2.02373
MSTN	0.00150368	1	0.0141071	-1.51721
CCT6B	0.00150549	1	0.0141071	1.34145
DNAJA1	0.00150725	1	0.0141071	-1.10614
ATAD5	0.00151457	1	0.0141369	-1.4196
RASSF2	0.00151467	1	0.0141369	-1.40665
WWOX	0.00152089	1	0.0141752	1.30968
MEX3B	0.00153112	1	0.0142506	1.83263
WHSC1	0.00153693	1	0.0142847	-1.15059
PTPRM	0.00153962	1	0.0142898	1.14253
PLOD2	0.00154255	1	0.0142972	-1.33829
EFNB3	0.00154849	1	0.0143323	1.65113
RFC4	0.00155128	1	0.0143383	-1.24858
GOLIM4	0.00156196	1	0.014407	-1.14096
RRP36	0.00156304	1	0.014407	-1.25964
FANCA	0.00156653	1	0.0144193	-1.56982
ARHGEF28	0.00157922	1	0.0144701	-1.18674
UBE2A	0.00158331	1	0.0144701	-1.12426
GAS2L3	0.00158471	1	0.0144701	-1.46977
KCNC4	0.00158557	1	0.0144701	1.28331
WDR62	0.00158734	1	0.0144701	-1.77714
PCDHB7	0.00158979	1	0.0144701	1.30294
WISP1	0.00158979	1	0.0144701	1.45323
AFF2	0.00159101	1	0.0144701	1.97324
RNF157	0.00159359	1	0.0144701	1.41643
MBP	0.00159373	1	0.0144701	1.5181
MRPL45	0.00159785	1	0.0144877	1.09353
GTPBP4	0.00160147	1	0.0145009	-1.24331
UBE2G2	0.00160827	1	0.0145299	-1.14322
ASAP3	0.00160903	1	0.0145299	1.23524
PSMD13	0.00161405	1	0.0145526	-1.19309
STX6	0.00161591	1	0.0145526	-1.12975
CASP2	0.00161865	1	0.0145576	-1.23935
RASSF5	0.00162743	1	0.0146169	1.36228
TNFAIP8	0.00163146	1	0.0146335	1.13159
RP11-134K13.2	0.00164567	1	0.014731	-1.33744
RPL22L1	0.00164675	1	0.014731	-1.24435
LSG1	0.00165766	1	0.0147392	-1.1087
MDGA1	0.00165877	1	0.0147392	1.36846
NEIL3	0.00165938	1	0.0147392	-1.63844
CDKN2C	0.00166003	1	0.0147392	-1.51408
KHDRBS3	0.00166402	1	0.0147392	-1.33225
MTCL1	0.00166491	1	0.0147392	1.21163
EDC3	0.00166653	1	0.0147392	-1.12488
ZNF93	0.00166917	1	0.0147392	-1.75316
PKDCC	0.00167177	1	0.0147392	1.49299
ENC1	0.00167182	1	0.0147392	-1.36436
ASCC1	0.00167647	1	0.0147392	1.13404
PSMC3IP	0.00167718	1	0.0147392	-1.58269
VCL	0.00167941	1	0.0147392	-1.20052
ARMCX1	0.00167992	1	0.0147392	1.16539
TIMM17A	0.00168439	1	0.0147392	-1.17528
VAMP3	0.00168647	1	0.0147392	-1.12392
EDN1	0.0016886	1	0.0147392	-1.76235
IFFO2	0.00168867	1	0.0147392	-1.22982
MFF	0.00168963	1	0.0147392	1.14091
VDAC3	0.00169325	1	0.0147503	-1.15089
VCP	0.00169533	1	0.0147503	-1.21423
PRKCZ	0.00169805	1	0.0147547	1.3222
CWC25	0.001705	1	0.0147652	-1.13248
POLR3C	0.0017053	1	0.0147652	-1.06206
IRS2	0.0017062	1	0.0147652	1.36988
NTF3	0.0017081	1	0.0147652	-1.32164
TPM1	0.00171315	1	0.0147897	-1.24476
C1orf112	0.00171704	1	0.0148041	-1.52665
CTC-471F3.5	0.00173108	1	0.0148873	1.70919
CAP2	0.00173299	1	0.0148873	-1.25068
STMN1	0.00173338	1	0.0148873	-1.31166
HNRNPLL	0.00173942	1	0.0149049	-1.08465
MANBAL	0.0017399	1	0.0149049	-1.12729
PSAT1	0.00174395	1	0.0149112	1.21192
PTK7	0.00174528	1	0.0149112	1.34137
EEF2KMT	0.00174734	1	0.0149112	-1.19287
EFNA5	0.00175711	1	0.0149755	1.35592
DDAH1	0.00176551	1	0.0150279	-1.35607
PLD1	0.00177403	1	0.0150748	1.26368
YIPF5	0.00177554	1	0.0150748	-1.14377
TGFBR3	0.00177917	1	0.0150795	1.62143
METTL1	0.00178062	1	0.0150795	-1.2041
NUCB2	0.00178389	1	0.0150881	-1.11703
NFE2L3	0.00178744	1	0.0150891	-1.12173
MAP2K5	0.00178894	1	0.0150891	1.30589
UNC5B	0.00179084	1	0.0150891	1.29924
MIPEP	0.00179306	1	0.0150891	1.22533
CCDC28A	0.00179671	1	0.0150921	1.2436
PAPLN	0.00179794	1	0.0150921	1.51415
PLXNC1	0.00180099	1	0.0150987	1.73997
TRMT2B	0.00180404	1	0.0151054	-1.28329
DUSP3	0.00180901	1	0.015128	-1.14287
RP11-33B1.1	0.0018191	1	0.0151933	-1.41312
LGALS3	0.00183112	1	0.0152735	1.26302
PDK1	0.00183356	1	0.0152735	-1.20476
PTGES	0.00183556	1	0.0152735	1.48096
GDNF	0.00183847	1	0.0152786	-1.25098
HS6ST1	0.00184372	1	0.0152886	1.51786
PPP2CB	0.00184425	1	0.0152886	-1.17456
DISP1	0.00184663	1	0.0152893	1.30801
SCLT1	0.00184987	1	0.0152972	-1.21858
HSPA5	0.00185664	1	0.0153012	-1.30793
METTL21A	0.00185672	1	0.0153012	1.24851
COPG1	0.00185725	1	0.0153012	-1.21227
SRPRA	0.00185953	1	0.0153012	-1.19718
YME1L1	0.00186594	1	0.0153275	-1.08686
UCK2	0.00186732	1	0.0153275	-1.20622
PLIN2	0.00187023	1	0.0153325	1.13607
CNST	0.00187663	1	0.0153488	-1.26488
ENPP1	0.00187773	1	0.0153488	-1.50498
PRKCI	0.00187953	1	0.0153488	1.29307
PPIC	0.00188142	1	0.0153488	1.16643
CD302	0.00188929	1	0.0153942	1.21267
COA1	0.00189515	1	0.0154231	-1.08626
GNS	0.00190039	1	0.0154469	1.12595
LETMD1	0.00190733	1	0.0154833	1.20355
CAMLG	0.00191155	1	0.0154833	1.22155
DRG1	0.00191182	1	0.0154833	-1.1099
AVPI1	0.00192964	1	0.0156034	1.58633
GJA3	0.00193225	1	0.0156034	1.2976
SUSD5	0.00193367	1	0.0156034	-1.18014
C10orf88	0.00194295	1	0.015653	-1.16412
LURAP1L	0.00194587	1	0.015653	1.38425
SESN1	0.00194685	1	0.015653	1.26519
C1S	0.00195775	1	0.0156961	1.20861
ZNF395	0.00195827	1	0.0156961	1.25014
SEMA3C	0.00196111	1	0.0156961	1.25616
SPECC1	0.00196189	1	0.0156961	1.20581
FAM120A	0.00196591	1	0.0156961	-1.09306
EXOSC10	0.00196632	1	0.0156961	-1.16733
CUL9	0.00197625	1	0.0157565	1.19444
RAB8A	0.00198282	1	0.01579	-1.12021
SOX11	0.00198683	1	0.0157993	-1.56434
AC002056.3	0.00198922	1	0.0157993	-1.50258
SRSF3	0.00199109	1	0.0157993	-1.22235
VDAC1	0.00199547	1	0.0158152	-1.20726
COLGALT2	0.00199944	1	0.0158279	-1.23201
ERBB3	0.00201227	1	0.015891	-1.24547
GRB2	0.00201889	1	0.015891	-1.11659
WISP2	0.00202111	1	0.015891	1.88431
COL4A5	0.00202153	1	0.015891	1.28689
NEK6	0.00202314	1	0.015891	1.1975
PCYOX1	0.00202531	1	0.015891	1.13755
ZNF503	0.00202559	1	0.015891	2.56144
NATD1	0.00202646	1	0.015891	1.39242
NCOA7	0.00203119	1	0.0159025	1.30059
HOXB4	0.0020327	1	0.0159025	1.2929
CDC42	0.00203668	1	0.015915	-1.15808
FAM110B	0.00204289	1	0.0159449	1.22775
FAS	0.0020567	1	0.0159905	-1.1369
GALNT3	0.00205729	1	0.0159905	-1.40649
ILK	0.00205742	1	0.0159905	-1.28934
KLF4	0.00205887	1	0.0159905	1.33238
LRAT	0.00206072	1	0.0159905	1.81944
DNM1P51	0.0020665	1	0.0160168	1.35934
ANAPC7	0.00206998	1	0.0160251	-1.10117
BARD1	0.00208325	1	0.0161092	-1.4504
BACH2	0.00209766	1	0.0161843	1.63402
PLEKHA5	0.00209863	1	0.0161843	1.36923
NCAPD2	0.00210024	1	0.0161843	-1.18999
CA5B	0.00210494	1	0.0161866	-1.18119
CD40	0.00210539	1	0.0161866	1.22959
MAP2K6	0.00211006	1	0.0162039	1.90266
ECT2	0.00211626	1	0.0162204	-1.30303
CCNA2	0.00211708	1	0.0162204	-1.73636
FANCL	0.00212096	1	0.0162315	1.18136
UGP2	0.00212872	1	0.0162723	-1.1391
WDR76	0.00213232	1	0.0162811	-1.40512
EIF4EP2	0.00213781	1	0.016285	-1.14446
HPS4	0.00213846	1	0.016285	1.16898
STAT5A	0.00214016	1	0.016285	1.3495
MMADHC	0.00216774	1	0.0164255	-1.09955
SECTM1	0.00216908	1	0.0164255	1.46383
SPRED3	0.00216921	1	0.0164255	-1.22338
UBE2V2	0.00217192	1	0.0164255	-1.18381
NOV	0.00217298	1	0.0164255	1.18497
PCDHGB4	0.00217339	1	0.0164255	1.17635
HEXDC	0.00218103	1	0.0164617	1.48623
SZRD1	0.00218311	1	0.0164617	-1.21549
P4HA3	0.00219081	1	0.0164705	1.31465
PSEN1	0.00219094	1	0.0164705	1.05515
WDR61	0.00219168	1	0.0164705	-1.13074
HMGCL	0.00219783	1	0.0164982	1.11062
GRSF1	0.00220119	1	0.0165048	-1.10659
NES	0.00220898	1	0.0165446	-1.22496
RASGRP3	0.00221326	1	0.0165581	-1.51989
RASA1	0.00222714	1	0.0166433	-1.27103
CHSY3	0.00223266	1	0.0166634	-1.625
SMIM19	0.00223482	1	0.0166634	1.12035
SNRNP35	0.00224172	1	0.0166961	-1.1469
PLAUR	0.0022496	1	0.016709	-1.48388
OSR2	0.00225027	1	0.016709	1.50596
TPMT	0.00225429	1	0.016709	-1.29483
HN1	0.00225474	1	0.016709	-1.26064
URB1-AS1	0.00225867	1	0.016709	1.1848
ACTN1	0.00226076	1	0.016709	-1.27391
MIS12	0.00226519	1	0.016709	-1.18985
CLU	0.00226679	1	0.016709	1.32135
SSBP2	0.00226841	1	0.016709	1.18081
AMFR	0.00226849	1	0.016709	1.08009
HNRNPA3P5	0.00227664	1	0.0167493	-1.42305
RSL1D1	0.00227898	1	0.0167493	-1.06181
CS	0.00228149	1	0.0167493	-1.1536
MURC	0.00228673	1	0.0167693	-1.62812
CCT8	0.00229773	1	0.0168116	-1.15188
MOK	0.00229887	1	0.0168116	-1.34848
RP11-9L18.2	0.00230126	1	0.0168116	-1.31687
NTPCR	0.00230257	1	0.0168116	1.23324
RP4-647C14.2	0.00231522	1	0.0168721	1.30247
UTP4	0.00231636	1	0.0168721	-1.16267
SMAGP	0.00231844	1	0.0168721	-1.20492
ARF3	0.00232408	1	0.0168947	-1.14865
ADM	0.00232835	1	0.0169074	1.90203
BMF	0.00233609	1	0.0169337	1.57822
IFIT2	0.00233705	1	0.0169337	1.77754
ALDH1A1	0.00234152	1	0.0169477	1.48722
CEBPZOS	0.00235415	1	0.0170206	-1.13109
ERVK3-1	0.00236413	1	0.0170626	-1.13098
PCDHGB3	0.00236736	1	0.0170626	1.41225
ITPR3	0.00236763	1	0.0170626	1.27023
PSMD7	0.0023737	1	0.0170879	-1.13265
LBH	0.00238061	1	0.0171192	-1.19387
CRISPLD2	0.00238659	1	0.0171437	1.18768
SEC23IP	0.00239147	1	0.0171456	-1.13142
ALG8	0.002392	1	0.0171456	-1.1312
CALM2	0.00239704	1	0.0171464	-1.31622
RCAN1	0.00240628	1	0.0171464	-1.26263
TACC3	0.00240777	1	0.0171464	-1.71406
MTMR2	0.00241036	1	0.0171464	-1.2307
IFT172	0.00241044	1	0.0171464	1.11165
NIFK	0.00241095	1	0.0171464	-1.10651
MTHFD1	0.00241213	1	0.0171464	-1.14439
AHCYL2	0.00241506	1	0.0171464	1.13438
CFL2	0.00241523	1	0.0171464	-1.2698
WDR17	0.00242274	1	0.0171814	1.65285
SYPL2	0.00243244	1	0.0172319	-1.2956
PDSS2	0.00244171	1	0.0172792	-1.14856
NME1	0.00244458	1	0.0172813	-1.3054
CCDC43	0.00245571	1	0.0173416	-1.09227
RABGAP1	0.00245935	1	0.0173489	1.17983
BCL2L11	0.00246607	1	0.017378	1.59709
TLR3	0.00247237	1	0.0173838	1.51895
HK2P1	0.00247314	1	0.0173838	-1.37067
SF1	0.00247471	1	0.0173838	-1.10959
UBE2C	0.00247955	1	0.0173919	-1.863
MIS18BP1	0.00248351	1	0.0173919	-1.24408
DNAJC2	0.00248397	1	0.0173919	-1.16021
RP11-363E7.4	0.00248691	1	0.0173919	1.23628
ALDH9A1	0.0024889	1	0.0173919	-1.12199
ACLY	0.00250525	1	0.0174879	-1.16256
ETF1	0.00251138	1	0.0175123	-1.12261
EIF4A1	0.00251583	1	0.017525	-1.17861
SMC4	0.0025211	1	0.0175394	-1.43187
ZFP62	0.00252315	1	0.0175394	1.09565
SNX1	0.00254034	1	0.0176094	1.07446
UBE2V1	0.00254088	1	0.0176094	-1.1771
CROCCP3	0.00254295	1	0.0176094	1.4566
TOMM34	0.00254378	1	0.0176094	-1.38615
PNP	0.00254774	1	0.0176186	-1.48185
EFCAB7	0.00255209	1	0.0176231	1.255
FAM177A1	0.00255367	1	0.0176231	-1.17907
PCDH18	0.00255712	1	0.0176286	1.24663
IQCJ-SCHIP1	0.00257444	1	0.0177193	-1.29905
CALM2P2	0.00257558	1	0.0177193	-1.30656
RBM18	0.00257841	1	0.0177205	-1.1616
IFITM1	0.00258707	1	0.0177617	1.66238
SMIM10L1	0.00259428	1	0.0177787	-1.10618
ATP6V1D	0.00259487	1	0.0177787	-1.20491
AHRR	0.00259757	1	0.0177789	1.23737
COPB2	0.00260474	1	0.0178097	-1.13125
METTL2B	0.0026117	1	0.0178219	-1.12991
SERPINB8	0.00261581	1	0.0178219	-1.282
NDRG4	0.00262112	1	0.0178219	1.21993
VPS39	0.00262134	1	0.0178219	1.06085
GTSE1	0.00262362	1	0.0178219	-1.86934
SRPK1	0.00262481	1	0.0178219	-1.1509
DDX11	0.00262641	1	0.0178219	-1.3632
THSD7A	0.00262788	1	0.0178219	2.02972
RP11-417L14.1	0.00263899	1	0.0178791	-1.55521
SMIM13	0.00264692	1	0.0179117	-1.25674
SFXN1	0.00264917	1	0.0179117	-1.16658
UBFD1	0.00265446	1	0.0179293	-1.15504
ADGRA3	0.00267151	1	0.0180261	1.12227
BCL10	0.00267637	1	0.0180407	-1.21138
KBTBD3	0.00268517	1	0.0180809	1.1973
C4orf46	0.00268775	1	0.0180809	-1.32761
PSRC1	0.00269276	1	0.0180849	-1.36771
DCBLD1	0.0026988	1	0.0180849	-1.1698
IWS1	0.00270204	1	0.0180849	-1.08026
EBNA1BP2	0.00270379	1	0.0180849	-1.25527
TMEM106C	0.00270441	1	0.0180849	-1.24132
RP1-283E3.8	0.00270461	1	0.0180849	1.34549
MFSD1	0.00271028	1	0.0180879	-1.19352
TES	0.00271288	1	0.0180879	-1.09573
CYP2S1	0.00271319	1	0.0180879	1.72384
PDLIM5	0.00271731	1	0.0180903	-1.46593
YRDC	0.00271896	1	0.0180903	-1.37846
CDON	0.00272251	1	0.0180958	1.6915
BFSP1	0.0027363	1	0.0181694	1.663
CDK4	0.00274256	1	0.0181829	1.217
N6AMT1	0.00274379	1	0.0181829	1.14294
DAPK1	0.0027537	1	0.0182167	1.46332
TPTEP1	0.00275469	1	0.0182167	-1.08016
IFT140	0.00275707	1	0.0182167	1.31439
ENSAP2	0.0027604	1	0.0182206	-1.17151
TSPAN13	0.00277132	1	0.0182535	-1.32723
ULK2	0.00277205	1	0.0182535	1.21673
POLQ	0.00277703	1	0.0182535	-1.50903
HIST1H2AC	0.00277733	1	0.0182535	-1.07983
LTV1	0.00278201	1	0.0182535	-1.24655
GGCT	0.00278395	1	0.0182535	-1.12882
RBM33	0.00278452	1	0.0182535	1.2071
CFL1	0.00279253	1	0.018288	-1.25424
PSMB2	0.00280028	1	0.0183208	-1.19124
ZHX2	0.00280509	1	0.0183343	1.27295
CASP4	0.00281165	1	0.0183592	1.07226
TRAIP	0.00281837	1	0.0183796	-1.51247
RP11-446E9.1	0.00282841	1	0.0183796	-1.15492
SRSF7	0.00282881	1	0.0183796	-1.19469
CMPK1	0.00283953	1	0.0183796	-1.22506
SEC23A	0.00284105	1	0.0183796	-1.17058
DRP2	0.00284625	1	0.0183796	-1.19356
RP11-539I5.1	0.00285003	1	0.0183796	1.42344
RP11-545I5.3	0.00285028	1	0.0183796	1.5843
ADGRL2	0.00285828	1	0.0183796	1.46119
SERBP1	0.00285937	1	0.0183796	-1.11274
EZR	0.00285995	1	0.0183796	-1.24038
MXI1	0.00286	1	0.0183796	1.2004
NUP210	0.0028609	1	0.0183796	-1.36027
USP1	0.00286626	1	0.0183796	-1.30131
KIF20B	0.00286944	1	0.0183796	-1.65612
LDHAP2	0.00287012	1	0.0183796	-1.62215
UBE2N	0.00287071	1	0.0183796	-1.25562
POLE3	0.00287225	1	0.0183796	-1.17933
IGFBP5	0.00287697	1	0.0183796	1.18264
SERPINE1	0.00287733	1	0.0183796	-1.29606
FARSB	0.00288126	1	0.0183796	-1.20364
CPA4	0.00288195	1	0.0183796	-1.21855
CCT4	0.002882	1	0.0183796	-1.08402
ABCA8	0.00288253	1	0.0183796	1.6173
MTMR6	0.00288445	1	0.0183796	-1.18371
PHF19	0.00288638	1	0.0183796	-1.1968
PDGFC	0.00289116	1	0.0183906	-1.12622
WDR3	0.00289363	1	0.0183906	-1.08234
ATOH8	0.00289934	1	0.0184094	1.40421
SCUBE3	0.00291891	1	0.018516	-1.3959
CCDC71L	0.00292566	1	0.0185412	-1.17642
HEPH	0.0029426	1	0.0186028	1.17449
BORA	0.00294283	1	0.0186028	-1.44491
SBDS	0.00294373	1	0.0186028	-1.15791
FBXO33	0.00295499	1	0.0186459	-1.16133
RPS8	0.00295615	1	0.0186459	1.07392
EIF4E2	0.00296299	1	0.0186587	-1.17259
ABCF2	0.00296378	1	0.0186587	-1.18635
DDX21	0.00298518	1	0.0187628	-1.22562
DDIAS	0.00298641	1	0.0187628	-1.56957
STX3	0.00299112	1	0.0187628	1.19464
FSTL1	0.0029939	1	0.0187628	-1.13011
ARRDC3	0.00299436	1	0.0187628	1.20675
HELQ	0.00300025	1	0.0187821	1.12784
FAM212B	0.00301102	1	0.0187944	1.19821
PCDHGC5	0.00301112	1	0.0187944	1.22711
DPH5	0.0030134	1	0.0187944	1.10338
YWHAB	0.00301381	1	0.0187944	-1.15862
KIAA1522	0.00302229	1	0.0187944	1.14732
N4BP2L1	0.00302358	1	0.0187944	1.72507
PCDHGB7	0.00302587	1	0.0187944	1.22724
FTL	0.00303016	1	0.0187944	1.2016
SNX9	0.00303065	1	0.0187944	1.13201
ZDHHC14	0.00303359	1	0.0187944	1.16197
PSMC3	0.00303658	1	0.0187944	-1.25808
USP40	0.00303753	1	0.0187944	1.16088
KDELR3	0.00303981	1	0.0187944	-1.20051
GLTP	0.00304165	1	0.0187944	-1.15263
CDC20	0.00304927	1	0.0188241	-1.98056
C12orf75	0.00305813	1	0.0188321	-1.18162
SPRY4	0.00306035	1	0.0188321	-1.36944
STAT2	0.00306101	1	0.0188321	1.24771
CCDC134	0.00306186	1	0.0188321	-1.31211
L2HGDH	0.00307224	1	0.0188757	1.19053
SMG6	0.0030749	1	0.0188757	1.1235
RANP1	0.00307743	1	0.0188757	-1.24646
TAF13	0.00310356	1	0.0190184	-1.44553
TMED7-TICAM2	0.00311753	1	0.0190865	-1.57543
ESPL1	0.00312477	1	0.0191042	-1.68286
HNRNPH3	0.00312614	1	0.0191042	-1.18879
PTGS1	0.00313043	1	0.0191077	-1.20144
HNRNPLP2	0.00313395	1	0.0191077	-1.17991
ERCC6L	0.00313531	1	0.0191077	-1.99116
HARS	0.00314777	1	0.0191662	-1.19339
SERINC3	0.00315534	1	0.0191832	-1.08647
KDELR2	0.00315639	1	0.0191832	-1.18263
CAPZA1	0.00316217	1	0.0191832	-1.20673
ABLIM3	0.00316286	1	0.0191832	1.07794
TSPYL4	0.00316495	1	0.0191832	-1.17526
VWCE	0.00318385	1	0.0192803	1.73316
TBC1D19	0.0031959	1	0.0193357	1.20833
EHBP1	0.00320707	1	0.0193857	1.37696
CCNE2	0.0032101	1	0.0193865	-2.04679
PRPSAP2	0.00322311	1	0.0194328	-1.14082
SEC11C	0.00322359	1	0.0194328	-1.36863
PGAM1	0.00323303	1	0.0194721	-1.24109
RP11-512F24.1	0.00324032	1	0.0194984	-1.18588
KIFC1	0.00324442	1	0.0195055	-1.95898
ZMYM3	0.00325219	1	0.0195346	1.15227
EIF4A1P10	0.00325907	1	0.0195583	-1.13956
OBSCN	0.00326397	1	0.0195701	1.79281
ESCO2	0.00326906	1	0.0195831	-2.05213
NUS1	0.00328171	1	0.0196412	-1.28747
HIF1A	0.00329095	1	0.0196756	-1.12887
NINL	0.00329335	1	0.0196756	1.38285
PTPRO	0.00329716	1	0.0196775	1.61205
TRIM59	0.00330584	1	0.0196775	-1.42382
RP11-1102P22.1	0.0033061	1	0.0196775	-1.21448
PBX3	0.0033077	1	0.0196775	1.12818
ZNF675	0.00330842	1	0.0196775	-1.26588
UHRF1	0.00332008	1	0.0197254	-1.53559
SLC20A1	0.00332239	1	0.0197254	-1.10746
ACTR1A	0.00334046	1	0.0198151	-1.18785
EYA4	0.00335139	1	0.0198471	1.75271
RANBP6	0.0033518	1	0.0198471	-1.15482
DNAJC18	0.00336274	1	0.0198835	1.13945
SYNPO	0.00336391	1	0.0198835	1.23656
PGK1	0.0033745	1	0.0199285	-1.29111
AMD1	0.00338093	1	0.0199488	-1.34026
ACTG1P14	0.00339025	1	0.0199861	-1.46477
TMED2	0.00339426	1	0.0199876	-1.09741
CLIC1	0.00339649	1	0.0199876	-1.17149
CSE1L	0.00341087	1	0.0200195	-1.1971
TCAF2	0.00341201	1	0.0200195	-1.44843
S100A16	0.00341548	1	0.0200195	-1.34921
HEIH	0.00341696	1	0.0200195	1.2259
RP11-15A1.3	0.00341979	1	0.0200195	1.25109
DNAJC3	0.00342098	1	0.0200195	-1.47114
BAG2	0.00342292	1	0.0200195	-1.23176
GFM1	0.00342963	1	0.0200295	-1.16288
IGF2BP3	0.00343125	1	0.0200295	-1.1069
METTL2A	0.00343363	1	0.0200295	-1.13527
CD3EAP	0.00345679	1	0.0201336	-1.44728
STK17A	0.00345751	1	0.0201336	-1.1562
SRSF1	0.00347782	1	0.0202342	-1.21126
TXNDC16	0.0034811	1	0.0202356	1.21618
RARRES3	0.00349168	1	0.0202635	1.27207
PLP2	0.00349197	1	0.0202635	-1.23141
WDR66	0.00349938	1	0.0202836	-1.11432
DNAJC12	0.00350317	1	0.0202836	1.53746
ACAA2	0.00350859	1	0.0202836	1.10302
SLC25A27	0.00351104	1	0.0202836	1.50366
UBE2D2	0.00351468	1	0.0202836	-1.06632
RDH11	0.00351653	1	0.0202836	-1.20597
C15orf40	0.00351781	1	0.0202836	1.12775
FERMT2	0.00351975	1	0.0202836	-1.19025
VWA5A	0.00352687	1	0.0203044	1.68356
ID2	0.00352959	1	0.0203044	1.31769
CHUK	0.00353248	1	0.0203044	-1.17329
THAP11	0.00354232	1	0.0203433	1.31558
CAPN2	0.00354534	1	0.0203433	-1.08262
BTN3A3	0.00355144	1	0.0203553	1.22028
ORC6	0.00355354	1	0.0203553	-1.34665
MT-ND3	0.00356549	1	0.0204063	-1.31453
PRELID1	0.00357007	1	0.0204149	-1.20855
HGSNAT	0.00357363	1	0.0204178	1.09673
HSPBAP1	0.00357853	1	0.0204283	1.22841
PPP3R1	0.00358277	1	0.0204351	-1.16654
ASF1B	0.00359148	1	0.0204379	-2.01543
SVEP1	0.00359156	1	0.0204379	1.83328
GPC4	0.00359246	1	0.0204379	1.16933
SEC61G	0.00360415	1	0.020487	-1.20834
HMGB1	0.00362492	1	0.0205449	-1.1981
TPP1	0.00362573	1	0.0205449	1.10483
CRY1	0.00362667	1	0.0205449	-1.24126
PLEKHG5	0.00362871	1	0.0205449	1.22041
HGF	0.00363062	1	0.0205449	1.27569
HMGB2	0.00363469	1	0.0205449	-1.22701
NR2F2	0.0036359	1	0.0205449	-1.06851
LINC01119	0.0036396	1	0.0205451	-1.33131
ELMO2	0.00364209	1	0.0205451	-1.11004
TUBA1A	0.00365401	1	0.0205762	-1.23594
KIAA1211	0.00365494	1	0.0205762	1.59629
GTF3A	0.00365686	1	0.0205762	-1.12298
LSAMP	0.00366036	1	0.0205786	1.16843
RND3	0.00366355	1	0.0205792	1.16093
ADAM17	0.00366994	1	0.0205863	1.11192
OGFOD1	0.00367445	1	0.0205863	-1.23255
KCTD10	0.00367504	1	0.0205863	-1.16459
DDB2	0.00368331	1	0.0205863	1.21381
PDLIM3	0.00368414	1	0.0205863	1.06887
FENDRR	0.00368666	1	0.0205863	1.32739
FAM49A	0.00368898	1	0.0205863	1.23082
CYCS	0.0036895	1	0.0205863	-1.50699
ATP5G1	0.00369567	1	0.0205963	-1.20731
CTC-281F24.5	0.003698	1	0.0205963	1.51551
ABCB1	0.00370609	1	0.0205963	-1.24173
GALNT18	0.00370623	1	0.0205963	-1.43857
OPTN	0.00370671	1	0.0205963	-1.08748
SLC2A3	0.0037155	1	0.0206171	1.09309
BLZF1	0.00371711	1	0.0206171	-1.18429
LRRC16A	0.00371972	1	0.0206171	1.31242
OPRL1	0.00373193	1	0.0206676	1.64147
ANGPT1	0.00373571	1	0.0206714	-1.25553
PDGFRB	0.00374429	1	0.0207017	1.22675
NOL11	0.00376439	1	0.0207842	-1.15071
MOB4	0.00376544	1	0.0207842	-1.23361
CCDC112	0.00380147	1	0.0209643	-1.1775
FXYD5	0.0038065	1	0.0209643	-1.35891
DBP	0.0038075	1	0.0209643	1.54148
RNF214	0.00381815	1	0.0210056	1.11353
RP11-1246C19.1	0.00382151	1	0.0210067	1.47202
SNRNP25	0.00382632	1	0.0210159	-1.1964
GEMIN4	0.00383987	1	0.0210696	-1.07033
SLC9A1	0.00384242	1	0.0210696	1.10189
SMAP2	0.00384957	1	0.0210864	-1.17729
SERPINF1	0.0038518	1	0.0210864	1.3541
PRMT5	0.00386592	1	0.0211457	-1.16189
CACYBP	0.00387069	1	0.0211457	-1.1045
CHORDC1	0.0038724	1	0.0211457	-1.29095
WFDC1	0.0038753	1	0.0211457	-1.3014
GMDS-AS1	0.00388722	1	0.0211934	1.32687
SAE1	0.00389421	1	0.0212142	-1.16325
AK4	0.00390422	1	0.021216	-1.37231
NEK7	0.0039082	1	0.021216	-1.33844
OTUD6B	0.00391484	1	0.021216	-1.23066
DHDDS	0.00391509	1	0.021216	-1.18408
KLF9	0.00391601	1	0.021216	-1.44321
ZNF836	0.00391858	1	0.021216	1.26301
TTLL1	0.00391879	1	0.021216	1.401
USB1	0.00391997	1	0.021216	-1.1831
OIP5	0.0039305	1	0.0212413	-1.79829
TCEB3	0.00393653	1	0.0212413	-1.25581
ARNT	0.00393795	1	0.0212413	1.08312
IL11	0.00393832	1	0.0212413	-1.36947
ZNF607	0.00394056	1	0.0212413	1.25982
FAM98B	0.00395416	1	0.021289	-1.25996
MORC2	0.00396024	1	0.021289	1.09303
UGDH	0.00396192	1	0.021289	-1.1913
PHYH	0.00396218	1	0.021289	1.15499
PRX	0.003968	1	0.021303	1.37484
CCT5P1	0.00397531	1	0.021303	-1.21794
PLPP5	0.00397637	1	0.021303	-1.17358
RAI14	0.00397755	1	0.021303	-1.19875
EEPD1	0.00398482	1	0.0213248	1.36116
CALM1	0.00400278	1	0.0214038	-1.22016
DPF3	0.00402074	1	0.0214659	-1.29017
DENND2A	0.00402083	1	0.0214659	1.50129
XBP1	0.0040299	1	0.0214773	-1.23798
YWHAZ	0.0040337	1	0.0214773	-1.14643
NRG1	0.00403813	1	0.0214773	-1.22873
PTMAP2	0.0040393	1	0.0214773	-1.18627
MESDC2	0.00404135	1	0.0214773	-1.12755
MAPK10	0.00404229	1	0.0214773	1.38704
NIPAL3	0.00405617	1	0.0215201	1.12644
KRR1	0.00405679	1	0.0215201	1.20198
RAPGEF1	0.00406723	1	0.0215584	1.15676
GOT1	0.00408576	1	0.0216256	-1.14815
CCDC80	0.00408737	1	0.0216256	-1.12457
SULF1	0.00409006	1	0.0216256	-1.16292
C22orf46	0.00409555	1	0.0216256	1.19298
MRTO4	0.00409697	1	0.0216256	-1.23465
F2RL1	0.00409936	1	0.0216256	1.12877
POP1	0.00411446	1	0.021672	-1.2506
DYM	0.00411465	1	0.021672	1.16058
BEX4	0.00412047	1	0.0216856	1.173
CTNNA1	0.00412714	1	0.0217035	-1.11197
WDR89	0.00417974	1	0.0219628	-1.30352
PRPF4	0.00418645	1	0.0219712	-1.13232
PRADC1	0.00419094	1	0.0219712	-1.43193
ZDHHC4	0.00419282	1	0.0219712	1.20822
SRP68	0.00419451	1	0.0219712	-1.1253
SEPHS1P6	0.00420505	1	0.0220012	-1.32495
CPPED1	0.00421062	1	0.0220012	-1.16506
EPM2A	0.00421262	1	0.0220012	-1.08668
HYOU1	0.00421343	1	0.0220012	-1.19924
FOXF2	0.00422601	1	0.0220149	1.49271
RPS3AP26	0.00422951	1	0.0220149	1.10303
MEIS2	0.00423202	1	0.0220149	1.11235
CLIC4	0.00423229	1	0.0220149	-1.28682
MB21D2	0.00423254	1	0.0220149	-1.45275
POLR3A	0.00424021	1	0.0220377	-1.22286
SCRG1	0.00425025	1	0.0220727	1.58603
ZNF688	0.00425598	1	0.0220852	1.51201
GCNT2	0.00426087	1	0.0220934	-1.24457
PALM	0.00426792	1	0.0221104	1.57582
KIAA0513	0.00427335	1	0.0221104	1.08776
C11orf24	0.00427738	1	0.0221104	-1.33807
PAK1	0.00428086	1	0.0221104	-1.10134
COTL1	0.00428187	1	0.0221104	-1.2828
PSMC2	0.00428525	1	0.0221104	-1.16389
ENO1	0.00428822	1	0.0221104	-1.29885
PSMC5	0.00429065	1	0.0221104	-1.12852
DNAJB6	0.00430088	1	0.0221325	-1.17164
FHOD3	0.00430157	1	0.0221325	-1.15885
C6orf89	0.00430824	1	0.0221497	1.11337
NDC1	0.00431443	1	0.0221549	-1.16868
ZNF132	0.00431588	1	0.0221549	1.17542
NOC3L	0.00432205	1	0.0221695	-1.18045
MFI2-AS1	0.00432932	1	0.0221897	1.62281
RP11-1319K7.1	0.00433567	1	0.0222052	1.71296
RP11-395L14.17	0.00434231	1	0.0222058	-1.36112
CDK7	0.00434245	1	0.0222058	-1.14411
C12orf76	0.00435331	1	0.0222443	1.33967
IL10RB	0.00436083	1	0.0222657	1.17763
TUBGCP5	0.00437068	1	0.0222929	-1.18084
ATP1B3	0.00437962	1	0.0222929	-1.10397
BZW1	0.004382	1	0.0222929	-1.20755
CPEB1	0.00438209	1	0.0222929	1.19032
VOPP1	0.00438285	1	0.0222929	-1.16383
CMC2	0.00439267	1	0.0222979	-1.17801
PSME2	0.00439657	1	0.0222979	-1.22682
INPP5A	0.00439937	1	0.0222979	-1.2127
GLUD1	0.00439995	1	0.0222979	-1.10702
TMEM214	0.00440248	1	0.0222979	-1.23017
SLC25A13	0.00440388	1	0.0222979	-1.10453
OPA3	0.00441185	1	0.0223213	-1.19042
MLKL	0.00442277	1	0.022346	-1.18972
IFNGR1	0.004425	1	0.022346	1.15611
PHKA1	0.00442982	1	0.022346	-1.17998
KIAA0556	0.00443055	1	0.022346	1.09298
MCTS2P	0.00443348	1	0.022346	-1.36645
C1QBP	0.00443839	1	0.0223538	-1.09611
ACSF2	0.00445691	1	0.0224295	1.22646
SPTSSA	0.00446194	1	0.0224295	-1.19286
PRRG1	0.00446578	1	0.0224295	1.12927
NUDT15	0.00446861	1	0.0224295	-1.26011
AC005795.1	0.00447021	1	0.0224295	-1.31824
TCF19	0.00447557	1	0.0224395	-1.41962
SCN2A	0.00448996	1	0.0224947	1.60161
RNF19B	0.00449969	1	0.0225266	1.11597
C1RL	0.00450381	1	0.0225303	1.26033
PGM3	0.00451222	1	0.0225488	-1.19731
PLSCR1	0.00451426	1	0.0225488	1.33969
SH3RF1	0.00452955	1	0.0226082	-1.27081
PFDN1	0.00454351	1	0.0226609	-1.19841
TSN	0.00454731	1	0.022663	-1.05852
PIK3CD	0.00456253	1	0.0226939	-1.15455
TMEM45A	0.00456661	1	0.0226939	-1.16075
RPS20	0.00456667	1	0.0226939	1.11711
AZIN1	0.00456712	1	0.0226939	-1.16566
CBX7	0.00457973	1	0.0227396	1.16743
SMURF2	0.00459477	1	0.0227825	-1.30377
MARCH8	0.00459877	1	0.0227825	1.21957
SPIN4	0.00460151	1	0.0227825	-1.27791
ELK3	0.00460201	1	0.0227825	-1.16234
SRPRB	0.00461331	1	0.0228215	-1.24756
TWIST2	0.00464573	1	0.0229521	1.5313
CENPA	0.0046466	1	0.0229521	-1.87147
THYN1	0.00465013	1	0.0229525	1.20069
MMP1	0.00468261	1	0.0230958	-1.20883
GDI2	0.00468803	1	0.0231055	-1.16516
USP15	0.0047019	1	0.0231301	-1.11071
MCM4	0.00470275	1	0.0231301	-1.25171
ZNF542P	0.00470343	1	0.0231301	-1.17515
CCDC107	0.00471037	1	0.0231472	-1.27306
PSMB9	0.00472564	1	0.0231583	1.162
MAP2	0.00472665	1	0.0231583	1.44498
TOPBP1	0.00472891	1	0.0231583	-1.15592
CHST11	0.00473116	1	0.0231583	-1.31366
ARMT1	0.00473287	1	0.0231583	-1.20684
USP7	0.00473345	1	0.0231583	-1.10504
NOCT	0.00474102	1	0.0231783	-1.24847
PCCA	0.0047465	1	0.0231881	1.21872
RP13-383K5.4	0.00476417	1	0.0232291	-1.24411
ACTB	0.00476473	1	0.0232291	-1.27009
RASSF8	0.00476533	1	0.0232291	-1.22405
RPF2	0.00477657	1	0.0232669	-1.14321
CCT3	0.00478416	1	0.0232869	-1.1818
ERAP1	0.00480295	1	0.0233404	1.06321
ENSA	0.00480325	1	0.0233404	-1.16637
BORCS8-MEF2B	0.00480703	1	0.0233404	1.45092
TSR1	0.00480915	1	0.0233404	-1.11541
HEXIM2	0.00481949	1	0.0233713	1.56578
USP42	0.00482783	1	0.0233713	1.14875
LAGE3	0.00483377	1	0.0233713	1.43531
CDK13	0.00483715	1	0.0233713	1.15
AP3M1	0.00484123	1	0.0233713	-1.10573
NUTF2	0.00484146	1	0.0233713	-1.18086
CKAP4	0.00484213	1	0.0233713	-1.24517
RP11-49K24.6	0.00484517	1	0.0233713	-1.16949
PSME3	0.00484703	1	0.0233713	-1.20533
FKBP1A	0.00485412	1	0.0233885	-1.13687
TOMM5	0.00485977	1	0.0233989	-1.18117
DNM1	0.00486846	1	0.0234086	1.32222
ANXA2P2	0.00486881	1	0.0234086	-1.24925
MMGT1	0.00487734	1	0.0234273	-1.24866
COPB1	0.0048825	1	0.0234273	-1.09799
ANKRD10	0.00488375	1	0.0234273	1.30602
2002-09-01	0.00488674	1	0.0234273	-1.09781
TIMM10B	0.00489556	1	0.0234528	-1.11946
PSTPIP2	0.00489973	1	0.0234559	-1.17888
ZFPM2	0.00491329	1	0.0234972	1.26305
MZT1	0.0049154	1	0.0234972	-1.3485
FZD7	0.00491937	1	0.0234994	1.26111
GFM2	0.00493182	1	0.023542	-1.128
FTH1P2	0.00494326	1	0.0235797	1.28586
TIMELESS	0.00494776	1	0.0235843	-1.2368
GOSR1	0.004959	1	0.0236169	-1.11719
ECI2	0.00496284	1	0.0236169	-1.0993
MOXD1	0.00496521	1	0.0236169	1.16945
HEATR3	0.00497414	1	0.0236425	-1.25528
RAB3IL1	0.00498308	1	0.0236516	1.44155
BZW1P2	0.00498315	1	0.0236516	-1.21962
SLF1	0.00499294	1	0.0236813	-1.16186
RP11-304F15.5	0.0050096	1	0.0237207	-1.29502
RBM24	0.00501124	1	0.0237207	-1.39581
ARSK	0.00501192	1	0.0237207	-1.2185
ECD	0.00502054	1	0.0237447	-1.07965
CA9	0.00502855	1	0.023757	-2.74594
WBP11	0.00503028	1	0.023757	-1.07539
POMP	0.00504571	1	0.0238131	-1.17334
BRIP1	0.00505567	1	0.0238136	-1.54494
NFKB1	0.00505673	1	0.0238136	-1.10055
GPI	0.0050572	1	0.0238136	-1.27466
DTD2	0.00506009	1	0.0238136	-1.18864
CSRP1	0.00506905	1	0.0238267	-1.20222
RPUSD2	0.00507001	1	0.0238267	1.1244
LINC00565	0.00507835	1	0.0238395	-1.42977
CALD1	0.00507988	1	0.0238395	-1.26591
PCYT1A	0.00508665	1	0.0238544	-1.12832
NEK9	0.00509925	1	0.0238968	1.13941
STON1	0.00511154	1	0.0239375	1.43051
KIF15	0.00511974	1	0.0239427	-1.58012
IFI16	0.00511986	1	0.0239427	1.21783
PDGFRA	0.00512478	1	0.0239427	1.29888
NEGR1	0.00512699	1	0.0239427	-1.29008
XRCC2	0.00513165	1	0.0239477	-1.74251
AHSA1	0.00514928	1	0.0239965	-1.14705
WDR27	0.00514929	1	0.0239965	1.31446
NCL	0.00515766	1	0.0240187	-1.07773
OSTF1	0.00516395	1	0.0240312	-1.12135
AK4P1	0.00516785	1	0.0240326	-1.24083
CDC14A	0.0051749	1	0.0240364	-1.15525
PKMP5	0.00517587	1	0.0240364	-1.25079
ORMDL2	0.00519174	1	0.0240861	-1.22597
NPC1	0.00519379	1	0.0240861	1.16889
TCP1	0.00522225	1	0.0241846	-1.17316
DDX1	0.00522227	1	0.0241846	-1.13832
RHOBTB3	0.00523109	1	0.0241937	1.21426
MLLT11	0.0052315	1	0.0241937	-1.32285
CSGALNACT1	0.00523527	1	0.0241944	1.24218
GOSR2	0.00523934	1	0.0241965	-1.13588
NFE2L2	0.005246	1	0.0242001	1.18971
ABCF1	0.00525004	1	0.0242001	-1.14767
SLC36A1	0.00525263	1	0.0242001	-1.15004
PHTF1	0.00525502	1	0.0242001	-1.09298
ANKMY2	0.00525827	1	0.0242001	1.13892
TAF5L	0.00526237	1	0.0242023	-1.13657
BTD	0.00527696	1	0.0242513	1.11096
TUBB	0.00528074	1	0.0242513	-1.19681
SNAP25	0.00528392	1	0.0242513	1.41089
RP11-10K16.1	0.00529842	1	0.0242913	1.40456
IL6ST	0.00530123	1	0.0242913	1.45831
UBE2MP1	0.00530657	1	0.0242913	-1.19853
TRA2B	0.0053072	1	0.0242913	-1.12362
DHX29	0.00531889	1	0.0243281	-1.1493
WDR1	0.00532256	1	0.0243282	-1.22959
ACAT2	0.0053357	1	0.0243716	-1.25461
RARS2	0.00535475	1	0.0244327	-1.09857
YWHAQ	0.00535926	1	0.0244327	-1.09113
EPAS1	0.0053632	1	0.0244327	1.16958
UBA5	0.0053666	1	0.0244327	-1.13639
SESN3	0.00536739	1	0.0244327	1.84334
TPI1	0.00537147	1	0.0244346	-1.22262
CACNA1C	0.00537904	1	0.0244524	1.54964
NFIX	0.00538287	1	0.0244532	1.09308
UNC93B1	0.00539287	1	0.0244819	1.4241
ADGRG6	0.00539782	1	0.0244878	1.28558
ANXA2	0.00540519	1	0.0245016	-1.25492
COPS3	0.00540822	1	0.0245016	-1.16625
NPLOC4	0.00541638	1	0.0245121	-1.15522
DDX46	0.00541787	1	0.0245121	-1.08322
GPRC5A	0.00542311	1	0.0245191	1.22643
GJC1	0.0054408	1	0.0245825	-1.27713
RFWD3	0.00544479	1	0.0245838	-1.34127
GXYLT1	0.00545533	1	0.0246103	-1.2415
SPG21	0.00545802	1	0.0246103	1.13412
LUM	0.00546807	1	0.0246294	1.17253
KLF15	0.00547208	1	0.0246294	2.41666
CTD-2371O3.3	0.00547584	1	0.0246294	-1.55637
ZBTB18	0.00547846	1	0.0246294	-1.16794
RP11-332M2.1	0.00548072	1	0.0246294	-1.31852
MARCH3	0.00548493	1	0.0246317	-1.24887
SLC13A3	0.00549161	1	0.0246321	1.25666
CAPZB	0.00549239	1	0.0246321	-1.1602
CHCHD3	0.0054996	1	0.0246458	-1.13177
GGA2	0.00550282	1	0.0246458	1.07294
SMC2	0.00551579	1	0.024675	-1.18376
GTF3C6	0.00551675	1	0.024675	-1.24706
TYMS	0.00552378	1	0.0246899	-1.3765
TRNT1	0.00554013	1	0.0247146	-1.11482
MTHFD1P1	0.00554164	1	0.0247146	-1.17148
MAPK9	0.00554317	1	0.0247146	-1.0735
WDR19	0.00554411	1	0.0247146	1.34237
IPPK	0.00556108	1	0.0247736	-1.16448
PSMA1	0.00556605	1	0.0247792	-1.12577
CTGF	0.00557697	1	0.0248113	-1.29676
DDX19A	0.00558917	1	0.0248172	-1.11212
TBRG1	0.00559218	1	0.0248172	-1.07793
UTP3	0.00559294	1	0.0248172	-1.14432
TESK2	0.00559582	1	0.0248172	1.44336
POLE2	0.00559688	1	0.0248172	-1.49462
EXT1	0.00561228	1	0.0248517	1.04538
HMOX2	0.00561356	1	0.0248517	-1.23364
THAP1	0.00561585	1	0.0248517	-1.22099
HRSP12	0.00561966	1	0.0248521	1.29196
RBM14	0.00562493	1	0.024859	-1.29343
IL6	0.00564017	1	0.0248886	-1.3084
BCL6	0.00564231	1	0.0248886	1.13916
BTN3A2	0.00564283	1	0.0248886	1.16771
ITGA10	0.00565374	1	0.0249037	-1.2393
CEBPB	0.00565378	1	0.0249037	1.5194
MAPKAPK2	0.00565743	1	0.0249037	-1.06101
RP11-137N23.1	0.00567069	1	0.0249456	-1.28118
NALCN	0.00567855	1	0.0249637	1.20317
PTGES3	0.00569214	1	0.025007	-1.21687
ARHGAP11B	0.0056972	1	0.0250127	-1.37088
MOSPD1	0.00570366	1	0.0250246	1.25271
SLC16A9	0.00571103	1	0.025025	1.45532
RTCA	0.00571126	1	0.025025	-1.16354
TRIM68	0.005718	1	0.0250381	1.1681
NUP88	0.00573011	1	0.0250588	-1.23479
DPYSL3	0.00573022	1	0.0250588	-1.11525
PLPP1	0.00573966	1	0.0250703	1.1761
EIF4B	0.00574038	1	0.0250703	1.17126
HEG1	0.00576258	1	0.0251276	1.50992
NUP85	0.00576366	1	0.0251276	-1.14853
METTL10	0.00576518	1	0.0251276	-1.08382
MTMR11	0.00576855	1	0.0251276	1.20316
GYS1	0.00577866	1	0.025133	-1.29865
MPLKIP	0.00578141	1	0.025133	1.16843
RP11-541M12.6	0.00578324	1	0.025133	-1.48858
CASC5	0.00578486	1	0.025133	-1.59198
CYS1	0.00580783	1	0.0252164	1.47027
EIF2S1	0.00582373	1	0.025269	-1.1655
OXCT1	0.00583399	1	0.025297	-1.15896
TANGO2	0.00586678	1	0.0254073	-1.12114
LRIG3	0.00586703	1	0.0254073	1.25584
SMARCE1P5	0.00587726	1	0.0254252	1.06997
YWHAE	0.00588221	1	0.0254252	-1.15752
GLI2	0.0058826	1	0.0254252	1.25123
WNT5B	0.0058973	1	0.0254658	-1.40114
CENPL	0.00590365	1	0.0254658	-1.29078
ARFGAP3	0.00590641	1	0.0254658	-1.13969
NOMO2	0.00590726	1	0.0254658	-1.09393
RP11-488C13.5	0.00594953	1	0.0256315	-1.20784
CCL28	0.00595463	1	0.0256369	1.37931
CCDC50	0.00597441	1	0.0257055	-1.30971
DOK5	0.00597832	1	0.0257058	-1.15817
CLINT1	0.00600429	1	0.0258008	-1.1557
CKS1B	0.00602463	1	0.0258715	-1.32519
CNN2	0.00603181	1	0.0258773	-1.22773
DYNC1I1	0.00603585	1	0.0258773	-1.60131
LLPH	0.00603761	1	0.0258773	-1.15193
PDCD10	0.00604911	1	0.025903	-1.10572
PGM2	0.00605707	1	0.025903	-1.17061
RCC2	0.0060585	1	0.025903	-1.22015
SASH1	0.00605913	1	0.025903	1.15151
BBS9	0.00607917	1	0.025957	1.18249
SMAD6	0.00607954	1	0.025957	1.43597
FAM66C	0.00609828	1	0.0260136	1.24155
NT5DC1	0.00610401	1	0.0260136	1.14535
NR2F1	0.00610448	1	0.0260136	1.23185
RGS2	0.00611229	1	0.0260302	1.31725
EPS8	0.00611711	1	0.0260341	-1.0925
WASF3	0.00612242	1	0.0260401	1.23203
AXL	0.00613353	1	0.0260606	-1.10834
PSMG3-AS1	0.00613515	1	0.0260606	1.11622
AC016732.2	0.00613896	1	0.0260606	-1.12566
HNRNPL	0.00615038	1	0.0260925	-1.15805
PSMB7	0.00618221	1	0.0262109	-1.14956
LMCD1	0.00619371	1	0.0262397	1.25752
SALL2	0.00619686	1	0.0262397	1.28361
HSPH1	0.00622068	1	0.0263149	-1.09869
H6PD	0.00622373	1	0.0263149	1.21474
PAQR5	0.00622916	1	0.0263149	1.13474
FAM66B	0.0062328	1	0.0263149	1.3608
LAPTM4B	0.00623614	1	0.0263149	-1.09535
COA4	0.0062456	1	0.0263149	-1.16664
ARHGAP1	0.00624587	1	0.0263149	-1.12999
TEKT4P2	0.0062488	1	0.0263149	1.16617
APOL2	0.00625011	1	0.0263149	-1.08142
SNHG8	0.0062573	1	0.0263286	1.22973
SIPA1L2	0.00626963	1	0.0263545	1.57983
NEDD1	0.00627137	1	0.0263545	-1.17113
NKIRAS2	0.0062861	1	0.0263998	-1.19741
CDKL1	0.00629614	1	0.0264253	1.46256
TMEM248	0.00630497	1	0.0264367	-1.1524
TMEM133	0.00630677	1	0.0264367	1.50915
RBMX	0.00632172	1	0.0264631	-1.14396
FAM114A1	0.00632408	1	0.0264631	-1.10468
FST	0.00632498	1	0.0264631	-1.22632
GINS2	0.00633422	1	0.0264788	-1.59899
TMEM42	0.00633666	1	0.0264788	1.2769
MTAP	0.00634137	1	0.0264805	-1.14647
FASTKD2	0.0063508	1	0.0264805	-1.12955
MCC	0.00635196	1	0.0264805	1.37379
CENPE	0.00635748	1	0.0264805	-1.46828
CCDC109B	0.00635906	1	0.0264805	-1.20633
GAR1	0.00636087	1	0.0264805	-1.24254
SPRY1	0.00637546	1	0.026497	1.4115
CDC45	0.00637633	1	0.026497	-1.84821
ANO3	0.00637675	1	0.026497	1.6385
SULT1A3	0.00638475	1	0.0265137	-1.66978
TGIF1	0.00639187	1	0.0265262	1.17756
UBQLN1	0.00639571	1	0.0265262	-1.14055
HCFC1R1	0.00641514	1	0.0265903	1.40416
RP11-296P7.4	0.00642412	1	0.0266051	-1.265
SLC25A17	0.00642912	1	0.0266051	-1.13746
RP11-631N16.2	0.00643067	1	0.0266051	1.5674
DZIP1L	0.00646612	1	0.0267228	-1.1679
MTRF1L	0.00646714	1	0.0267228	-1.231
ANK2	0.00647429	1	0.0267358	1.37735
KTN1-AS1	0.00647901	1	0.0267388	1.36938
DIAPH1	0.00649964	1	0.0268073	-1.27773
HSP90B2P	0.00651945	1	0.0268681	-1.27431
TBC1D4	0.00652672	1	0.0268681	-1.27854
PSMC6	0.00652757	1	0.0268681	-1.21903
FAM72D	0.00653172	1	0.0268681	-2.13673
RBM28	0.00653467	1	0.0268681	-1.10709
LRRFIP1	0.0065426	1	0.0268681	-1.17349
GSPT1	0.00654592	1	0.0268681	-1.18905
PPME1	0.00654658	1	0.0268681	-1.12973
EEF1E1	0.0065822	1	0.0269915	-1.17456
RENBP	0.00658653	1	0.0269915	2.12222
MYL9	0.00659056	1	0.0269915	-1.19549
ZDHHC16	0.00659293	1	0.0269915	-1.15201
CUL7	0.00659686	1	0.0269915	1.1715
CCNDBP1	0.00661459	1	0.0270339	-1.17838
ALDH3B1	0.00661534	1	0.0270339	1.37032
LMAN1	0.00662658	1	0.0270633	-1.18354
C6orf120	0.0066325	1	0.0270709	1.15322
KRTCAP2	0.00664966	1	0.027092	-1.15831
SMIM20	0.00665541	1	0.027092	1.12726
KIAA0319L	0.00665673	1	0.027092	1.09126
RP11-879F14.2	0.00665755	1	0.027092	-1.27387
DUSP22	0.00665798	1	0.027092	1.08002
RP11-597D13.9	0.00666835	1	0.0271177	1.49354
FMNL2	0.00667242	1	0.0271177	1.17294
DTD1	0.00668347	1	0.0271286	-1.20451
CCT7	0.00668724	1	0.0271286	-1.17888
MFSD14B	0.0066894	1	0.0271286	-1.07755
NFKB2	0.00669136	1	0.0271286	-1.45831
NEURL1B	0.00670966	1	0.0271863	-1.36494
NPC2	0.00672489	1	0.0272314	1.12037
TAGLN2	0.00673801	1	0.0272473	-1.25939
CLSPN	0.00673874	1	0.0272473	-1.6236
RP11-291L22.9	0.00674247	1	0.0272473	1.5086
NDUFA6	0.00674514	1	0.0272473	-1.0912
TLE3	0.00679534	1	0.0274173	1.29285
RP11-334C17.5	0.00679545	1	0.0274173	1.42105
THSD1	0.00680801	1	0.0274514	1.24296
DAPK2	0.00681732	1	0.0274608	1.16829
KDM4A	0.00681856	1	0.0274608	1.05223
KLHL12	0.00682403	1	0.0274663	1.13191
GTF2IRD1	0.00682914	1	0.0274702	1.30639
C5orf24	0.00683943	1	0.0274828	-1.26135
ZNF487	0.0068405	1	0.0274828	1.26021
YY2	0.00684755	1	0.0274946	-1.34923
HAUS2	0.00687451	1	0.0275602	-1.15
ACSS3	0.00687539	1	0.0275602	1.25454
ENO1P1	0.00687627	1	0.0275602	-1.37576
FKBP14	0.00688631	1	0.0275838	-1.15761
MAK16	0.00689486	1	0.0275858	-1.28544
PTGER4	0.00689753	1	0.0275858	-1.1779
FAM21A	0.00689919	1	0.0275858	1.12714
ATP2A2	0.00690401	1	0.0275885	-1.17798
CHMP1B	0.00693004	1	0.0276759	1.09368
NRBF2	0.00695484	1	0.0277483	-1.04433
PLEKHF1	0.00695647	1	0.0277483	1.71682
DHX9	0.00698374	1	0.0278404	-1.09741
MCM10	0.00699185	1	0.0278561	-1.71023
IL13RA2	0.00700632	1	0.0278971	1.18604
VDAC1P1	0.00701103	1	0.0278992	-1.19247
CYB5D2	0.0070252	1	0.0279389	1.21158
IGDCC4	0.00703489	1	0.0279608	1.20531
ANAPC13	0.00704281	1	0.0279618	-1.15094
AEN	0.00704353	1	0.0279618	-1.19028
TMCO3	0.00705907	1	0.0280069	-1.16917
TXNDC9	0.00708939	1	0.0280928	-1.25924
CDKN2AIPNL	0.00709173	1	0.0280928	-1.13135
PKNOX1	0.00709336	1	0.0280928	1.12646
UFM1	0.00709987	1	0.0281019	-1.15923
SPG20	0.00711303	1	0.028131	1.09991
FMN2	0.00711566	1	0.028131	-1.13827
RP11-206L10.2	0.00713313	1	0.0281799	1.36349
VPS29	0.00713646	1	0.0281799	-1.14044
SLC50A1	0.00715936	1	0.0282536	1.16065
AC007041.2	0.00716781	1	0.0282542	-1.05857
GARS	0.007168	1	0.0282542	-1.07924
PRICKLE2	0.0071892	1	0.0283211	1.30648
RORB	0.00721645	1	0.0284117	1.63273
RP11-351I21.11	0.0072407	1	0.0284816	1.33215
MYEOV	0.00724274	1	0.0284816	-1.4712
ABHD4	0.0072477	1	0.0284843	1.15155
CDC6	0.00725687	1	0.0284851	-1.41557
TVP23C-CDRT4	0.00725921	1	0.0284851	1.25443
NIP7	0.00726331	1	0.0284851	-1.16247
SNCA	0.00726567	1	0.0284851	1.49456
KIAA1107	0.00726937	1	0.0284851	1.45721
CNN3	0.00727353	1	0.0284851	-1.15205
GRAMD1C	0.00727984	1	0.0284932	1.10786
PARP9	0.00729294	1	0.0285168	1.20852
ANKRD33B	0.00729442	1	0.0285168	1.50148
PPIL1	0.00729892	1	0.0285176	-1.36566
SLC26A4	0.00732689	1	0.0286102	-1.95364
PDK2	0.00733879	1	0.0286399	1.24769
SLC7A1	0.00734416	1	0.0286441	-1.20191
PPP2R2A	0.00737427	1	0.0287306	-1.11893
FBXO17	0.00737495	1	0.0287306	1.22513
PFN2	0.00738067	1	0.0287361	-1.10427
C1R	0.00739199	1	0.0287634	1.24603
HSPG2	0.007408	1	0.0288089	1.63558
CMTM3	0.00741645	1	0.0288249	-1.13613
NDUFA6-AS1	0.00742432	1	0.0288387	1.26657
ZNF277	0.00744933	1	0.0289127	1.2082
SLC27A3	0.00745203	1	0.0289127	1.48581
TANGO6	0.00746162	1	0.0289331	-1.22326
RP11-644F5.10	0.00747487	1	0.0289677	-1.52533
ASB1	0.00748193	1	0.0289782	-1.16915
RP1-151F17.2	0.00749129	1	0.0289976	1.38063
ASUN	0.00749976	1	0.0290136	-1.09036
SH3RF2	0.00752035	1	0.0290764	-1.21343
FLCN	0.00753011	1	0.0290973	1.32727
HNRNPKP1	0.00754122	1	0.0291233	-1.18971
RGS5	0.00754687	1	0.0291283	-1.14765
GRPEL1	0.00758604	1	0.0292513	-1.23861
H2AFZP3	0.00758752	1	0.0292513	-1.41082
MYCBP	0.0075924	1	0.0292532	-1.2334
MSRA	0.00761974	1	0.0293416	-1.1357
PPP1R14BP3	0.00763602	1	0.0293785	-1.27356
DZIP3	0.0076411	1	0.0293785	1.17737
SRP9P1	0.00764624	1	0.0293785	-1.11387
PTK2B	0.00764692	1	0.0293785	1.32453
ERMP1	0.00767272	1	0.0294607	1.26718
DEK	0.00767899	1	0.0294678	-1.29832
VSNL1	0.0077034	1	0.0295032	1.24744
RAC1	0.00770519	1	0.0295032	-1.14563
CALM2P3	0.00770716	1	0.0295032	-1.32077
RP2	0.0077072	1	0.0295032	-1.18522
ADK	0.00771715	1	0.0295032	-1.2225
MYO19	0.00771841	1	0.0295032	-1.19189
EIF1AX	0.00772025	1	0.0295032	-1.20589
ETV4	0.00772369	1	0.0295032	-1.19301
RAD21	0.00772801	1	0.0295032	-1.10554
TMEM185A	0.00773579	1	0.029516	1.10437
IRF2BPL	0.00775374	1	0.0295676	1.62116
F2RL2	0.00776898	1	0.0296088	-1.09083
ALAS1	0.00777951	1	0.0296109	1.10955
TRMT1L	0.00778043	1	0.0296109	1.1226
LINC00888	0.00778284	1	0.0296109	-1.22551
TTC19	0.00779289	1	0.0296156	-1.07841
CIAPIN1	0.00779603	1	0.0296156	-1.12288
AP1S3	0.00779824	1	0.0296156	-1.2489
AC009302.2	0.00780183	1	0.0296156	-1.11436
VSIG10	0.00781258	1	0.0296375	1.1221
STAT3	0.00781982	1	0.0296375	1.06347
RAB14	0.00782093	1	0.0296375	-1.12472
AASDH	0.00784198	1	0.0296925	1.18712
ZNF480	0.00784433	1	0.0296925	-1.20838
SOAT1	0.00785719	1	0.0297243	-1.10878
MIOS	0.00788044	1	0.0297954	-1.10741
ACADM	0.00788681	1	0.0297964	-1.05379
PRSS23	0.00789189	1	0.0297964	1.11145
ZFYVE1	0.00789411	1	0.0297964	1.16501
SLC35A4	0.00791427	1	0.0298445	-1.193
MAGOHB	0.00791579	1	0.0298445	-1.18309
TMEM106A	0.00792281	1	0.0298541	-1.32453
ACSL1	0.00794757	1	0.0299304	-1.13133
PDCD11	0.00797938	1	0.0300333	-1.1275
KIAA1644	0.00800286	1	0.0301047	1.26386
SEC13	0.00801711	1	0.0301342	-1.18163
NRIP3	0.00803036	1	0.0301342	-1.15811
LASP1	0.00803114	1	0.0301342	-1.16645
ZNF493	0.00803421	1	0.0301342	1.42115
FAM228B	0.00804919	1	0.0301342	1.143
HDAC2	0.00805118	1	0.0301342	-1.07964
NUDT6	0.00805772	1	0.0301342	1.29527
GPC6	0.00806118	1	0.0301342	1.28132
BYSL	0.00806588	1	0.0301342	-1.21509
WDR47	0.00806994	1	0.0301342	-1.12641
KLHL24	0.00807557	1	0.0301342	1.42965
KRT10	0.00808211	1	0.0301342	-1.19606
TMEM97	0.00808563	1	0.0301342	-1.18579
NAPEPLD	0.00808681	1	0.0301342	1.29066
CCDC18	0.00809419	1	0.0301342	-1.51922
SLC39A14	0.00809631	1	0.0301342	-1.12171
DDX52	0.0081052	1	0.0301342	-1.22977
PVR	0.00810609	1	0.0301342	-1.20615
ITPR1	0.00810753	1	0.0301342	1.5673
FAM57A	0.00810798	1	0.0301342	-1.21654
KNTC1	0.00810858	1	0.0301342	-1.21564
ODF2	0.00811004	1	0.0301342	-1.23979
UBE2K	0.00812698	1	0.0301789	-1.17041
ACTR2	0.00813185	1	0.0301789	-1.21303
CYP51A1P1	0.00813563	1	0.0301789	1.13286
RHEB	0.00815675	1	0.0302404	-1.10019
ZNF516	0.00816183	1	0.0302424	1.27208
MKKS	0.00818222	1	0.0302958	-1.07994
XRCC6P2	0.0081853	1	0.0302958	-1.17239
UFD1L	0.00820293	1	0.0303442	-1.16226
NAA15	0.00821623	1	0.0303765	-1.20402
FANK1	0.00822959	1	0.0304091	1.28982
SLC43A2	0.00826009	1	0.030484	1.46903
ITGA5	0.00826672	1	0.030484	-1.20583
TTYH2	0.0082669	1	0.030484	1.4363
UBE2L3	0.00828025	1	0.030484	-1.17033
TSLP	0.00828054	1	0.030484	1.21096
EME1	0.00828794	1	0.030484	-1.71224
C19orf66	0.00828836	1	0.030484	1.18898
AC007318.5	0.00829467	1	0.030484	-1.1847
GNG12	0.00829803	1	0.030484	-1.23807
ECH1	0.00829865	1	0.030484	1.25982
MYEF2	0.0083001	1	0.030484	-1.3416
TPD52L2	0.00832633	1	0.0305504	-1.09693
FAM72B	0.00833627	1	0.0305504	-1.81721
TRPV1	0.00833823	1	0.0305504	1.40492
GDF15	0.00834032	1	0.0305504	2.00782
TARDBP	0.00834107	1	0.0305504	-1.17214
CERK	0.00835169	1	0.0305725	-1.12416
CAB39	0.00837513	1	0.0306415	-1.13846
IGBP1	0.00838566	1	0.0306632	1.12725
DEPTOR	0.008397	1	0.0306795	1.98365
PROSC	0.00840093	1	0.0306795	-1.18811
MRFAP1	0.00841029	1	0.0306795	-1.13037
RNASEH2A	0.00841086	1	0.0306795	-1.23779
PIK3IP1	0.0084131	1	0.0306795	1.23698
GORAB	0.0084206	1	0.03069	-1.17032
PCDHB9	0.00843998	1	0.0307439	1.5792
DRAM1	0.00844646	1	0.0307507	-1.04968
FAM43A	0.0084827	1	0.0308658	1.59463
RPL37	0.00849218	1	0.0308676	1.08026
TIMM23	0.00849244	1	0.0308676	-1.12618
TMEM192	0.00849966	1	0.030877	1.14481
TCEA2	0.00851089	1	0.0309004	1.34734
ACACB	0.00851728	1	0.0309004	1.44747
MCM8	0.00851999	1	0.0309004	-1.16805
DNAJC4	0.0085278	1	0.0309119	1.22672
FAM129A	0.00853597	1	0.0309247	1.29393
AMOT	0.00854434	1	0.030928	1.25359
COPS8	0.00854911	1	0.030928	-1.13675
PAQR4	0.0085553	1	0.030928	-1.35617
ZNF17	0.00855542	1	0.030928	-1.18407
EIF3J	0.00857885	1	0.030996	-1.24199
ZNF410	0.00859678	1	0.0310439	-1.09344
SGTB	0.00860803	1	0.0310677	-1.29205
NARS2	0.00863987	1	0.0311658	1.13075
TSNAX	0.00865768	1	0.0312132	-1.09785
THBS3	0.0086775	1	0.0312677	1.16751
PNMA6A	0.00868984	1	0.0312953	1.66802
FAM84B	0.00869538	1	0.0312984	1.26192
DHRS12	0.0087069	1	0.0313083	1.25111
COQ3	0.00870753	1	0.0313083	-1.22926
ERGIC2	0.00872108	1	0.0313402	-1.16409
CHD1L	0.00874458	1	0.0313921	-1.11265
EMP2	0.00874896	1	0.0313921	1.04832
RP11-400K9.4	0.00874964	1	0.0313921	-1.08896
F8	0.00875585	1	0.0313975	1.29334
INCENP	0.00876719	1	0.0314212	-1.27869
MPPE1	0.00878513	1	0.0314686	1.16067
PTPN18	0.00880005	1	0.0314797	-1.18677
TOX2	0.00880207	1	0.0314797	1.24797
NOTCH3	0.00880236	1	0.0314797	1.3162
RUNX1T1	0.00880771	1	0.031482	1.38637
ZNF207	0.00881786	1	0.031493	-1.14652
KIZ	0.00882024	1	0.031493	1.27622
PIGG	0.00883455	1	0.0315206	1.10784
RP11-521B24.3	0.00883994	1	0.0315206	1.43115
CDC42SE2	0.00884215	1	0.0315206	-1.16782
VAT1	0.00884883	1	0.0315276	1.14718
AXIN2	0.0088623	1	0.0315587	1.44303
MRPL15	0.00886875	1	0.0315649	-1.17191
NOLC1	0.00888175	1	0.0315943	-1.14523
TBC1D3D	0.00888978	1	0.0315992	1.37046
PUM3	0.00889261	1	0.0315992	-1.08609
KCNT2	0.00890152	1	0.031614	1.75397
BBS5	0.00891202	1	0.0316151	1.08514
PRDM1	0.00891659	1	0.0316151	-1.23742
CSRP2BP	0.00892074	1	0.0316151	1.10607
TTC17	0.00892076	1	0.0316151	1.14016
IFIT3	0.00892885	1	0.0316269	1.45589
GPRASP1	0.00893438	1	0.0316298	1.30559
PIEZO2	0.00894548	1	0.0316452	1.61663
NUP50	0.00895461	1	0.0316452	-1.11891
PWP1	0.00896068	1	0.0316452	-1.1205
HSPB2	0.00896226	1	0.0316452	-1.18047
PLCB4	0.00896245	1	0.0316452	-1.39904
ZHX1-C8orf76	0.00896724	1	0.0316454	-1.39694
MXD1	0.00900503	1	0.0317619	-1.1641
PSMD12	0.00902468	1	0.0318144	-1.20462
PXK	0.00904415	1	0.0318662	1.23918
TPI1P1	0.0090604	1	0.0318852	-1.24234
ZNF629	0.00906267	1	0.0318852	1.08611
SLC3A2	0.00906704	1	0.0318852	1.4721
RBM8A	0.00906865	1	0.0318852	-1.10526
SMG1P1	0.00907867	1	0.0319036	1.97439
HPRT1	0.00908836	1	0.031907	-1.15084
AC018463.4	0.00908919	1	0.031907	-1.23505
RDH14	0.00909611	1	0.0319145	1.07633
GRAMD4	0.0091151	1	0.0319643	1.25567
ABCC4	0.00913355	1	0.031997	1.3064
ZNF581	0.00913402	1	0.031997	1.47783
STIP1P3	0.00914215	1	0.0320087	-1.14522
EAF1	0.00915419	1	0.032034	-1.18244
SLC7A11	0.00916994	1	0.0320724	1.70097
FANCB	0.00918305	1	0.0321014	-1.46336
CTC-260F20.3	0.00919046	1	0.0321105	1.22747
C4orf3	0.00921794	1	0.0321829	-1.10816
SLC20A2	0.00922083	1	0.0321829	-1.16342
FZD1	0.00922801	1	0.0321911	1.16542
GGH	0.0092414	1	0.0322103	-1.13553
PAIP2	0.00924317	1	0.0322103	-1.08493
LHFPL2	0.00925096	1	0.0322206	1.29728
FLRT3	0.00926669	1	0.0322473	1.22849
SH3RF3	0.00926828	1	0.0322473	1.15666
ALKBH5	0.0092745	1	0.0322521	-1.13103
KPNA1	0.00928615	1	0.0322758	-1.13833
RBMX2	0.00929326	1	0.0322837	1.12794
SLC6A15	0.00930218	1	0.0322851	1.45334
ITGAE	0.00930333	1	0.0322851	-1.18549
POSTN	0.00932261	1	0.0323242	1.19852
ADAMTS9	0.00932698	1	0.0323242	-1.42656
GALC	0.00932914	1	0.0323242	1.0891
PPRC1	0.00934604	1	0.0323415	-1.15717
NHSL1	0.00934654	1	0.0323415	1.11869
MED12	0.00934866	1	0.0323415	1.19934
MDK	0.00935968	1	0.0323553	1.41357
ACBD6	0.00936234	1	0.0323553	1.15637
SORD	0.00938249	1	0.0324081	-1.14599
GAPDHP1	0.00939836	1	0.0324461	-1.10113
CRYAB	0.00941275	1	0.0324499	-1.20838
FAR2	0.00941396	1	0.0324499	-1.18799
BCAP29	0.00941403	1	0.0324499	-1.18738
PTRF	0.00943058	1	0.0324901	-1.26216
RANGAP1	0.00944084	1	0.0325087	-1.26788
FANCF	0.00945378	1	0.0325365	1.16545
NDUFAF4	0.0094838	1	0.0325773	-1.09471
RP11-73M18.8	0.00948481	1	0.0325773	-1.15273
ARPIN	0.00948992	1	0.0325773	1.08312
RABIF	0.00950285	1	0.0325773	-1.1612
SLC8A1	0.00950304	1	0.0325773	-1.2562
TIPARP	0.00950583	1	0.0325773	-1.13809
FNTB	0.00950642	1	0.0325773	-1.20317
RP11-303E16.2	0.00950897	1	0.0325773	-1.52155
CCNG1	0.00950957	1	0.0325773	1.20058
MT-ND2	0.00954735	1	0.0326899	-1.34205
CYFIP1	0.00958109	1	0.0327728	-1.05132
KLF11	0.00958138	1	0.0327728	1.23528
DPH3	0.00960501	1	0.0328202	-1.27066
PPP2CA	0.00960507	1	0.0328202	-1.09604
FASTKD5	0.00961686	1	0.0328437	-1.28282
RASSF1	0.00963455	1	0.0328873	-1.27052
EPB41L4B	0.00964793	1	0.0329035	-1.26292
MUC1	0.00964917	1	0.0329035	1.18438
PCDHB14	0.00965874	1	0.0329193	1.38955
RP11-297L17.6	0.00966858	1	0.032936	-1.24295
ACTL6A	0.00968151	1	0.032963	-1.0984
MCOLN3	0.00968637	1	0.032963	1.62305
LIN9	0.00970047	1	0.032984	-1.22414
ANKRD11	0.00970653	1	0.032984	1.18906
RP11-680H20.1	0.00970882	1	0.032984	-1.14234
C16orf45	0.00971978	1	0.032984	1.14722
SRP54	0.00972232	1	0.032984	-1.15118
BAHCC1	0.0097241	1	0.032984	1.39859
SGOL1	0.00972774	1	0.032984	-2.17036
SEC24C	0.0097321	1	0.032984	-1.12441
U2AF1L5	0.00975783	1	0.0330169	-1.25493
SRRT	0.00975915	1	0.0330169	-1.21615
EFNB1	0.00976076	1	0.0330169	1.47195
PEA15	0.00976159	1	0.0330169	-1.11802
DDX12P	0.00977494	1	0.0330453	-1.92509
FKBP4	0.00979107	1	0.033081	-1.06719
ENPP2	0.00980834	1	0.033081	1.11959
CTR9	0.00980911	1	0.033081	1.07022
PAXIP1-AS1	0.0098096	1	0.033081	1.33248
HSD17B14	0.0098103	1	0.033081	1.68658
PTX3	0.00983179	1	0.0331274	-1.19169
TIAM1	0.00983397	1	0.0331274	1.39548
TMEM199	0.00984812	1	0.0331583	-1.17079
RAD51	0.00985453	1	0.0331632	-1.65975
ADGRG1	0.0098997	1	0.0332616	1.30571
DDIT4	0.00991376	1	0.0332616	1.35038
MTND2P28	0.00991376	1	0.0332616	-1.26257
SH3BP5	0.00991647	1	0.0332616	1.22676
HNRNPA3P6	0.00991693	1	0.0332616	-1.14668
PPP1R11	0.00991805	1	0.0332616	-1.08102
CEP128	0.00992244	1	0.0332616	-1.46732
OGDH	0.0099259	1	0.0332616	-1.16237
ETFDH	0.00993199	1	0.0332616	1.18725
WDR55	0.00993364	1	0.0332616	-1.1897
ITFG2	0.00993984	1	0.0332657	-1.15519
KLHDC2	0.00994645	1	0.0332712	1.15975
RAB11A	0.00995286	1	0.0332718	-1.05327
CCDC86	0.00995663	1	0.0332718	-1.27261
TCF12	0.00996884	1	0.0332875	1.17548
[truncated: 12,179 more rows]

## Sheet: CSM152 48h
Table S4. Significantly regulated genes detected by RNAseq of cells treated with Cpd1 (10 µM for 12 h, 24 h and 48 h, WM3734 and CSM152). Related to Figure S6.
Probeset ID	p-value	bonferroni(p-value)	qvalue(p-value)	FoldChange(Cpd1/DMSO)
RGMB	2.07927e-08	0.000294779	9.51476e-05	-3.20728
BACE2	3.39828e-07	0.00481774	0.000578053	-2.21606
RGS2	6.00255e-07	0.00850981	0.000578053	1.80714
ATP8B1	6.7083e-07	0.00951036	0.000578053	-2.0291
GRPR	7.02711e-07	0.00996233	0.000578053	-2.64088
ERLEC1	9.62446e-07	0.0136446	0.000578053	-1.41585
HMOX1	9.7106e-07	0.0137667	0.000578053	3.47327
ADAMTS1	1.01058e-06	0.014327	0.000578053	-1.25804
ARF4	1.17581e-06	0.0166694	0.000579409	-1.32999
SMURF2	1.71463e-06	0.0243083	0.000579409	-1.54016
OXTR	1.81879e-06	0.0257849	0.000579409	-1.89761
KCNK2	1.97566e-06	0.0280089	0.000579409	-1.8037
WNT5B	1.98254e-06	0.0281065	0.000579409	-2.01557
P3H2	2.11892e-06	0.0300399	0.000579409	-2.11213
MXI1	2.42713e-06	0.0344094	0.000579409	1.55704
FADS2	2.44107e-06	0.0346071	0.000579409	-1.52989
CPED1	2.80009e-06	0.0396969	0.000579409	-1.82979
TLCD2	2.84892e-06	0.0403892	0.000579409	1.79551
HERC4	3.00141e-06	0.042551	0.000579409	-1.65621
HAS2	3.06196e-06	0.0434094	0.000579409	-1.86312
SLC25A43	3.14726e-06	0.0446187	0.000579409	-1.11028
NEDD9	3.36445e-06	0.0476979	0.000579409	-1.70788
TNFAIP3	3.51644e-06	0.0498525	0.000579409	-2.15321
PSAT1	3.52878e-06	0.0500275	0.000579409	2.65653
LMO7	3.60246e-06	0.0510721	0.000579409	-1.49301
VCP	3.60393e-06	0.051093	0.000579409	-1.29365
BICC1	3.76173e-06	0.05333	0.000579409	1.55584
GTSE1	3.76951e-06	0.0534404	0.000579409	-2.75403
NCOA7	4.11361e-06	0.0583187	0.000579409	1.66477
SAP30L	4.17069e-06	0.0591279	0.000579409	1.37694
GALM	4.31499e-06	0.0611736	0.000579409	1.70566
TMEM159	4.3938e-06	0.0622909	0.000579409	1.25155
LMCD1	4.45322e-06	0.0631334	0.000579409	2.17319
CD44	4.54707e-06	0.0644638	0.000579409	1.30983
MT1X	4.86193e-06	0.0689276	0.000579409	2.9524
TRIM73	4.8694e-06	0.0690335	0.000579409	2.58654
CAMLG	4.92912e-06	0.0698801	0.000579409	1.34683
ANO4	5.02506e-06	0.0712403	0.000579409	2.75145
PLPP3	5.06631e-06	0.0718251	0.000579409	1.85438
TMEM140	5.16667e-06	0.0732479	0.000579409	2.12238
DNAJB4	5.32831e-06	0.0755394	0.000579409	-2.12794
DZIP1	5.46758e-06	0.0775139	0.000579409	1.19499
CASP8	5.48396e-06	0.0777461	0.000579409	1.45295
CCDC93	5.76926e-06	0.0817908	0.000579409	1.15847
CCBE1	5.85492e-06	0.0830052	0.000579409	-2.12787
PMP22	5.95043e-06	0.0843593	0.000579409	1.5878
MAMLD1	5.9511e-06	0.0843688	0.000579409	1.34046
NTM	6.21459e-06	0.0881042	0.000587467	-1.28307
P2RY1	6.29062e-06	0.0891821	0.000587467	3.15312
HSP90B1	6.4268e-06	0.0911128	0.000588181	-1.51758
S1PR1	6.76097e-06	0.0958503	0.000598597	3.22039
ADAMTS15	6.80224e-06	0.0964353	0.000598597	3.14169
RGS4	7.6062e-06	0.107833	0.000636645	-3.50204
ASB2	7.63626e-06	0.108259	0.000636645	1.61068
SEMA4C	7.77543e-06	0.110232	0.000636645	1.33818
CDCA8	7.86413e-06	0.11149	0.000636645	-2.41758
FGF1	8.27076e-06	0.117255	0.000636645	-2.19667
SEMA7A	8.32729e-06	0.118056	0.000636645	-1.96293
ARSJ	8.33381e-06	0.118148	0.000636645	-1.67815
IFITM10	8.34761e-06	0.118344	0.000636645	1.42141
KDELR3	9.45819e-06	0.134089	0.000662739	-1.37475
BOD1	9.52927e-06	0.135097	0.000662739	1.3213
IDH1	9.55163e-06	0.135413	0.000662739	1.45982
GUCD1	9.79178e-06	0.138818	0.000662739	1.21901
SSFA2	1.02642e-05	0.145516	0.000662739	-1.38965
PLAT	1.03113e-05	0.146184	0.000662739	-2.59434
PDIA5	1.04709e-05	0.148446	0.000662739	-1.15554
PGBD2	1.06246e-05	0.150625	0.000662739	1.19864
LINC00963	1.06503e-05	0.150989	0.000662739	1.57713
UBXN1	1.08716e-05	0.154126	0.000662739	1.36097
SLC3A2	1.09163e-05	0.15476	0.000662739	2.19567
FBXO32	1.09714e-05	0.155541	0.000662739	2.33683
AZI2	1.09861e-05	0.15575	0.000662739	1.44434
ATP5G1	1.11785e-05	0.158478	0.000662739	-1.32608
RASA3	1.12032e-05	0.158828	0.000662739	-1.17886
PDIA6	1.14124e-05	0.161794	0.000662739	-1.23011
MYEOV	1.15653e-05	0.163961	0.000662739	-1.76456
ASNS	1.16959e-05	0.165813	0.000662739	2.22874
SDCBP	1.17476e-05	0.166545	0.000662739	1.23325
TNFRSF19	1.19195e-05	0.168983	0.000662739	1.75439
MTHFD2	1.20959e-05	0.171483	0.000662739	1.76447
MCFD2	1.22294e-05	0.173376	0.000662739	-1.32958
SLX4IP	1.24161e-05	0.176024	0.000662739	1.47957
PHGDH	1.24679e-05	0.176758	0.000662739	1.92965
UAP1	1.26261e-05	0.179	0.000662739	-1.60857
FBLN1	1.27342e-05	0.180533	0.000662739	1.77084
LDLR	1.27348e-05	0.180541	0.000662739	-1.65696
C4orf36	1.27686e-05	0.18102	0.000662739	1.77904
NBPF1	1.28898e-05	0.182739	0.000662739	1.52156
ANTXR1	1.35468e-05	0.192053	0.000681494	1.35714
ECH1	1.35524e-05	0.192133	0.000681494	1.66897
NCEH1	1.41264e-05	0.20027	0.000702634	-1.60797
FOXF1	1.43839e-05	0.203921	0.00070775	1.44568
GPNMB	1.45531e-05	0.206319	0.000708457	2.4247
AHCYL2	1.49265e-05	0.211612	0.000718984	1.12797
JDP2	1.53035e-05	0.216958	0.000721238	1.66134
SNAI2	1.53324e-05	0.217367	0.000721238	2.39493
NNMT	1.55906e-05	0.221029	0.000721238	1.7756
PLCB4	1.56037e-05	0.221214	0.000721238	-1.8252
ALDH1B1	1.62456e-05	0.230314	0.00073643	-1.36094
DDR1	1.62752e-05	0.230734	0.00073643	1.3553
CPEB2	1.64152e-05	0.232718	0.00073643	-1.65485
TBC1D2B	1.7243e-05	0.244454	0.000761537	1.73167
GTF2IRD1	1.73077e-05	0.245371	0.000761537	1.52233
MGLL	1.78838e-05	0.253538	0.000779392	-1.70887
KAZN	1.86417e-05	0.264283	0.000802595	1.22834
FARP1	1.89003e-05	0.267949	0.000802595	1.2125
CORO1C	1.89424e-05	0.268546	0.000802595	-1.38626
C10orf10	2.01307e-05	0.285393	0.000841558	2.11247
MTUS1	2.02298e-05	0.286797	0.000841558	1.85122
TRMT2B	2.09124e-05	0.296475	0.000844166	-1.37928
HOXA5	2.09695e-05	0.297285	0.000844166	1.95437
SCUBE3	2.13828e-05	0.303144	0.000844166	-1.83966
MDGA1	2.14623e-05	0.304271	0.000844166	2.04952
ID2	2.16571e-05	0.307033	0.000844166	1.81935
LIN7A	2.17072e-05	0.307743	0.000844166	-1.22425
TFDP2	2.17795e-05	0.308769	0.000844166	1.65847
TNFSF4	2.22209e-05	0.315026	0.000844166	-1.87228
SOCS3	2.25253e-05	0.319341	0.000844166	1.72608
WBP1L	2.27427e-05	0.322423	0.000844166	1.22526
RENBP	2.27536e-05	0.322578	0.000844166	3.29578
ANKRD33B	2.30239e-05	0.32641	0.000844166	1.756
HRSP12	2.32344e-05	0.329393	0.000844166	1.76586
GPX3	2.33645e-05	0.331238	0.000844166	1.56771
ARNTL2	2.34553e-05	0.332526	0.000844166	-1.58145
ELOVL1	2.35432e-05	0.333772	0.000844166	-1.2579
BCL7A	2.35609e-05	0.334024	0.000844166	-2.01883
CROT	2.39281e-05	0.339229	0.000844166	1.47932
PACSIN3	2.40085e-05	0.340368	0.000844166	1.38317
CYB5RL	2.41061e-05	0.341753	0.000844166	1.62484
PLD1	2.41665e-05	0.342608	0.000844166	1.67106
GSTO2	2.46436e-05	0.349373	0.000852794	1.64309
WARS	2.51588e-05	0.356677	0.000852794	1.73408
SLC7A5	2.52341e-05	0.357744	0.000852794	2.51111
FH	2.5646e-05	0.363584	0.000852794	-1.30911
STK32B	2.58384e-05	0.36631	0.000852794	1.23819
ARHGAP18	2.58738e-05	0.366813	0.000852794	-1.62278
DAPK1	2.59403e-05	0.367756	0.000852794	1.6085
AKR1C2	2.60894e-05	0.369869	0.000852794	2.08401
ZNF521	2.61297e-05	0.370441	0.000852794	1.6672
FENDRR	2.62771e-05	0.37253	0.000852794	1.64983
CYP2U1	2.67977e-05	0.379912	0.000858159	1.16856
WISP2	2.70027e-05	0.382817	0.000858159	2.56491
CKAP4	2.7005e-05	0.38285	0.000858159	-1.39852
CDK4	2.75983e-05	0.391261	0.000870964	1.3747
PRPS1	2.81006e-05	0.398383	0.00087373	-1.54319
ANK2	2.82129e-05	0.399974	0.00087373	1.60202
SZRD1	2.82588e-05	0.400624	0.00087373	-1.15703
SLC6A9	2.86207e-05	0.405756	0.000878982	3.09061
AVPI1	2.89955e-05	0.411069	0.000879591	1.73715
S1PR3	2.92292e-05	0.414383	0.000879591	1.89131
TRIB3	2.94012e-05	0.416821	0.000879591	2.29154
GBE1	2.94094e-05	0.416937	0.000879591	-1.31677
ANGPTL2	3.00789e-05	0.426429	0.000888979	2.20456
PSMB8	3.0139e-05	0.427281	0.000888979	1.20125
ADM	3.04104e-05	0.431128	0.000888979	2.45648
HLA-DMA	3.05004e-05	0.432404	0.000888979	1.75286
KCTD20	3.0947e-05	0.438735	0.000891757	-1.55539
SH3BP5	3.09854e-05	0.43928	0.000891757	1.50713
CYGB	3.20061e-05	0.453751	0.000910442	2.26753
PHLDA1	3.20326e-05	0.454126	0.000910442	1.56735
CCND1	3.22894e-05	0.457766	0.000912075	-1.64947
TNC	3.27963e-05	0.464953	0.000920711	1.87645
SERPINE1	3.43747e-05	0.48733	0.000959137	-1.7362
CLDN1	3.52161e-05	0.499259	0.00097598	1.4069
ZFPM2	3.54049e-05	0.501935	0.00097598	1.48279
JAG1	3.69475e-05	0.523805	0.00101241	2.16254
SOX4	3.78932e-05	0.537212	0.00101762	2.92637
MSTN	3.80427e-05	0.539332	0.00101762	-2.53382
LAMB1	3.86087e-05	0.547355	0.00101762	1.74942
TNS2	3.86563e-05	0.548031	0.00101762	1.46554
PPCS	3.86871e-05	0.548467	0.00101762	1.25061
KLHL3	3.89203e-05	0.551773	0.00101762	1.521
KRR1	3.89967e-05	0.552856	0.00101762	1.53236
ZDHHC4	3.91388e-05	0.554871	0.00101762	1.30836
EFCAB7	3.91393e-05	0.554878	0.00101762	1.72929
BUB1	3.97691e-05	0.563806	0.00102338	-2.39015
HSD17B14	3.99794e-05	0.566788	0.00102338	2.33096
NET1	4.00316e-05	0.567528	0.00102338	-1.46899
MTHFD1L	4.08606e-05	0.579281	0.00103407	1.51164
KIAA0922	4.10857e-05	0.582473	0.00103407	1.39915
TMEM110	4.15881e-05	0.589594	0.00103407	1.15674
RILPL2	4.17174e-05	0.591428	0.00103407	1.38725
PXK	4.17177e-05	0.591431	0.00103407	1.57679
PCBP1-AS1	4.18133e-05	0.592788	0.00103407	1.5637
CCDC152	4.20316e-05	0.595882	0.00103407	1.43296
MYPN	4.45378e-05	0.631412	0.00106493	-2.0714
NEK11	4.48835e-05	0.636313	0.00106493	2.23396
CASP1	4.49151e-05	0.636761	0.00106493	1.53456
HMGA2	4.50188e-05	0.638232	0.00106493	-1.95403
ALAD	4.50873e-05	0.639203	0.00106493	1.19818
SSR3	4.53281e-05	0.642617	0.00106493	-1.55765
SCD	4.54932e-05	0.644956	0.00106493	-1.68673
SAMD4A	4.58029e-05	0.649348	0.00106493	-1.55233
FAM21C	4.58203e-05	0.649594	0.00106493	1.39271
DIEXF	4.61162e-05	0.65379	0.00106493	-1.23333
RGL1	4.62751e-05	0.656041	0.00106493	1.56271
RCBTB1	4.64387e-05	0.658362	0.00106493	1.3989
PBX3	4.64571e-05	0.658622	0.00106493	1.33658
ILK	4.68199e-05	0.663766	0.00106493	-1.25376
TGFBR3	4.68674e-05	0.66444	0.00106493	1.64516
NUSAP1	4.7051e-05	0.667042	0.00106493	-2.1992
PA2G4P4	4.82177e-05	0.683582	0.00106493	-1.25415
AASDHPPT	4.82521e-05	0.68407	0.00106493	1.19161
MEX3B	4.82991e-05	0.684736	0.00106493	2.0214
DCBLD2	4.83804e-05	0.685889	0.00106493	-1.64953
C9orf91	4.83843e-05	0.685944	0.00106493	1.76268
PTK7	4.84058e-05	0.68625	0.00106493	1.7109
RDH10	4.91428e-05	0.696697	0.00107409	1.38509
RASSF3	4.92944e-05	0.698847	0.00107409	-1.21364
IL6R	4.95266e-05	0.702139	0.00107409	2.18087
PTPRU	5.09587e-05	0.722441	0.00109461	1.50256
SLC1A5	5.12982e-05	0.727255	0.00109461	1.37982
RAB11FIP1	5.17371e-05	0.733477	0.00109461	1.52896
CCDC50	5.20994e-05	0.738614	0.00109461	-1.42855
NEK6	5.23109e-05	0.741612	0.00109461	1.31726
IQCH-AS1	5.24513e-05	0.743603	0.00109461	1.87274
SEPN1	5.26197e-05	0.745989	0.00109461	-1.71822
PLEKHO2	5.26911e-05	0.747001	0.00109461	1.90792
TMEM43	5.30416e-05	0.751971	0.00109461	1.12488
WDFY1	5.30919e-05	0.752684	0.00109461	1.21134
RERE	5.31037e-05	0.752851	0.00109461	1.41676
NOB1	5.33681e-05	0.756599	0.00109512	1.33057
C19orf68	5.37314e-05	0.761749	0.00109765	1.34955
SYF2	5.4566e-05	0.773582	0.00110595	1.25558
RNASEH2B	5.52712e-05	0.78358	0.00110595	1.36526
MFSD2A	5.52884e-05	0.783823	0.00110595	-1.84435
POT1	5.59363e-05	0.793009	0.00110595	1.21022
RPS9	5.62903e-05	0.798027	0.00110595	1.28092
KLF10	5.64442e-05	0.80021	0.00110595	1.50395
SLC17A5	5.65868e-05	0.802231	0.00110595	-1.3113
SLC24A1	5.67936e-05	0.805163	0.00110595	1.48377
WDR11	5.68567e-05	0.806057	0.00110595	1.13206
TPST1	5.69302e-05	0.807099	0.00110595	1.48145
RGS3	5.69335e-05	0.807147	0.00110595	-1.25363
BCL10	5.73833e-05	0.813523	0.00110595	-1.3364
AC138969.4	5.77195e-05	0.818289	0.00110595	1.50117
ADAMTS6	5.77259e-05	0.81838	0.00110595	-1.71298
SLC1A4	5.77626e-05	0.8189	0.00110595	1.33421
PDE4D	5.89255e-05	0.835387	0.0011153	2.66185
RASGRP1	5.89429e-05	0.835634	0.0011153	-1.88698
LRIG1	5.91285e-05	0.838265	0.0011153	-1.33341
KDSR	5.93825e-05	0.841866	0.0011153	1.36437
CTSF	5.96835e-05	0.846132	0.0011153	1.47634
ASAH1	5.98241e-05	0.848127	0.0011153	1.21873
PIM1	6.06782e-05	0.860234	0.0011153	2.78242
B4GALT5	6.13107e-05	0.869202	0.0011153	1.23949
EFEMP1	6.13225e-05	0.869369	0.0011153	1.90075
ACTR3	6.14836e-05	0.871653	0.0011153	-1.19932
CHSY1	6.16188e-05	0.87357	0.0011153	-1.56483
ZNF606	6.16566e-05	0.874106	0.0011153	1.24805
IL1R1	6.23187e-05	0.883492	0.0011153	2.15148
PTGES	6.24394e-05	0.885204	0.0011153	2.09069
TRIP10	6.27483e-05	0.889583	0.0011153	1.20078
PSMB2	6.27882e-05	0.890149	0.0011153	-1.18345
MTMR4	6.2866e-05	0.891251	0.0011153	1.21767
ZCCHC24	6.30714e-05	0.894164	0.0011153	1.26315
TMEM26	6.3153e-05	0.89532	0.0011153	1.73615
MTA3	6.32255e-05	0.896348	0.0011153	1.29114
FAM13C	6.37865e-05	0.904302	0.0011153	2.2803
DDAH1	6.408e-05	0.908462	0.0011153	-1.27016
VWA5A	6.41722e-05	0.909769	0.0011153	2.64111
LRAT	6.4759e-05	0.918088	0.0011153	2.41742
ST3GAL1	6.4835e-05	0.919166	0.0011153	1.54036
BAALC	6.50131e-05	0.921691	0.0011153	1.35873
RASL11A	6.54626e-05	0.928063	0.0011153	1.95767
SLC8A1	6.57387e-05	0.931978	0.0011153	-1.58616
IL16	6.57817e-05	0.932588	0.0011153	2.81097
PLAUR	6.5894e-05	0.934179	0.0011153	-1.68589
CASP3	6.6006e-05	0.935766	0.0011153	-1.98344
RAI14	6.65619e-05	0.943648	0.0011153	-1.21488
SLITRK6	6.65915e-05	0.944067	0.0011153	4.35279
OSR2	6.67303e-05	0.946035	0.0011153	2.2686
SLC23A2	6.67813e-05	0.946759	0.0011153	1.23011
DTD1	6.70706e-05	0.95086	0.00111605	-1.20189
PRICKLE1	6.80881e-05	0.965284	0.00112796	-1.50774
EMP2	6.82791e-05	0.967993	0.00112796	1.39486
RPS4XP2	6.86486e-05	0.973232	0.00112999	1.3899
FTH1	6.9326e-05	0.982834	0.00113705	1.83012
TMEM158	6.95975e-05	0.986684	0.00113742	-2.04804
TMEM67	7.06888e-05	1	0.00114775	1.32998
CDC42EP3	7.0731e-05	1	0.00114775	1.3157
SEPP1	7.19603e-05	1	0.00116357	2.27547
SEMA3A	7.26368e-05	1	0.00116862	-1.50596
LPXN	7.29405e-05	1	0.00116862	-1.30631
BIRC3	7.30387e-05	1	0.00116862	-2.19512
ARMCX1	7.36863e-05	1	0.00117181	1.38258
EHBP1	7.37501e-05	1	0.00117181	1.39437
PCOLCE2	7.45745e-05	1	0.00117899	-1.48065
PNP	7.47484e-05	1	0.00117899	-1.65205
NT5DC1	7.55332e-05	1	0.00117899	1.44043
RAP1GDS1	7.55546e-05	1	0.00117899	-1.20831
SPOCK1	7.56959e-05	1	0.00117899	1.2535
PATZ1	7.59937e-05	1	0.00117899	1.42858
AFF3	7.61615e-05	1	0.00117899	2.05482
FAM98A	7.62635e-05	1	0.00117899	-1.48124
CPT1A	7.69096e-05	1	0.00118306	1.45004
CLIC6	7.70435e-05	1	0.00118306	1.54158
PGK1	7.77351e-05	1	0.00118969	-1.33513
ALDH3A2	7.83091e-05	1	0.00119447	1.92791
SELT	7.92874e-05	1	0.00120506	-1.66073
NES	7.95295e-05	1	0.00120506	-1.49582
TPI1P1	8.05485e-05	1	0.0012061	-1.2284
ARRDC3	8.06246e-05	1	0.0012061	1.32287
GFM2	8.06425e-05	1	0.0012061	-1.1971
ZNF395	8.09468e-05	1	0.0012061	1.62617
PCK2	8.10791e-05	1	0.0012061	2.25724
FAM118A	8.11801e-05	1	0.0012061	1.31542
STK39	8.38412e-05	1	0.00123971	-1.51536
CHST14	8.41677e-05	1	0.00123971	1.29486
TAGLN2P1	8.42547e-05	1	0.00123971	-1.23204
ASB1	8.53679e-05	1	0.00125206	-1.24855
TMEM192	8.61353e-05	1	0.00125928	1.45082
ASB3	8.64281e-05	1	0.00125954	1.11819
SEC23A	8.69786e-05	1	0.0012608	-1.22347
KLF3	8.71326e-05	1	0.0012608	1.15997
PCDHGA7	8.74994e-05	1	0.0012608	1.31455
MICAL2	8.7701e-05	1	0.0012608	-1.31604
C14orf159	8.78923e-05	1	0.0012608	1.45537
RHOU	8.85092e-05	1	0.00126332	2.09591
CDYL	8.86448e-05	1	0.00126332	1.43253
PCNXL2	8.88964e-05	1	0.00126332	1.53235
CDK1	8.96777e-05	1	0.00127048	-2.5332
MAOA	9.03521e-05	1	0.00127608	1.58069
ALDH1A1	9.06667e-05	1	0.00127659	2.45337
NHLRC3	9.14235e-05	1	0.00128329	1.67715
ZNF446	9.21118e-05	1	0.001289	1.75226
TRAPPC6A	9.32116e-05	1	0.00130041	2.03609
ZNF277	9.43493e-05	1	0.00131229	1.42147
LIPE-AS1	9.47736e-05	1	0.00131419	2.04178
RRN3	9.51303e-05	1	0.00131515	1.20591
PCDHGB5	9.56565e-05	1	0.00131775	1.13116
SEC24D	9.58942e-05	1	0.00131775	-1.24397
UCK2	9.63065e-05	1	0.00131946	-1.33148
MAP3K5	9.6842e-05	1	0.00132283	-1.35876
NANS	9.72444e-05	1	0.00132438	-1.23606
NUCB2	9.88614e-05	1	0.00133611	-1.2842
HS6ST1	9.89504e-05	1	0.00133611	1.87878
CASC15	9.9209e-05	1	0.00133611	3.25715
CAP1	9.92742e-05	1	0.00133611	-1.32625
ZNF33B	9.97527e-05	1	0.00133862	1.92249
PABPC4	0.00010047	1	0.0013443	1.24628
PDLIM5	0.000101831	1	0.00135506	-1.36816
PLTP	0.000101866	1	0.00135506	1.44
GALNT18	0.000102473	1	0.0013569	-1.62678
NXN	0.000103071	1	0.0013569	1.44119
SARM1	0.000103122	1	0.0013569	1.55476
EBF1	0.000103191	1	0.0013569	1.75163
IFRD1	0.000103848	1	0.00136163	1.28679
STOX2	0.000104957	1	0.00136979	1.70523
RNF112	0.000105069	1	0.00136979	1.72198
WDR17	0.000106032	1	0.00137601	2.25774
NPTX1	0.000106148	1	0.00137601	-1.5168
COL14A1	0.000107073	1	0.00138408	2.42027
ERRFI1	0.000108911	1	0.00140114	-1.29202
GFPT2	0.000109005	1	0.00140114	1.45584
C1QTNF9B-AS1	0.000109341	1	0.00140152	2.83446
VCL	0.000110188	1	0.00140487	-1.1852
ARHGEF2	0.000110232	1	0.00140487	1.3334
SEC61A1	0.000110523	1	0.00140487	-1.19649
RRM2	0.000111143	1	0.0014064	-3.00149
PSMD2	0.000111375	1	0.0014064	-1.39172
CC2D2A	0.000111565	1	0.0014064	1.48082
FAM83D	0.000111922	1	0.00140641	-1.69252
ADAL	0.00011239	1	0.00140641	1.3571
RNF170	0.000112489	1	0.00140641	1.21937
SPECC1	0.000113442	1	0.00141175	1.58586
MSRB3	0.000113792	1	0.00141175	-1.376
HSPA9	0.000114007	1	0.00141175	1.20003
SKAP2	0.000114512	1	0.00141175	1.19855
LINC00973	0.000115086	1	0.00141175	-2.2126
NME5	0.000115141	1	0.00141175	2.47772
CD274	0.00011518	1	0.00141175	-3.06498
MICA	0.000115383	1	0.00141175	-1.32928
UBXN2B	0.000116607	1	0.00142002	1.37425
TM4SF1	0.00011668	1	0.00142002	-1.69889
SLC35E2B	0.000117704	1	0.00142868	1.3045
EFNB3	0.000118239	1	0.00143138	2.36884
HEBP1	0.000119217	1	0.00143941	1.27185
FLRT2	0.000119549	1	0.00143963	2.32253
EPB41L1	0.000120094	1	0.00144123	1.24661
SEMA6D	0.000120312	1	0.00144123	-1.42437
BCL2L11	0.000122028	1	0.00145797	3.26298
UBE2H	0.000122881	1	0.00146372	1.30291
FPGT	0.000123149	1	0.00146372	1.20167
LGALS3	0.0001236	1	0.00146519	1.37033
ATP5B	0.000124045	1	0.00146519	-1.17484
SLC9A9	0.000125035	1	0.00146519	1.95757
SMIM10L2B	0.000125288	1	0.00146519	1.39506
ADAM19	0.000125519	1	0.00146519	-1.2965
C12orf76	0.000125571	1	0.00146519	1.48583
TGM2	0.000125632	1	0.00146519	-1.30807
TRIM4	0.00012595	1	0.00146519	1.25125
C11orf24	0.000126452	1	0.00146519	-1.40865
PCOLCE	0.000126475	1	0.00146519	1.30405
NR4A3	0.000127174	1	0.00146957	2.10924
SLC12A8	0.000128557	1	0.00148181	3.24163
AXL	0.000130419	1	0.00149949	-1.29758
FTLP3	0.000133246	1	0.00151742	1.6981
SPG21	0.000133324	1	0.00151742	1.37102
USP40	0.000133612	1	0.00151742	1.33617
WDR31	0.000133662	1	0.00151742	1.80675
RPL3	0.000133732	1	0.00151742	1.17549
SSBP2	0.000133968	1	0.00151742	1.24902
MLLT11	0.000134432	1	0.00151891	-1.59583
RPS6KA2	0.000135115	1	0.00152287	1.3177
NUPR1	0.000136161	1	0.00152317	2.40848
C16orf45	0.000136578	1	0.00152317	1.45551
GALNT6	0.000136662	1	0.00152317	-1.32087
LRRC27	0.000136781	1	0.00152317	1.39297
PRX	0.000136806	1	0.00152317	1.84867
IARS	0.000138403	1	0.00153722	1.2576
TEX2	0.000139425	1	0.00154438	-1.09071
APOL6	0.000139892	1	0.00154438	1.8616
C22orf46	0.000140112	1	0.00154438	1.40628
NR2F1	0.000140635	1	0.00154438	1.4704
CCNI	0.000140735	1	0.00154438	1.23407
TUBA1C	0.000141759	1	0.00154848	-1.52558
OLFML2A	0.000141786	1	0.00154848	1.45043
CRIM1	0.000142739	1	0.00155517	-1.33941
DOCK11	0.000143742	1	0.00156238	1.45712
ZNF568	0.000145466	1	0.00157364	1.28309
TBX3	0.000145932	1	0.00157364	1.37571
ACVR1C	0.000146365	1	0.00157364	-1.36838
MTHFSD	0.000146407	1	0.00157364	1.2198
OGFOD1	0.000146786	1	0.00157364	-1.12919
PFN2	0.000146858	1	0.00157364	-1.26224
SLC25A4	0.000147438	1	0.00157364	-1.43389
TRMT1L	0.000147582	1	0.00157364	1.2575
GSR	0.000147873	1	0.00157364	1.28852
ARSB	0.000148778	1	0.0015796	-1.40599
QPRT	0.000149523	1	0.00158383	1.76065
FOXRED2	0.000149998	1	0.0015852	1.65508
RASA1	0.000150521	1	0.00158706	-1.40206
PTPRZ1	0.000151096	1	0.00158946	-1.68208
LRRC59	0.000152034	1	0.00159233	-1.39848
DIAPH3	0.000152291	1	0.00159233	-1.92355
ENPP1	0.000152943	1	0.00159233	-1.57677
MECOM	0.0001533	1	0.00159233	1.3527
PLEKHH2	0.000153469	1	0.00159233	1.8101
LSAMP	0.000153763	1	0.00159233	1.2688
ARHGAP20	0.000154318	1	0.00159233	1.82061
PXDC1	0.000154385	1	0.00159233	-1.1413
CAV2	0.000154839	1	0.00159233	-1.27
ZFYVE1	0.000154848	1	0.00159233	1.27104
RNF41	0.000157437	1	0.00161204	1.16358
RP11-291L22.9	0.00015798	1	0.00161204	1.94395
ZNF84	0.000158131	1	0.00161204	1.27697
TIGD2	0.000158204	1	0.00161204	1.47847
FKBP14	0.000158527	1	0.00161204	-1.25094
PRKCI	0.000159017	1	0.00161332	1.45356
SRGN	0.000160344	1	0.00161332	-1.36138
BAG1	0.000160674	1	0.00161332	1.37532
VPS41	0.000160808	1	0.00161332	1.29249
THAP7-AS1	0.000160847	1	0.00161332	1.51416
SHROOM2	0.000160978	1	0.00161332	-2.49161
UBFD1	0.000161121	1	0.00161332	-1.14706
SLC50A1	0.000162207	1	0.00162066	1.16342
SMAD3	0.000162895	1	0.00162396	1.35377
EPAS1	0.000163247	1	0.00162396	1.55942
TP53I3	0.000163748	1	0.0016254	1.37038
SHMT2	0.000165109	1	0.00163436	1.48873
TMCO4	0.000165598	1	0.00163436	1.43594
SPRY2	0.000165722	1	0.00163436	-1.57012
SSH3	0.000167653	1	0.00164451	1.40277
MTHFD2P7	0.000168259	1	0.00164451	1.97571
SPG20	0.000168347	1	0.00164451	1.24621
BUB3	0.000168895	1	0.00164451	-1.30733
FAM227B	0.000168993	1	0.00164451	1.5419
PLSCR4	0.000169097	1	0.00164451	1.81803
LRRC8D	0.000169267	1	0.00164451	1.26383
BNIP3P1	0.000170399	1	0.0016514	-1.28305
SLC20A2	0.000170698	1	0.0016514	-1.44518
FGF5	0.000171098	1	0.00165178	-1.81379
NR1H3	0.000171929	1	0.00165316	2.46771
POTEJ	0.000171964	1	0.00165316	-1.31593
BCL6	0.00017254	1	0.00165523	1.59014
PTTG1	0.00017328	1	0.00165877	-1.96572
CLU	0.000173788	1	0.00165877	1.53233
PCDH18	0.000173997	1	0.00165877	1.40518
NFE2L2	0.000175823	1	0.00166616	1.68561
ZNF468	0.000175994	1	0.00166616	1.75937
RDH5	0.000176094	1	0.00166616	-2.05782
ADGRG6	0.000176566	1	0.00166616	1.49344
KIAA0930	0.000176596	1	0.00166616	1.26531
ADM2	0.000177521	1	0.00166616	3.1919
GOLM1	0.000177554	1	0.00166616	1.38386
HSP90AA1	0.000177685	1	0.00166616	-1.19273
RQCD1	0.000178629	1	0.00166922	-1.18381
SPTLC3	0.000179107	1	0.00166922	2.23711
ZNF33A	0.000179374	1	0.00166922	1.4436
WDR1	0.000179651	1	0.00166922	-1.2071
P4HA2	0.000179836	1	0.00166922	-1.17703
KCNQ5	0.000180478	1	0.00167004	-1.70046
CD2BP2	0.000180653	1	0.00167004	1.17293
KDELR2	0.000181477	1	0.00167209	-1.24606
TOP1MT	0.000181606	1	0.00167209	1.62098
CEP120	0.000182655	1	0.00167672	1.2394
FAM57A	0.000182841	1	0.00167672	-1.14935
MTIF2	0.000183963	1	0.00168019	1.31846
UBQLN1	0.000184075	1	0.00168019	-1.16117
SIAE	0.000184321	1	0.00168019	1.15513
FOSL1	0.000187253	1	0.0017023	-1.88731
PTCD2	0.000187907	1	0.0017023	1.25568
PSMD13	0.000187949	1	0.0017023	-1.17968
PARP9	0.000188236	1	0.0017023	1.44527
FLRT3	0.000189111	1	0.00170685	1.51115
SIK3	0.000189528	1	0.00170724	1.21299
MLF1	0.000189925	1	0.00170746	1.30268
ZNF227	0.000190848	1	0.00171239	1.37798
HNRNPUL1	0.000191668	1	0.00171639	1.11907
ZNF575	0.00019335	1	0.0017191	1.41694
ZBED3	0.000193546	1	0.0017191	2.17692
TXNDC11	0.000193703	1	0.0017191	-1.45184
OLFML3	0.000193827	1	0.0017191	1.34521
METTL13	0.000193849	1	0.0017191	1.191
ORAI3	0.000195103	1	0.00172606	1.35113
PCMTD1	0.000195862	1	0.00172606	1.34263
LAMA4	0.000196138	1	0.00172606	1.41325
TSHZ1	0.000196143	1	0.00172606	1.86941
RBM47	0.000197756	1	0.00173099	1.45082
LPIN1	0.000197823	1	0.00173099	-1.17445
PCDH10	0.000198271	1	0.00173099	-1.36119
CKMT2-AS1	0.000198349	1	0.00173099	1.59941
PCDHGB7	0.000198937	1	0.00173099	1.54502
SEPSECS	0.00019906	1	0.00173099	1.44347
NINL	0.000199351	1	0.00173099	1.58018
RHOBTB3	0.000200749	1	0.00173976	1.41825
GCLC	0.000201553	1	0.00173976	1.29675
LXN	0.000201815	1	0.00173976	1.61813
HDAC9	0.000201882	1	0.00173976	-1.37323
PAXIP1	0.000202455	1	0.00174	1.23563
SGPL1	0.000203296	1	0.00174	1.15957
DCN	0.000204189	1	0.00174	1.33411
DPYSL2	0.000204342	1	0.00174	1.61037
JRK	0.000204527	1	0.00174	1.36878
DHRS3	0.000204874	1	0.00174	2.83619
SLC4A3	0.00020488	1	0.00174	1.47916
SETDB2	0.000204952	1	0.00174	1.69476
MSN	0.000205467	1	0.00174114	-1.41414
PDGFC	0.000207397	1	0.00175425	-1.12926
PPM1M	0.000208839	1	0.0017594	1.48416
CCDC127	0.000209202	1	0.0017594	1.32505
WLS	0.000209518	1	0.0017594	-1.36875
PSMD5-AS1	0.000210328	1	0.0017594	1.43323
PNPLA7	0.000210437	1	0.0017594	2.56301
RPLP0	0.000210927	1	0.0017594	1.20252
NNT-AS1	0.000211362	1	0.0017594	1.57623
HOXA-AS2	0.000211429	1	0.0017594	1.84376
CTC-575D19.1	0.000211467	1	0.0017594	1.29625
WHSC1	0.000212754	1	0.00176578	-1.21955
NSF	0.000213006	1	0.00176578	-1.17716
TP53	0.000214792	1	0.00177726	1.36189
ZFP90	0.000215166	1	0.00177726	1.28539
NFKBIL1	0.000216012	1	0.00178103	1.61821
TAF13	0.000217647	1	0.00178824	-1.35536
EML3	0.000217668	1	0.00178824	1.3296
RPN2	0.000219084	1	0.00179371	-1.22412
FAM167A	0.000219294	1	0.00179371	2.08752
SERPINE2	0.00021951	1	0.00179371	1.21304
HS1BP3	0.000221052	1	0.00179692	1.43117
MOSPD1	0.000221338	1	0.00179692	1.78039
MAP3K7CL	0.000221555	1	0.00179692	-1.59166
SRPRB	0.000221786	1	0.00179692	-1.2157
C1R	0.000221867	1	0.00179692	1.70055
LDB2	0.000222921	1	0.00180227	1.76886
RP11-541M12.6	0.000223608	1	0.00180464	-1.70728
TANGO6	0.000224478	1	0.00180627	-1.26519
GLIPR1	0.000224599	1	0.00180627	-1.42482
BMPER	0.000226562	1	0.00181347	-1.13169
DENND3	0.000226645	1	0.00181347	-1.17674
BMF	0.000226694	1	0.00181347	2.24903
FSTL1	0.000227079	1	0.00181347	-1.14313
SIK2	0.000230066	1	0.00182979	1.80463
TNIK	0.000230551	1	0.00182979	1.36651
NRXN3	0.00023071	1	0.00182979	-1.50521
MAST3	0.000231255	1	0.00182979	1.25517
CDKL1	0.000231376	1	0.00182979	2.24492
PPP1R12A	0.000231856	1	0.00182979	-1.18793
FAM3C2	0.000231922	1	0.00182979	-1.2949
SLC6A8	0.000233307	1	0.00183755	1.3945
ZNF496	0.000234466	1	0.00183829	1.33975
FRMD6	0.000234601	1	0.00183829	-1.50072
SAMD5	0.000234607	1	0.00183829	3.26334
CARS	0.000235154	1	0.00183943	1.27417
SEMA3C	0.000236539	1	0.00184319	1.29587
PAK1	0.000237132	1	0.00184319	-1.16407
MYO15B	0.000237214	1	0.00184319	3.38268
ACSS3	0.000237453	1	0.00184319	1.54717
FBXO25	0.000237789	1	0.00184319	1.3989
EYA4	0.000238052	1	0.00184319	2.01893
ELOVL6	0.000239617	1	0.00184963	-1.36951
SUPT16HP1	0.000240251	1	0.00184963	1.12855
DZIP3	0.000240387	1	0.00184963	1.38917
NDRG1	0.0002405	1	0.00184963	1.31005
STX2	0.000242333	1	0.0018606	-1.13531
ERCC6L	0.000242859	1	0.00186151	-3.27456
NFATC2	0.000243997	1	0.00186711	3.75784
STARD4	0.000244797	1	0.00186742	-1.54782
MSNP1	0.000245207	1	0.00186742	-1.4339
PTPRB	0.000245307	1	0.00186742	-2.49236
CCDC115	0.00024567	1	0.00186742	1.26663
SERPINF1	0.000248292	1	0.00188262	1.70381
SESN2	0.000248493	1	0.00188262	1.58509
ATMIN	0.00024951	1	0.00188721	1.22988
ACAA2	0.000250024	1	0.00188738	1.46213
TAGLN	0.000250358	1	0.00188738	-1.38903
ARRB2	0.000251657	1	0.00189405	1.1848
SPARC	0.00025397	1	0.00190685	-1.33616
SEC23B	0.000254191	1	0.00190685	-1.27399
ZNF667	0.000255377	1	0.00191246	1.43909
FSTL3	0.000255775	1	0.00191246	-1.63172
SARS	0.000256817	1	0.00191586	1.29394
TNFRSF14	0.000257066	1	0.00191586	1.77157
AGTPBP1	0.000257746	1	0.0019178	1.24565
CEP55	0.000258926	1	0.00192223	-2.58557
ADCK3	0.000259182	1	0.00192223	1.64948
RBM43	0.000260327	1	0.00192481	1.5616
SORT1	0.000260371	1	0.00192481	-1.32262
PPP2R5B	0.000261932	1	0.00192974	-1.28728
DDX47	0.000262354	1	0.00192974	1.11855
DCP1B	0.000262798	1	0.00192974	1.22842
DNM1L	0.00026295	1	0.00192974	-1.06526
HSDL1	0.000263146	1	0.00192974	1.24899
DHX29	0.000264033	1	0.00193314	-1.20433
SMAD1	0.000265852	1	0.00194335	1.32623
INSIG1	0.000267042	1	0.0019481	-1.62145
SLC43A3	0.000268269	1	0.0019481	1.50414
PTENP1	0.000268646	1	0.0019481	1.35642
SLC7A7	0.000269193	1	0.0019481	1.85867
TRIP13	0.000269511	1	0.0019481	-1.84997
NAALADL2	0.000270126	1	0.0019481	-1.4813
ADRA1D	0.000270287	1	0.0019481	-2.2141
TDP2	0.000270569	1	0.0019481	1.32573
GPC6	0.000270772	1	0.0019481	1.32893
TCEA1	0.000271749	1	0.0019481	1.36779
SPATA20	0.000272104	1	0.0019481	1.39591
MAFF	0.000272603	1	0.0019481	-1.51395
RBPJ	0.00027297	1	0.0019481	-1.21452
HSP90B2P	0.000273116	1	0.0019481	-1.43251
EPHX1	0.000273227	1	0.0019481	1.63313
MSH2	0.000273739	1	0.0019481	1.43245
BUB1B	0.000274089	1	0.0019481	-2.46174
ATP2A3	0.000274503	1	0.0019481	2.10616
TRIM13	0.000274629	1	0.0019481	1.10542
CRISPLD2	0.000275752	1	0.0019481	2.21665
VSTM4	0.000275886	1	0.0019481	1.23731
CCNG1	0.000276009	1	0.0019481	1.25926
FXR2	0.00027671	1	0.0019481	-1.2596
BTF3L4	0.000276719	1	0.0019481	1.19616
ATP5G3	0.000279419	1	0.00196409	-1.1777
RP11-783K16.5	0.000279929	1	0.00196466	-1.52859
COLEC12	0.000281906	1	0.00197415	2.08615
FHL1	0.000282144	1	0.00197415	1.12078
PCDHGA4	0.000283929	1	0.0019836	1.29999
CNN3	0.000286501	1	0.00199242	-1.20366
ZNF608	0.00028739	1	0.00199242	2.09115
HAPLN3	0.00028775	1	0.00199242	1.53976
LINC00950	0.000287854	1	0.00199242	1.68586
SYNPO	0.00028786	1	0.00199242	1.5052
NAMPT	0.000287983	1	0.00199242	1.37725
GARS	0.000288239	1	0.00199242	1.22226
ARMC9	0.000289747	1	0.00199616	1.73223
HHIP	0.000289882	1	0.00199616	-4.45593
IL6ST	0.000290088	1	0.00199616	1.73671
ZBTB24	0.000291987	1	0.00199829	1.24589
CARF	0.000292022	1	0.00199829	1.53968
CENPU	0.000293191	1	0.00199829	-1.94217
ADH5P4	0.000293218	1	0.00199829	1.26821
GPC4	0.000293346	1	0.00199829	1.39983
CMBL	0.000294453	1	0.00199829	1.34696
RPLP0P6	0.000295062	1	0.00199829	1.16211
PROS1	0.000295096	1	0.00199829	1.3502
RGS5	0.000295558	1	0.00199829	-1.38624
SLC20A1	0.000295799	1	0.00199829	-1.25621
CCNG2	0.000295813	1	0.00199829	1.51775
PCDHGA11	0.000295906	1	0.00199829	1.2362
PLXNC1	0.000296076	1	0.00199829	2.82884
HK2	0.000297115	1	0.00200236	-1.52319
STOM	0.000299431	1	0.00201499	1.38662
ALPK1	0.000300343	1	0.00201586	1.80785
IGFBP4	0.00030044	1	0.00201586	1.21703
CD59	0.000301244	1	0.00201638	-1.14543
MAP2K3	0.000301599	1	0.00201638	-1.43117
RAPGEF1	0.000302006	1	0.00201638	1.23812
SMG6	0.000302864	1	0.00201638	1.35643
RP11-386I14.3	0.000303044	1	0.00201638	-1.67124
ZFAND3	0.000303162	1	0.00201638	1.17238
ETV6	0.000304039	1	0.00201928	1.45513
LRRC37A3	0.000304696	1	0.00202071	1.61862
NFE2L3	0.000306897	1	0.00202982	-1.26487
CALHM2	0.000307235	1	0.00202982	1.64654
GEM	0.000307401	1	0.00202982	1.76048
SERPINB2	0.000308381	1	0.00203109	-1.70205
VEGFC	0.000308481	1	0.00203109	-1.51923
HTR7P1	0.000309293	1	0.00203159	1.40239
ZKSCAN8	0.000309444	1	0.00203159	1.20193
RP11-1212A22.4	0.000311477	1	0.00204192	1.42435
COL16A1	0.00031191	1	0.00204192	1.34443
TOX	0.000313918	1	0.00204621	1.35155
ABCC1	0.000314227	1	0.00204621	1.44673
ADCK4	0.00031455	1	0.00204621	1.39732
RAB36	0.000315005	1	0.00204621	1.51221
FAM129A	0.000315299	1	0.00204621	1.66419
ATG14	0.000315485	1	0.00204621	1.48243
NUAK1	0.000315751	1	0.00204621	1.26188
TEX264	0.000316144	1	0.00204621	1.46008
PTPRM	0.000317351	1	0.00204733	1.21886
PPP2CB	0.000317683	1	0.00204733	-1.18955
SNHG7	0.000318815	1	0.00204733	1.45055
FMN2	0.000319431	1	0.00204733	-1.34717
FTH1P7	0.000319444	1	0.00204733	1.78077
MAML2	0.000319484	1	0.00204733	1.37871
FAM63A	0.000319872	1	0.00204733	1.28613
PKDCC	0.000320306	1	0.00204733	1.78756
RPN1	0.000320343	1	0.00204733	-1.17021
FBXO44	0.000321987	1	0.00205051	1.36132
CDCA5	0.000322118	1	0.00205051	-1.83316
C4A	0.000322606	1	0.00205051	1.53864
ARL4A	0.000323032	1	0.00205051	1.21655
TMED9	0.000323173	1	0.00205051	-1.44094
PDK2	0.000324212	1	0.00205051	1.43589
AK3	0.000324276	1	0.00205051	1.15128
AKR1C3	0.000324476	1	0.00205051	2.02007
CTC-260E6.2	0.000324873	1	0.00205051	1.12851
NPC2	0.00032642	1	0.00205569	1.31333
MIPEP	0.000326593	1	0.00205569	1.64179
PRR11	0.000327858	1	0.00206082	-1.67689
GM2A	0.000329466	1	0.00206612	1.3306
C14orf132	0.000329604	1	0.00206612	1.4215
STK24	0.000330688	1	0.00206772	1.23876
ARHGAP32	0.000330763	1	0.00206772	1.33785
ADGRE5	0.000333456	1	0.00207384	-1.24382
FLCN	0.000334262	1	0.00207384	1.56005
RAD50	0.000334648	1	0.00207384	1.31829
DAB1	0.000335048	1	0.00207384	1.86563
ERMAP	0.000335489	1	0.00207384	1.48544
SMARCA2	0.00033559	1	0.00207384	1.20572
SNX9	0.000335759	1	0.00207384	1.28261
DTX4	0.000335831	1	0.00207384	1.46103
TFAM	0.000335904	1	0.00207384	1.23119
RP11-457K10.2	0.000336583	1	0.00207384	1.83411
RSAD1	0.000336806	1	0.00207384	1.30235
ZNF778	0.000337311	1	0.00207384	-1.27685
TEN1	0.000337634	1	0.00207384	1.48873
IL10RB	0.000341103	1	0.00209234	1.36277
TMEM248	0.000341808	1	0.00209386	-1.06861
C11orf71	0.000342941	1	0.00209664	1.39577
DNMT3A	0.000343592	1	0.00209664	1.25176
EPHB2	0.000343727	1	0.00209664	1.34585
ZNF581	0.000344148	1	0.00209664	1.70907
HEIH	0.0003452	1	0.00209664	1.35292
TMEM47	0.000345297	1	0.00209664	-1.27682
MSMO1	0.000345702	1	0.00209664	-1.28014
VEPH1	0.000346104	1	0.00209664	-1.60963
ABCA8	0.000346629	1	0.00209664	1.88492
SLC27A3	0.000346902	1	0.00209664	1.86845
RAB7B	0.000347302	1	0.00209664	1.68265
SGSH	0.000347844	1	0.00209714	1.26145
AADAT	0.000348366	1	0.00209753	1.59426
GTF2IP1	0.000349981	1	0.00210448	1.31116
ZNF532	0.000351462	1	0.00211061	1.16819
TMED4	0.0003539	1	0.00211943	-1.1687
SMAP2	0.000354028	1	0.00211943	-1.28847
CBR4	0.0003546	1	0.00211943	1.27172
SLC7A11	0.000354783	1	0.00211943	2.89397
NUAK2	0.000355618	1	0.00212165	-1.64633
LDHAP4	0.000359067	1	0.00213789	-1.4979
DLG3	0.000359275	1	0.00213789	1.35681
NCOA4	0.000360164	1	0.0021404	1.14846
PDIA4	0.000361694	1	0.00214666	-1.20259
STK38L	0.000362156	1	0.00214666	1.38735
BDNF	0.000363708	1	0.00215308	-1.43134
ZNF383	0.000364568	1	0.00215538	1.32606
MMACHC	0.000365404	1	0.00215648	1.28089
KIAA1644	0.000366481	1	0.00215648	1.87777
DHRS12	0.000366601	1	0.00215648	1.34427
KIAA1715	0.000366639	1	0.00215648	-1.3258
SLCO3A1	0.000367715	1	0.00216003	1.16481
BMP4	0.000368378	1	0.00216115	2.02832
UCHL3	0.000370091	1	0.00216842	-1.30104
COLGALT2	0.000370658	1	0.00216896	-1.42777
SPTBN5	0.000371505	1	0.00217115	1.83638
USP28	0.00037267	1	0.00217518	1.17696
DYRK3	0.0003741	1	0.00218074	1.30946
CYB5D2	0.000375565	1	0.00218649	1.3705
XPOT	0.000376056	1	0.00218657	1.35412
HSP90AA2P	0.000377476	1	0.00219204	-1.24037
GRAMD4	0.000379131	1	0.00219886	1.49855
FGF2	0.000380314	1	0.00220266	1.22888
FAM175A	0.000380749	1	0.00220266	1.66593
C1RL	0.000381305	1	0.00220309	1.60644
BFSP1	0.000382116	1	0.002205	2.19125
RNF13	0.000383327	1	0.00220724	1.44458
FAXDC2	0.00038347	1	0.00220724	1.56572
TCEA2	0.000384507	1	0.00220808	1.45163
FAM149B1	0.000385259	1	0.00220808	1.1552
TRIM25	0.000385844	1	0.00220808	1.25038
ENC1	0.000385893	1	0.00220808	-1.28238
DNASE2	0.000386232	1	0.00220808	1.29281
ST13	0.00038712	1	0.00220808	1.22702
AEN	0.000387806	1	0.00220808	-1.17781
FTH1P8	0.000387903	1	0.00220808	1.80628
TTC21A	0.000388261	1	0.00220808	1.77437
CES2	0.00038844	1	0.00220808	1.20365
CYP27A1	0.00038915	1	0.00220937	1.74445
TRAK2	0.000389815	1	0.0022104	1.22965
MAN1C1	0.000392288	1	0.002216	2.57269
BIRC5	0.000392345	1	0.002216	-2.48316
RASSF5	0.000392674	1	0.002216	1.64769
GBF1	0.000392777	1	0.002216	-1.23035
MTCL1	0.000393223	1	0.002216	1.23216
CFL2	0.000394126	1	0.00221602	-1.3434
CLTC	0.000394196	1	0.00221602	-1.35069
ADPRM	0.000395548	1	0.00221973	1.44822
PTEN	0.000395826	1	0.00221973	1.3424
DNAJA1	0.000397602	1	0.00222696	1.18862
NEGR1	0.000398609	1	0.00222987	-1.3942
GCLM	0.000401196	1	0.00223858	1.28415
WASF3	0.000401832	1	0.00223858	1.2539
SLC38A1	0.000402118	1	0.00223858	1.66726
ZNF252P	0.000402207	1	0.00223858	1.32374
AFF2	0.000402612	1	0.00223858	2.47202
ANXA2P2	0.000406289	1	0.00225405	-1.44712
LRRC49	0.000406379	1	0.00225405	1.32174
AQP1	0.000408438	1	0.00225954	-1.58716
CSPP1	0.000408489	1	0.00225954	1.29072
PRKG1	0.000408851	1	0.00225954	1.35296
ARCN1	0.000410002	1	0.00225983	-1.1428
MSANTD3-TMEFF1	0.000410129	1	0.00225983	-1.11684
HSPA2	0.000411047	1	0.00225983	1.41617
LARP1B	0.000411334	1	0.00225983	-1.30027
HOXA3	0.000411373	1	0.00225983	1.97434
ANLN	0.000411979	1	0.00226045	-2.58714
PTN	0.000412473	1	0.00226045	1.24242
TSC22D3	0.00041562	1	0.00227241	1.4512
GFER	0.000415648	1	0.00227241	1.26473
ZNF425	0.000417217	1	0.00227726	1.86273
CPEB1	0.000417532	1	0.00227726	1.52173
MITF	0.000420884	1	0.00229214	1.55197
ITGA5	0.00042126	1	0.00229214	-1.35655
BTG2	0.000422025	1	0.00229357	1.47188
ZFP41	0.00042253	1	0.00229359	1.30148
CYLD	0.00042345	1	0.00229472	-1.18191
PLIN2	0.000423741	1	0.00229472	2.01608
PNPLA4	0.000424316	1	0.002295	1.53186
ARFGAP3	0.000424795	1	0.002295	-1.15703
GATA6	0.000425721	1	0.00229511	1.83568
NR3C2	0.000425819	1	0.00229511	-1.55976
CRNKL1	0.000426769	1	0.00229645	1.22154
STC1	0.000427071	1	0.00229645	-2.05834
HAUS7	0.000428769	1	0.0022984	1.32702
TMEM106A	0.000428807	1	0.0022984	-1.56912
PLS3	0.000428941	1	0.0022984	-1.13546
ADCY3	0.000431203	1	0.00230551	1.41373
ARRDC4	0.000431276	1	0.00230551	1.22527
RARG	0.000432671	1	0.00231027	1.34109
CENPE	0.000434821	1	0.00231882	-1.55211
ENTPD7	0.000435285	1	0.00231882	-1.16395
SMU1	0.000438046	1	0.00233081	1.17232
ODC1	0.000439299	1	0.00233476	-1.20866
LATS2	0.000440372	1	0.00233642	-1.15835
RASGRP3	0.00044103	1	0.00233642	-1.73399
DUSP5	0.000441141	1	0.00233642	-1.46563
RP11-254F7.2	0.000441751	1	0.00233693	2.33988
ANXA2	0.000442844	1	0.00233693	-1.51139
CHEK1	0.000443169	1	0.00233693	1.52225
SLC8B1	0.000443281	1	0.00233693	1.47085
SIRPA	0.000444814	1	0.00234224	1.16509
TMEM25	0.000445313	1	0.00234224	1.36446
ADGRL2	0.000445887	1	0.00234257	1.74712
SH3RF1	0.000446748	1	0.0023444	-1.43605
KLHL21	0.000448877	1	0.00234468	1.28321
TNFAIP6	0.000449128	1	0.00234468	2.8949
RGP1	0.000449175	1	0.00234468	1.13943
TCF12	0.000449535	1	0.00234468	1.32498
KIF18B	0.000449588	1	0.00234468	-2.57498
FBXO31	0.000450343	1	0.00234468	1.21782
C19orf66	0.00045088	1	0.00234468	1.3302
RDH11	0.0004509	1	0.00234468	-1.29718
VLDLR	0.000451767	1	0.00234652	1.53959
RORB	0.000453533	1	0.00235302	1.82588
NFKB2	0.00045434	1	0.00235454	-1.42825
CWF19L1	0.000456202	1	0.00236152	1.11112
PRELID2	0.000459221	1	0.002372	-1.54791
CALR	0.000460061	1	0.002372	-1.32635
KDM4A	0.000461333	1	0.002372	1.18941
RNF115	0.000461893	1	0.002372	-1.21421
RFTN1	0.000462123	1	0.002372	-1.17824
BCAR3	0.000462315	1	0.002372	-1.29172
FAM135A	0.000462419	1	0.002372	1.41185
RBM23	0.000462522	1	0.002372	1.28207
RP11-550F7.1	0.000462893	1	0.002372	-1.38868
SETBP1	0.000464405	1	0.00237709	1.82854
KCNT2	0.000465833	1	0.00238174	2.42885
DDIT3	0.000467192	1	0.0023842	2.06906
MT1XP1	0.000467356	1	0.0023842	3.53947
NEK2	0.00046808	1	0.00238523	-2.44847
PLRG1	0.000470072	1	0.00238924	1.23163
PAQR8	0.000470369	1	0.00238924	1.43959
POR	0.000470434	1	0.00238924	1.41683
TBC1D14	0.000472221	1	0.00239566	1.20599
TXNRD1	0.000473486	1	0.00239712	1.50835
RYK	0.000474174	1	0.00239712	1.13527
PABPC1	0.000474467	1	0.00239712	1.09399
STX6	0.000474605	1	0.00239712	-1.16254
IFT140	0.000476761	1	0.00240415	1.35291
PDGFRB	0.000477048	1	0.00240415	1.33207
MAP2K1	0.000478311	1	0.00240787	-1.25369
NTN4	0.000479248	1	0.00240797	1.45613
GPRC5A	0.000479384	1	0.00240797	1.56096
JADE1	0.000483383	1	0.00242247	-1.30096
P3H1	0.000483755	1	0.00242247	-1.1782
SIX1	0.000483902	1	0.00242247	1.43204
IFT52	0.000484715	1	0.00242247	1.27407
ITGA6	0.000484918	1	0.00242247	-1.383
SNX2	0.000486146	1	0.00242589	1.41174
ABLIM3	0.000486662	1	0.00242589	1.29983
TUBA1B	0.000487437	1	0.00242711	-1.59771
ZNF571	0.000488372	1	0.00242912	1.26013
RRAS2	0.000489336	1	0.00243031	-1.35224
C2orf42	0.000489673	1	0.00243031	1.23638
TLDC1	0.000491775	1	0.00243546	-1.25921
SPTY2D1	0.000492315	1	0.00243546	-1.1582
RP11-334A14.2	0.000492389	1	0.00243546	-1.44433
OXSR1	0.00049318	1	0.00243546	-1.29852
ALDH3B1	0.00049404	1	0.00243546	1.56344
VMAC	0.000494355	1	0.00243546	1.68944
ANXA4	0.000495186	1	0.00243546	1.2376
NR3C1	0.000495477	1	0.00243546	1.28764
FOCAD	0.000496071	1	0.00243546	-1.24285
DNAJB1	0.000496553	1	0.00243546	1.18602
FAM78A	0.000496566	1	0.00243546	1.5596
YPEL3	0.00049823	1	0.00244101	1.36872
TPM3	0.000498907	1	0.00244171	-1.30195
WWC3	0.000500314	1	0.00244598	-1.42103
NDRG4	0.000502179	1	0.00244623	1.47691
KIZ	0.000502506	1	0.00244623	1.54128
BTG1	0.000502765	1	0.00244623	1.58781
CRTC3	0.000502846	1	0.00244623	1.39876
SAV1	0.000503261	1	0.00244623	1.2889
DDIT4	0.000503573	1	0.00244623	2.2473
SLC2A1	0.000504644	1	0.002447	-1.17638
MYL5	0.0005048	1	0.002447	1.81317
ULK2	0.000506019	1	0.00245031	1.4429
APOBEC3G	0.000506951	1	0.00245223	1.28796
ACTA2	0.000508619	1	0.00245486	-1.75371
LBX2-AS1	0.00050863	1	0.00245486	1.9475
PIGG	0.000509104	1	0.00245486	1.18393
CEP126	0.000510052	1	0.00245684	1.65456
DDAH2	0.000511167	1	0.00245962	1.38038
ATP10D	0.000513427	1	0.00246523	-1.31979
CTSC	0.000513441	1	0.00246523	-1.33168
ITGA7	0.000513949	1	0.00246523	-1.41416
DNASE1	0.000514795	1	0.00246648	1.49629
HPS4	0.000515702	1	0.00246648	1.39108
HJURP	0.000515827	1	0.00246648	-2.88768
TOR3A	0.000517693	1	0.00246861	1.34884
RAN	0.00051778	1	0.00246861	-1.16581
MLLT3	0.000518218	1	0.00246861	1.25697
ACTB	0.000518431	1	0.00246861	-1.33459
PITPNC1	0.000519748	1	0.00246988	-1.20464
GOLGA8N	0.000520243	1	0.00246988	1.4114
GNL1	0.000520315	1	0.00246988	1.31951
LRRC16A	0.000521094	1	0.00247101	1.53082
TBC1D5	0.000521694	1	0.0024713	1.27605
RHOBTB2	0.000522766	1	0.00247381	1.26003
UGCG	0.000523561	1	0.00247502	-1.3334
LAMP1	0.000524724	1	0.00247795	1.0746
COL4A3BP	0.000525559	1	0.00247934	1.53052
MYDGF	0.000528299	1	0.0024897	-1.31228
TMCO3	0.000530063	1	0.00249373	-1.19998
RAB29	0.000530245	1	0.00249373	1.50954
PTGS1	0.000530979	1	0.00249462	-1.26615
FKBP10	0.000536474	1	0.00250909	-1.22918
KCTD12	0.000536876	1	0.00250909	1.46067
KPNA2	0.000537419	1	0.00250909	-1.46749
LYNX1	0.000537449	1	0.00250909	1.42016
ACACB	0.000537777	1	0.00250909	2.4555
RARRES3	0.000537832	1	0.00250909	1.58658
POLL	0.000538259	1	0.00250909	1.23557
NEURL2	0.000538836	1	0.00250909	2.35856
SKA1	0.000540263	1	0.00250909	-2.02505
NCAPG	0.000540545	1	0.00250909	-2.71793
PICALM	0.00054061	1	0.00250909	-1.34753
GJC1	0.000540639	1	0.00250909	-1.58368
PYGL	0.000541757	1	0.00251173	1.10898
TOR1AIP1	0.000544477	1	0.00252179	1.38726
NEK9	0.00054711	1	0.00253142	1.15956
PRPSAP1	0.000548306	1	0.00253439	1.21078
MYBL1	0.000549741	1	0.00253846	-1.42877
PSIP1	0.000551103	1	0.00254007	1.31811
COMMD4	0.000552106	1	0.00254007	1.18881
CRK	0.000552939	1	0.00254007	-1.09525
GALNT12	0.000553068	1	0.00254007	1.94718
LIMCH1	0.000553371	1	0.00254007	1.46864
KCTD16	0.000553932	1	0.00254007	1.37238
HEXA	0.000555174	1	0.00254007	1.21238
CTNS	0.000555472	1	0.00254007	1.40673
ANGEL2	0.000555742	1	0.00254007	1.25422
TYSND1	0.000556185	1	0.00254007	1.35152
HADH	0.000556195	1	0.00254007	1.15502
RNF214	0.000557023	1	0.00254117	1.19424
CERS6	0.000557547	1	0.00254117	1.39599
KIAA1551	0.000558862	1	0.00254223	1.27821
WDR45B	0.000558892	1	0.00254223	1.1181
FAM114A1	0.000561411	1	0.00255116	-1.13531
SNX1	0.000564049	1	0.0025606	1.17202
PITPNM2	0.000565359	1	0.00256351	1.67299
ASB7	0.00056599	1	0.00256351	1.25221
RP11-104N10.2	0.00056637	1	0.00256351	1.52675
CTSK	0.000567795	1	0.00256742	1.49052
ITGB8	0.000568889	1	0.00256771	2.32821
HOXB7	0.000568988	1	0.00256771	1.44268
ERN1	0.000569654	1	0.00256771	1.26812
SYBU	0.000570103	1	0.00256771	1.64736
B4GALNT1	0.000572017	1	0.00257231	-1.58801
ARPC4	0.000572249	1	0.00257231	-1.29569
USP8	0.00057532	1	0.00258118	1.09215
AMFR	0.000575351	1	0.00258118	1.17748
LMAN1	0.000576868	1	0.00258545	-1.27319
STARD13	0.000578392	1	0.00258975	-1.21528
MRAS	0.000579193	1	0.00259005	1.16672
TMED3	0.000579592	1	0.00259005	-1.23941
C2orf49	0.000581833	1	0.00259753	1.20955
OSMR	0.000583029	1	0.00260033	1.23483
ARSK	0.000584074	1	0.00260246	-1.38833
C1GALT1	0.000584799	1	0.00260315	-1.41158
CACNB3	0.00058669	1	0.00260903	1.33993
NFYB	0.000587965	1	0.00261055	1.74246
POMGNT1	0.000588172	1	0.00261055	-1.20497
ADAMTS4	0.00058892	1	0.00261134	-2.66752
RP4-647C14.2	0.000592218	1	0.00262014	1.45986
RNF144B	0.000592822	1	0.00262014	-1.71231
CLCN3	0.000592933	1	0.00262014	1.28476
ZCCHC6	0.000593669	1	0.00262014	-1.2834
AKNA	0.000593768	1	0.00262014	1.56495
CORIN	0.000594373	1	0.00262028	-1.78695
TOP2A	0.000595717	1	0.00262097	-1.95932
HAUS5	0.000595853	1	0.00262097	1.23416
DHFRL1	0.000596968	1	0.00262097	1.47138
ARHGAP42	0.000596986	1	0.00262097	1.51905
MIR503HG	0.000597392	1	0.00262097	2.12287
ABCA3	0.000598602	1	0.002621	-1.76762
PRDM6	0.000598956	1	0.002621	2.46422
FAM13A	0.000599363	1	0.002621	1.46929
ARHGAP11A	0.000599691	1	0.002621	-1.36976
ADAM23	0.00060068	1	0.00262183	-1.08813
PVR	0.000601157	1	0.00262183	-1.16738
BAIAP2-AS1	0.0006016	1	0.00262183	1.30716
ZADH2	0.000602814	1	0.00262462	1.32519
ZBTB12	0.000603581	1	0.00262546	1.34402
IL11	0.000604902	1	0.00262871	-1.6298
THSD1	0.000606803	1	0.00263447	1.47332
MPP5	0.000608174	1	0.00263707	-1.2192
DYM	0.000609052	1	0.00263707	1.22026
GPR3	0.000609131	1	0.00263707	-1.64831
FOXF2	0.000611776	1	0.00264602	1.7247
GFOD1	0.00061262	1	0.00264717	1.33507
DPYSL3	0.000614788	1	0.00265003	-1.12058
CD302	0.000614883	1	0.00265003	1.50779
ZNHIT3	0.00061502	1	0.00265003	1.26491
F8	0.00061706	1	0.00265632	1.53425
CALU	0.000618162	1	0.00265856	-1.24053
DPH5	0.000620895	1	0.00266628	1.34413
ABHD14B	0.000621181	1	0.00266628	1.19658
MUL1	0.000621704	1	0.00266628	1.17671
ATP2A2	0.000624613	1	0.00267625	-1.24963
ZDHHC17	0.000625306	1	0.00267671	1.3392
RPSAP52	0.000626331	1	0.00267843	-1.98832
OSBPL8	0.00062688	1	0.00267843	1.62696
AFAP1	0.000629772	1	0.00268659	-1.25309
PRRT1	0.000629964	1	0.00268659	1.58376
PRKCE	0.000632767	1	0.00269604	1.34049
SSBP3	0.0006334	1	0.00269622	1.33553
SULF2	0.000636455	1	0.00270558	1.78405
SLC38A6	0.000636782	1	0.00270558	1.44543
LMO4	0.000640199	1	0.00271758	1.40687
FAM21A	0.000641469	1	0.00271846	1.30527
RP11-452N17.1	0.000642692	1	0.00271846	1.42056
FARSB	0.000643236	1	0.00271846	-1.17371
HCFC1R1	0.000643369	1	0.00271846	1.58111
UACA	0.000643376	1	0.00271846	-1.28392
FICD	0.000646189	1	0.00272782	-1.52173
DLGAP5	0.000647085	1	0.00272909	-2.86914
HMMR	0.000650135	1	0.00273719	-2.61612
PDK4	0.000650201	1	0.00273719	5.92609
TASP1	0.000651649	1	0.00274076	1.57678
GALNT3	0.000652334	1	0.00274082	-1.81658
PLOD2	0.000653141	1	0.00274082	-1.32742
DUSP6	0.000653461	1	0.00274082	-1.34151
VPS33A	0.00065514	1	0.00274535	1.22282
ZBTB1	0.000656114	1	0.00274692	1.17602
SURF4	0.000657161	1	0.00274878	-1.23219
LIAS	0.000658242	1	0.00275079	1.51465
CDC14B	0.000659289	1	0.00275265	1.2013
METAP2	0.000662301	1	0.00276207	1.23101
CREG1	0.000662751	1	0.00276207	1.31451
GNB1	0.000663405	1	0.00276228	-1.15399
LITAF	0.000666832	1	0.00277392	1.37011
TXNIP	0.000667414	1	0.00277392	1.71614
REPS1	0.000668211	1	0.00277471	1.16224
CMPK1	0.000670195	1	0.0027769	-1.18827
DDX21	0.000670891	1	0.0027769	-1.15212
JAM3	0.000671122	1	0.0027769	1.06249
SLC2A12	0.000671166	1	0.0027769	1.3117
OGDH	0.000673215	1	0.00278287	-1.29735
ZNF589	0.000674568	1	0.00278594	1.64794
BDNF-AS	0.000675196	1	0.00278602	1.33423
CTDSP2	0.000680308	1	0.00279861	1.31894
KLF11	0.000680495	1	0.00279861	1.64624
AC115617.2	0.00068126	1	0.00279861	1.58706
XPC	0.000681355	1	0.00279861	1.38387
CTNNA1	0.000681426	1	0.00279861	-1.13967
CCNB1	0.000681915	1	0.00279861	-1.85755
SESN3	0.000682596	1	0.00279889	2.16522
CSRP2	0.000684478	1	0.00280335	1.39426
TSPAN13	0.00068491	1	0.00280335	-1.76631
LUM	0.000686317	1	0.0028066	1.22635
SGMS1	0.000692265	1	0.00282434	1.2984
PHKA1	0.000692875	1	0.00282434	-1.28266
ARAP3	0.000692983	1	0.00282434	1.6679
ZNF160	0.000693122	1	0.00282434	1.23033
KIF26B	0.000697126	1	0.00283543	2.23118
MTURN	0.000697746	1	0.00283543	1.42056
RAB40B	0.000698405	1	0.00283543	1.25038
VTI1A	0.000699207	1	0.00283543	1.12555
GXYLT2	0.000699236	1	0.00283543	1.61831
LHFPL2	0.000699862	1	0.00283543	1.34171
ZNF641	0.000700499	1	0.00283543	1.46779
ATF4	0.000700803	1	0.00283543	1.46479
RNF20	0.000701531	1	0.00283587	1.32319
TJP2	0.000702775	1	0.00283839	1.20694
KEAP1	0.000708135	1	0.00285752	1.28012
LAP3	0.000708938	1	0.00285824	1.12075
SALL2	0.000711096	1	0.00286441	1.44427
CCT5	0.000712633	1	0.00286808	-1.23495
DTWD1	0.000715737	1	0.00287746	1.31762
RNF187	0.000716286	1	0.00287746	1.251
PARD3	0.000716851	1	0.00287746	1.18443
SAMD14	0.000721309	1	0.00289282	1.31217
NADK2	0.000722565	1	0.00289335	1.25641
GRB2	0.000722897	1	0.00289335	-1.1367
EHMT2	0.000723338	1	0.00289335	1.32907
SERP1	0.000725115	1	0.002897	-1.26114
ARF4P1	0.000725515	1	0.002897	-1.38174
AGBL5	0.000727628	1	0.00290094	1.33138
ASPA	0.00072777	1	0.00290094	2.65043
GABPB1-AS1	0.000729585	1	0.00290502	1.40117
TIRAP	0.000730174	1	0.00290502	1.27641
TCEB3	0.000730699	1	0.00290502	-1.07987
KIAA0196	0.00073325	1	0.00291244	1.17967
WDR25	0.000734275	1	0.00291244	1.40831
LINC00205	0.000734548	1	0.00291244	1.48236
RBP1	0.000735111	1	0.00291244	1.56495
AKAP1	0.00073641	1	0.00291506	1.12253
RTN4	0.000742127	1	0.00292945	-1.16922
SH3KBP1	0.000743914	1	0.00292945	1.23271
SYS1	0.000745059	1	0.00292945	1.14279
UNC5B	0.000745372	1	0.00292945	1.66587
PCDHGA5	0.000745526	1	0.00292945	1.19774
PKM	0.000745685	1	0.00292945	-1.22978
TP53TG1	0.000746069	1	0.00292945	1.4444
ISYNA1	0.000746302	1	0.00292945	1.73847
RTF1	0.000746769	1	0.00292945	1.11547
GNB2L1	0.00074701	1	0.00292945	1.17771
MAPK10	0.000747087	1	0.00292945	1.83252
PIGP	0.000747835	1	0.00292984	1.20554
AP1AR	0.000748467	1	0.00292984	1.39406
HMGA1	0.000750461	1	0.00293514	-1.30982
CSPG4P12	0.000752127	1	0.00293914	1.44655
POU2F2	0.000753693	1	0.00294064	-1.97709
MME	0.000754069	1	0.00294064	1.48093
SMPDL3A	0.000755261	1	0.00294064	1.58812
GPR180	0.000755315	1	0.00294064	-1.40011
HTR2B	0.000755725	1	0.00294064	2.21959
ZBED5-AS1	0.000757341	1	0.0029441	1.6075
INVS	0.000757899	1	0.0029441	1.30659
SLC25A36	0.00075963	1	0.00294832	1.31028
RHOC	0.000763724	1	0.0029617	-1.25797
NRP2	0.000766956	1	0.00296965	1.23342
DDIAS	0.000767073	1	0.00296965	-1.62376
DVL2	0.000767792	1	0.00296992	1.51039
ARL1	0.000768898	1	0.00297169	-1.11126
UROS	0.000770305	1	0.00297316	1.1585
G6PD	0.000771065	1	0.00297316	1.2644
PIGN	0.000771661	1	0.00297316	-1.24468
TRIM68	0.000771879	1	0.00297316	1.38648
RP1-151F17.2	0.000773009	1	0.00297501	2.04791
DIS3L	0.000777465	1	0.00298812	1.57521
TRAPPC4	0.000777721	1	0.00298812	-1.10214
CLINT1	0.000780826	1	0.00299413	-1.09052
PTGFR	0.000781063	1	0.00299413	1.35226
ERP29	0.000781807	1	0.00299413	1.3504
ALDH18A1	0.000782463	1	0.00299413	-1.17835
RP4-756G23.5	0.000783274	1	0.00299413	2.32037
ADD1	0.000783737	1	0.00299413	-1.06319
GNG2	0.000783866	1	0.00299413	1.42036
ICMT	0.000785404	1	0.00299751	-1.10815
ETAA1	0.000786083	1	0.0029976	1.30522
SEMA6A	0.000789084	1	0.00300653	1.62751
FTL	0.00079184	1	0.00301402	1.64815
MLLT6	0.000792366	1	0.00301402	1.2469
TRIM16	0.00079396	1	0.00301573	1.39201
PSMC3	0.000795089	1	0.00301573	-1.216
TRIM69	0.000795407	1	0.00301573	1.54011
NFATC1	0.000795451	1	0.00301573	1.64436
GNS	0.000797225	1	0.00301995	1.13021
C6orf89	0.000800644	1	0.00303039	1.16018
LRRFIP1	0.000803548	1	0.0030363	-1.18789
NDC80	0.000806635	1	0.0030363	-2.35635
TNKS1BP1	0.000806959	1	0.0030363	1.27104
DCTN4	0.000807448	1	0.0030363	1.10834
TPD52L1	0.000808878	1	0.0030363	1.29589
NQO1	0.000809158	1	0.0030363	1.53512
EXD2	0.000809168	1	0.0030363	1.15121
ZNF853	0.00080968	1	0.0030363	1.71116
NSMAF	0.000810686	1	0.0030363	1.19706
ANKMY2	0.000810714	1	0.0030363	1.27999
SKP2	0.000810823	1	0.0030363	1.29889
MMD	0.000811094	1	0.0030363	1.34002
EIF4B	0.000811552	1	0.0030363	1.35478
FNIP1	0.000811853	1	0.0030363	1.28046
CTGF	0.000812156	1	0.0030363	-1.37369
DPF3	0.000814011	1	0.00304012	-1.49428
SUSD1	0.000814508	1	0.00304012	-1.22444
PPIB	0.000816425	1	0.00304296	-1.17609
CDCA2	0.000816599	1	0.00304296	-1.86249
HMOX2	0.000819401	1	0.00305092	-1.23416
DACT1	0.000820571	1	0.00305279	1.52404
IFT22	0.000821807	1	0.00305491	1.27492
UBE2D4	0.000822605	1	0.00305539	-1.14348
HNRNPAB	0.00082347	1	0.00305548	-1.207
ATF6	0.000823964	1	0.00305548	-1.19929
PDE4A	0.000825089	1	0.00305717	1.24995
HEG1	0.000828217	1	0.00306176	1.80299
GLUD1	0.000828247	1	0.00306176	-1.14463
MAP2K5	0.000828334	1	0.00306176	1.41899
AHCY	0.000830046	1	0.00306561	1.11133
LRRC28	0.000833522	1	0.00307597	1.22188
CCNF	0.000834616	1	0.00307752	-1.32644
GNB4	0.000836376	1	0.00307919	-1.18014
IQGAP3	0.000837128	1	0.00307919	-2.64683
JAK3	0.000837354	1	0.00307919	1.92622
GPCPD1	0.000837759	1	0.00307919	1.35635
S100A16	0.000840368	1	0.0030863	-1.55829
TXNDC15	0.000843137	1	0.00308828	-1.37064
LURAP1L	0.000843186	1	0.00308828	2.2462
CTPS1	0.000843772	1	0.00308828	-1.40431
PBXIP1	0.000843869	1	0.00308828	1.3591
IFI16	0.000844282	1	0.00308828	1.3862
CDIP1	0.000851982	1	0.0031128	1.12498
DOPEY2	0.000852346	1	0.0031128	-1.55247
PLSCR1	0.000853863	1	0.00311585	2.00779
COX15	0.000854968	1	0.0031174	1.26109
PKNOX1	0.000858295	1	0.00312704	1.25829
ADD3	0.000859096	1	0.00312747	1.16256
RCOR3	0.000861277	1	0.00312957	1.34162
DCTN2	0.000861931	1	0.00312957	1.0551
KHDRBS3	0.000862126	1	0.00312957	-1.30015
MEST	0.000862409	1	0.00312957	-1.18837
GORASP2	0.000865615	1	0.00313868	-1.17611
NBPF11	0.000866291	1	0.00313868	1.3743
RASSF2	0.000868534	1	0.00314263	-1.28964
SGSM2	0.000868958	1	0.00314263	1.25857
CARS2	0.000869782	1	0.00314263	1.20855
SNED1	0.00087013	1	0.00314263	1.5532
PSMD11	0.000871564	1	0.0031445	-1.17434
SNAP29	0.00087213	1	0.0031445	1.16663
PDGFRA	0.000872709	1	0.0031445	1.33364
TGFBR1	0.000875122	1	0.00314999	1.27695
SCN2A	0.000875609	1	0.00314999	1.8783
PNRC1	0.000876312	1	0.00315004	1.29273
CEP162	0.000877668	1	0.00315244	1.70638
NXT2	0.00087965	1	0.00315589	1.36054
SPAG5	0.000880007	1	0.00315589	-2.03665
TRIB1	0.000885793	1	0.00317245	1.45139
COL8A1	0.0008861	1	0.00317245	-1.24444
PRC1	0.000886705	1	0.00317245	-2.15933
GPANK1	0.000887455	1	0.00317265	1.36711
FZD4	0.000889103	1	0.00317444	-1.33759
ARPIN	0.000889343	1	0.00317444	1.40345
PDIA3P1	0.000892598	1	0.00318358	-1.23356
FOXN3	0.000896341	1	0.00319444	1.24161
CRLF3	0.000898973	1	0.00320132	-1.23401
EIF4G1	0.000899888	1	0.00320209	-1.18702
USP13	0.000901352	1	0.00320481	-1.24684
CEBPG	0.000905954	1	0.00321867	1.50932
NETO2	0.0009078	1	0.00322272	-1.57435
RINT1	0.000910377	1	0.00322833	-1.08196
SCARA3	0.00091079	1	0.00322833	1.24909
PLEKHA5	0.000912608	1	0.00322932	1.6466
VSIG10	0.000912828	1	0.00322932	1.61929
THYN1	0.000913232	1	0.00322932	1.4135
HNRNPR	0.000913893	1	0.00322932	-1.13706
FGGY	0.00091569	1	0.00323207	1.64657
SLC25A51	0.000916082	1	0.00323207	1.14317
PREPL	0.000919271	1	0.00323967	-1.10936
RP11-10C24.3	0.000920275	1	0.00323967	-1.44056
CFI	0.00092062	1	0.00323967	2.9224
RPL13A	0.000921069	1	0.00323967	1.22219
SMAD2	0.000922963	1	0.00324384	1.15975
MORF4L2	0.000924115	1	0.0032454	-1.20881
TUFT1	0.00092585	1	0.003249	1.25122
PABPC1P4	0.000926636	1	0.00324926	1.13961
PLPP1	0.000931576	1	0.00326408	1.26678
SCRN2	0.000932451	1	0.00326465	1.38218
DDX52	0.000933647	1	0.00326634	-1.13927
MTMR9LP	0.000936814	1	0.00327491	1.45625
SERGEF	0.000941243	1	0.00328645	1.2326
ADGRG1	0.000941965	1	0.00328645	1.32163
CYR61	0.000942268	1	0.00328645	-1.24449
GPR176	0.000944695	1	0.0032924	-1.23354
CLDN12	0.000945628	1	0.00329315	-1.14016
IKBKE	0.0009527	1	0.00331525	1.14928
ZFP1	0.000954967	1	0.00332061	1.27888
BBS9	0.000955879	1	0.00332126	1.24802
GABARAPL1	0.000957838	1	0.00332262	1.65883
CBLB	0.00095881	1	0.00332262	1.25735
UNC13B	0.00095893	1	0.00332262	-1.16692
WISP1	0.000959174	1	0.00332262	1.83786
AP001372.2	0.000961244	1	0.00332727	2.01829
FBXW4	0.000962674	1	0.00332783	1.28973
ANKRD10	0.000962861	1	0.00332783	1.45237
CDC20	0.000965626	1	0.00333487	-2.45431
MBTD1	0.000968342	1	0.00334089	1.40484
CHURC1	0.000969544	1	0.00334089	1.23112
RTKN	0.00096956	1	0.00334089	1.19932
C2orf81	0.000971879	1	0.00334637	1.54238
ZCCHC14	0.000974504	1	0.00335288	1.32306
FAM13B	0.000976366	1	0.00335307	1.3704
TNFRSF12A	0.000977022	1	0.00335307	-1.65
ACVR1	0.000977458	1	0.00335307	1.18909
SLC15A4	0.000977489	1	0.00335307	-1.12202
SPDL1	0.00098014	1	0.0033568	-1.52371
AP1S2	0.000981445	1	0.0033568	-1.40987
LYRM7	0.000982161	1	0.0033568	1.22342
SYTL2	0.000982389	1	0.0033568	-1.17854
C1RL-AS1	0.000982404	1	0.0033568	1.80129
NFIL3	0.000983411	1	0.0033568	1.23395
NTRK2	0.000983713	1	0.0033568	-1.34835
DRAP1	0.000985222	1	0.00335945	-1.28594
ENDOD1	0.000987443	1	0.00336451	-1.28576
MAP3K12	0.000997019	1	0.00339461	1.76254
ARHGAP24	0.000998532	1	0.00339724	1.29118
SCPEP1	0.00100058	1	0.00339918	1.20579
INHBA	0.0010007	1	0.00339918	-1.15564
CSGALNACT1	0.00100181	1	0.00339918	1.38876
POLR1D	0.00100207	1	0.00339918	1.42169
VRK2	0.0010029	1	0.00339946	1.22815
ELF4	0.00100464	1	0.0034017	1.15421
MARCKSL1	0.00100511	1	0.0034017	1.20061
PLEKHO1	0.00100581	1	0.0034017	1.10156
ANKRD52	0.00100654	1	0.0034017	-1.20064
KALRN	0.00101076	1	0.00341345	2.17098
LAMA3	0.00101221	1	0.00341448	2.01354
MYEF2	0.00101284	1	0.00341448	-1.37831
CLIC4	0.0010133	1	0.00341448	-1.23301
PLK1	0.00101548	1	0.00341588	-2.13513
SEC13	0.00101555	1	0.00341588	-1.19109
CALM2	0.00101671	1	0.00341588	-1.33987
SRGAP3	0.00101806	1	0.00341588	1.77258
PIGV	0.00101876	1	0.00341588	1.31913
HECA	0.0010204	1	0.00341588	1.27401
SMAD7	0.00102042	1	0.00341588	1.43721
EIF5A	0.00102102	1	0.00341588	-1.36249
SCYL3	0.00102145	1	0.00341588	1.28678
ASNSD1	0.00102235	1	0.00341588	1.17063
CD55	0.00102256	1	0.00341588	1.21336
SEL1L3	0.00102267	1	0.00341588	1.27326
DLD	0.00102409	1	0.00341811	-1.11074
SLC4A7	0.00102887	1	0.00343157	-1.48671
PSMD1	0.0010314	1	0.00343749	-1.1965
ESRRG	0.00103799	1	0.00345693	2.43026
ZNF445	0.00104094	1	0.00346425	1.1698
KIF2C	0.00104256	1	0.00346713	-2.45186
HIF1A	0.00104431	1	0.00346768	-1.18002
CCDC171	0.00104491	1	0.00346768	2.08373
CFAP97	0.00104608	1	0.00346768	1.12958
TPM2	0.00104642	1	0.00346768	-1.23805
PRTG	0.00104652	1	0.00346768	1.37782
EIF3C	0.00104986	1	0.00347561	1.13217
WRNIP1	0.00105095	1	0.00347561	1.13139
TXNDC5	0.00105119	1	0.00347561	-1.16908
DNAJB2	0.00105204	1	0.00347592	1.30191
CHPF2	0.00105653	1	0.00348657	-1.42425
CNOT4	0.00105679	1	0.00348657	1.0789
MOXD1	0.0010616	1	0.00349975	1.29484
MAP2	0.00106249	1	0.00349975	1.63052
MAMDC4	0.00106347	1	0.00349975	1.37325
RP11-545I5.3	0.00106485	1	0.00349975	1.95312
TP53INP1	0.00106627	1	0.00349975	1.44397
TMEM91	0.00106691	1	0.00349975	2.16914
TMEM169	0.00106863	1	0.00349975	-1.39004
PYGO2	0.00106876	1	0.00349975	1.12087
KTN1-AS1	0.00106896	1	0.00349975	1.62531
CLCN7	0.00106908	1	0.00349975	1.41079
PHYH	0.0010692	1	0.00349975	1.34189
LEPR	0.00107101	1	0.00350307	-1.10587
GET4	0.00107248	1	0.00350307	1.18875
SLFN11	0.00107323	1	0.00350307	-1.17793
CIZ1	0.00107328	1	0.00350307	1.27078
PARP16	0.0010745	1	0.00350398	1.27212
TUBA1A	0.00107508	1	0.00350398	-1.39906
IRF9	0.00107853	1	0.0035127	1.29729
M6PR	0.00107949	1	0.00351334	1.19635
FOXK1	0.00108203	1	0.00351693	1.21923
GNPNAT1	0.00108213	1	0.00351693	-1.24947
EFCAB14	0.00108459	1	0.00352242	1.15577
ATAD2	0.00108554	1	0.00352302	-1.16528
ABTB1	0.00108686	1	0.00352401	1.33982
SLC44A1	0.00108799	1	0.00352401	1.46682
GPX8	0.00108878	1	0.00352401	-1.21924
GNPDA1	0.00109072	1	0.00352401	1.58244
NLRP1	0.00109083	1	0.00352401	1.18129
PRRG1	0.00109116	1	0.00352401	1.31613
YARS	0.00109124	1	0.00352401	1.28514
SMG1P7	0.00109248	1	0.00352552	1.99163
GRAMD3	0.00109452	1	0.00352759	-1.49486
NAB1	0.00109579	1	0.00352759	1.16237
MERTK	0.00109615	1	0.00352759	2.44697
CCDC146	0.0010962	1	0.00352759	1.82626
FAM49A	0.00109809	1	0.00352908	1.28129
LINC01578	0.00109821	1	0.00352908	1.22467
NEIL1	0.00110259	1	0.00354068	2.26818
STMN1	0.0011071	1	0.00355266	-1.40853
GSPT1	0.00110973	1	0.0035586	-1.19179
CLUAP1	0.00111117	1	0.00356074	1.35291
CFL1	0.00111252	1	0.00356146	-1.32564
ZNF181	0.00111296	1	0.00356146	1.35631
CTC-425O23.5	0.00111745	1	0.00357336	1.46605
PGAM5	0.00112099	1	0.00358217	-1.13052
CWF19L2	0.00112329	1	0.00358699	1.14004
TNIP1	0.00112432	1	0.0035878	-1.19734
ARHGEF25	0.00112558	1	0.00358931	1.36924
STK17B	0.00113025	1	0.00359819	-1.41375
C14orf93	0.00113059	1	0.00359819	1.63027
FTH1P2	0.00113147	1	0.00359819	2.02158
ARHGEF28	0.00113224	1	0.00359819	-1.38019
GALNT15	0.0011323	1	0.00359819	1.17247
MRE11A	0.00113341	1	0.00359923	1.21048
ACLY	0.00113552	1	0.00360251	-1.17517
HSDL2	0.00113602	1	0.00360251	1.21521
BZW1	0.00113889	1	0.00360714	-1.10325
TAF9B	0.00113906	1	0.00360714	1.2634
BEX4	0.00114165	1	0.00361286	1.34114
FHOD3	0.00114371	1	0.00361604	-1.39327
POLR3A	0.00114424	1	0.00361604	-1.318
COLGALT1	0.00114668	1	0.00361667	-1.27896
AP3M1	0.00114694	1	0.00361667	-1.12816
NATD1	0.00114748	1	0.00361667	1.57638
NTPCR	0.00114834	1	0.00361667	1.36612
PSMB3	0.00114839	1	0.00361667	-1.19076
MBD4	0.00115047	1	0.00362074	1.3087
TMEM144	0.00115243	1	0.00362286	1.98859
MGAT5	0.00115273	1	0.00362286	-1.24245
SLC25A27	0.0011543	1	0.00362465	2.64108
POFUT2	0.00115488	1	0.00362465	-1.14333
TPST2	0.00115763	1	0.00362998	-1.42447
RPS19P1	0.00115817	1	0.00362998	1.14407
EIF5	0.00115932	1	0.0036311	1.184
LPCAT1	0.00116184	1	0.00363485	1.19637
CTSO	0.0011621	1	0.00363485	1.18969
RIPK1	0.00116394	1	0.00363702	1.06943
PIK3IP1	0.00116501	1	0.00363702	1.29526
NECAB3	0.00116547	1	0.00363702	1.27707
AKR1C1	0.00116598	1	0.00363702	1.90863
FAM64A	0.00116704	1	0.00363787	-2.88495
NUP210	0.00117145	1	0.00364912	-1.49561
RFX2	0.00117324	1	0.00365163	1.37325
DPP3	0.00117385	1	0.00365163	-1.24257
SEC31A	0.00117676	1	0.00365775	-1.14594
VAC14	0.00117742	1	0.00365775	1.35793
PLEKHM1	0.00117916	1	0.00366029	1.27101
CEP68	0.00117984	1	0.00366029	1.48641
CDC42EP4	0.00118604	1	0.00367705	1.30829
RPL15	0.00118964	1	0.00368335	1.11908
HLX	0.00118991	1	0.00368335	1.63474
TSNARE1	0.00119049	1	0.00368335	1.6511
CA11	0.00119278	1	0.00368689	1.82416
KANSL1L	0.00119324	1	0.00368689	1.32637
MRGBP	0.00119558	1	0.00369161	1.0926
VAT1	0.00119784	1	0.00369324	1.31592
ROR1	0.00119808	1	0.00369324	1.2702
CYHR1	0.00119869	1	0.00369324	1.30855
PLCD3	0.00119933	1	0.00369324	1.35464
LMNB1	0.00120113	1	0.00369627	-2.26115
SRSF2	0.00120206	1	0.00369666	-1.19554
NAPEPLD	0.00120525	1	0.00370398	1.46009
PKMP1	0.00120816	1	0.00371043	-1.30453
GRK5	0.00120991	1	0.00371332	1.24399
MTHFR	0.00121304	1	0.00372044	1.39703
EFNB1	0.00121505	1	0.00372072	1.56228
ATP6AP1L	0.00121515	1	0.00372072	1.77609
LYSMD3	0.00121601	1	0.00372072	-1.21619
RASGRF2	0.00121749	1	0.00372072	1.41076
MOCS1	0.00121819	1	0.00372072	1.23864
NHEJ1	0.00121846	1	0.00372072	1.19273
ALDH7A1P1	0.00121883	1	0.00372072	1.14203
NDUFS1	0.00122089	1	0.00372452	-1.11558
SUPT3H	0.00122187	1	0.00372504	1.21869
ZNF426	0.00122314	1	0.0037261	1.36365
C2CD2	0.0012246	1	0.0037261	-1.35038
PTGR2	0.00122475	1	0.0037261	1.27475
MOGS	0.00122623	1	0.0037261	-1.28695
HSP90B3P	0.00122629	1	0.0037261	-1.75548
RPL13AP5	0.00122838	1	0.00372802	1.19208
PLEKHB2	0.00122855	1	0.00372802	-1.06808
MEF2A	0.00123354	1	0.00374068	1.14501
TRIM38	0.00123462	1	0.00374149	1.47583
FAM45A	0.00123551	1	0.00374169	1.30137
EXO1	0.00123793	1	0.00374586	-1.85063
OSBPL3	0.00123852	1	0.00374586	1.16377
RBMX2	0.00124422	1	0.0037606	1.3061
LINC00847	0.00124724	1	0.00376725	1.39298
SECTM1	0.00125312	1	0.00378249	1.80035
SCFD2	0.00125439	1	0.00378385	-1.38529
CASP6	0.00125643	1	0.0037875	1.28441
RAD17	0.00125912	1	0.00379152	1.25184
NARS	0.00126019	1	0.00379152	1.26965
RP11-5C23.1	0.00126062	1	0.00379152	1.70208
VKORC1L1	0.00126108	1	0.00379152	-1.24895
IL13RA1	0.00126205	1	0.00379196	1.26327
SF3A3	0.00126313	1	0.00379271	1.15098
ARHGAP10	0.00126662	1	0.00379905	-1.25714
FOXC2	0.0012669	1	0.00379905	-1.54104
ABI3BP	0.00126906	1	0.00380302	-1.33099
TCFL5	0.00127024	1	0.00380408	1.14172
SQSTM1	0.00127424	1	0.00381356	1.46517
GAS6-AS2	0.00127816	1	0.00382071	-1.19858
RPS11	0.0012783	1	0.00382071	1.1849
TRIQK	0.00128115	1	0.00382672	1.20063
ACBD6	0.00128456	1	0.00383441	1.30933
TLR3	0.00128582	1	0.00383565	1.98587
RFC1	0.00128728	1	0.00383653	1.14381
TOR4A	0.00128779	1	0.00383653	-1.8426
PLEKHM2	0.0012889	1	0.00383734	1.27781
ULBP2	0.00129175	1	0.00384334	-1.41857
TMEM98	0.00129271	1	0.00384342	1.27636
THAP4	0.00129353	1	0.00384342	1.20227
MAP3K1	0.0012943	1	0.00384342	1.5252
SLIT3	0.00129662	1	0.00384506	1.39655
COMMD9	0.00129666	1	0.00384506	1.15182
LBH	0.00129737	1	0.00384506	-1.19957
KAT6B	0.00129877	1	0.00384614	1.29725
COL13A1	0.00129942	1	0.00384614	-1.4202
EIF1	0.00130079	1	0.00384773	1.31467
CBX7	0.00130365	1	0.00385369	1.23443
SHF	0.00130599	1	0.00385582	1.36195
AGAP3	0.00130661	1	0.00385582	1.26453
CTD-2102P23.1	0.0013069	1	0.00385582	-1.43289
LAMTOR4	0.00130875	1	0.00385879	1.17264
SFMBT1	0.00130989	1	0.00385968	-1.17796
ADNP	0.00131261	1	0.00386494	1.13266
TSPAN5	0.00131337	1	0.00386494	-1.12809
UBE4B	0.00131915	1	0.00387946	1.2408
STRIP2	0.00132113	1	0.0038828	2.39756
TPI1	0.0013223	1	0.00388372	-1.28283
NEMP1	0.00132385	1	0.00388579	1.23889
AHRR	0.00132731	1	0.00389345	1.1339
MAZ	0.00132836	1	0.00389402	1.11349
ADRBK2	0.00133086	1	0.00389884	1.33634
ZNF436	0.00133363	1	0.00389884	1.29212
MEAF6	0.00133376	1	0.00389884	1.1247
PCDHGA2	0.00133381	1	0.00389884	1.32637
GABRB3	0.00133426	1	0.00389884	1.35112
PTK2B	0.00133853	1	0.00390882	1.51459
SCP2	0.00134009	1	0.00391088	1.18485
PAWR	0.00134167	1	0.00391299	-1.14597
OSBPL1A	0.00134564	1	0.00392148	1.25074
DCBLD1	0.0013463	1	0.00392148	-1.25163
PELI2	0.00134825	1	0.00392469	1.60875
DAP	0.00134979	1	0.00392666	-1.16782
FBXO4	0.00135239	1	0.00393173	1.47113
RXRA	0.00136068	1	0.00395332	1.2375
CEP57	0.00136294	1	0.00395738	1.32386
DIAPH1	0.00136721	1	0.00396726	-1.31531
ANKRD13A	0.00137096	1	0.00397562	-1.2077
LETMD1	0.00137303	1	0.00397908	1.35993
FAM198B	0.00137611	1	0.00398414	1.54308
LDHA	0.00137651	1	0.00398414	-1.39677
DLC1	0.00137747	1	0.00398439	1.19539
CAT	0.00137874	1	0.00398555	1.20855
COPB2	0.00137972	1	0.00398586	-1.17111
ITGA10	0.00138409	1	0.00399445	-1.55688
SRRM3	0.00138444	1	0.00399445	2.12944
TUBE1	0.00138541	1	0.00399472	1.55041
PFKFB2	0.00138958	1	0.00400135	1.71708
TBX6	0.00138962	1	0.00400135	2.68697
UBE3B	0.00139033	1	0.00400135	1.1744
IPMK	0.00139331	1	0.00400742	1.29645
IGBP1	0.00139463	1	0.00400867	1.3788
NFATC3	0.00139599	1	0.00401007	1.20094
GYPC	0.00139687	1	0.00401007	1.59141
RAP1GAP2	0.00139995	1	0.00401641	-1.72886
PFKP	0.00140174	1	0.00401904	-1.27594
KIFC1	0.00140478	1	0.00402521	-2.29076
LYSMD4	0.00140585	1	0.00402576	1.32646
KIF20A	0.00140821	1	0.00402999	-3.14198
AMY2B	0.0014099	1	0.00403009	1.75636
MYL6	0.00141075	1	0.00403009	-1.19756
MGMT	0.00141088	1	0.00403009	1.31944
MSC-AS1	0.00141305	1	0.00403377	1.17986
HBEGF	0.00141479	1	0.00403416	-1.95567
KIAA1755	0.00141567	1	0.00403416	1.70147
MIA3	0.00141631	1	0.00403416	1.20266
MMP1	0.0014168	1	0.00403416	-1.31866
RANP1	0.0014182	1	0.00403416	-1.20271
TKT	0.00141848	1	0.00403416	1.21707
AARS	0.00142627	1	0.0040515	1.38614
CNST	0.00142635	1	0.0040515	-1.23171
RND3	0.0014282	1	0.00405244	1.40472
ZNF879	0.00142904	1	0.00405244	1.2528
PTRH2	0.00143062	1	0.00405244	-1.20108
KSR1	0.00143085	1	0.00405244	1.77111
RAB11FIP4	0.00143117	1	0.00405244	-1.69346
AMDHD2	0.0014325	1	0.00405244	1.74411
SHCBP1	0.00143387	1	0.00405244	-2.34941
LTBP1	0.00143492	1	0.00405244	-1.16414
DFFA	0.00143518	1	0.00405244	1.12922
MIEF1	0.00143618	1	0.00405244	1.14508
ADGRA3	0.00143724	1	0.00405244	1.18467
ACTR1A	0.00143731	1	0.00405244	-1.17988
PLCD1	0.00144201	1	0.00406321	1.27184
C10orf54	0.00144758	1	0.00407639	1.56748
FZD7	0.00144929	1	0.0040787	1.43675
C16orf62	0.00145289	1	0.0040863	1.12851
TNXB	0.00145421	1	0.00408751	2.77849
ZNF334	0.00145633	1	0.00409097	2.48848
KLF4	0.00145911	1	0.00409099	1.60705
TARS	0.0014593	1	0.00409099	1.26868
ZNF572	0.00145968	1	0.00409099	1.74007
PDHB	0.00146022	1	0.00409099	-1.15274
ASPH	0.00146081	1	0.00409099	-1.20465
P4HA3	0.00146198	1	0.00409175	1.87873
PGAM1	0.00146678	1	0.00410051	-1.27176
TLE3	0.00146829	1	0.00410051	1.68903
LIMS1	0.0014688	1	0.00410051	1.04184
ZBTB44	0.0014689	1	0.00410051	1.60327
SSR1	0.00146959	1	0.00410051	-1.08949
EPB41L2	0.00147414	1	0.0041107	-1.13602
GPR161	0.00147604	1	0.0041135	1.212
PTPN13	0.00148359	1	0.00413184	1.69233
WDR66	0.00148475	1	0.00413184	-1.56992
2005-09-01	0.00148533	1	0.00413184	1.32937
MARCH8	0.00148722	1	0.00413457	1.33768
COTL1	0.00148845	1	0.00413549	-1.22705
APH1A	0.00149121	1	0.00413924	1.23222
NTF3	0.00149161	1	0.00413924	-1.33361
MTMR10	0.00149416	1	0.00414045	-1.17451
ARID4A	0.00149421	1	0.00414045	1.18661
FBXO30	0.00149476	1	0.00414045	1.18427
TTC13	0.00149608	1	0.00414159	-1.13599
PSAP	0.00150045	1	0.00415118	1.20103
MBP	0.00150435	1	0.00415821	1.77342
ZNF599	0.00150481	1	0.00415821	1.17912
TPMT	0.00150607	1	0.00415918	-1.26642
SLC43A1	0.00150765	1	0.00415959	1.35701
SSC5D	0.00150944	1	0.00415959	1.30043
MRPS27	0.00151042	1	0.00415959	1.19487
ZNF780A	0.00151069	1	0.00415959	1.29576
ST5	0.00151076	1	0.00415959	1.21525
HGF	0.00151173	1	0.00415975	1.18416
YEATS4	0.00151557	1	0.00416774	1.32746
PANK2	0.00151645	1	0.00416774	1.21741
YRDC	0.00151931	1	0.00417225	-1.34918
PSME4	0.00151992	1	0.00417225	-1.40706
KCTD18	0.00152124	1	0.00417337	1.28905
C3orf17	0.00152343	1	0.00417602	1.28724
HIP1R	0.00152403	1	0.00417602	1.1775
TNFRSF1A	0.00153255	1	0.00419687	1.17507
RTN1	0.00153481	1	0.00420053	-1.35102
HIF1AN	0.00153694	1	0.0042016	1.168
C15orf41	0.00153773	1	0.0042016	1.16643
SPCS3	0.00153879	1	0.0042016	-1.21348
NR2F2	0.00153918	1	0.0042016	-1.1849
C1QTNF6	0.00154054	1	0.0042016	2.00136
DCLK1	0.00154129	1	0.0042016	1.91113
SLFN5	0.00154163	1	0.0042016	1.50322
ZNF10	0.00154375	1	0.00420488	1.39454
KCNC4	0.00154663	1	0.00420992	1.29821
NAP1L5	0.00154744	1	0.00420992	-1.2242
OFD1	0.00155222	1	0.00422042	1.21865
TMEM198B	0.00155555	1	0.00422696	1.71195
SEPHS2	0.00155757	1	0.00422994	1.33051
DNAJB11	0.00155861	1	0.00423025	-1.17633
HECTD2	0.0015603	1	0.00423233	1.54531
QPCT	0.00156152	1	0.00423289	1.31363
DUSP14	0.00156583	1	0.00423289	-1.33456
ANKS6	0.00156606	1	0.00423289	1.26246
NPLOC4	0.00156628	1	0.00423289	-1.21156
SMARCAL1	0.00156713	1	0.00423289	1.23654
GLI3	0.00156714	1	0.00423289	1.56461
FANCL	0.00156811	1	0.00423289	1.50597
STON1	0.0015685	1	0.00423289	1.81226
YWHAG	0.00157023	1	0.00423289	-1.11813
XRN2	0.00157118	1	0.00423289	1.11245
SPIDR	0.00157133	1	0.00423289	1.33083
ANKDD1A	0.00157161	1	0.00423289	1.54674
DEPDC1	0.0015747	1	0.00423673	-2.8084
SIPA1L1	0.00157562	1	0.00423673	1.14619
PRMT7	0.00157581	1	0.00423673	1.21325
MMP2	0.00157701	1	0.00423748	1.22555
TPCN2	0.00157795	1	0.00423751	1.15118
MN1	0.00157939	1	0.00423865	2.33002
RER1	0.00158023	1	0.00423865	-1.11867
DEK	0.0015828	1	0.00424058	-1.03983
C15orf40	0.0015828	1	0.00424058	1.36467
TK1	0.00158501	1	0.0042424	-1.80032
AC078899.1	0.00158542	1	0.0042424	-1.26873
SNAP25	0.00158626	1	0.0042424	1.23411
PLA2G6	0.00159399	1	0.00426057	1.75756
MATR3	0.00159692	1	0.00426592	1.1407
ARMCX6	0.00159888	1	0.00426866	1.28703
IKZF4	0.00160116	1	0.00426973	1.27673
TOB2	0.00160194	1	0.00426973	1.13176
C1orf43	0.00160208	1	0.00426973	1.12854
LPP-AS2	0.00160486	1	0.00427161	1.62981
SBDSP1	0.00160505	1	0.00427161	-1.18557
RP11-700P18.1	0.00160636	1	0.00427161	1.33089
ANO1	0.00160652	1	0.00427161	-1.22191
LYPLAL1	0.00160794	1	0.00427289	1.26208
RAB8B	0.0016109	1	0.00427803	1.28256
MCMBP	0.00161276	1	0.00427803	1.10923
CHST3	0.00161322	1	0.00427803	-1.29551
RBM24	0.00161457	1	0.00427803	-1.42715
ZNF836	0.00161585	1	0.00427803	1.48509
CSRP2BP	0.00161632	1	0.00427803	1.31234
AMMECR1	0.00161641	1	0.00427803	-1.17564
MLX	0.00161944	1	0.00428355	-1.11046
IFT80	0.00163444	1	0.00432075	1.20285
RP5-1136G13.2	0.00163578	1	0.00432178	1.41682
FIGNL1	0.0016386	1	0.00432541	1.21565
ANO3	0.00163904	1	0.00432541	1.84586
SNX30	0.00164327	1	0.00433405	1.26957
HHEX	0.00164922	1	0.00434726	1.70224
ERCC4	0.00165195	1	0.00434994	1.21062
GBA	0.00165214	1	0.00434994	1.21774
LINC01270	0.00165415	1	0.00435273	1.61919
SIAH1	0.00165611	1	0.00435538	1.24321
NANOS1	0.00165734	1	0.00435544	2.64591
STAC	0.00165804	1	0.00435544	1.67214
HEATR6	0.00165906	1	0.00435564	1.12911
ZSCAN29	0.00166348	1	0.00436474	1.24329
SETD9	0.00166739	1	0.00436699	1.39852
EIF2AK4	0.00166754	1	0.00436699	-1.17069
LRP12	0.00166773	1	0.00436699	-1.12773
UNC119B	0.00166866	1	0.00436699	1.23264
C12orf4	0.0016697	1	0.00436699	1.13063
TEX9	0.00167007	1	0.00436699	1.25301
KITLG	0.00167285	1	0.00437177	1.39529
TBL1X	0.00167923	1	0.00438592	1.26187
CDCA3	0.00168207	1	0.00439084	-2.5025
VILL	0.00168554	1	0.00439694	1.52709
ZNF250	0.00168633	1	0.00439694	1.4058
HOXB5	0.0016906	1	0.00440558	-1.15007
GIGYF1	0.00169332	1	0.00440912	1.317
MCC	0.00169468	1	0.00440912	1.6136
SNX5	0.00169568	1	0.00440912	1.2662
IFNGR1	0.00169581	1	0.00440912	1.22207
KIRREL	0.00169679	1	0.00440914	1.21019
CTSL	0.00170021	1	0.00441552	1.21106
TSPAN6	0.00170482	1	0.004425	1.19399
PIWIL4	0.00170685	1	0.00442758	1.39313
ME1	0.00170775	1	0.00442758	1.20676
RP3-514P16.1	0.00171224	1	0.00443441	1.4663
PTPN9	0.00171278	1	0.00443441	1.2259
PCDHGA10	0.00171386	1	0.00443441	1.56258
FEM1C	0.00171426	1	0.00443441	-1.16869
FAM35A	0.00171796	1	0.00444002	-1.1963
PRKAB2	0.00171837	1	0.00444002	1.21795
NME1	0.00172102	1	0.00444435	-1.37738
FAM92A1	0.00172203	1	0.00444444	1.44839
UXS1	0.00172663	1	0.00445381	-1.10454
RNF141	0.00172806	1	0.004455	1.23884
RNF135	0.00173188	1	0.00446231	1.21921
RRAGC	0.00173437	1	0.00446555	1.1965
MARCH9	0.00173508	1	0.00446555	1.14147
GLCCI1	0.00174265	1	0.00448249	1.13657
IMMT	0.00174491	1	0.004485	-1.062
TDRP	0.00174558	1	0.004485	1.46916
D2HGDH	0.00174809	1	0.00448826	1.39046
SOX12	0.00174881	1	0.00448826	1.30025
CTC-512J14.5	0.00175052	1	0.00448989	-1.19465
PPFIBP1	0.00175168	1	0.00448989	-1.18496
MST1	0.00175239	1	0.00448989	2.26753
SHROOM3	0.00175822	1	0.00450022	-1.38367
RP11-307L3.2	0.00175839	1	0.00450022	-1.74297
TP53I11	0.00176388	1	0.00451176	1.27381
ZBTB25	0.00176591	1	0.00451442	1.34696
EPHA4	0.0017682	1	0.00451668	1.40213
STIP1	0.00176877	1	0.00451668	-1.1666
RAD1	0.00177207	1	0.00452133	1.26571
IQCG	0.00177501	1	0.00452133	1.41025
IMPDH2	0.00177533	1	0.00452133	1.31466
DOCK10	0.00177556	1	0.00452133	-1.39086
C1S	0.00177668	1	0.00452133	1.48755
RUFY3	0.00177774	1	0.00452133	1.16407
NUF2	0.00177824	1	0.00452133	-2.92446
MNT	0.0017785	1	0.00452133	1.17946
EPHA2	0.00178109	1	0.00452541	-1.22893
WDSUB1	0.00178426	1	0.00453095	1.49489
GLMP	0.00178549	1	0.00453155	1.2002
ZFYVE9	0.00178971	1	0.00453573	1.1466
ZNF503	0.00179141	1	0.00453573	2.58352
MFAP2	0.00179144	1	0.00453573	1.29694
FANCI	0.00179206	1	0.00453573	-1.25834
CCDC191	0.00179209	1	0.00453573	1.56295
SP2	0.00179582	1	0.00454266	1.39477
NPEPPS	0.00180044	1	0.00455182	1.15738
CCDC6	0.0018029	1	0.00455405	1.18306
RPL4P4	0.00180331	1	0.00455405	1.09609
CAPS2	0.00180624	1	0.00455895	1.29996
PHF3	0.00180844	1	0.00456198	1.27576
CYS1	0.00181029	1	0.00456252	2.02717
SIN3A	0.00181103	1	0.00456252	1.22302
PDIA3	0.00181248	1	0.00456252	-1.18586
IFIT2	0.00181264	1	0.00456252	2.10703
POLR2A	0.00181445	1	0.00456455	1.20874
CENPI	0.00181878	1	0.00457004	-1.51637
ZMYM2	0.00182194	1	0.00457004	1.18647
DCUN1D2	0.00182227	1	0.00457004	1.19419
FAM196B	0.0018237	1	0.00457004	1.39805
PSMD3	0.001824	1	0.00457004	-1.28126
SGMS1-AS1	0.00182469	1	0.00457004	2.08139
SQLE	0.00182528	1	0.00457004	-1.25875
NAV3	0.00182545	1	0.00457004	-1.69622
PLCXD1	0.00182652	1	0.00457004	-1.44909
KCTD10	0.00182666	1	0.00457004	-1.06795
PACS2	0.00182761	1	0.00457004	1.28178
ZFAT	0.00182864	1	0.00457009	1.1126
FUBP1	0.00183103	1	0.00457358	-1.29379
PGD	0.00183369	1	0.00457715	1.22963
KXD1	0.00183485	1	0.00457715	-1.07065
COL4A5	0.00183546	1	0.00457715	1.18542
PALM	0.00183658	1	0.00457745	1.84603
MRPL49	0.00183893	1	0.0045808	1.17886
TCTN2	0.00184578	1	0.00459537	1.21018
RASA2	0.00185442	1	0.00461438	-1.31808
OBSL1	0.00185779	1	0.00461846	1.38622
FAM86B1	0.00185887	1	0.00461846	1.61827
EMILIN2	0.00185949	1	0.00461846	1.37451
CNOT10	0.0018601	1	0.00461846	1.23482
ANP32B	0.0018614	1	0.00461919	1.2477
PER3	0.00186558	1	0.00462704	1.33921
KRAS	0.00186932	1	0.00463381	1.16376
ZNF362	0.00187386	1	0.00464256	1.33835
METTL21A	0.00187632	1	0.00464456	1.60409
ADK	0.0018767	1	0.00464456	-1.29243
GNL2	0.00187944	1	0.00464792	-1.32911
THG1L	0.00188009	1	0.00464792	1.4198
EEF1G	0.00188334	1	0.00465114	1.14211
COA5	0.00188434	1	0.00465114	1.33029
SYNGR2	0.00188444	1	0.00465114	-1.37518
WSB2	0.0018859	1	0.00465223	-1.26917
PITRM1	0.00188712	1	0.00465272	-1.2884
SPIRE1	0.00189287	1	0.00466234	1.14188
MON1B	0.00189306	1	0.00466234	1.09121
TNFSF13	0.00190058	1	0.00467835	1.34292
KTN1	0.00190332	1	0.00468257	1.10692
GABPB1	0.00190688	1	0.00468882	1.09016
LINC00565	0.00191464	1	0.00470352	-1.8136
ZRANB3	0.00191492	1	0.00470352	1.17466
EEF1A1P6	0.00191661	1	0.00470514	1.4761
DNAJC16	0.00192353	1	0.00471712	1.14197
CREB3	0.00192355	1	0.00471712	-1.14827
MEX3A	0.00192768	1	0.00472472	1.49161
TUBB4B	0.00193526	1	0.00474024	-1.44054
TMTC1	0.00193608	1	0.00474024	1.19748
CCDC71L	0.00193925	1	0.0047432	-1.20441
AKT3	0.00193936	1	0.0047432	-1.16011
RHOB	0.00194243	1	0.00474527	1.62476
LRRC20	0.00194271	1	0.00474527	1.99294
TMEM183A	0.00194402	1	0.00474527	1.09745
LINC00839	0.00194479	1	0.00474527	1.38809
UST	0.00194677	1	0.00474527	1.12562
SLC27A5	0.00194706	1	0.00474527	1.18553
CRYZL1	0.00194747	1	0.00474527	1.13258
DIRAS1	0.0019498	1	0.00474843	1.15817
CALM1	0.00195165	1	0.00474946	-1.21332
ZNF32	0.0019523	1	0.00474946	1.28592
UGDH	0.00195584	1	0.00475554	-1.12327
PFKM	0.00196382	1	0.0047724	1.30066
PLEKHG5	0.00196601	1	0.00477398	1.29535
CCDC102B	0.00196763	1	0.00477398	2.87837
HSD17B11	0.00196807	1	0.00477398	1.63216
KLF9	0.00196864	1	0.00477398	-1.28128
HGSNAT	0.00197358	1	0.00478288	1.11375
ZNF384	0.00197524	1	0.00478288	1.18846
CLNS1A	0.00197545	1	0.00478288	1.28366
RAB30	0.00197789	1	0.00478627	1.48998
TBP	0.0019851	1	0.00479938	1.09156
POGLUT1	0.00198541	1	0.00479938	-1.17773
NOMO3	0.00198704	1	0.00480049	-1.11005
TRAF3IP2	0.0019883	1	0.00480049	1.38462
TBXAS1	0.00199121	1	0.00480049	1.47311
DNAL4	0.00199223	1	0.00480049	1.37447
MELK	0.00199272	1	0.00480049	-1.42149
WDR19	0.00199288	1	0.00480049	1.66436
DCK	0.00199321	1	0.00480049	-1.13551
GATSL2	0.0019947	1	0.00480155	1.31027
FGD5-AS1	0.00199683	1	0.00480414	1.13588
KIF23	0.00199936	1	0.00480771	-1.72735
WDFY3-AS2	0.00200783	1	0.00482554	1.78406
IPO9	0.00200938	1	0.00482673	1.09867
NOP58	0.00201496	1	0.00483759	-1.12156
ZBTB2	0.00201696	1	0.00483987	1.422
SRP14-AS1	0.0020216	1	0.00484844	1.55173
APOBEC3F	0.00202385	1	0.00485031	1.29352
FBXO17	0.00202526	1	0.00485031	1.30731
AMPD2	0.00202707	1	0.00485031	-1.2422
MFF	0.00202755	1	0.00485031	1.18344
FAM210B	0.00202768	1	0.00485031	1.18998
RUSC1	0.00202938	1	0.00485185	1.16509
RP11-1319K7.1	0.00203368	1	0.00485769	3.80395
ATXN1L	0.00203438	1	0.00485769	1.0855
UBE2L6	0.00203501	1	0.00485769	1.25781
MTMR1	0.00204287	1	0.0048726	-1.18356
EGFEM1P	0.00204338	1	0.0048726	1.83483
TTC39C	0.00204891	1	0.00488323	1.42354
RP4-583P15.15	0.00205105	1	0.0048851	1.41397
BAG3	0.00205183	1	0.0048851	-1.15537
DAAM2	0.00205302	1	0.0048854	1.2289
NUDT11	0.0020541	1	0.00488542	1.25529
EPS8	0.00205722	1	0.0048903	-1.15463
RBBP9	0.00205959	1	0.00489313	1.19066
C19orf48	0.00206055	1	0.00489313	1.29703
SIN3B	0.00206339	1	0.00489734	1.16211
ZNF212	0.00206522	1	0.00489915	1.17926
BRMS1L	0.00207048	1	0.00490908	1.38963
ARHGAP22	0.00207185	1	0.0049094	-1.69378
PPP1R3B	0.00207276	1	0.0049094	1.3401
PRELID3A	0.00207479	1	0.00491166	1.30664
METTL7A	0.00207977	1	0.00491942	1.66828
FOXD2	0.00208022	1	0.00491942	1.88122
FAM120C	0.00208513	1	0.00492709	1.18253
FKBP1C	0.00208734	1	0.00492709	-1.29241
KLHL24	0.00208778	1	0.00492709	1.58526
CERS2	0.0020885	1	0.00492709	1.18022
ABCD4	0.00208905	1	0.00492709	1.42405
TMEM86A	0.00209036	1	0.00492709	1.89484
SRPX2	0.00209105	1	0.00492709	-1.22986
CRY1	0.00209244	1	0.00492709	-1.33768
RYBP	0.00209315	1	0.00492709	1.2721
PKD1L2	0.0020958	1	0.00493079	2.87751
SELPLG	0.00209908	1	0.00493331	-1.24306
RARB	0.00209957	1	0.00493331	2.71178
DTX3L	0.0021005	1	0.00493331	1.279
KCTD9	0.0021019	1	0.00493331	-1.20609
YKT6	0.00210254	1	0.00493331	-1.13389
TCF25	0.00210334	1	0.00493331	1.12001
MRPL45	0.00210879	1	0.00494159	1.31301
STRAP	0.00210903	1	0.00494159	-1.11613
POLR3D	0.00211131	1	0.00494439	-1.16244
MKI67	0.00211427	1	0.0049488	-3.16979
ACBD5	0.002119	1	0.00495733	1.22042
C14orf119	0.00212253	1	0.00496306	-1.07697
NOA1	0.00212814	1	0.00497363	1.32165
RNMT	0.00212977	1	0.0049749	1.06923
FBLN2	0.00213327	1	0.00497958	1.59461
EIF2B3	0.00213435	1	0.00497958	-1.22652
KLHL13	0.00213504	1	0.00497958	-1.18868
EIF3L	0.00213885	1	0.00498492	1.18983
STAT1	0.00213951	1	0.00498492	1.40166
CACNB2	0.00214161	1	0.00498727	-1.32712
EGF	0.00214514	1	0.00499297	-2.59529
NOMO2	0.00214727	1	0.00499392	-1.24007
GPR137B	0.00214773	1	0.00499392	1.51725
EXOC6B	0.00215135	1	0.00499761	1.21812
RABGAP1	0.00215248	1	0.00499761	1.3024
SPEF2	0.0021526	1	0.00499761	1.43123
MEN1	0.0021685	1	0.00503198	1.21915
BIRC2	0.00216979	1	0.00503243	-1.1693
CMTM3	0.00217229	1	0.00503567	1.14894
MFSD6	0.00217379	1	0.00503658	1.41118
RTN2	0.00217489	1	0.00503658	1.17507
MYL12A	0.00217858	1	0.00504258	-1.32691
GPR137C	0.00218195	1	0.00504783	1.84022
CDV3	0.00218371	1	0.00504934	-1.10428
DOK4	0.00218529	1	0.00505045	1.19662
PLCD4	0.00218794	1	0.00505403	1.69922
RP11-332H14.2	0.00219095	1	0.00505842	1.53622
KIF9-AS1	0.00219548	1	0.00506632	1.54243
AJUBA	0.0021994	1	0.0050728	1.18371
CPNE7	0.00220183	1	0.00507585	1.52311
SEMA3B	0.00220532	1	0.00507919	1.49763
ECM2	0.00220588	1	0.00507919	2.13534
RARS	0.00220717	1	0.00507919	-1.1156
SMAD5	0.00220772	1	0.00507919	1.17907
LDHAP2	0.00221223	1	0.00508701	-1.62855
PRMT9	0.00221799	1	0.00509769	1.1953
TGFB2	0.00221987	1	0.00509947	1.58642
NPM1P6	0.00222348	1	0.00510422	1.38189
MSI2	0.00222449	1	0.00510422	1.17893
TSLP	0.00222765	1	0.00510422	1.34415
MORN1	0.00222766	1	0.00510422	1.42565
PIK3C2B	0.00222832	1	0.00510422	1.805
VOPP1	0.00222946	1	0.00510422	-1.20024
[truncated: 12,179 more rows]

## Sheet: WM3734 12h
Table S4. Significantly regulated genes detected by RNAseq of cells treated with Cpd1 (10 µM for 12 h, 24 h and 48 h, WM3734 and CSM152). Related to Figure S6.
Probeset ID	p-value	bonferroni(p-value)	qvalue(p-value)	FoldChange(Cpd1/DMSO)
ATF4	2.59797e-07	0.00368315	0.00144556	2.85266
SPRY1	4.68577e-07	0.00664301	0.00144556	-1.43511
ASNS	1.85489e-06	0.0262967	0.00242966	7.17148
CARS	2.52446e-06	0.0357893	0.00242966	2.48604
SLC44A2	2.66641e-06	0.0378017	0.00242966	1.5732
CHAC1	3.51104e-06	0.0497761	0.00242966	35.9266
LPIN1	3.75596e-06	0.0532482	0.00242966	1.87858
PKNOX1	3.78737e-06	0.0536935	0.00242966	1.44637
MARS	3.87034e-06	0.0548698	0.00242966	1.89385
FST	3.93786e-06	0.055827	0.00242966	-2.66488
HSPA5	4.64429e-06	0.0658421	0.00260502	1.54948
LINC00511	6.38581e-06	0.0905316	0.00308215	1.39696
DDIT3	6.68257e-06	0.0947388	0.00308215	2.25008
MYO1E	6.99353e-06	0.0991473	0.00308215	-1.29289
COL8A1	9.36564e-06	0.132777	0.00358843	-1.36301
PCK2	1.00843e-05	0.142965	0.00358843	3.09184
RGS2	1.0271e-05	0.145612	0.00358843	-3.00678
WARS	1.04687e-05	0.148414	0.00358843	2.18169
ACCS	1.21105e-05	0.171691	0.0039132	1.72915
SMIM14	1.26846e-05	0.179829	0.0039132	1.99097
ZNF367	1.67997e-05	0.238169	0.00485334	-1.29444
RDM1	1.75435e-05	0.248714	0.00485334	1.3528
AARS	1.80919e-05	0.256488	0.00485334	2.05136
PSAT1	2.19754e-05	0.311545	0.00546244	2.56644
TFDP1	2.24622e-05	0.318447	0.00546244	-1.24287
BACE2	2.35127e-05	0.333339	0.00546244	-1.70331
PNPLA3	2.46189e-05	0.349022	0.00546244	1.88614
NR4A3	2.48425e-05	0.352192	0.00546244	-3.06524
HERPUD1	2.62496e-05	0.37214	0.00546244	1.83058
SKA3	2.81157e-05	0.398597	0.00546244	-1.24883
NUPR1	2.83546e-05	0.401983	0.00546244	21.2044
NIPAL3	2.90851e-05	0.412339	0.00546244	1.48368
STC1	3.01064e-05	0.426818	0.00546244	-2.00737
HMGCL	3.06737e-05	0.434861	0.00546244	1.3412
THBS1	3.09863e-05	0.439293	0.00546244	-2.2251
PSMD5-AS1	3.20754e-05	0.454733	0.00548544	1.33701
INSIG1	3.52539e-05	0.499795	0.00548544	2.85081
TCEANC	3.53494e-05	0.501148	0.00548544	1.78588
DIRC2	3.73279e-05	0.529198	0.00548544	1.1779
TTC21A	3.83642e-05	0.543889	0.00548544	1.34272
C1orf43	3.87255e-05	0.549012	0.00548544	1.18813
CLCN6	4.09029e-05	0.57988	0.00548544	1.79938
TSPAN31	4.09126e-05	0.580018	0.00548544	1.37896
SOD1	4.21487e-05	0.597542	0.00548544	1.12381
JDP2	4.24356e-05	0.601609	0.00548544	4.66856
TIMP3	4.28487e-05	0.607466	0.00548544	-1.65797
RP11-253E3.3	4.29561e-05	0.608989	0.00548544	-1.46539
RP11-390P2.4	4.30331e-05	0.61008	0.00548544	1.5635
ACSS2	4.35635e-05	0.617599	0.00548544	1.64081
GPR162	4.81054e-05	0.681991	0.00586985	1.24955
BNIP3	4.969e-05	0.704455	0.00586985	-1.66086
FEN1	5.16703e-05	0.73253	0.00586985	-1.20231
LDLR	5.23528e-05	0.742206	0.00586985	1.83532
NUCB2	5.28766e-05	0.749631	0.00586985	1.4722
PDXDC2P	5.43726e-05	0.770841	0.00586985	1.49725
TINF2	5.46963e-05	0.775429	0.00586985	1.44008
ACTA2	5.48703e-05	0.777896	0.00586985	1.64754
TP53	5.51785e-05	0.782265	0.00586985	1.27646
FAM111B	5.67695e-05	0.804821	0.00593674	-1.9843
GPR85	5.86929e-05	0.832089	0.00599108	1.61426
APH1B	5.99704e-05	0.850201	0.00599108	1.46656
ARFIP2	6.02021e-05	0.853485	0.00599108	1.21689
NANOS1	6.12843e-05	0.868827	0.00599579	-1.85595
CEBPG	6.22296e-05	0.882229	0.00599579	1.92965
SLC43A3	6.31647e-05	0.895486	0.00599579	-1.19402
PSPH	6.48814e-05	0.919824	0.00605272	2.21687
NUDT9	6.58777e-05	0.933948	0.00605272	-1.26832
FHIT	6.67075e-05	0.945712	0.00605272	1.41446
CRIM1	6.80838e-05	0.965224	0.00608807	-1.87188
GTPBP2	7.08883e-05	1	0.0062483	1.49223
GRAMD1B	7.35322e-05	1	0.00639005	-2.23131
PTGS1	7.47926e-05	1	0.00640931	-1.44188
SLC1A4	7.63168e-05	1	0.00645034	1.77673
LRR1	7.85376e-05	1	0.00645818	-1.2116
PSAT1P3	7.98304e-05	1	0.00645818	2.90702
PGD	8.05204e-05	1	0.00645818	1.58272
ARFGAP3	8.14806e-05	1	0.00645818	1.34479
TVP23C	8.16431e-05	1	0.00645818	1.68703
DGUOK	8.39105e-05	1	0.00652612	1.19977
FAM86B3P	8.65512e-05	1	0.00652612	1.7667
PRR5L	8.72776e-05	1	0.00652612	-1.47294
TSPYL2	8.77538e-05	1	0.00652612	1.70287
CALR	8.86022e-05	1	0.00652612	1.27742
RETSAT	8.93264e-05	1	0.00652612	1.18296
SARS	8.9906e-05	1	0.00652612	1.69023
PDK4	9.20636e-05	1	0.00658873	-1.7011
ABLIM3	9.29044e-05	1	0.00658873	1.27943
TXNIP	9.45197e-05	1	0.0066082	-2.7696
GARS	9.53209e-05	1	0.0066082	1.94712
SLFN5	9.74411e-05	1	0.00668013	1.98271
JAM3	9.95409e-05	1	0.00674909	-1.35066
STPG1	0.000102343	1	0.00675448	1.31428
SHMT2	0.000103346	1	0.00675448	1.63609
XBP1	0.000103937	1	0.00675448	1.61221
CCDC71L	0.000103999	1	0.00675448	1.50738
NAGK	0.000106158	1	0.0067705	1.28003
RP11-395L14.18	0.00010732	1	0.0067705	-1.65964
FTH1	0.000107737	1	0.0067705	1.18056
MINCR	0.000108635	1	0.0067705	1.41714
ZNF691	0.000109929	1	0.00677406	1.24197
IFT22	0.000110888	1	0.00677406	1.17547
CABLES1	0.000115484	1	0.00690613	-1.27863
SQLE	0.00011565	1	0.00690613	1.71595
ADM2	0.000116408	1	0.00690613	21.9551
TGIF1	0.000119617	1	0.00702893	1.21081
SERTAD2	0.000121071	1	0.00704727	-1.19854
SLC33A1	0.000125911	1	0.00726045	1.44406
CXCL8	0.000128456	1	0.00728623	-2.35439
ANO1	0.000128719	1	0.00728623	-1.69454
YARS	0.00013098	1	0.00734679	1.59845
EBNA1BP2	0.000138029	1	0.00760288	-1.20413
PDIA4	0.00014043	1	0.00760288	1.39983
SLC36A1	0.000142558	1	0.00760288	-1.26788
MXD1	0.000142737	1	0.00760288	1.36234
SAT1	0.000143578	1	0.00760288	1.64815
LYPD1	0.000144688	1	0.00760288	-1.67
SCUBE3	0.000145092	1	0.00760288	-1.6939
RP11-111F5.4	0.000145896	1	0.00760288	1.46908
NELFE	0.000146636	1	0.00760288	1.30105
MB21D2	0.000154966	1	0.00791894	-1.13128
SLC39A11	0.000155298	1	0.00791894	1.21583
C10orf10	0.000158934	1	0.00803789	-2.47911
GRB10	0.00016122	1	0.00808724	1.32504
OLMALINC	0.000163317	1	0.00812633	1.68404
ABCA1	0.000166123	1	0.00819981	-4.17137
SCO1	0.000169031	1	0.00821972	-1.16163
SWI5	0.00016919	1	0.00821972	1.53737
CRADD	0.000170616	1	0.00822422	-1.26838
TRO	0.000173822	1	0.00828228	1.40059
MSMO1	0.000177162	1	0.00828228	2.56853
ASAP3	0.000177363	1	0.00828228	1.40694
CDC25A	0.000178879	1	0.00828228	-1.69462
MTHFD2	0.000179419	1	0.00828228	1.8982
ERP29	0.000181178	1	0.00828228	1.24629
TMEM55B	0.00018157	1	0.00828228	1.40581
TGFBI	0.000182559	1	0.00828228	-2.21837
PGDP1	0.000190568	1	0.00856212	1.55899
CDK5RAP3	0.000193136	1	0.00856212	1.34953
KDELR3	0.000193915	1	0.00856212	1.39636
STX16	0.000194278	1	0.00856212	1.17804
HMGCR	0.000195988	1	0.00857619	1.85807
DCTN2	0.000198858	1	0.00860002	1.11414
TTC28-AS1	0.000200076	1	0.00860002	1.18977
TCAF2	0.000200714	1	0.00860002	-1.54586
ZNF202	0.000207281	1	0.00881043	1.10324
TRIM2	0.000208734	1	0.00881043	1.64667
ADSSL1	0.000212166	1	0.00881043	1.70332
TSFM	0.000212454	1	0.00881043	-1.11548
CUL4A	0.000212764	1	0.00881043	-1.11994
NTPCR	0.000215652	1	0.00887049	1.20792
TMEM232	0.000217669	1	0.00889416	1.66905
ALDH1A3	0.000222391	1	0.0089921	-1.28876
CTGF	0.000222981	1	0.0089921	-2.41436
COPG1	0.000227252	1	0.00906907	1.31142
HMGCS1	0.000228795	1	0.00906907	2.64267
LONRF1	0.000230593	1	0.00906907	1.77145
SOX4	0.000230769	1	0.00906907	-1.14973
GSAP	0.000235901	1	0.00921208	-2.50499
ATF3	0.000240334	1	0.00929436	2.15289
C19orf54	0.000241021	1	0.00929436	1.26289
ZNF275	0.000245251	1	0.00933945	-1.08275
ZNF799	0.000246147	1	0.00933945	-3.34931
MEF2A	0.000247496	1	0.00933945	-1.26595
PCNA	0.0002526	1	0.00933945	-1.26868
TTC31	0.000254773	1	0.00933945	1.13579
DLC1	0.000255097	1	0.00933945	-1.47002
ACAD11	0.0002561	1	0.00933945	1.43276
VIMP	0.000257363	1	0.00933945	1.46545
MTSS1	0.000257898	1	0.00933945	-1.33666
DKK1	0.000259214	1	0.00933945	-2.13338
ALDH6A1	0.000260112	1	0.00933945	1.52345
CBFA2T2	0.000260354	1	0.00933945	1.34131
DNAJB5	0.000276871	1	0.0098692	1.38664
ALAS1	0.000278321	1	0.0098692	-1.27896
UNG	0.000280582	1	0.00989254	-1.2678
LDLRAD3	0.000293077	1	0.0101828	1.22821
KLF10	0.000293231	1	0.0101828	-1.46634
SYT11	0.000294369	1	0.0101828	1.4671
RP11-706O15.3	0.000296891	1	0.0101828	-1.26431
BIRC5	0.000302259	1	0.0101828	-1.17092
KATNBL1	0.000302805	1	0.0101828	1.17509
EIF1	0.000303335	1	0.0101828	1.22756
ZFP90	0.00030455	1	0.0101828	1.35178
CDK13	0.000305014	1	0.0101828	-1.07737
TMTC2	0.000306799	1	0.0101828	1.37579
R3HDM2	0.000306969	1	0.0101828	1.32044
RRM2P3	0.000309106	1	0.0101877	-1.40509
BCOR	0.000310418	1	0.0101877	-1.34285
VDR	0.000316005	1	0.0102797	-1.49318
HSD17B7	0.000318043	1	0.0102797	1.56665
WIPI1	0.000318734	1	0.0102797	1.56735
ZNF519	0.000320941	1	0.0102797	-1.51447
STXBP6	0.000323501	1	0.0102797	-1.61002
LRRC15	0.000324307	1	0.0102797	-1.71807
TJP2	0.000324886	1	0.0102797	-1.18583
FDFT1	0.000326939	1	0.0102919	1.4501
CDK4	0.000330497	1	0.010331	1.11496
EIF2S2	0.000335509	1	0.010331	1.37049
GPR155	0.000336554	1	0.010331	1.4173
OST4	0.000337656	1	0.010331	1.18475
BCAS3	0.000337659	1	0.010331	1.39233
DTX3	0.000338227	1	0.010331	1.18551
GINS2	0.000345459	1	0.0104512	-1.24809
ZDHHC4	0.000346139	1	0.0104512	1.20073
PPP1R3D	0.000347243	1	0.0104512	1.3183
CHST3	0.000350394	1	0.0104687	-1.27266
PLPP5	0.00035122	1	0.0104687	1.88987
PJA1	0.000354068	1	0.0105014	1.33668
EGLN1	0.00035572	1	0.0105014	-1.42912
FAM46A	0.000360339	1	0.0105556	-1.54894
FAM220A	0.000362184	1	0.0105556	1.26274
PGPEP1	0.00036269	1	0.0105556	1.50564
DNAJC1	0.000369336	1	0.0106986	1.21192
GSS	0.000373272	1	0.0107621	1.17065
TDRKH	0.000377532	1	0.0108343	1.73682
SERTAD4	0.000381401	1	0.0108947	-1.86747
FTH1P7	0.000383296	1	0.0108983	1.14679
SERPINB6	0.000388267	1	0.0109676	1.20732
PPM1H	0.000389288	1	0.0109676	1.1961
HSD17B7P2	0.000393415	1	0.0110034	2.40815
STAT2	0.000394124	1	0.0110034	1.43979
MYOF	0.000396743	1	0.0110266	-1.67199
CREBRF	0.000399978	1	0.0110295	1.41344
YPEL2	0.000404789	1	0.0110295	1.49305
INPP5A	0.000405598	1	0.0110295	-1.19664
GSTZ1	0.000407663	1	0.0110295	1.2497
MEMO1P1	0.00040897	1	0.0110295	-1.24342
MYLIP	0.000409279	1	0.0110295	-1.80431
GPAT4	0.000414724	1	0.0110295	-1.12794
TNFRSF10B	0.000415512	1	0.0110295	1.14435
TGM2	0.000415971	1	0.0110295	-1.92687
SLC6A9	0.000416087	1	0.0110295	5.63023
ARHGAP6	0.000416513	1	0.0110295	1.54525
STS	0.000421016	1	0.0110562	-1.47366
CERK	0.000421102	1	0.0110562	-1.26957
NR4A2	0.000424982	1	0.0110985	-1.29894
FAM117B	0.00042631	1	0.0110985	-1.18834
HNRNPF	0.000429883	1	0.011101	-1.1187
RP11-700P18.1	0.000430005	1	0.011101	1.41204
RP11-386I14.3	0.000432499	1	0.0111188	1.34964
RAPH1	0.000437722	1	0.0111423	-1.50216
ATF5	0.000437793	1	0.0111423	2.45293
MAPRE3	0.000439682	1	0.0111423	1.34205
MCM4	0.000440634	1	0.0111423	-1.32619
ENO2	0.000450869	1	0.0113546	-1.25227
ZNF627	0.000455104	1	0.0113693	1.43046
TRIB3	0.000456235	1	0.0113693	3.20753
RP11-61L23.2	0.000459816	1	0.0113693	-1.91359
NTRK2	0.000461072	1	0.0113693	-1.60047
NICN1	0.000461414	1	0.0113693	1.42261
FGGY	0.000462513	1	0.0113693	1.27313
LIMCH1	0.00046633	1	0.0114177	-1.42436
C22orf46	0.000471813	1	0.0114374	1.45626
SCN9A	0.000472476	1	0.0114374	1.7804
TTC17	0.000472695	1	0.0114374	1.26661
BSDC1	0.000478333	1	0.0115045	1.18714
SESN2	0.000479199	1	0.0115045	2.3898
RP11-159G9.5	0.000481298	1	0.0115101	-1.26072
ADAMTS6	0.000495269	1	0.0117742	1.23725
FAM212B	0.000497564	1	0.0117742	1.18653
F2R	0.000498064	1	0.0117742	-1.43425
P2RX7	0.000501523	1	0.0117881	1.37794
ZNF397	0.000504589	1	0.0117881	1.29171
APMAP	0.000505394	1	0.0117881	-1.04447
HYOU1	0.000506869	1	0.0117881	1.31486
SLC50A1	0.000508207	1	0.0117881	1.49141
HEY1	0.000520009	1	0.0119278	1.39104
BUD31	0.000522645	1	0.0119278	1.22389
CD27-AS1	0.000524035	1	0.0119278	1.46818
ZNF419	0.000524234	1	0.0119278	1.38226
AC091729.9	0.000525452	1	0.0119278	1.49073
FAHD2A	0.000525828	1	0.0119278	1.17424
CNPY4	0.000527824	1	0.0119292	1.23884
TICRR	0.000530194	1	0.011939	-1.16675
SYP	0.0005328	1	0.0119541	1.24712
ZNF75A	0.00053746	1	0.0119594	1.38709
NUP85	0.000540231	1	0.0119594	-1.17971
ANKRD24	0.000540362	1	0.0119594	2.31921
TMEM229B	0.000541806	1	0.0119594	1.41451
PHYKPL	0.000542726	1	0.0119594	1.64221
TXNDC15	0.000553309	1	0.0121492	-1.21028
CUBN	0.000557045	1	0.0121798	-1.37178
CTSK	0.000559374	1	0.0121798	-1.72815
MICAL2	0.000560624	1	0.0121798	-1.31292
STC2	0.000570417	1	0.0122967	1.76839
SUPT3H	0.000572523	1	0.0122967	1.2865
DCP1B	0.000573538	1	0.0122967	1.27813
SPRED3	0.000573977	1	0.0122967	1.39067
PPIC	0.000576588	1	0.0123098	1.27732
SRGAP3	0.000579194	1	0.0123229	1.15388
C17orf96	0.000597269	1	0.0126637	-1.25194
HDAC6	0.000604723	1	0.0127779	1.40052
KBTBD3	0.000609339	1	0.0128287	1.41796
RP11-259N19.1	0.000613009	1	0.0128287	1.67168
CLDN1	0.000615347	1	0.0128287	1.44595
TAP1	0.000615445	1	0.0128287	1.50945
PYGL	0.000625028	1	0.0129846	1.20733
BLOC1S3	0.000628511	1	0.0130131	1.49517
KLHDC2	0.000631131	1	0.0130237	1.3761
GFPT2	0.000635001	1	0.0130532	1.12827
KCTD10	0.000637292	1	0.0130532	-1.11524
NRSN2-AS1	0.000644422	1	0.0130532	1.61906
SLC35F6	0.000644919	1	0.0130532	1.25573
L3MBTL1	0.000647355	1	0.0130532	1.80707
UHRF1BP1	0.000648374	1	0.0130532	1.47046
TUBE1	0.000649756	1	0.0130532	1.7697
IDI1	0.000651476	1	0.0130532	1.7105
BNIP3P1	0.000654069	1	0.0130532	-1.61765
NIT1	0.00065793	1	0.0130532	1.4931
FKBP11	0.000662313	1	0.0130532	1.28403
TUBB	0.000664975	1	0.0130532	-1.20129
FAM21A	0.000666247	1	0.0130532	1.16933
SLBP	0.000666484	1	0.0130532	-1.26767
NUP50-AS1	0.0006688	1	0.0130532	1.58495
SKP2	0.000669312	1	0.0130532	-1.38225
CRYZL1	0.000670636	1	0.0130532	1.16576
TNFAIP3	0.000670641	1	0.0130532	-1.22919
TLDC1	0.00067834	1	0.0131615	1.19496
DTL	0.000685283	1	0.0132104	-1.53519
ARPC4	0.000686423	1	0.0132104	-1.20075
RPL12P4	0.000687285	1	0.0132104	1.18751
GCC1	0.000698046	1	0.0132248	1.27956
CNDP2	0.000698265	1	0.0132248	1.23809
LEF1	0.00069837	1	0.0132248	-1.18744
LDHAP4	0.000702766	1	0.0132248	-1.30198
YPEL5	0.000704354	1	0.0132248	1.28229
MME	0.000707563	1	0.0132248	-1.28103
SNHG18	0.000708097	1	0.0132248	1.47224
PPM1N	0.000709076	1	0.0132248	1.63199
AGO2	0.000709239	1	0.0132248	-1.477
MEF2C	0.000709464	1	0.0132248	-1.57101
PRPSAP1	0.000712322	1	0.0132294	1.19288
CAT	0.000718504	1	0.0132294	1.24447
HBEGF	0.000719229	1	0.0132294	-1.66949
BTBD19	0.000719945	1	0.0132294	1.75758
TACC2	0.000720436	1	0.0132294	1.17034
MSTO1	0.00073107	1	0.0133672	1.35329
GID8	0.000735041	1	0.0133672	1.22734
PPIF	0.000742497	1	0.0133672	-1.27882
ZNF846	0.000742801	1	0.0133672	1.51908
RP11-504P24.3	0.000743488	1	0.0133672	1.6145
HTATSF1P2	0.00074446	1	0.0133672	1.22797
DIAPH1	0.000746958	1	0.0133672	-1.4523
APOLD1	0.000751065	1	0.0133672	-1.79148
UBE2L6	0.000752003	1	0.0133672	1.29914
SPAG7	0.000752469	1	0.0133672	1.28918
PLA2G16	0.000753932	1	0.0133672	1.34856
AKAP12	0.000757067	1	0.0133672	-1.57791
CYP51A1	0.000757828	1	0.0133672	1.56937
LAMB1	0.000758271	1	0.0133672	1.3463
RPN1	0.000775348	1	0.0135952	1.18846
CTC-425O23.5	0.000777633	1	0.0135952	1.7943
PDXDC1	0.000778823	1	0.0135952	1.19048
LINC01481	0.000780019	1	0.0135952	1.69295
GFRA1	0.00078616	1	0.0136637	-1.51263
PDXP	0.000790223	1	0.0136957	-1.34722
ARHGEF2	0.000798078	1	0.0137931	1.67901
ORC1	0.000801294	1	0.01381	-1.43583
ZFP62	0.000806039	1	0.0138531	1.20319
MCM10	0.000810591	1	0.0138923	-1.53809
STIM2	0.000814813	1	0.0138923	-1.27565
SERP1	0.000817128	1	0.0138923	1.20359
NPIPB5	0.000817329	1	0.0138923	1.12583
ZNF251	0.000822663	1	0.0139097	1.29092
LARP6	0.000822857	1	0.0139097	1.83106
AIMP2	0.000829939	1	0.013937	1.11859
COG1	0.000830589	1	0.013937	1.15125
DNER	0.000831251	1	0.013937	-1.18326
ZNF334	0.000835614	1	0.0139722	1.45287
KLHL42	0.000838323	1	0.0139757	-1.21922
STAT3	0.000842672	1	0.0139757	1.10849
PAQR8	0.000843192	1	0.0139757	1.35094
PRPF40B	0.000845012	1	0.0139757	1.396
DYM	0.000850564	1	0.0139757	1.13889
SEC61A1	0.000850722	1	0.0139757	1.19004
GBA2	0.000851678	1	0.0139757	1.20921
CBY1	0.000864831	1	0.0140971	1.33957
CTH	0.000866099	1	0.0140971	2.7425
MKNK1	0.000867295	1	0.0140971	1.10451
ADAMTS13	0.000871558	1	0.0140971	1.80156
RPS6KA2	0.00087391	1	0.0140971	1.73324
CD36	0.000874679	1	0.0140971	-1.86379
OSTC	0.000875072	1	0.0140971	1.44545
CETN2	0.0008777	1	0.0141026	1.34366
SFR1	0.000884067	1	0.0141604	1.21055
RHOF	0.000887072	1	0.0141604	1.25017
SNAI3-AS1	0.000892942	1	0.0141604	2.57107
RNF19B	0.000894296	1	0.0141604	1.29231
ADPGK	0.000894564	1	0.0141604	-1.22258
WHSC1	0.000895069	1	0.0141604	-1.10552
XPOT	0.000897403	1	0.0141611	1.41807
ZSWIM7	0.000902933	1	0.0141775	1.43878
DPAGT1	0.000903043	1	0.0141775	1.26782
SELT	0.000905721	1	0.0141835	-1.3023
POLE3	0.000910979	1	0.0142297	-1.24282
SFRP1	0.000916909	1	0.0142522	-1.168
B9D1	0.000917035	1	0.0142522	1.6177
CBFB	0.000931637	1	0.0144427	-1.45404
UBFD1	0.000936838	1	0.0144493	-1.1433
DDR2	0.000942412	1	0.0144493	1.68694
FUT11	0.00094363	1	0.0144493	-1.22284
ACYP1	0.000947677	1	0.0144493	1.13078
C14orf1	0.0009518	1	0.0144493	1.37705
MCM3	0.000953248	1	0.0144493	-1.26428
ELAVL1	0.000953648	1	0.0144493	-1.07377
MT-RNR1	0.000953893	1	0.0144493	1.57399
2008-09-01	0.000954558	1	0.0144493	1.08878
LATS2	0.000955478	1	0.0144493	-1.21294
SYNM	0.000961754	1	0.0145086	-1.32064
TAZ	0.000968322	1	0.0145721	1.43275
FN1	0.000971262	1	0.0145807	-1.69841
USO1	0.000982629	1	0.0145969	1.41482
RFC2	0.000987196	1	0.0145969	-1.12077
RP4-756G23.5	0.00098731	1	0.0145969	5.61926
RCC1	0.000989181	1	0.0145969	-1.22325
FLOT1	0.000990069	1	0.0145969	1.32631
COG6	0.000991535	1	0.0145969	1.30559
ITGA1	0.000991968	1	0.0145969	-1.41132
LMO7	0.000992699	1	0.0145969	-1.51503
SMAD3	0.000993627	1	0.0145969	-1.23595
CENPO	0.00100207	1	0.0146546	-1.18314
MED11	0.00100231	1	0.0146546	1.28694
TCTN2	0.00100855	1	0.0146855	1.12223
OPTN	0.00100928	1	0.0146855	1.36325
CLSPN	0.00101157	1	0.0146855	-1.41665
RNF8	0.0010169	1	0.0147283	-1.18059
NRBP1	0.00104537	1	0.0150501	1.13995
PKI55	0.00104776	1	0.0150501	-1.85364
TCEA1P2	0.00104832	1	0.0150501	1.2578
RRNAD1	0.00105037	1	0.0150501	1.50026
OSBPL2	0.00105207	1	0.0150501	1.15104
MEMO1	0.00105375	1	0.0150501	-1.16665
TTC25	0.00106265	1	0.0151261	1.43092
CSGALNACT1	0.00106398	1	0.0151261	1.49302
RASSF5	0.00106703	1	0.0151314	-1.40862
ARRDC4	0.00106926	1	0.0151314	-1.69198
HEBP1	0.00108546	1	0.0153008	1.22724
CYR61	0.00108801	1	0.0153008	-1.76908
COL12A1	0.00108866	1	0.0153008	-1.56587
TMEM39A	0.00109202	1	0.0153131	1.19327
TPD52L2	0.00109937	1	0.0153213	1.1447
FAM114A1	0.00110002	1	0.0153213	1.45132
USP27X	0.00110005	1	0.0153213	1.30743
RHPN2	0.00110575	1	0.0153421	-1.16425
USP11	0.00110652	1	0.0153421	1.39905
EWSR1	0.0011168	1	0.0154187	-1.13561
RAD51	0.00111981	1	0.0154187	-1.29805
NPC1	0.00112016	1	0.0154187	1.35917
TBCK	0.00112765	1	0.0154187	1.09748
FBXO5	0.0011285	1	0.0154187	-1.40076
EDN1	0.00113438	1	0.0154187	-3.03422
VPS16	0.00113555	1	0.0154187	1.27621
RP11-390E23.6	0.00113598	1	0.0154187	1.29679
TMED3	0.00114175	1	0.0154187	-1.23279
FBXO48	0.00114629	1	0.0154187	1.44536
CDCA5	0.00114641	1	0.0154187	-1.23473
JARID2	0.0011507	1	0.0154187	-1.20931
CCDC191	0.00115417	1	0.0154187	1.78369
RP11-441O15.3	0.00115537	1	0.0154187	1.57869
TBC1D14	0.00115977	1	0.0154187	1.18517
C12orf76	0.00116271	1	0.0154187	1.26051
PAK3	0.00116271	1	0.0154187	1.43157
TRIM39	0.00116966	1	0.0154187	1.2306
FBXW4	0.00117074	1	0.0154187	1.63169
HOXA4	0.00117115	1	0.0154187	-1.12495
DGKH	0.00117184	1	0.0154187	-1.70537
TFB2M	0.00117402	1	0.0154187	-1.15447
CRYBG3	0.00117475	1	0.0154187	-1.47798
SND1	0.00117831	1	0.0154187	1.1815
XPOTP1	0.00118057	1	0.0154187	1.53172
TRIM69	0.00118444	1	0.0154187	1.35092
MAP2K1	0.00118448	1	0.0154187	-1.11906
SH3PXD2A	0.00118452	1	0.0154187	-1.6275
P3H2	0.00118452	1	0.0154187	-1.26393
RNF146	0.00119061	1	0.0154447	1.25229
TUBBP1	0.00119152	1	0.0154447	-1.16867
PABPC1L	0.00119725	1	0.0154865	2.00903
PDE12	0.00120582	1	0.0155646	-1.15326
IGFBP5	0.00121096	1	0.0155984	-1.17274
ZNF547	0.00123276	1	0.015768	1.34597
MYH10	0.00123282	1	0.015768	-1.3093
SERPINE2	0.00123367	1	0.015768	-1.35378
C14orf28	0.00123564	1	0.015768	1.72619
KCTD7	0.00123794	1	0.015768	1.15678
LYRM9	0.00124442	1	0.015768	1.65925
RFTN2	0.0012485	1	0.015768	1.87078
PDRG1	0.00124983	1	0.015768	-1.12862
ING4	0.00125133	1	0.015768	1.18876
ELAC2	0.00125152	1	0.015768	-1.2357
CTD-2319I12.10	0.00125224	1	0.015768	-1.39853
RGS16	0.00126338	1	0.0158619	-1.36835
STAG3L3	0.00126484	1	0.0158619	1.22058
CCNG2	0.00127119	1	0.0159092	1.26588
SLC7A11	0.00130367	1	0.0162826	1.50306
ZKSCAN3	0.00131505	1	0.0163714	1.33765
EIF2B4	0.00131608	1	0.0163714	1.12107
GDPD1	0.00132672	1	0.0164706	1.46864
AGBL5	0.0013372	1	0.0165673	1.14957
PARP12	0.00135284	1	0.0167275	-1.08348
TM7SF2	0.00135588	1	0.0167316	1.66142
GEMIN8	0.00135954	1	0.0167433	1.31
SLC39A7	0.00136567	1	0.0167681	1.14201
COQ5	0.00136725	1	0.0167681	1.35571
MTHFR	0.00136971	1	0.0167681	1.61478
CTD-3092A11.2	0.00137719	1	0.0168263	-1.10213
RRM2	0.00137995	1	0.0168267	-1.34985
MVK	0.00139946	1	0.0170308	1.81575
SEC24D	0.00140735	1	0.0170398	1.29998
SEC61B	0.00140737	1	0.0170398	1.32067
MIR210HG	0.00141301	1	0.0170398	-1.19737
MAF	0.00141392	1	0.0170398	1.35982
SNRPA1	0.00141772	1	0.0170398	-1.09021
CALM2P3	0.00141949	1	0.0170398	-1.30747
SLC1A5	0.00141953	1	0.0170398	1.77733
RPL23AP7	0.00142511	1	0.0170511	-1.54826
C3orf58	0.00142656	1	0.0170511	-1.40202
OTUB2	0.00142904	1	0.0170511	1.23608
NSDHL	0.00143274	1	0.0170511	1.48115
GMNN	0.00143826	1	0.0170511	-1.22319
AC005519.4	0.00143904	1	0.0170511	1.44019
ZNF333	0.00143981	1	0.0170511	1.27603
MAGEH1	0.00144891	1	0.0170518	1.28224
TOMM34	0.00145159	1	0.0170518	-1.18001
ATAD2	0.00145373	1	0.0170518	-1.40492
SEC23B	0.00145656	1	0.0170518	1.24199
ACP6	0.00146007	1	0.0170518	1.25967
FSTL1	0.00146026	1	0.0170518	-1.38824
GPCPD1	0.00146073	1	0.0170518	1.29252
TP53I3	0.00146221	1	0.0170518	1.26732
SMARCD3	0.00146474	1	0.0170518	1.13352
ZNF714	0.00147286	1	0.0171141	-1.39238
SLC25A35	0.00147758	1	0.0171366	1.41528
DDAH1	0.00148075	1	0.0171411	-1.39207
GFPT1	0.00148682	1	0.0171792	1.29136
RP11-707O23.5	0.0014903	1	0.0171872	1.45726
NMB	0.00149746	1	0.0172376	-1.24514
COA3	0.00151702	1	0.0173675	1.30012
EPRS	0.00151818	1	0.0173675	1.42723
LMO4	0.00152094	1	0.0173675	1.38486
CDC42EP3	0.0015241	1	0.0173675	1.31825
AP1S2	0.00152683	1	0.0173675	-1.47143
BET1L	0.00152707	1	0.0173675	1.22366
PDE4B	0.00153866	1	0.0173675	1.52767
DLGAP1-AS2	0.0015393	1	0.0173675	1.67925
RING1	0.00154339	1	0.0173675	1.25879
KRCC1	0.00154419	1	0.0173675	1.55694
XPNPEP3	0.00154504	1	0.0173675	1.12417
TNFAIP6	0.00154574	1	0.0173675	-1.20461
NUDT16	0.00154658	1	0.0173675	1.23297
PSRC1	0.00154816	1	0.0173675	1.12571
RP11-359B12.2	0.00155579	1	0.0174194	1.49899
GPT2	0.00155843	1	0.0174194	1.88452
IKBIP	0.00156142	1	0.0174212	-1.1884
ICMT	0.00156683	1	0.017433	-1.14685
PRUNE	0.00156937	1	0.017433	1.24062
KLHDC1	0.00157095	1	0.017433	2.07987
ZNF785	0.00157646	1	0.0174627	1.57247
FAM49A	0.00158258	1	0.0174988	1.28424
APBB2	0.00158539	1	0.0174988	1.31051
OCLN	0.00159129	1	0.0175032	1.14143
MILR1	0.00159146	1	0.0175032	1.23272
NIPSNAP1	0.00159529	1	0.0175085	1.47577
IFT43	0.0015989	1	0.0175085	1.36163
TMEM178B	0.00160045	1	0.0175085	-1.56891
TMEM47	0.00160715	1	0.0175507	-1.4541
MPRIP	0.0016138	1	0.0175921	-1.32047
RNF25	0.0016255	1	0.017684	1.15193
KRBA2	0.00162796	1	0.017684	1.7755
DMD	0.00164238	1	0.0177195	-1.27714
DNAJC3	0.00164418	1	0.0177195	-1.45704
USP40	0.00164423	1	0.0177195	1.16763
CYP51A1P1	0.00164516	1	0.0177195	1.54037
PPP1R15A	0.00164714	1	0.0177195	1.31705
CCNE2	0.00165271	1	0.0177195	-1.76696
CCDC115	0.00165313	1	0.0177195	1.28016
CDK2AP1	0.00165527	1	0.0177195	-1.09462
AMZ2	0.00165708	1	0.0177195	1.23486
MPZ	0.00166347	1	0.0177497	1.50347
RP11-468O2.1	0.00167087	1	0.0177497	1.25683
ABHD6	0.00167172	1	0.0177497	1.19219
USP30	0.00167539	1	0.0177497	1.37665
FHL1	0.00167608	1	0.0177497	-1.08576
ZNF740	0.00167918	1	0.0177497	1.16507
ANAPC16	0.00168073	1	0.0177497	1.28212
ZNF823	0.00168291	1	0.0177497	-1.44307
KLF11	0.00169048	1	0.0177991	1.30146
DFNA5	0.00169516	1	0.0178063	1.25656
WDR25	0.0016989	1	0.0178063	1.67778
TAGLN2	0.00170058	1	0.0178063	-1.13455
FLT1	0.00170271	1	0.0178063	-1.56123
SFMBT2	0.001708	1	0.017831	-1.46251
GNG11	0.0017142	1	0.017831	-1.25234
ARMCX6	0.00171713	1	0.017831	1.34988
TSC22D3	0.00171849	1	0.017831	1.63812
CCDC88C	0.00171952	1	0.017831	-1.24257
BCL7A	0.00173431	1	0.0179283	-1.25068
ODF2L	0.00173471	1	0.0179283	1.11479
TMCC1-AS1	0.00174097	1	0.0179337	1.35851
DALRD3	0.0017421	1	0.0179337	1.46477
CASP9	0.00174419	1	0.0179337	1.32288
TATDN2	0.00174772	1	0.0179337	-1.23216
SLC7A6	0.00174977	1	0.0179337	-1.39284
ANO4	0.00175576	1	0.0179652	-1.52504
CFDP1	0.0017599	1	0.0179777	1.26563
ZNF133	0.00176998	1	0.0180508	1.26257
SOCS2-AS1	0.00179282	1	0.0181938	-1.19063
EDA2R	0.0017934	1	0.0181938	1.31741
ULBP1	0.00179895	1	0.0181938	2.98711
GMPPA	0.00179928	1	0.0181938	1.53729
DDIAS	0.00180034	1	0.0181938	-1.39879
DNAH1	0.00180168	1	0.0181938	-1.44056
GABARAPL1	0.00181786	1	0.0182638	1.34023
TRIB2	0.00181847	1	0.0182638	1.17496
DOCK5	0.00181865	1	0.0182638	-1.44883
SNX17	0.00182046	1	0.0182638	1.19869
OS9	0.00182606	1	0.018264	1.12987
EFEMP1	0.0018286	1	0.018264	-1.31601
RNF41	0.00182936	1	0.018264	1.32488
CTSC	0.00183268	1	0.0182676	-1.10529
RP11-307P22.1	0.00184103	1	0.0183013	-1.38706
CES2	0.001842	1	0.0183013	1.3498
BLMH	0.00184642	1	0.0183139	-1.10796
DGKI	0.0018492	1	0.0183139	-1.93505
ERN1	0.00185467	1	0.0183387	1.18115
AC137934.1	0.00186842	1	0.0184234	1.7891
RCC2	0.00186922	1	0.0184234	-1.14037
SLC35B1	0.00187548	1	0.0184557	1.25695
RNF5	0.00188319	1	0.0185	1.16706
PDK1	0.00188598	1	0.0185	-1.48632
EFNB3	0.00189208	1	0.0185303	1.4862
FKBP5	0.00189815	1	0.0185603	-1.56893
DYRK2	0.00190227	1	0.0185712	-1.30464
TMEM41B	0.00191063	1	0.0186076	1.33803
SDC4	0.00191203	1	0.0186076	-1.33245
DMAP1	0.00192764	1	0.0187056	1.34446
CDK2	0.00192816	1	0.0187056	-1.22959
HMOX1	0.00193583	1	0.018731	1.80995
CSRP1	0.00193686	1	0.018731	-1.09701
RP11-443P15.2	0.00194564	1	0.0187865	1.60134
TMED10	0.00195501	1	0.0188198	1.25908
E2F7	0.00195518	1	0.0188198	-1.40457
HSPE1	0.00196264	1	0.0188621	1.13017
CAMK2N1	0.00197093	1	0.0188906	-1.30389
HK2	0.00197172	1	0.0188906	-1.30841
SRSF1	0.00197697	1	0.0189115	-1.13142
SV2A	0.00198182	1	0.0189151	1.22945
PEG10	0.00198348	1	0.0189151	-1.39425
HMCES	0.0019915	1	0.0189623	-1.13397
ZNF90	0.00200043	1	0.0190179	-1.43913
SEC11C	0.00200982	1	0.0190489	1.29717
ZBTB22	0.00200986	1	0.0190489	1.84758
ETV5	0.00201511	1	0.0190643	1.24498
IQCD	0.0020203	1	0.0190643	1.9584
MTHFD2P7	0.0020208	1	0.0190643	2.12989
A2M	0.00202385	1	0.0190643	-1.29451
HERC5	0.0020351	1	0.0191224	1.29277
YWHAG	0.00203621	1	0.0191224	-1.10088
EZH1	0.00204014	1	0.0191302	1.24284
P3H1	0.00204656	1	0.0191613	1.14383
ARHGEF28	0.00205102	1	0.0191732	-1.16157
DDX46	0.00205405	1	0.0191732	-1.42454
ZCCHC14	0.002068	1	0.0192474	-1.2415
PEX26	0.00206823	1	0.0192474	-1.11271
COL4A1	0.00207537	1	0.0192603	-1.25009
LINC00339	0.00207586	1	0.0192603	1.26907
KDM4A	0.0020864	1	0.019329	1.25716
NANS	0.00209198	1	0.0193486	1.21073
TBL1X	0.00209608	1	0.0193486	1.1653
NRSN2	0.00209793	1	0.0193486	1.25373
FOXC1	0.00210583	1	0.0193799	-1.33185
LRRC8D	0.0021076	1	0.0193799	1.33375
SMARCAL1	0.00211363	1	0.0194064	1.20102
TBC1D2B	0.00212206	1	0.0194275	-1.19227
ST13P6	0.00212222	1	0.0194275	1.11037
CBS	0.00212866	1	0.0194575	2.63371
ZC3HAV1L	0.00213674	1	0.0195025	-1.32807
ELK3	0.00214565	1	0.0195214	-1.14353
PHGDH	0.00214669	1	0.0195214	1.53682
MFSD8	0.00214831	1	0.0195214	1.28294
TRIM4	0.00215147	1	0.0195215	1.18142
VOPP1	0.00216527	1	0.0195993	-1.169
RALA	0.00216715	1	0.0195993	1.27409
CPEB1	0.00216959	1	0.0195993	1.2539
RP11-347C12.1	0.00217756	1	0.0196426	1.32041
ZNF697	0.00218407	1	0.0196726	-1.18382
IRF1	0.00219394	1	0.0197327	-1.22406
PHACTR1	0.00220119	1	0.0197522	-1.29103
GPRC5A	0.00220254	1	0.0197522	-1.27893
RAC1P2	0.00220612	1	0.0197522	-1.09505
TSPYL1	0.00220891	1	0.0197522	1.20609
ATP8A1	0.0022158	1	0.0197851	1.1671
TMEM50B	0.00223197	1	0.0199006	1.37739
SIRT5	0.00224419	1	0.0199807	1.51247
C6orf203	0.00227245	1	0.0201211	1.19704
FAM219A	0.0022734	1	0.0201211	1.11484
PSMC3IP	0.00227719	1	0.0201211	-1.16449
CASP2	0.00227913	1	0.0201211	-1.25506
ERCC6-PGBD3	0.00228687	1	0.0201211	-1.33693
MED28	0.00228723	1	0.0201211	-1.06948
KHNYN	0.00228911	1	0.0201211	1.22056
KCTD21	0.00228921	1	0.0201211	1.22459
APOL6	0.00229146	1	0.0201211	1.38373
AOC2	0.00229256	1	0.0201211	-1.39689
ZNF93	0.00229789	1	0.0201325	-1.29788
LIN9	0.00230039	1	0.0201325	-1.30361
ENDOD1	0.00230744	1	0.0201593	-1.36588
BARD1	0.00231732	1	0.0201593	-1.25839
ERO1B	0.00231889	1	0.0201593	1.41099
PNP	0.00232109	1	0.0201593	-1.19204
AK4	0.00232898	1	0.0201593	-1.53227
TMEM97	0.00233501	1	0.0201593	1.36293
CAMLG	0.00233784	1	0.0201593	1.2572
GSTK1	0.00233799	1	0.0201593	1.16642
ZBED3	0.00233837	1	0.0201593	1.27215
RPL26P30	0.00233895	1	0.0201593	-1.12786
ABHD2	0.0023394	1	0.0201593	-1.25632
LINC01278	0.00234396	1	0.0201705	1.31171
ELOVL6	0.00235163	1	0.0201736	1.3431
BAMBI	0.0023565	1	0.0201736	-1.12711
GOT1	0.00235897	1	0.0201736	1.39115
SPTBN4	0.00235898	1	0.0201736	2.52839
CLU	0.00236068	1	0.0201736	1.23737
AMN1	0.0023723	1	0.0202386	1.26715
CBX7	0.00237483	1	0.0202386	1.33531
HGF	0.00238117	1	0.0202645	-2.41153
KBTBD6	0.00238736	1	0.0202872	-1.18412
SPARC	0.00239041	1	0.0202872	-1.24837
CALD1	0.00239634	1	0.0203097	-1.17731
ETNK1	0.00241559	1	0.0204447	-1.46743
EFCAB7	0.00242628	1	0.0204944	1.20779
MYBL1	0.00242811	1	0.0204944	-1.29296
SMIM3	0.00243315	1	0.020509	-1.12714
RAD51-AS1	0.00243961	1	0.0205353	1.64305
FIGN	0.00244426	1	0.0205464	-1.34175
GALNT18	0.00245276	1	0.0205622	-1.78168
FAM175A	0.0024528	1	0.0205622	1.31861
NCAPD3	0.00246074	1	0.0205768	-1.21618
EXT1	0.00246439	1	0.0205768	-1.20077
GNE	0.00246454	1	0.0205768	1.45861
RPL32P3	0.00247462	1	0.0205832	1.15029
CALCOCO1	0.00247591	1	0.0205832	1.31614
LDHA	0.00247835	1	0.0205832	-1.32189
RAB6B	0.00247866	1	0.0205832	-1.04777
C7orf49	0.00248383	1	0.0205984	1.11503
C12orf66	0.00249012	1	0.0206018	1.36704
MERTK	0.00249091	1	0.0206018	1.63091
GOLGA2	0.0025049	1	0.0206426	1.44589
EIF3B	0.00250514	1	0.0206426	-1.10225
TMEM51	0.00250598	1	0.0206426	1.30688
KLF5	0.00250923	1	0.0206426	-1.45609
EOGT	0.00251453	1	0.0206494	-1.27279
LSS	0.00252073	1	0.0206494	1.58357
FAM46C	0.00252098	1	0.0206494	-1.41731
ZWINT	0.00252345	1	0.0206494	-1.21197
LURAP1L	0.00252733	1	0.0206538	2.41517
FANCB	0.00253253	1	0.0206689	-1.52715
FRYL	0.00253966	1	0.0206998	-1.67706
GRIN2A	0.00254808	1	0.0207409	-1.54544
MAP1LC3B	0.00255597	1	0.0207778	1.23175
LOH12CR2	0.00256654	1	0.0208362	1.37015
PANK1	0.00257288	1	0.0208603	1.28693
CDCA7	0.00259006	1	0.0209426	-1.25562
GINS3	0.00260442	1	0.0209426	-1.26066
GSTA4	0.00260684	1	0.0209426	1.23379
SRSF7	0.00261058	1	0.0209426	-1.32994
ATP5B	0.00261268	1	0.0209426	-1.11234
SERPINB8	0.00261376	1	0.0209426	-1.25576
AC145124.2	0.00261924	1	0.0209426	1.29122
POFUT1	0.00262036	1	0.0209426	-1.17973
MRPS30	0.00262461	1	0.0209426	-1.12833
FBXL19-AS1	0.00262478	1	0.0209426	1.62365
DYNLL1	0.00262571	1	0.0209426	-1.11251
POLR3GL	0.00262626	1	0.0209426	1.29219
TES	0.00262716	1	0.0209426	1.28047
MIR4435-2HG	0.00264021	1	0.0210195	-1.21883
AC025171.1	0.00265378	1	0.0210889	1.99018
THRB	0.00265852	1	0.0210889	1.32668
HILPDA	0.00265959	1	0.0210889	-1.25462
IDH1	0.00266672	1	0.0210889	1.37639
SOWAHC	0.00266726	1	0.0210889	1.16748
DEPTOR	0.00266943	1	0.0210889	2.22767
ZFAND2A	0.00268112	1	0.0211475	1.13097
EMC2	0.00268617	1	0.0211475	1.25538
MYOZ2	0.00268714	1	0.0211475	-1.43354
EGR1	0.00269841	1	0.0212092	1.34608
CCDC163P	0.00271214	1	0.02129	1.58336
VGLL4	0.00272682	1	0.0213559	-1.29983
LINC01128	0.00272944	1	0.0213559	-1.4205
PHLDB2	0.00273093	1	0.0213559	-1.39095
RP11-39C10.1	0.00273968	1	0.0213972	1.67846
ROBO3	0.00274939	1	0.0214005	1.65995
STAG3L4	0.00274997	1	0.0214005	1.18478
ANO10	0.0027505	1	0.0214005	1.15953
SCAF4	0.00276609	1	0.0214947	-1.13479
ARID1A	0.00277391	1	0.0215284	-1.40354
CATSPER2P1	0.00278927	1	0.0216203	1.87759
SURF4	0.00279552	1	0.021634	1.23993
ACSS3	0.00280071	1	0.021634	9.41071
HDDC3	0.00280182	1	0.021634	1.38579
ALKBH1	0.00280764	1	0.021634	-1.10035
YWHAH	0.00280857	1	0.021634	-1.27588
TPM1	0.00281698	1	0.0216717	-1.21971
TRAIP	0.00282053	1	0.0216721	-1.11596
MSH2	0.00282784	1	0.0217012	-1.27826
MRPL44	0.00283175	1	0.0217042	-1.09073
STT3A	0.0028543	1	0.0218175	1.2883
MBP	0.00285743	1	0.0218175	1.30659
DERL1	0.00286359	1	0.0218175	1.12165
VEGFA	0.00286375	1	0.0218175	1.20311
CCPG1	0.00286421	1	0.0218175	1.2613
MPP4	0.00288372	1	0.0219188	-1.74258
TMEM258	0.00288462	1	0.0219188	1.18763
SOCS2	0.00289325	1	0.0219574	-1.35393
AATF	0.00290072	1	0.0219871	-1.08274
GS1-358P8.4	0.00291501	1	0.0220307	-1.38204
RP4-775C13.1	0.00291554	1	0.0220307	-1.28759
HJURP	0.00291719	1	0.0220307	-1.15802
STX5	0.00295397	1	0.0222811	1.38992
CAMK2G	0.00296113	1	0.0223079	1.13414
RNF7	0.00298074	1	0.02242	1.06326
RNF170	0.0029913	1	0.02242	1.34643
FBXO4	0.00299912	1	0.02242	1.5193
RELL1	0.00300066	1	0.02242	1.26636
MKS1	0.0030034	1	0.02242	1.22771
MTHFD1L	0.00300793	1	0.02242	1.21039
LAMA1	0.00300816	1	0.02242	-1.40182
IFFO2	0.00300947	1	0.02242	-1.18398
ZNF788	0.00301012	1	0.02242	-1.40139
2006-09-01	0.00301412	1	0.02242	1.22067
MAST4	0.003018	1	0.02242	-1.44269
WDR59	0.00302214	1	0.02242	1.27307
MMS22L	0.00302324	1	0.02242	-1.35469
SC5D	0.00303045	1	0.0224464	1.41702
CEP104	0.00303418	1	0.0224471	1.19802
SIK3	0.00304242	1	0.0224811	-1.21196
NRDC	0.00306892	1	0.0226128	1.26441
IGF2BP2	0.00307334	1	0.0226128	1.10557
ZNF830	0.00307791	1	0.0226128	1.13299
ST13P19	0.00308037	1	0.0226128	1.13776
ITPRIP	0.00308359	1	0.0226128	-1.42124
LIMD1	0.00308505	1	0.0226128	-1.18417
SAMD5	0.0030859	1	0.0226128	-1.40696
MT-RNR2	0.00309546	1	0.0226523	1.55519
APLF	0.00309863	1	0.0226523	1.53749
ABHD4	0.00311362	1	0.022735	1.27871
PMAIP1	0.00312572	1	0.0227838	1.37927
PODXL	0.0031277	1	0.0227838	-1.28171
RBM4	0.00313346	1	0.0227989	-1.08033
CADPS2	0.00314279	1	0.0228398	1.38703
TARS	0.00314726	1	0.0228416	1.34843
ZBTB10	0.00315174	1	0.0228416	-1.22488
BTN3A1	0.00315458	1	0.0228416	1.36479
SORT1	0.00316482	1	0.0228416	-1.28459
HPS4	0.0031711	1	0.0228416	1.14562
TMEM141	0.00317392	1	0.0228416	1.46007
CDC45	0.00318144	1	0.0228416	-1.20798
PXK	0.00318428	1	0.0228416	1.25289
ST6GALNAC3	0.0031847	1	0.0228416	1.41692
ST3GAL3	0.00318574	1	0.0228416	1.35831
SCD	0.00318826	1	0.0228416	1.25697
HINT2	0.00318938	1	0.0228416	1.25131
CTC1	0.00319189	1	0.0228416	1.30641
PCDH10	0.00319672	1	0.0228416	-1.53067
MTCH1	0.00319857	1	0.0228416	1.04077
RPIA	0.00320674	1	0.0228494	-1.16352
SLC2A1	0.00320707	1	0.0228494	-1.42134
C12orf60	0.00322274	1	0.0229112	1.31502
ENO3	0.00322317	1	0.0229112	1.35625
KIAA1217	0.00322723	1	0.0229137	-1.31395
WDR19	0.00323295	1	0.0229279	1.35198
NEAT1	0.00323826	1	0.0229392	1.89825
SULF2	0.00324568	1	0.0229654	1.1745
RNF181	0.00325382	1	0.0229841	1.26909
ZGRF1	0.00325628	1	0.0229841	-1.16246
KIF26B	0.0032595	1	0.0229841	-1.58189
TMEM106A	0.00327073	1	0.023037	1.5738
OXTR	0.0032821	1	0.0230907	-1.31971
POLL	0.00328924	1	0.0230922	1.3867
HINT3	0.00329023	1	0.0230922	1.30511
TRIM14	0.00329354	1	0.0230922	1.04065
SLC17A5	0.00329887	1	0.0231033	1.23511
FCRLA	0.00330565	1	0.0231245	-1.17653
STK16	0.00331039	1	0.023127	1.18243
MAGED2	0.00331428	1	0.023127	1.38788
ATP2B4	0.00333442	1	0.023127	-1.47199
CXorf40B	0.00334352	1	0.023127	1.16319
PHYH	0.00334398	1	0.023127	1.23485
CHMP2A	0.00334477	1	0.023127	1.13942
DISC1	0.00334494	1	0.023127	1.26102
STYXL1	0.0033472	1	0.023127	1.26829
ELL2	0.00334721	1	0.023127	-1.30198
TXLNA	0.00335411	1	0.023127	1.12982
SAMM50	0.00335554	1	0.023127	1.07272
SLC23A2	0.00335653	1	0.023127	-1.1945
PREB	0.00335829	1	0.023127	1.33904
HEMK1	0.00335848	1	0.023127	1.37483
SSH1	0.00336537	1	0.0231305	-1.2154
TRIB1	0.00336951	1	0.0231305	1.1638
KCTD9	0.00337023	1	0.0231305	-1.19125
ZFP28	0.00338173	1	0.0231401	1.32057
TRAF3IP2	0.00338372	1	0.0231401	1.19858
C11orf71	0.00338613	1	0.0231401	1.52472
CCDC80	0.00338695	1	0.0231401	-1.27469
RP11-390P24.1	0.00339039	1	0.0231401	1.35234
HAX1	0.00339743	1	0.0231626	1.30264
SNRK	0.00340232	1	0.0231664	-1.2429
KDM3A	0.0034055	1	0.0231664	-1.30724
B4GALT5	0.00341307	1	0.0231923	1.254
TRA2A	0.00343901	1	0.023327	-1.3389
EXO1	0.00344921	1	0.023327	-1.35585
ZNF815P	0.00345026	1	0.023327	1.53886
DHRS1	0.00345285	1	0.023327	1.30502
AMACR	0.00345329	1	0.023327	1.21252
DNMBP	0.00345783	1	0.023327	-1.2527
AK4P1	0.00345979	1	0.023327	-1.30817
AKR1C2	0.00346313	1	0.023327	1.45691
ITGA2	0.0034682	1	0.0233357	-1.30744
URB2	0.00347536	1	0.0233373	-1.19309
SOCS5	0.00348572	1	0.0233373	-1.30527
ZNF783	0.00348611	1	0.0233373	1.29178
WBP1	0.00348899	1	0.0233373	1.37806
SEC14L2	0.00349087	1	0.0233373	-1.24887
RAD51B	0.00349114	1	0.0233373	1.38824
COPS6	0.00349504	1	0.0233381	1.13458
CDC6	0.00350208	1	0.0233454	-1.27961
ZSCAN21	0.0035037	1	0.0233454	1.19653
ZNF76	0.00351007	1	0.0233602	1.4376
UBXN2B	0.00351581	1	0.0233602	1.1524
MCMBP	0.00352087	1	0.0233602	-1.32951
METTL1	0.00352785	1	0.0233602	1.12043
FAM13B	0.00352939	1	0.0233602	-1.28367
MEA1	0.00353191	1	0.0233602	1.13056
RPS6KC1	0.00353242	1	0.0233602	1.22258
SYT1	0.00354447	1	0.0233879	1.76069
HSPA13	0.00355342	1	0.0233879	1.48065
FAM27E3	0.0035597	1	0.0233879	1.83342
RP11-248J18.2	0.00355976	1	0.0233879	-1.43475
BMP4	0.00356572	1	0.0233879	1.29284
DCAF10	0.00357035	1	0.0233879	1.30972
ZNF649	0.00357312	1	0.0233879	-1.17643
PEX5	0.00357331	1	0.0233879	1.10942
FANCF	0.00357514	1	0.0233879	1.19604
RP1-232L22__B.1	0.00357648	1	0.0233879	1.20497
UCK2	0.00358257	1	0.0233879	-1.10208
CHSY3	0.00358492	1	0.0233879	-1.39531
GANC	0.00358589	1	0.0233879	1.17886
HEIH	0.00360079	1	0.0234258	1.27
CD22	0.00360196	1	0.0234258	1.36156
SKIL	0.00360309	1	0.0234258	-1.39792
LINC00641	0.00360704	1	0.0234268	-1.48201
RP11-166D19.1	0.00361322	1	0.0234423	1.33711
TTC39B	0.00364895	1	0.0236492	1.55457
C1orf174	0.00365324	1	0.0236501	1.05425
BGN	0.00365955	1	0.0236501	1.7
SRD5A1	0.0036606	1	0.0236501	-1.36776
LINC01293	0.0036667	1	0.0236648	-1.54583
MPI	0.00367565	1	0.0236978	1.27745
POLQ	0.00368237	1	0.023716	-1.44066
SIRT3	0.00368617	1	0.023716	1.25968
KDELR2	0.00369034	1	0.0237178	1.19459
RNF130	0.00369413	1	0.0237178	1.10217
PHF10	0.00370481	1	0.0237514	-1.24817
BTG1	0.00370707	1	0.0237514	1.16126
RNF19A	0.00372243	1	0.0238251	1.23966
PSMD4	0.00374418	1	0.0238994	1.09237
EIF2S2P4	0.00375518	1	0.0238994	1.28007
MKI67	0.00375651	1	0.0238994	-1.58151
SUGP2	0.00376237	1	0.0238994	-1.09573
RUNX1	0.00376334	1	0.0238994	-1.10396
GNAL	0.00376385	1	0.0238994	-1.11702
RABL2B	0.00377071	1	0.0238994	1.30311
LINC00662	0.00377244	1	0.0238994	1.21204
TRIM5	0.0037752	1	0.0238994	1.2834
CHKB	0.00377561	1	0.0238994	1.4322
VAT1	0.00377856	1	0.0238994	1.26482
CUL7	0.00378099	1	0.0238994	1.41335
ARSK	0.00378774	1	0.0238994	-1.22071
CAP2	0.00378827	1	0.0238994	1.1492
PGM3	0.00380764	1	0.0239887	1.29084
LUZP1	0.0038102	1	0.0239887	-1.35732
NMI	0.00383806	1	0.0240887	1.15736
PA2G4	0.00384002	1	0.0240887	-1.17008
CIB2	0.00384012	1	0.0240887	1.25991
RAB31	0.00384171	1	0.0240887	-1.47417
MMP25-AS1	0.00385954	1	0.0241664	1.79129
ADAMTS9	0.00387346	1	0.0241664	-1.18053
ELOVL1	0.00387355	1	0.0241664	-1.1
AKAP1	0.00387532	1	0.0241664	-1.13042
TP53INP1	0.00387665	1	0.0241664	1.4152
CEP70	0.00387936	1	0.0241664	1.16353
PPP1R15B	0.00388208	1	0.0241664	1.13876
PEX1	0.00388542	1	0.0241664	1.34523
RP5-965G21.3	0.00389615	1	0.024172	-1.41491
NUP58	0.00389666	1	0.024172	-1.26931
RP11-582J16.5	0.00389808	1	0.024172	-1.22715
MORN4	0.00390965	1	0.0242194	1.40517
TM9SF2	0.00392149	1	0.0242684	1.19971
GBE1	0.00393184	1	0.0242999	-1.31344
SLC25A27	0.00393445	1	0.0242999	1.52013
IARS	0.00394588	1	0.0243461	1.36459
FNTB	0.00395183	1	0.0243584	-1.21849
CACYBP	0.0039596	1	0.024382	1.1541
DHCR24	0.00398304	1	0.0245019	1.17011
MYLK	0.00398928	1	0.0245156	-1.25904
RFWD3	0.00400438	1	0.0245156	-1.28137
TSG101	0.00400657	1	0.0245156	1.16348
GOLGA5	0.00400875	1	0.0245156	1.32598
BTD	0.00401014	1	0.0245156	-1.45891
DUSP5	0.00401716	1	0.0245156	-1.15581
EMC4	0.00402364	1	0.0245156	1.1212
RP11-283I3.6	0.00402469	1	0.0245156	-1.46688
RBM12	0.00402551	1	0.0245156	-1.25222
MCM9	0.00402607	1	0.0245156	-1.14163
PDCD6	0.00403001	1	0.0245156	-1.15246
GPRC5B	0.00403296	1	0.0245156	1.10255
SLC16A6	0.0040494	1	0.024589	1.20192
SLC29A2	0.004053	1	0.024589	1.83727
SCNN1D	0.0040645	1	0.0246119	1.93126
TAPBPL	0.00407337	1	0.0246119	1.32528
STAG3L2	0.00407365	1	0.0246119	1.30734
DDB2	0.00407739	1	0.0246119	1.18558
FAM86DP	0.00407949	1	0.0246119	1.2324
LAS1L	0.0040807	1	0.0246119	-1.08574
KLF9	0.00408647	1	0.0246226	-1.17082
HBP1	0.00409337	1	0.0246401	1.33321
CNIH3	0.00410769	1	0.0247022	1.29296
PPM1G	0.0041139	1	0.0247154	-1.12841
COQ10A	0.00412568	1	0.0247253	1.16341
ZNF181	0.00413289	1	0.0247253	1.2832
FBXO32	0.00413468	1	0.0247253	-1.19438
YTHDF1	0.00413835	1	0.0247253	-1.06809
GXYLT1	0.00413953	1	0.0247253	-1.36725
KLHL18	0.0041404	1	0.0247253	-1.15054
LPCAT3	0.00414359	1	0.0247253	1.18122
SLC25A38	0.00415295	1	0.0247572	1.13315
KIFAP3	0.00415912	1	0.02477	-1.17057
PXMP4	0.00416761	1	0.0247967	1.35925
ZNF70	0.00418503	1	0.0248373	1.25751
SEPW1	0.00418857	1	0.0248373	1.17743
TIMM10B	0.00419311	1	0.0248373	1.13741
SPRYD3	0.00420109	1	0.0248373	-1.31397
NGFRAP1	0.00420138	1	0.0248373	1.13956
BTG2	0.0042101	1	0.0248373	1.15813
SLC25A20	0.00421348	1	0.0248373	1.22211
NDE1	0.00421866	1	0.0248373	1.15426
TMEM231	0.00422016	1	0.0248373	1.23427
ZNF789	0.00422356	1	0.0248373	1.2101
LMAN1	0.00422716	1	0.0248373	-1.26165
RRP1B	0.00423731	1	0.0248373	-1.16247
PPFIBP2	0.00424802	1	0.0248373	1.26899
BLM	0.00425696	1	0.0248373	-1.34335
PRKDC	0.00426314	1	0.0248373	-1.68126
ZNF862	0.00426368	1	0.0248373	1.53946
PAM	0.00427287	1	0.0248373	-1.26031
LRRC58	0.00427389	1	0.0248373	-1.35399
ZMYM6NB	0.00428188	1	0.0248373	1.67351
DDI2	0.00428284	1	0.0248373	-1.38359
TMEM136	0.00428314	1	0.0248373	1.33043
MAP3K7CL	0.00428503	1	0.0248373	-1.8974
RFC3	0.00428552	1	0.0248373	-1.42192
AP1G2	0.00429156	1	0.0248373	1.45709
COX16	0.00429191	1	0.0248373	-1.18828
TOR3A	0.0042943	1	0.0248373	1.11916
FKBP15	0.00429441	1	0.0248373	-1.14064
EML2	0.00429538	1	0.0248373	1.43849
EMSY	0.00429585	1	0.0248373	-1.21887
HSP90B1	0.00429721	1	0.0248373	1.22071
RIMS3	0.00429923	1	0.0248373	1.75358
GRB2	0.0043106	1	0.0248797	-1.10175
CTSB	0.00431775	1	0.0248977	1.05166
INVS	0.00432309	1	0.0249052	1.17747
PGK1	0.00433208	1	0.0249337	-1.2059
ATAT1	0.00434048	1	0.0249588	1.26969
RAB17	0.00435076	1	0.0249946	-1.4565
MTMR9	0.00435638	1	0.0250036	-1.18646
KRT8	0.00436501	1	0.0250299	1.23619
CFAP69	0.00437614	1	0.0250589	1.49566
LPIN3	0.00437819	1	0.0250589	1.43613
HDAC9	0.00438449	1	0.0250716	-1.37745
NARS	0.00439055	1	0.0250831	1.28086
ORC6	0.00442109	1	0.0252057	-1.1875
DNAJC9	0.00442379	1	0.0252057	-1.17154
ACOX1	0.00442428	1	0.0252057	1.21822
MAP6D1	0.00443138	1	0.0252229	-1.19161
FDXACB1	0.00444229	1	0.0252617	1.27109
RNF157	0.00445119	1	0.025289	1.18552
ARL2BP	0.00445934	1	0.0253051	1.22494
ECHDC3	0.00446223	1	0.0253051	1.56187
ATAD5	0.00447603	1	0.0253439	-1.44685
FAM45A	0.00447854	1	0.0253439	1.26537
TIPIN	0.0044814	1	0.0253439	-1.32828
SPCS2P4	0.00449134	1	0.0253756	1.21541
ZNF814	0.00449887	1	0.0253756	-1.41451
F3	0.00449987	1	0.0253756	-1.09623
DCAKD	0.00450427	1	0.0253756	1.30917
CAPRIN2	0.00451062	1	0.0253756	1.2582
SZRD1	0.00451168	1	0.0253756	-1.27297
GDNF-AS1	0.00452613	1	0.0254337	1.35018
ECM2	0.00453942	1	0.0254852	7.90712
STK32A	0.00454568	1	0.0254853	1.62157
RP11-53O19.3	0.0045477	1	0.0254853	-1.40793
RP5-854E16.2	0.00456141	1	0.0255024	1.17224
C11orf73	0.00456207	1	0.0255024	1.14232
ADAMTS1	0.00457233	1	0.0255024	-1.15144
FANCM	0.00457328	1	0.0255024	-1.2619
COPRS	0.00458158	1	0.0255024	-1.1847
PHIP	0.00458369	1	0.0255024	-1.33718
HIVEP2	0.00458693	1	0.0255024	-1.54342
TP53TG1	0.00458774	1	0.0255024	1.29644
PTGER3	0.00458796	1	0.0255024	-1.99599
SERGEF	0.00462943	1	0.0257098	1.12656
MTMR11	0.00464461	1	0.0257709	1.40456
CCND1	0.00466207	1	0.0258063	-1.33004
SLC22A15	0.00466329	1	0.0258063	1.51973
TPT1	0.00466353	1	0.0258063	1.17719
ADGRD1	0.00467789	1	0.0258625	1.76683
CCNDBP1	0.0046865	1	0.0258859	1.15508
NAALADL2	0.0046905	1	0.0258859	-1.26287
GBP1	0.00471708	1	0.0260093	1.19846
WDR76	0.0047311	1	0.0260633	-1.29691
GTPBP8	0.00473774	1	0.0260766	-1.10105
PPP1R3E	0.00474632	1	0.0260977	1.14371
RIF1	0.00475004	1	0.0260977	-1.4255
SARAF	0.0047592	1	0.0261248	1.18031
FAM83D	0.00476519	1	0.0261344	-1.14201
EFCAB11	0.00477175	1	0.0261471	-1.14057
ACLY	0.00478432	1	0.0261928	1.1671
STX4	0.00479013	1	0.0262014	1.34357
GPR108	0.00479767	1	0.0262194	1.36056
DOK5	0.00480704	1	0.0262407	1.28284
HGSNAT	0.00481009	1	0.0262407	1.15103
PIP4K2C	0.00482177	1	0.0262812	1.15826
ARSB	0.00484431	1	0.0263682	-1.15189
BBS9	0.00484628	1	0.0263682	1.30902
ZNF431	0.00485106	1	0.026371	-1.33507
PNMA2	0.00486883	1	0.0264443	1.16625
RP11-399O19.9	0.00490763	1	0.0266206	1.3789
FBXW8	0.00490995	1	0.0266206	1.37893
RP11-690D19.3	0.00491424	1	0.0266206	-1.45912
RNF128	0.00493365	1	0.0266845	-1.15357
MASTL	0.00493469	1	0.0266845	-1.25995
CEP128	0.00494913	1	0.0267392	-1.27087
GCH1	0.00495441	1	0.0267443	1.12973
SLC38A7	0.0049588	1	0.0267446	1.28432
SYNJ1	0.00497448	1	0.0268057	-1.33591
CACNA1C	0.00497885	1	0.0268058	-1.36382
TYMS	0.00498666	1	0.0268245	-1.15016
RLF	0.00500026	1	0.0268664	-1.27808
ST8SIA1	0.00500317	1	0.0268664	1.2476
SYNCRIP	0.00503111	1	0.0269884	-1.2521
BTN2A2	0.00503463	1	0.0269884	1.31068
EDEM2	0.00504783	1	0.0270224	1.11197
TMEM170B	0.00504973	1	0.0270224	1.33802
ADAM23	0.00506362	1	0.0270252	-1.31375
SMAGP	0.00506835	1	0.0270252	-1.14696
SP2	0.00507095	1	0.0270252	1.52916
ARFGEF3	0.00507139	1	0.0270252	-1.37191
STAT6	0.00507215	1	0.0270252	1.14018
TPX2	0.00507666	1	0.0270254	-1.17564
TEF	0.00508095	1	0.0270254	1.19721
ROCK1	0.00511054	1	0.0271375	-1.13675
IGF2BP1	0.00511083	1	0.0271375	-1.16599
RP11-231C14.4	0.00512967	1	0.0272027	1.22663
SMCHD1	0.00513192	1	0.0272027	-1.28721
PMS2P1	0.00516311	1	0.0273445	1.17302
GSTM4	0.00517305	1	0.0273476	1.19703
ZNF443	0.00517318	1	0.0273476	-1.51773
ZRANB3	0.00517698	1	0.0273476	1.31325
CALML4	0.00520161	1	0.027445	-1.35488
CCDC138	0.00520433	1	0.027445	-1.4391
RP11-463O12.5	0.00521349	1	0.0274699	-1.53461
SLC7A1	0.00522653	1	0.0275007	1.25333
AC133528.2	0.00522824	1	0.0275007	1.43657
SLC3A2	0.00523772	1	0.0275073	1.67288
CYP2R1	0.00524923	1	0.0275073	1.47727
TNPO1	0.00525204	1	0.0275073	-1.40374
DICER1	0.00525308	1	0.0275073	-1.29793
LINC00632	0.00525842	1	0.0275073	1.56938
KLHL24	0.00527406	1	0.0275073	1.4013
C2orf68	0.00527462	1	0.0275073	1.51832
CHSY1	0.00527836	1	0.0275073	-1.3958
GALT	0.00527985	1	0.0275073	1.40677
DSCC1	0.00528404	1	0.0275073	-1.27745
PPM1M	0.00528474	1	0.0275073	1.85317
TPP1	0.00528976	1	0.0275073	1.14291
SMG1P7	0.00529094	1	0.0275073	1.45087
CRYL1	0.00529306	1	0.0275073	1.39589
TAF10	0.00530495	1	0.0275073	1.21875
RP11-566E18.1	0.00530511	1	0.0275073	-1.81714
STARD4	0.00531567	1	0.0275073	1.28581
PDGFRL	0.00531868	1	0.0275073	1.21631
GPALPP1	0.00531978	1	0.0275073	1.29637
SIRPB1	0.00532136	1	0.0275073	-1.46435
KCNK2	0.00532417	1	0.0275073	-1.23216
ZC3H12C	0.00532758	1	0.0275073	-1.32653
EXOC4	0.00534303	1	0.027564	1.23076
PAPD7	0.00535644	1	0.0275789	-1.15427
FAM219B	0.00535673	1	0.0275789	1.31778
SHPK	0.00536151	1	0.0275789	-1.17874
NBPF1	0.0053638	1	0.0275789	1.11964
PPFIA4	0.00538663	1	0.0276558	-1.36249
POP4	0.00538813	1	0.0276558	1.1102
CERS5	0.0053922	1	0.0276558	1.12345
CEMIP	0.00546575	1	0.0280097	-1.25739
PDE6D	0.00550724	1	0.0281989	1.31426
MGAT5	0.00552019	1	0.0282332	-1.31196
NOP14	0.00552416	1	0.0282332	-1.09083
NUAK1	0.00552767	1	0.0282332	-1.15785
POLR1A	0.00553367	1	0.0282405	-1.2501
SPAG5	0.00554557	1	0.0282778	-1.20416
ZNF440	0.00556384	1	0.0283476	-1.10548
RWDD2A	0.00557117	1	0.0283615	1.25038
ENSA	0.00558746	1	0.0284024	1.10698
TMEM106C	0.00558841	1	0.0284024	-1.20351
MAML1	0.00560929	1	0.0284719	-1.15503
HSCB	0.0056121	1	0.0284719	1.33831
ZNF100	0.00561915	1	0.0284719	-1.40884
FKBP1A	0.00562054	1	0.0284719	-1.12222
APAF1	0.00563561	1	0.0285166	-1.20154
SLC16A9	0.00563938	1	0.0285166	1.68971
CTBP1-AS2	0.00564324	1	0.0285166	1.20993
BAIAP2-AS1	0.00565988	1	0.0285304	1.25705
RP11-705C15.2	0.00566136	1	0.0285304	1.34003
ZNF624	0.00566451	1	0.0285304	1.14808
AMOTL1	0.00566751	1	0.0285304	-1.26891
SEC63	0.00567156	1	0.0285304	1.26407
STIL	0.00567371	1	0.0285304	-1.32312
RNA5-8S5	0.00567875	1	0.0285325	-2.16279
IPO8P1	0.00570103	1	0.0285954	-1.22011
CUEDC2	0.00570253	1	0.0285954	1.20345
TMEM116	0.00570518	1	0.0285954	1.33355
KLHL7	0.00571708	1	0.0286035	1.1696
TMTC3	0.00571716	1	0.0286035	-1.26968
PLK4	0.00572069	1	0.0286035	-1.21432
ANKFY1	0.00574289	1	0.0286912	-1.27359
KCND1	0.00576776	1	0.0287855	1.31286
IL17RD	0.00578336	1	0.0287855	1.26235
RP11-802E16.3	0.00578829	1	0.0287855	-1.29128
GLS	0.00579039	1	0.0287855	-1.23507
FOXRED2	0.00579083	1	0.0287855	-1.1921
COG5	0.00579215	1	0.0287855	1.34608
POLR2A	0.00579867	1	0.0287855	-1.22074
CSRNP2	0.00579909	1	0.0287855	1.16596
KCNS3	0.00581339	1	0.0288333	1.25332
ARL6IP1	0.00581969	1	0.0288413	-1.22794
NEIL3	0.00583536	1	0.0288958	-1.09812
RP4-555D20.2	0.00585086	1	0.0289493	1.33683
MRTO4	0.00587801	1	0.0290603	-1.13423
EGFEM1P	0.00589676	1	0.0291297	2.05791
SUGCT	0.00590656	1	0.0291548	1.18569
FAM84B	0.00592862	1	0.0292204	1.10966
FAM229B	0.00592932	1	0.0292204	1.20186
PIAS3	0.00593789	1	0.0292392	1.09573
RBL1	0.00595546	1	0.0293024	-1.33353
PLXNA2	0.00596184	1	0.0293027	-1.37994
PMM1	0.00597632	1	0.0293027	1.33553
ACSF2	0.00597701	1	0.0293027	1.37472
PAN2	0.00597832	1	0.0293027	1.22163
MUL1	0.00598356	1	0.0293027	1.24524
KIAA1324L	0.00598402	1	0.0293027	1.32727
FLNB	0.0059985	1	0.0293503	-1.376
RBMS1P1	0.00600955	1	0.0293811	-1.31173
STK17A	0.0060189	1	0.0294035	-1.14359
AMOTL2	0.00603034	1	0.0294361	-1.37358
DFNB59	0.00603934	1	0.0294567	1.58915
VPS25	0.00604809	1	0.0294761	-1.12813
PRPS2	0.00605593	1	0.0294814	-1.30015
SMPDL3A	0.00605874	1	0.0294814	1.31935
CASP3	0.00610243	1	0.0296267	-1.15208
SLC35E2	0.0061058	1	0.0296267	1.46087
NDRG4	0.00610616	1	0.0296267	1.3267
BBS2	0.00610913	1	0.0296267	1.2182
ELMOD3	0.00611658	1	0.0296267	1.27469
SNN	0.00611741	1	0.0296267	1.16979
EHD4	0.00612881	1	0.0296586	-1.2109
VWA5A	0.00613385	1	0.0296597	1.23313
STAG3L5P	0.00614559	1	0.0296802	1.24487
HNRNPR	0.00614769	1	0.0296802	-1.27236
RDH10	0.00615522	1	0.0296933	-1.24072
PCED1A	0.00616472	1	0.0297107	1.46931
TEX41	0.00616847	1	0.0297107	-1.32826
EIF4A3	0.00617443	1	0.0297162	-1.11212
AKAP13	0.00618514	1	0.0297446	-1.51396
RP11-274B21.14	0.00619511	1	0.0297693	-1.19158
SIAH2	0.00620953	1	0.0298154	1.12997
UBASH3B	0.00622559	1	0.0298693	-1.14522
MED14	0.0062405	1	0.0299176	-1.24983
RP11-452L6.5	0.00625493	1	0.0299634	1.70095
TMBIM4	0.0062617	1	0.0299726	1.29501
ZCWPW1	0.00626664	1	0.029973	1.51065
RSBN1	0.00630337	1	0.0301253	-1.24119
METTL5	0.00630852	1	0.0301266	1.11978
RP11-312J18.5	0.00632541	1	0.0301839	-1.19072
TTC8	0.00633186	1	0.0301913	1.21503
ENTPD5	0.006343	1	0.0302211	1.25975
PCYOX1L	0.00634824	1	0.0302227	1.16285
METTL21B	0.00641057	1	0.0304627	1.27736
SSR3	0.0064142	1	0.0304627	1.27269
IRF2	0.00641822	1	0.0304627	1.14991
HIVEP3	0.0064184	1	0.0304627	-1.21205
CSF1	0.00642613	1	0.0304662	-1.55742
PGAM1	0.00642902	1	0.0304662	-1.15459
RAB13	0.00643536	1	0.0304729	1.2366
SPEN	0.00644107	1	0.0304765	-1.52742
FAM134B	0.0064487	1	0.0304807	1.2622
LINC00997	0.00645182	1	0.0304807	-1.36065
IVNS1ABP	0.00648193	1	0.030558	1.20727
TFE3	0.00648458	1	0.030558	1.27329
ANTXR1	0.00648614	1	0.030558	-1.33718
ITFG2	0.006488	1	0.030558	1.18852
ISCA2	0.00650519	1	0.0305841	1.24665
MYO1D	0.00650586	1	0.0305841	-1.15704
GALK2	0.00650842	1	0.0305841	1.34715
LINC01003	0.00653945	1	0.0306882	1.25737
CKAP4	0.00654052	1	0.0306882	-1.11708
PPP1R8	0.00655664	1	0.0307208	-1.16595
SLC38A1	0.00655742	1	0.0307208	1.2577
WDR73	0.0065717	1	0.0307644	1.14204
ZNF213-AS1	0.00657984	1	0.0307791	1.3598
H2AFY	0.00659099	1	0.0307957	-1.16024
AC098614.2	0.00659537	1	0.0307957	1.12954
ISG20L2	0.00660688	1	0.0307957	-1.14561
ROCK2	0.00661405	1	0.0307957	-1.31573
PNRC1	0.00661426	1	0.0307957	1.42575
RP11-159D12.8	0.00661626	1	0.0307957	-1.39905
ADRA1B	0.00661833	1	0.0307957	1.47297
PYM1	0.00663177	1	0.030835	1.22353
SNHG15	0.00664771	1	0.0308483	-1.07874
SFXN1	0.00664843	1	0.0308483	-1.22778
BCCIP	0.00664962	1	0.0308483	-1.12668
SLC20A1	0.00667219	1	0.0309297	-1.10276
ETS2	0.00669637	1	0.0310185	-1.18353
FAM199X	0.00670149	1	0.0310189	-1.18345
PIP4K2A	0.00672597	1	0.0310871	-1.21653
PURB	0.00672629	1	0.0310871	-1.23863
MAD2L1	0.00674335	1	0.0311426	-1.2439
TRIM25	0.00678793	1	0.0313067	-1.07473
GALNT11	0.00679128	1	0.0313067	-1.10213
ABCA8	0.00679833	1	0.0313067	1.15278
MTFR2	0.00680367	1	0.0313067	-1.32788
PLAUR	0.00680602	1	0.0313067	-1.33331
FAM86C1	0.00680934	1	0.0313067	1.20358
LBHD1	0.00682519	1	0.0313329	1.69019
SLC12A8	0.00682791	1	0.0313329	-1.49379
TTI1	0.00685271	1	0.0313329	-1.20347
NF2	0.00685424	1	0.0313329	-1.13538
FAM60CP	0.00685558	1	0.0313329	-1.25498
CLEC2B	0.00686028	1	0.0313329	-1.24684
ATP13A3	0.00686416	1	0.0313329	-1.3324
ATP6V0A2	0.00687671	1	0.0313329	1.22984
DNAL4	0.00688184	1	0.0313329	1.31623
NXF1	0.00688491	1	0.0313329	-1.09208
PARP9	0.0068879	1	0.0313329	1.21401
RSL24D1	0.00689044	1	0.0313329	1.23507
CAMK2D	0.00689141	1	0.0313329	1.24976
SLC43A2	0.0068949	1	0.0313329	2.24512
ALOX12-AS1	0.00689653	1	0.0313329	1.52707
OBFC1	0.00690347	1	0.0313329	1.20792
MAP3K9	0.00691357	1	0.0313329	-1.23824
ANKRA2	0.00691376	1	0.0313329	1.42468
ZNF880	0.00691762	1	0.0313329	-1.17529
ELP4	0.00692209	1	0.0313329	1.22842
CHTF8	0.00692521	1	0.0313329	-1.11317
RFX5	0.00692676	1	0.0313329	1.25301
PPARGC1A	0.00694743	1	0.0313985	1.14956
RP4-800G7.2	0.00695143	1	0.0313985	1.50979
SNRPD3	0.00696603	1	0.0314029	-1.11766
OR7E38P	0.00697277	1	0.0314029	1.28688
TEC	0.00697393	1	0.0314029	1.29973
ABL2	0.00698094	1	0.0314029	-1.41042
CD109	0.00699324	1	0.0314029	-1.27617
KRTCAP2	0.00699427	1	0.0314029	1.11136
TXNDC11	0.0069975	1	0.0314029	-1.11411
EIF1AX	0.00700158	1	0.0314029	-1.31158
ATP6AP1L	0.0070037	1	0.0314029	1.63301
PSAP	0.00700552	1	0.0314029	1.10671
CHAF1B	0.00700975	1	0.0314029	-1.19666
IFT57	0.00701348	1	0.0314029	1.1684
CERS6	0.0070305	1	0.0314058	-1.3579
ADAM10	0.00703081	1	0.0314058	-1.31751
TRIP13	0.00703427	1	0.0314058	-1.22814
AKNA	0.00703986	1	0.0314058	1.74672
FAM149A	0.00704756	1	0.0314058	1.59508
MRPL18	0.00704758	1	0.0314058	1.04164
SPTLC2	0.00704976	1	0.0314058	1.16532
C9orf9	0.00706	1	0.031418	1.52868
RP11-89K11.1	0.00706269	1	0.031418	1.28373
HELLS	0.00707255	1	0.0314389	-1.33345
RAB24	0.00707758	1	0.0314389	1.32919
ADO	0.00709046	1	0.0314735	1.07518
AGL	0.00709689	1	0.0314794	-1.20266
CDKN2B	0.00711058	1	0.0314925	1.36161
ZNF695	0.00711486	1	0.0314925	-1.36496
AQP1	0.00711755	1	0.0314925	-2.22157
FAM63A	0.00712173	1	0.0314925	1.31036
TVP23C-CDRT4	0.00712536	1	0.0314925	1.54676
VPS52	0.00713543	1	0.0315144	1.11691
PNPO	0.00716043	1	0.0316022	1.11803
NUFIP1	0.0071771	1	0.0316531	-1.16222
CHD7	0.00720347	1	0.0316775	-1.3969
PAXIP1	0.00720401	1	0.0316775	-1.13306
ST3GAL1	0.0072043	1	0.0316775	-1.14948
SOX5	0.00721077	1	0.0316775	-1.23264
UROS	0.00721254	1	0.0316775	1.20291
SLC16A13	0.0072147	1	0.0316775	1.7969
SEPN1	0.00721857	1	0.0316775	-1.32147
SEL1L	0.00722804	1	0.0316898	1.17594
FAM92A1	0.00723229	1	0.0316898	-1.16091
RP11-281O15.7	0.00723679	1	0.0316898	1.1994
RP11-128A6.3	0.00725319	1	0.0317248	1.19223
AC125238.2	0.00726083	1	0.0317248	-1.45609
SATB2	0.0072639	1	0.0317248	-1.16003
CIRBP	0.00726918	1	0.0317248	1.20844
CDCA2	0.00727469	1	0.0317248	-1.23993
TMEM147-AS1	0.00727561	1	0.0317248	1.57355
FAM76A	0.00729177	1	0.0317538	1.27169
ATF6B	0.0073004	1	0.0317538	1.22331
RHOBTB3	0.00730635	1	0.0317538	-1.24202
MTF2	0.00730664	1	0.0317538	-1.321
NEK10	0.00730801	1	0.0317538	1.30125
CCNA2	0.00732022	1	0.0317845	-1.24948
SLC25A32	0.00733461	1	0.0318246	-1.1671
ZNF57	0.00734795	1	0.0318536	1.1607
TIGD7	0.00735162	1	0.0318536	1.25164
CHAF1A	0.00737715	1	0.0319418	-1.24631
NFE2L1	0.00739981	1	0.0320174	1.14618
EIF2AK1	0.00741063	1	0.0320287	1.23256
ARMC10P1	0.00741281	1	0.0320287	1.14406
HABP4	0.00741985	1	0.0320367	1.31744
POGLUT1	0.0074404	1	0.0320667	-1.37708
MYCBP2	0.00744059	1	0.0320667	-1.52416
E2F5	0.0074467	1	0.0320667	1.49697
TXNDC5	0.00744757	1	0.0320667	1.06283
BTN3A3	0.00745512	1	0.0320768	1.29654
INO80D	0.00748999	1	0.0321964	-1.38459
ORMDL2	0.00749531	1	0.0321964	1.22798
CC2D1B	0.007501	1	0.0321964	1.20502
CHST10	0.00750793	1	0.0321964	-1.15492
GPI	0.00750901	1	0.0321964	-1.15708
FHOD3	0.00753261	1	0.0322413	1.21744
PSTK	0.00753301	1	0.0322413	1.11836
NFATC2	0.00753516	1	0.0322413	-1.18756
TULP3	0.00756009	1	0.0322973	1.37743
MIF4GD	0.0075809	1	0.0322973	1.134
WDFY3	0.00758637	1	0.0322973	-1.47726
SCRG1	0.00759346	1	0.0322973	1.47889
SAV1	0.0075941	1	0.0322973	-1.16052
HRSP12	0.00759479	1	0.0322973	1.27754
TMEM261	0.00760147	1	0.0322973	1.16571
WDPCP	0.00760293	1	0.0322973	1.19826
PRDM2	0.00761332	1	0.0322973	-1.09716
AZI2	0.00761363	1	0.0322973	1.14967
DAPK1	0.00761473	1	0.0322973	1.17892
RP1-152L7.5	0.00761722	1	0.0322973	-1.21433
B3GNT9	0.00762176	1	0.0322973	1.27323
RP11-644F5.11	0.00762649	1	0.0322973	1.52789
SMIM19	0.00762677	1	0.0322973	1.23874
CD99L2	0.0076325	1	0.0322983	1.12609
CPM	0.00763748	1	0.0322983	-1.19527
SCNM1	0.00765012	1	0.0323134	1.13025
VEGFC	0.00765151	1	0.0323134	-1.30222
IKZF5	0.00766125	1	0.0323323	-1.13023
AMT	0.00766789	1	0.0323382	1.83597
NPIPA3	0.00769395	1	0.0324078	1.37577
FBXL7	0.00769487	1	0.0324078	1.25328
YARS2	0.00771055	1	0.032447	-1.17103
PTPRH	0.00771547	1	0.032447	1.10147
NAV1	0.00771996	1	0.032447	-1.41741
ODC1	0.00773045	1	0.0324689	1.31463
RAD18	0.00774576	1	0.0324696	-1.29112
GRAMD3	0.00775058	1	0.0324696	-1.25198
TUBAP2	0.00775147	1	0.0324696	-1.21964
GRIP1	0.00775165	1	0.0324696	1.144
RP11-134K13.2	0.00775814	1	0.0324747	-1.16874
RP11-576I22.2	0.0077796	1	0.0325043	-1.45727
TACC1	0.00777974	1	0.0325043	-1.25547
ARRB1	0.00778102	1	0.0325043	1.16773
COMMD9	0.00781411	1	0.0326205	1.16123
EZR	0.00782141	1	0.0326289	-1.1009
TCP11L1	0.00783271	1	0.0326539	1.18323
GLT8D1	0.00784834	1	0.032697	1.15902
EIF4EBP1	0.00786504	1	0.0327445	1.42076
ARHGEF11	0.00787331	1	0.0327568	-1.19559
PRMT2	0.00788185	1	0.0327695	1.23592
ERO1A	0.00788698	1	0.0327695	-1.22245
AIG1	0.00790895	1	0.0328386	1.36924
SEMA6A	0.00791839	1	0.0328482	-1.14105
RARA-AS1	0.0079219	1	0.0328482	1.62644
CSAD	0.00793665	1	0.0328604	1.31181
SRSF3	0.00793757	1	0.0328604	-1.25832
RP11-9L18.2	0.0079411	1	0.0328604	-1.23315
C1GALT1C1	0.00794636	1	0.0328604	-1.35134
CREB3	0.00795147	1	0.0328604	1.24953
DRP2	0.00796639	1	0.0328769	-1.39889
TUBGCP3	0.00796778	1	0.0328769	-1.08979
ASTN2	0.00797145	1	0.0328769	1.21854
ZNF141	0.00798596	1	0.0329148	-1.28898
ACER3	0.00800133	1	0.0329444	-1.19412
ESCO2	0.00800384	1	0.0329444	-1.26524
MPC2	0.00802026	1	0.0329793	1.31459
RAB5A	0.00802299	1	0.0329793	1.20528
RAP2B	0.00803196	1	0.0329941	1.18833
RAB33B	0.00804397	1	0.0330215	1.22434
TFIP11	0.00805578	1	0.033048	1.08627
CRKL	0.0080652	1	0.0330646	-1.18452
RP11-147L13.15	0.00808636	1	0.0331294	1.09234
HSP90AA1	0.00811556	1	0.0332071	1.19245
RP11-259K5.2	0.00811609	1	0.0332071	1.26134
BNIP3L	0.00813946	1	0.0332779	-1.19749
KCTD18	0.00814553	1	0.0332779	1.39795
TRPC4AP	0.00814959	1	0.0332779	1.15056
KIAA0226L	0.00818558	1	0.0333888	1.23394
RP11-77H9.2	0.00818756	1	0.0333888	1.34997
ANKRD17	0.0081965	1	0.0334032	-1.25718
PER3	0.00821134	1	0.0334247	1.33498
GPC4	0.00822167	1	0.0334247	1.15289
WDHD1	0.00822753	1	0.0334247	-1.25647
BEST1	0.00822769	1	0.0334247	2.13727
KYNU	0.00823142	1	0.0334247	-1.33945
SMIM15	0.00823428	1	0.0334247	-1.13194
ARMC10	0.00824561	1	0.0334327	1.16573
SPIN3	0.00824893	1	0.0334327	1.27148
LTN1	0.00825252	1	0.0334327	-1.25381
DNAJC10	0.00825848	1	0.0334349	1.28621
GOLIM4	0.00826467	1	0.033438	-1.11219
DNAJC18	0.00827812	1	0.0334705	1.22809
CYB561	0.00832396	1	0.0336283	1.31882
DKK3	0.00833023	1	0.0336283	1.08116
ANXA4	0.0083335	1	0.0336283	1.21184
MED17	0.00834807	1	0.0336651	-1.1024
SHISA4	0.00836244	1	0.0336823	1.30477
SPATA24	0.00836325	1	0.0336823	1.3099
ALKBH2	0.00838035	1	0.0337059	1.10637
FGD4	0.00838975	1	0.0337059	-1.26841
TUBA1B	0.00839057	1	0.0337059	-1.15987
PAPSS2	0.00840231	1	0.0337059	1.58645
ATF4P3	0.0084051	1	0.0337059	2.58229
TRAPPC9	0.00840784	1	0.0337059	1.32992
ACOT13	0.00841279	1	0.0337059	1.17244
FAM86JP	0.00841289	1	0.0337059	1.26417
TBL2	0.00841829	1	0.0337059	1.16426
RTKN2	0.00842645	1	0.0337167	-1.20125
NFYB	0.00845673	1	0.033816	-1.16148
ANAPC1	0.00847875	1	0.0338217	-1.19707
KBTBD2	0.00848204	1	0.0338217	-1.15371
PARVA	0.00848368	1	0.0338217	-1.187
SYCP2	0.00848468	1	0.0338217	1.3473
AGPAT4	0.00848556	1	0.0338217	1.37941
GYG1	0.0084941	1	0.0338338	-1.21252
TMEM2	0.00850652	1	0.0338381	-1.24435
ZC3H13	0.00851137	1	0.0338381	-1.27377
TBX19	0.00851601	1	0.0338381	1.45715
HK2P1	0.0085171	1	0.0338381	-1.32135
ZNF621	0.00855043	1	0.0339486	1.12235
TLR4	0.00858078	1	0.0340415	-1.20332
ZNF618	0.00858486	1	0.0340415	-1.2303
SOCS7	0.00859615	1	0.0340517	-1.09919
NEK7	0.00859846	1	0.0340517	-1.25871
SNTB1	0.00862584	1	0.0341382	1.2215
LRCH3	0.00864162	1	0.0341713	-1.06362
CDCA8	0.00864529	1	0.0341713	-1.11245
UTP20	0.00865762	1	0.0341816	-1.38032
MXI1	0.00865898	1	0.0341816	1.27452
RP11-1212A22.4	0.00866704	1	0.0341916	1.51321
RAB5B	0.0086843	1	0.034195	1.16991
ARMCX1	0.00868928	1	0.034195	1.30329
TMEM248	0.00869081	1	0.034195	-1.14859
HHIP	0.00869793	1	0.034195	2.32439
S100A10	0.00869794	1	0.034195	-1.04606
ERBB3	0.00870116	1	0.034195	1.10449
ISCU	0.00870718	1	0.0341969	1.17131
WASF3	0.00871914	1	0.0342221	-1.15352
TNFRSF21	0.00873706	1	0.0342505	1.07494
SDC3	0.00873748	1	0.0342505	-1.4399
B4GALT1	0.0087612	1	0.0342601	-1.11349
KIF27	0.00876148	1	0.0342601	1.33907
NAT9	0.00877616	1	0.0342601	1.25961
BRI3BP	0.00878356	1	0.0342601	-1.11253
ADCK1	0.00878665	1	0.0342601	1.4039
MRPL3	0.00878679	1	0.0342601	-1.08946
ZBTB9	0.00879114	1	0.0342601	1.0764
ZNF107	0.00879238	1	0.0342601	-1.37446
DHX33	0.00879427	1	0.0342601	-1.13044
MIEF1	0.00879936	1	0.0342601	-1.07808
BAG2	0.00880102	1	0.0342601	-1.1867
NF1	0.00880744	1	0.0342635	-1.39948
RP11-121C2.2	0.00881808	1	0.0342833	-1.32824
CCSAP	0.00882446	1	0.0342865	-1.3082
PTPN14	0.0088346	1	0.0343043	-1.3463
MUC1	0.0088444	1	0.034312	-1.43945
MRPS16	0.0088477	1	0.034312	1.10466
MTFR1L	0.00885591	1	0.034315	1.15616
ETNK2	0.00886121	1	0.034315	1.25098
RENBP	0.00886517	1	0.034315	1.6203
RP11-137N23.1	0.00888144	1	0.034349	-1.20233
AUP1	0.00888509	1	0.034349	-1.22846
C1orf123	0.00890083	1	0.0343883	1.21997
GBP2	0.00890715	1	0.0343912	1.30787
S1PR1	0.00892271	1	0.0344297	1.4214
MOV10	0.00892957	1	0.0344346	1.1577
CHEK2	0.00894249	1	0.0344504	1.09467
POLE	0.00894483	1	0.0344504	-1.30589
KIF6	0.00895946	1	0.0344827	1.33185
NHLRC3	0.0089711	1	0.0344827	1.13491
HEXB	0.0089737	1	0.0344827	-1.14082
GOLGA2P5	0.00898723	1	0.0344827	1.4432
CROT	0.00898833	1	0.0344827	-1.14355
AC007405.6	0.00899453	1	0.0344827	2.21204
EFNB2	0.00899696	1	0.0344827	-1.25096
DROSHA	0.00900047	1	0.0344827	-1.12711
IRF9	0.0090035	1	0.0344827	1.32475
PIR	0.00902036	1	0.0345221	1.1521
MYD88	0.00903839	1	0.0345221	-1.14704
NPHP1	0.00905819	1	0.0345221	1.21378
GALE	0.00906746	1	0.0345221	1.29133
PCDHGB7	0.00906841	1	0.0345221	1.26793
LINC00847	0.00907191	1	0.0345221	1.18442
TLE1P1	0.00907592	1	0.0345221	-1.06528
WISP1	0.00907949	1	0.0345221	-2.16909
YY1	0.00908061	1	0.0345221	-1.14526
FAM32A	0.00908424	1	0.0345221	-1.07202
ATL3	0.00908471	1	0.0345221	-1.23581
FBXO45	0.00908499	1	0.0345221	-1.1551
DCTN5	0.00908652	1	0.0345221	-1.2206
TNRC6A	0.00909218	1	0.0345223	-1.23674
MTOR	0.0090995	1	0.0345289	-1.34288
KIRREL	0.00911469	1	0.0345566	-1.20883
FITM2	0.00912074	1	0.0345566	1.18701
DHCR7	0.00912362	1	0.0345566	1.45673
CALM2	0.00913555	1	0.0345806	-1.29576
UCHL5	0.00915299	1	0.0346253	-1.29543
SRSF10	0.00916834	1	0.0346622	-1.17249
FRA10AC1	0.00918282	1	0.0346956	1.20506
ZNF542P	0.00919639	1	0.0347068	-1.11701
CYP27A1	0.00920415	1	0.0347068	1.42225
CPPED1	0.00920538	1	0.0347068	-1.07518
PPP1R10	0.00920884	1	0.0347068	1.17171
GGH	0.00921389	1	0.0347068	-1.1339
USP37	0.00922872	1	0.0347377	-1.40445
AC010878.3	0.00923335	1	0.0347377	-1.08356
CTC-338M12.4	0.00924014	1	0.034742	1.26687
CHMP4A	0.00926756	1	0.0348239	1.26236
NDUFA9	0.00927908	1	0.0348317	-1.12137
TK2	0.00929038	1	0.0348317	1.0608
CD9	0.00929038	1	0.0348317	1.11365
HNRNPU	0.00929222	1	0.0348317	-1.12448
LCMT1	0.0093072	1	0.034837	1.07396
GALNT1	0.00931829	1	0.034837	-1.33192
THUMPD3-AS1	0.00931948	1	0.034837	1.29654
RP11-705C15.3	0.0093218	1	0.034837	1.43662
FAM134A	0.00932186	1	0.034837	1.20299
MFHAS1	0.00935342	1	0.0349338	-1.17118
ZBTB18	0.00936013	1	0.0349377	-1.20694
TSC22D1	0.00937725	1	0.0349768	1.0946
KRR1	0.00938196	1	0.0349768	-1.28836
WNT3	0.00939299	1	0.0349968	1.23595
H3F3B	0.00940557	1	0.0350225	-1.04628
ATP6V1G2-DDX39B	0.00941191	1	0.035025	-2.0113
NARF	0.00942179	1	0.0350407	-1.23748
TMEM214	0.00943915	1	0.0350841	1.20005
TMEM150A	0.00944944	1	0.0351012	1.45879
PHF21A	0.00946351	1	0.0351229	1.17214
HMGB1P5	0.00946666	1	0.0351229	-1.16154
IL10RB	0.00947343	1	0.0351269	1.40472
DTNBP1	0.00949433	1	0.0351832	1.07718
WNK1	0.00952221	1	0.0352219	-1.22503
CD96	0.00952987	1	0.0352219	-1.73816
TOE1	0.00953	1	0.0352219	-1.14396
CYB5D2	0.00953491	1	0.0352219	1.27246
LANCL3	0.00953507	1	0.0352219	-1.31632
KLHL5	0.00953903	1	0.0352219	1.39042
SRSF6	0.00957633	1	0.0353176	-1.14603
UBAP1L	0.0095817	1	0.0353176	-1.31474
UNC13D	0.00958211	1	0.0353176	2.22061
HEG1	0.00960283	1	0.0353669	-1.28487
PALM2-AKAP2	0.00960695	1	0.0353669	-1.40534
FAM227A	0.00962598	1	0.0354094	1.52205
NR2C2	0.00962999	1	0.0354094	-1.23833
FAHD2B	0.00963828	1	0.0354188	1.19588
AURKA	0.00965056	1	0.0354373	-1.14888
TMEM192	0.00965925	1	0.0354373	1.29659
MED12L	0.00966364	1	0.0354373	-1.33061
PIGL	0.00966629	1	0.0354373	1.20008
S100A2	0.00967804	1	0.0354426	-1.31389
PTGR1	0.00968132	1	0.0354426	1.08524
ZNF514	0.00968539	1	0.0354426	1.36587
SSR2	0.00969352	1	0.0354426	1.17503
PITPNA-AS1	0.00970173	1	0.0354426	1.20489
DBR1	0.0097031	1	0.0354426	-1.16867
LDOC1L	0.00970923	1	0.0354426	1.18259
SMURF2	0.00971369	1	0.0354426	-1.1976
ELAC1	0.00972412	1	0.0354543	1.31757
ABCD4	0.00972839	1	0.0354543	1.2326
SERBP1	0.00974535	1	0.0354745	-1.15838
PRKCA	0.00975012	1	0.0354745	-1.24667
TGFA	0.00975117	1	0.0354745	-1.14679
GDPGP1	0.00978037	1	0.0355584	1.18969
GGCT	0.00978962	1	0.0355584	-1.22288
MCM7	0.00979153	1	0.0355584	-1.14179
ADNP	0.00982206	1	0.0356483	-1.17572
CYP51A1P2	0.00984157	1	0.0356981	1.54399
CLK2	0.00985787	1	0.0357214	1.2092
SEL1L3	0.00985957	1	0.0357214	1.20508
ELF2	0.00987396	1	0.0357525	-1.19208
CCDC40	0.00988498	1	0.0357715	1.49545
NUP153	0.00992187	1	0.0358673	-1.19731
RPL12	0.0099239	1	0.0358673	1.1534
ZNF124	0.00993988	1	0.0358673	-1.53675
TUBA1C	0.00993994	1	0.0358673	-1.21423
CCNL2	0.00994053	1	0.0358673	1.23882
PCDHB2	0.00998798	1	0.0360175	1.13751
PAPLN	0.0100127	1	0.0360736	1.62433
CTDSP2	0.0100153	1	0.0360736	1.13755
FBXO9	0.0100464	1	0.0361647	1.10896
SRPK1	0.0100638	1	0.0361877	-1.25977
GGA2	0.0100645	1	0.0361877	-1.1209
C6orf89	0.0100956	1	0.0362785	1.16149
PGRMC2	0.010103	1	0.0362839	1.17086
FAT1	0.0101201	1	0.0362947	-1.60918
SCN8A	0.010122	1	0.0362947	-1.34107
ANKRD50	0.0101237	1	0.0362947	-1.21541
CD59	0.0101642	1	0.0363864	-1.24641
LSM6	0.0101647	1	0.0363864	1.15504
FAM91A3P	0.0101691	1	0.0363864	-1.19189
RBM23	0.0101838	1	0.0363864	1.10481
TRIM65	0.010186	1	0.0363864	1.27871
TTC14	0.0101893	1	0.0363864	-1.19086
MMGT1	0.0101953	1	0.0363864	-1.25866
RSPH3	0.0102036	1	0.0363864	1.26862
TBC1D17	0.0102068	1	0.0363864	1.64456
FAM162A	0.0102083	1	0.0363864	-1.14764
FIG4	0.0102193	1	0.0364047	1.22796
SLC30A5	0.0102258	1	0.0364071	1.20935
PBX2	0.0102325	1	0.0364099	1.18169
FBXO17	0.0102545	1	0.036467	1.35194
POLE2	0.0102604	1	0.036467	-1.24301
NCAPH	0.0102786	1	0.0365105	-1.19103
OSBPL1A	0.0102973	1	0.0365352	1.19607
C15orf40	0.0102974	1	0.0365352	1.09593
U47924.6	0.0103049	1	0.0365408	1.5301
PRPF4B	0.0103281	1	0.0366021	-1.17218
DHX58	0.0103528	1	0.0366686	1.58374
THAP8	0.0103604	1	0.0366747	1.66679
LAPTM4A	0.0103751	1	0.0366989	1.13481
MANBAL	0.0103792	1	0.0366989	-1.09506
BCDIN3D	0.0103985	1	0.0367461	1.51218
DYNC1H1	0.0104064	1	0.036753	-1.49145
ZNF558	0.0104179	1	0.0367726	1.28635
RP11-903H12.5	0.0104363	1	0.0368122	1.41436
CAMSAP2	0.0104411	1	0.0368122	-1.26605
RP11-5C23.1	0.0104615	1	0.0368466	1.62138
BRD2	0.0104628	1	0.0368466	-1.07659
ENOX1	0.0104714	1	0.0368559	1.07121
MOB3C	0.0104781	1	0.0368586	1.3387
LZTFL1	0.0105246	1	0.0370012	1.21043
BCL2L13	0.0105558	1	0.0370785	1.19005
EPS8	0.0105587	1	0.0370785	-1.20205
PRICKLE2	0.0105706	1	0.0370995	-1.16876
ARMCX3	0.0105912	1	0.0371505	1.18919
TTC9C	0.0106023	1	0.0371684	1.11111
TAMM41	0.0106147	1	0.0371813	-1.18686
RIPK2	0.0106234	1	0.0371813	1.24448
CTNNB1	0.0106241	1	0.0371813	-1.19943
KIF11	0.0106307	1	0.0371834	-1.24733
FBXO25	0.0106444	1	0.0372101	1.20843
GRPEL1	0.0106585	1	0.0372228	-1.188
SCARA5	0.0106601	1	0.0372228	1.11822
IGFBP7	0.0106673	1	0.0372229	1.1636
HAS3	0.0106722	1	0.0372229	-1.32371
TPRG1L	0.0106845	1	0.037242	1.08119
ZNF853	0.0106898	1	0.037242	1.43071
TMEM158	0.0106958	1	0.037242	-1.49603
UBE2E3	0.0107078	1	0.0372629	-1.09821
TNFRSF25	0.0107143	1	0.0372645	1.72229
EFNA4	0.0107289	1	0.0372708	1.26062
DMXL2	0.0107324	1	0.0372708	-1.30867
TMPO	0.0107342	1	0.0372708	-1.21231
CDK12	0.0107485	1	0.0372993	-1.21763
RP11-251G23.5	0.010775	1	0.0373703	-1.34676
NEIL2	0.0107854	1	0.0373854	1.08553
MYO15B	0.0108008	1	0.0373944	2.50984
RPARP-AS1	0.0108104	1	0.0373944	1.616
GLIPR1L2	0.0108105	1	0.0373944	1.56
ZNF506	0.0108122	1	0.0373944	1.20646
C19orf12	0.0108314	1	0.0374395	1.14816
ESYT2	0.0108386	1	0.0374434	-1.0867
UBE2L3	0.0108454	1	0.0374461	-1.13768
ZNF571-AS1	0.0108855	1	0.0375483	-1.70513
CENPJ	0.0108928	1	0.0375483	-1.11858
SSH2	0.0108989	1	0.0375483	-1.21638
FMR1	0.0109032	1	0.0375483	-1.2076
LINC00467	0.0109167	1	0.0375483	1.28334
OSGEP	0.0109232	1	0.0375483	1.16917
TRRAP	0.0109237	1	0.0375483	-1.47534
TMUB2	0.010928	1	0.0375483	1.24228
GPR3	0.0109298	1	0.0375483	-1.20667
RP11-262H14.4	0.0109544	1	0.037597	1.26856
BMF	0.0109614	1	0.037597	-1.49404
C11orf1	0.0109622	1	0.037597	1.32081
ACTR3	0.0109746	1	0.0376013	-1.18294
SART3	0.0109757	1	0.0376013	-1.05095
ST13	0.0109989	1	0.0376175	1.13291
LAMA4	0.0109996	1	0.0376175	-1.04812
TUG1	0.0110043	1	0.0376175	1.12668
ING3	0.0110048	1	0.0376175	-1.22435
RECQL5	0.0110226	1	0.0376576	1.45068
ZSWIM1	0.0110419	1	0.0377027	1.1009
YRDC	0.0110877	1	0.0378379	-1.1888
DIAPH3	0.0110981	1	0.0378527	-1.17293
MTMR14	0.0111115	1	0.0378653	1.01458
ERGIC2	0.0111141	1	0.0378653	-1.22153
DDIT4	0.0111308	1	0.0378958	1.88168
UNC5B	0.0111353	1	0.0378958	1.6017
SRA1	0.0111463	1	0.037912	1.12713
SNX19	0.0111598	1	0.0379137	1.11147
ATXN2	0.0111613	1	0.0379137	1.12617
NSMCE1	0.0111652	1	0.0379137	1.22215
CTNS	0.0111974	1	0.0380021	1.49321
MIR34AHG	0.0112151	1	0.0380156	1.71229
ERCC6L	0.0112313	1	0.0380156	-1.27388
ZFAND2B	0.0112349	1	0.0380156	1.25833
RP11-417L19.6	0.0112355	1	0.0380156	1.37881
SMC1A	0.0112404	1	0.0380156	-1.20652
ZNF827	0.011241	1	0.0380156	-1.23906
PRKRA	0.0112445	1	0.0380156	1.19809
HOMEZ	0.0112576	1	0.0380392	1.22371
CEP126	0.0112702	1	0.038047	1.24583
ANKS1A	0.0112723	1	0.038047	-1.28948
CPOX	0.011285	1	0.038069	-1.12777
OXA1L	0.0113163	1	0.0381539	1.10727
LAMC2	0.0113698	1	0.0383134	-1.42745
GRB14	0.011388	1	0.0383535	1.42184
NAV2	0.0113992	1	0.0383706	-1.39599
MOCS3	0.011406	1	0.0383726	1.21613
ASPA	0.0114224	1	0.0384053	1.24747
RP11-419C5.2	0.011438	1	0.0384053	1.82388
RSBN1L	0.0114405	1	0.0384053	-1.14537
RP11-159D12.2	0.0114425	1	0.0384053	1.30266
ITGAV	0.0114481	1	0.0384053	-1.23592
HHAT	0.0114617	1	0.0384053	-1.36548
DNAJB9	0.0114648	1	0.0384053	1.20452
DVL2	0.0114716	1	0.0384053	1.43062
UBR4	0.0114718	1	0.0384053	-1.53683
PCDHA11	0.0114893	1	0.0384432	-1.29876
MSI2	0.0115019	1	0.0384636	-1.24631
ADM	0.0115125	1	0.0384636	-1.46509
PIGP	0.0115178	1	0.0384636	1.20075
SLC38A2	0.0115204	1	0.0384636	1.19288
PDE1C	0.0115283	1	0.0384692	-1.27873
DRC3	0.0115373	1	0.0384784	1.49923
ZNF180	0.0115751	1	0.0385759	-1.20542
C16orf62	0.011579	1	0.0385759	1.23932
ATP6V1H	0.0115905	1	0.0385934	1.08648
PJA2	0.0115971	1	0.0385944	1.22401
ZBTB2	0.01161	1	0.0385982	-1.23022
HTT	0.0116251	1	0.0385982	-1.32492
MCM6	0.0116262	1	0.0385982	-1.21713
ZNF641	0.0116278	1	0.0385982	1.34723
DR1	0.0116355	1	0.0385982	-1.14901
TNFRSF1A	0.0116434	1	0.0385982	1.33832
RBBP7	0.0116604	1	0.0385982	-1.10501
COG3	0.0116613	1	0.0385982	1.18293
GINS4	0.0116627	1	0.0385982	-1.09312
TMSB15B	0.011664	1	0.0385982	-1.13791
C5orf30	0.0116709	1	0.0385982	-1.16385
ATRAID	0.0116765	1	0.0385982	1.06881
LINC00963	0.0116795	1	0.0385982	1.20026
RP1-151F17.2	0.0116895	1	0.0386105	-1.28185
ZNF445	0.0116962	1	0.0386118	-1.18627
SVEP1	0.0117112	1	0.0386293	-1.53585
HTRA1	0.011714	1	0.0386293	1.16744
HNRNPRP1	0.011736	1	0.0386807	-1.18536
RPEL1	0.0117421	1	0.0386807	-1.13655
OMA1	0.0118294	1	0.0389474	1.2071
MYL5	0.0118423	1	0.0389654	1.69169
CMB9-22P13.1	0.0118475	1	0.0389654	1.2498
TCEAL8	0.011874	1	0.0390317	1.1371
PABPC4	0.0119054	1	0.0391142	-1.07312
GID4	0.0119134	1	0.0391196	1.17603
PTGR2	0.0119242	1	0.039121	1.38669
DNAJA1P3	0.0119265	1	0.039121	-1.22301
SLC5A6	0.011961	1	0.0392129	-1.15705
UXS1	0.0119766	1	0.0392129	-1.14234
WDR66	0.0119781	1	0.0392129	-1.35602
ACRC	0.011989	1	0.0392129	1.56163
IKZF2	0.0119932	1	0.0392129	-1.25444
PRKAB2	0.0119946	1	0.0392129	1.29772
PLAT	0.0120008	1	0.0392129	1.24087
LRRC41	0.0120054	1	0.0392129	1.28971
FBXO10	0.012022	1	0.0392465	1.28317
WBP11	0.0120288	1	0.0392479	-1.13091
EIF3J	0.0120403	1	0.0392645	-1.17022
LINC00910	0.0120485	1	0.0392661	1.49065
DCUN1D3	0.0120535	1	0.0392661	1.20629
DYNLT3	0.0120732	1	0.0393096	-1.19537
NPIPA8	0.0120965	1	0.0393428	1.53778
PITPNA	0.0121069	1	0.0393428	-1.19643
UGDH	0.0121091	1	0.0393428	1.18947
RBM12B	0.0121093	1	0.0393428	-1.20288
RP11-196G18.22	0.0121181	1	0.0393428	-1.22834
CYSTM1	0.0121217	1	0.0393428	1.1008
CDK6	0.0121409	1	0.0393794	-1.30432
PAPD5	0.0121457	1	0.0393794	-1.1261
THBS3	0.0121658	1	0.0394238	1.34974
ACY1	0.0121901	1	0.0394817	1.34345
PRR34-AS1	0.0122153	1	0.0394962	1.14755
GEMIN4	0.0122235	1	0.0394962	-1.13562
RBFOX2	0.0122331	1	0.0394962	-1.2255
ZNF582-AS1	0.0122374	1	0.0394962	1.30579
NUDT17	0.0122381	1	0.0394962	1.34477
XPO4	0.0122387	1	0.0394962	-1.27385
RPS6KA3	0.0122451	1	0.0394962	-1.23182
FCMR	0.0122457	1	0.0394962	-1.25272
MDN1	0.0122561	1	0.0395089	-1.78889
UBE3C	0.0122755	1	0.039551	-1.15547
WDR61	0.0122959	1	0.0395958	1.1278
TMEM230	0.0123062	1	0.0396084	1.1978
AMD1	0.0123137	1	0.0396119	-1.23144
ZNF215	0.0123343	1	0.0396565	-1.32438
SLC31A1	0.0123404	1	0.0396565	1.19641
TAF8	0.0123604	1	0.0397	1.13359
UBR7	0.012377	1	0.0397327	-1.18637
UMPS	0.0123867	1	0.0397431	-1.15347
USP18	0.0124024	1	0.0397616	-1.15146
HERC2	0.0124111	1	0.0397616	-1.40285
SLC35B3	0.0124181	1	0.0397616	1.25867
GPKOW	0.0124318	1	0.0397616	1.28508
BAZ1A	0.0124335	1	0.0397616	-1.29265
FAM118A	0.0124391	1	0.0397616	1.22935
ZFYVE1	0.0124438	1	0.0397616	1.09922
EPB41	0.012444	1	0.0397616	1.21438
LRRC8C	0.0124538	1	0.0397723	-1.34377
PYCR1	0.0124682	1	0.0397976	1.85377
UHMK1	0.0124899	1	0.0398464	-1.26093
CLIP3	0.0124999	1	0.0398556	1.41324
SLC25A29	0.0125057	1	0.0398556	1.64121
NFKBIZ	0.0125122	1	0.0398557	1.1914
ZNF101	0.012527	1	0.0398631	-1.21058
TMEM169	0.0125275	1	0.0398631	1.35242
CASC5	0.0125432	1	0.0398926	-1.28669
KCNQ1OT1	0.0125518	1	0.0398993	-1.79511
TMEM168	0.0125592	1	0.0399024	-1.21563
PINX1	0.0125791	1	0.0399219	-1.11176
ETV3	0.0125928	1	0.0399219	-1.2258
AHCTF1	0.0125975	1	0.0399219	-1.28072
HIRIP3	0.0125994	1	0.0399219	1.11675
HEBP2	0.0126031	1	0.0399219	1.08746
LYN	0.0126042	1	0.0399219	-1.19173
RILPL2	0.0126369	1	0.0399704	1.28907
GADD45A	0.0126501	1	0.0399704	1.39517
LL0XNC01-7P3.1	0.0126501	1	0.0399704	1.59484
FGF1	0.0126597	1	0.0399704	-1.81368
PTDSS1	0.0126652	1	0.0399704	-1.16056
PHF5A	0.0126657	1	0.0399704	-1.12861
DUSP10	0.0126742	1	0.0399704	-1.2972
SETDB2	0.0126749	1	0.0399704	1.26118
UQCC2	0.0126814	1	0.0399704	1.19778
CACNB1	0.0126863	1	0.0399704	1.48415
RP11-213G2.3	0.0126908	1	0.0399704	1.28759
ZNF200	0.0127037	1	0.039977	-1.17544
RAB3D	0.0127092	1	0.039977	1.11793
GEN1	0.0127123	1	0.039977	-1.25635
SLC38A9	0.0127228	1	0.0399897	1.20763
GLB1L	0.0127305	1	0.0399936	1.13398
MBNL1	0.0127454	1	0.0400198	-1.29739
VPS8	0.0127602	1	0.040026	1.18481
TSTD3	0.0127603	1	0.040026	1.51991
CTB-25B13.12	0.0127852	1	0.0400823	1.30042
FBXO27	0.0127912	1	0.0400823	2.12084
GAPDHP1	0.0128064	1	0.0401093	-1.08156
USE1	0.0128578	1	0.040239	1.38973
CNPPD1	0.0128664	1	0.040239	1.25741
MBTPS1	0.0128673	1	0.040239	1.10161
HNRNPM	0.0128834	1	0.0402689	-1.23299
ID4	0.0128953	1	0.0402855	1.18386
POLA1	0.012913	1	0.0403205	-1.248
SEC63P1	0.0129366	1	0.0403737	1.25755
STK32B	0.0129496	1	0.0403834	1.09555
TGS1	0.0129589	1	0.0403834	-1.17671
MPP3	0.0129594	1	0.0403834	1.33009
FKTN	0.0129908	1	0.0403967	-1.19749
RP11-69E11.4	0.012993	1	0.0403967	1.66266
DHODH	0.0129955	1	0.0403967	1.17682
PGK1P2	0.0129961	1	0.0403967	-1.18527
ATP9A	0.0129964	1	0.0403967	-1.19524
TIMP2	0.0130378	1	0.0404719	-1.04099
DCLK2	0.0130381	1	0.0404719	-1.34359
PAQR3	0.0130402	1	0.0404719	-1.17568
SDSL	0.0130533	1	0.0404921	1.68853
RANP1	0.0130638	1	0.0405043	-1.17683
RAB39B	0.0130801	1	0.0405313	9.60031
RP11-479G22.8	0.0130905	1	0.0405313	-1.45553
DDX59	0.0130922	1	0.0405313	1.15031
TRERF1	0.0131087	1	0.0405622	-1.2433
PARP3	0.0131187	1	0.0405725	1.33071
TAX1BP1	0.0131259	1	0.0405745	1.20179
EMILIN2	0.0131413	1	0.040592	1.31285
SMS	0.0131447	1	0.040592	-1.19486
[truncated: 12,179 more rows]

## Sheet: WM3734 24h
Table S4. Significantly regulated genes detected by RNAseq of cells treated with Cpd1 (10 µM for 12 h, 24 h and 48 h, WM3734 and CSM152). Related to Figure S6.
Probeset ID	p-value	bonferroni(p-value)	qvalue(p-value)	FoldChange(Cpd1/DMSO)
MARS	4.54873e-08	0.000644874	0.000247451	2.6687
RAB39B	1.97161e-07	0.00279515	0.000369298	14.8587
LINC00511	2.69798e-07	0.00382493	0.000369298	2.13205
HERPUD1	4.7037e-07	0.00666844	0.000369298	2.44839
CTGF	5.45441e-07	0.00773272	0.000369298	-4.27289
HBEGF	5.6584e-07	0.00802191	0.000369298	-2.05146
ACSF2	6.13643e-07	0.00869962	0.000369298	1.73807
WARS	6.27397e-07	0.0088946	0.000369298	3.27581
ASNS	6.36103e-07	0.00901803	0.000369298	17.1198
CARS	6.78857e-07	0.00962416	0.000369298	3.13243
ATF4	7.67841e-07	0.0108857	0.000379732	3.57966
DACT1	8.41212e-07	0.0119259	0.00038135	-2.38297
SARS	9.88268e-07	0.0140107	0.000385687	2.15014
TICRR	9.92576e-07	0.0140718	0.000385687	-1.5682
RP11-390P2.4	1.21888e-06	0.0172801	0.000442048	3.88838
RP4-756G23.5	1.39279e-06	0.0197455	0.000473547	14.8533
YARS	1.56999e-06	0.0222577	0.000502395	2.24
HMCES	1.74696e-06	0.0247666	0.00052797	-1.24995
FUT11	1.97717e-06	0.0280303	0.000545464	-1.72089
PABPC1L	2.12274e-06	0.0300941	0.000545464	2.65238
KCTD18	2.21506e-06	0.0314029	0.000545464	1.6388
NUPR1	2.29807e-06	0.0325798	0.000545464	88.3736
FAM83D	2.30619e-06	0.0326948	0.000545464	-1.83107
HEY1	2.61074e-06	0.0370124	0.000590973	1.90351
PSAT1	2.75311e-06	0.0390308	0.000590973	4.47261
AARS	2.8245e-06	0.040043	0.000590973	2.3792
RP11-418J17.1	3.36523e-06	0.0477088	0.000663526	1.92803
TAGLN2P1	3.52562e-06	0.0499826	0.000663526	-1.57249
STC1	3.75549e-06	0.0532416	0.000663526	-4.33242
TSC22D3	3.90574e-06	0.0553717	0.000663526	2.66167
PGD	3.97841e-06	0.0564019	0.000663526	1.71588
SLC1A4	4.06858e-06	0.0576803	0.000663526	2.69751
C1RL	4.24803e-06	0.0602243	0.000663526	1.51871
GTPBP2	4.36437e-06	0.0618737	0.000663526	1.66375
DDIT3	4.45771e-06	0.0631969	0.000663526	3.86598
CD63	4.46505e-06	0.0633009	0.000663526	1.16385
HILPDA	4.61739e-06	0.0654607	0.000663526	-1.82117
ANKDD1A	4.73002e-06	0.0670575	0.000663526	1.57557
ZSCAN21	5.06294e-06	0.0717773	0.000663526	1.29003
SPRY1	5.07869e-06	0.0720006	0.000663526	-1.96156
TUBBP1	5.07898e-06	0.0720047	0.000663526	-1.63684
CTH	5.12281e-06	0.0726261	0.000663526	3.9569
ENO2	5.31437e-06	0.0753418	0.000672329	-1.56596
RNF41	5.94543e-06	0.0842884	0.000735072	1.60904
GARS	6.45277e-06	0.091481	0.000780069	2.6413
TATDN2	6.88766e-06	0.0976463	0.000791626	-1.30466
SAT2	6.98554e-06	0.099034	0.000791626	1.30842
PSPH	7.03165e-06	0.0996877	0.000791626	2.86179
RP11-504P24.3	7.13046e-06	0.101088	0.000791626	2.49946
TXNDC15	7.35676e-06	0.104297	0.000800415	-1.52316
ADSSL1	7.68155e-06	0.108901	0.000819365	1.63934
SKA3	8.34449e-06	0.1183	0.000872962	-1.62599
PCNA	9.26598e-06	0.131364	0.000951075	-1.43777
CDCA2	1.01212e-05	0.143489	0.00100907	-1.86591
TJP2	1.02248e-05	0.144957	0.00100907	-1.96828
MAD2L1BP	1.03875e-05	0.147264	0.00100907	1.2981
GRAMD1B	1.09152e-05	0.154744	0.00102548	-3.81682
RP11-395G23.3	1.09334e-05	0.155003	0.00102548	-1.47794
SNX11	1.13832e-05	0.161379	0.00104957	-1.36456
NIPAL3	1.22886e-05	0.174216	0.0010984	1.51086
RP11-516A11.1	1.25372e-05	0.17774	0.0010984	-1.76732
MPP4	1.2578e-05	0.178319	0.0010984	-3.00497
STC2	1.27345e-05	0.180537	0.0010984	3.64649
BUD31	1.29223e-05	0.1832	0.0010984	1.42586
PSAT1P4	1.32443e-05	0.187764	0.00110844	3.80431
PGAM1	1.421e-05	0.201456	0.00113317	-1.49506
JDP2	1.42792e-05	0.202437	0.00113317	9.49248
PCK2	1.50145e-05	0.21286	0.00113317	6.4138
RSPH9	1.50889e-05	0.213916	0.00113317	1.83444
RPS6KA2	1.51416e-05	0.214663	0.00113317	3.50937
KHNYN	1.51684e-05	0.215042	0.00113317	1.25102
DDR2	1.52419e-05	0.216085	0.00113317	2.51819
TRIM16L	1.53217e-05	0.217215	0.00113317	1.44718
RIMS3	1.56439e-05	0.221783	0.00113317	2.91991
PSAT1P3	1.58554e-05	0.224782	0.00113317	4.874
PHYKPL	1.58849e-05	0.2252	0.00113317	2.8372
GORASP2	1.61276e-05	0.228641	0.00113317	-1.23883
USP40	1.62516e-05	0.230399	0.00113317	1.54035
GRPEL1	1.6456e-05	0.233296	0.00113317	-1.39935
CSGALNACT1	1.68387e-05	0.238722	0.00114503	1.6658
SLC12A8	1.76675e-05	0.250472	0.00118656	-2.08441
CD27-AS1	1.79948e-05	0.255113	0.00119271	1.79761
CRADD	1.81976e-05	0.257987	0.00119271	-1.50508
CEBPG	1.92176e-05	0.272447	0.00124457	3.06964
LRRC23	2.00923e-05	0.284849	0.00128591	1.39383
NICN1	2.10413e-05	0.298302	0.00133098	1.55974
NUP85	2.16243e-05	0.306568	0.00133709	-1.34356
RGS16	2.16294e-05	0.30664	0.00133709	-3.04871
WDR31	2.25996e-05	0.320394	0.00138137	1.91768
PHACTR1	2.36284e-05	0.334979	0.0014282	-2.16896
CDK5RAP3	2.42762e-05	0.344164	0.00145124	1.21343
GPAT4	2.51162e-05	0.356073	0.00148513	-1.28199
MIR503HG	2.54791e-05	0.361217	0.00148685	2.14787
MTHFD2	2.58309e-05	0.366205	0.00148685	3.21199
ERN1	2.59652e-05	0.368108	0.00148685	1.6661
PODXL	2.63926e-05	0.374168	0.00149558	-1.78573
ENO1P1	2.6813e-05	0.380127	0.00150374	-1.31689
TTC21A	2.81539e-05	0.399138	0.00156283	1.60877
KIF20A	2.88892e-05	0.409563	0.00158341	-1.82971
XBP1	2.91067e-05	0.412646	0.00158341	2.04236
TUBA1C	3.00165e-05	0.425544	0.00161673	-1.73
TCAF2	3.18119e-05	0.450997	0.00169663	-2.44568
LURAP1L	3.36496e-05	0.477051	0.00176479	3.27497
BACE2	3.37385e-05	0.478311	0.00176479	-1.97348
NUP93	3.4716e-05	0.492169	0.00179862	-1.2245
ECM2	3.63774e-05	0.515722	0.00186691	28.3328
LMO4	3.70453e-05	0.525191	0.00188342	1.74012
C10orf10	3.75188e-05	0.531904	0.0018871	-5.54267
ARSG	3.87226e-05	0.54897	0.0018871	2.23263
TIMM23	3.8924e-05	0.551825	0.0018871	-1.26583
ORC1	3.89644e-05	0.552398	0.0018871	-1.56445
CDK2AP1	3.92886e-05	0.556994	0.0018871	-1.32038
RGS2	3.97421e-05	0.563424	0.0018871	-7.29668
UBE2L6	4.01144e-05	0.568701	0.0018871	1.26844
UHRF1BP1	4.04331e-05	0.573221	0.0018871	2.58983
GRB10	4.04993e-05	0.574158	0.0018871	1.56109
TUBA1B	4.1237e-05	0.584617	0.0018871	-1.72657
CRIM1	4.13252e-05	0.585868	0.0018871	-1.90209
PJA1	4.17217e-05	0.591489	0.0018871	1.31381
C17orf51	4.19992e-05	0.595422	0.0018871	1.43064
STYXL1	4.21009e-05	0.596865	0.0018871	1.72074
NR4A3	4.2321e-05	0.599985	0.0018871	-6.12487
AIM1	4.30325e-05	0.610072	0.00189728	-2.3555
HLCS	4.32468e-05	0.613111	0.00189728	1.73819
TK2	4.43996e-05	0.629453	0.00191503	1.40864
DIAPH1	4.45023e-05	0.630909	0.00191503	-1.69319
HJURP	4.47074e-05	0.633817	0.00191503	-1.70452
RPS8	4.65092e-05	0.659361	0.00197664	1.19964
MAP2K6	4.71811e-05	0.668886	0.00198596	-1.35049
RP11-443P15.2	4.74585e-05	0.67282	0.00198596	4.07134
C1orf43	4.83243e-05	0.685094	0.00200675	1.34048
SMG1P7	4.94514e-05	0.701072	0.00201357	2.36456
VSIG10	5.00058e-05	0.708933	0.00201357	1.29275
ANK2	5.00453e-05	0.709492	0.00201357	2.32628
BMF	5.05423e-05	0.716539	0.00201357	-1.74962
TMEM147-AS1	5.06988e-05	0.718757	0.00201357	2.37732
PCNXL2	5.07094e-05	0.718908	0.00201357	1.53659
NCAPH	5.28173e-05	0.74879	0.00206212	-1.73614
COL8A1	5.32086e-05	0.754338	0.00206212	-2.01532
TRIB3	5.33931e-05	0.756954	0.00206212	8.68539
SFXN3	5.36369e-05	0.760411	0.00206212	-1.54885
ACTR3P2	5.38273e-05	0.76311	0.00206212	-1.29674
PPM1G	5.7488e-05	0.815007	0.00215318	-1.29804
RRAGA	5.78905e-05	0.820713	0.00215318	-1.39641
CDKN2B	5.80017e-05	0.82229	0.00215318	1.69737
IFRD1	5.83521e-05	0.827258	0.00215318	1.88702
NAP1L4	5.84561e-05	0.828733	0.00215318	-1.2153
RP11-1212A22.4	5.8579e-05	0.830475	0.00215318	2.18602
ZBED3	5.96458e-05	0.845598	0.0021685	1.74215
CCNB2	5.97933e-05	0.84769	0.0021685	-1.61708
LRRC8D	6.16112e-05	0.873462	0.00219566	2.00301
DPCD	6.1931e-05	0.877996	0.00219566	-1.07374
TRIB1	6.20863e-05	0.880198	0.00219566	1.45589
MAP3K9	6.21566e-05	0.881195	0.00219566	-1.40579
ZNF778	6.26994e-05	0.88889	0.00220055	-1.28133
EIF4A3	6.4624e-05	0.916175	0.00225356	-1.28591
SLC6A6	6.53009e-05	0.925771	0.00226265	-1.59679
CYR61	6.63604e-05	0.940792	0.00228482	-2.83702
FBXO10	6.6794e-05	0.946938	0.00228528	1.99905
SWI5	6.76809e-05	0.959511	0.00230115	1.64703
LINC00667	7.02023e-05	0.995259	0.00237205	1.59979
WAC-AS1	7.10454e-05	1	0.00238163	1.73772
CDC6	7.20032e-05	1	0.00238163	-1.49705
TFDP1	7.20739e-05	1	0.00238163	-1.35498
MORN4	7.28932e-05	1	0.00238163	1.98388
AIF1L	7.31044e-05	1	0.00238163	1.35395
RAD54L	7.31126e-05	1	0.00238163	-1.55747
SLC44A2	7.4038e-05	1	0.00239742	1.51444
PAPSS2	7.48334e-05	1	0.00240165	2.60378
EIF1AD	7.50517e-05	1	0.00240165	-1.39111
FAM46A	7.5545e-05	1	0.0024033	-1.93357
BNIP3P1	7.81603e-05	1	0.00246098	-2.15524
RRM2	7.85581e-05	1	0.00246098	-1.56216
CXCL8	7.90219e-05	1	0.00246098	-4.12415
NLRP1	7.91675e-05	1	0.00246098	1.27108
TMCO3	8.19542e-05	1	0.00252184	-1.19915
CNIH3	8.22613e-05	1	0.00252184	2.06685
SPIN3	8.28594e-05	1	0.00252184	1.79231
KNSTRN	8.29798e-05	1	0.00252184	-1.52356
MRPS16	8.43351e-05	1	0.00252857	1.23384
ACTR1A	8.53649e-05	1	0.00252857	-1.25319
TYMS	8.54196e-05	1	0.00252857	-1.50115
CLP1	8.54287e-05	1	0.00252857	-1.28487
GEM	8.55251e-05	1	0.00252857	-1.65312
ZDHHC4	8.61483e-05	1	0.00253323	1.44503
KPNA2	8.67284e-05	1	0.00253485	-1.70835
BNIP3	8.73925e-05	1	0.00253485	-1.96477
FAM120AOS	8.76016e-05	1	0.00253485	1.41745
SLC7A1	8.83667e-05	1	0.00254346	1.93528
PPIF	8.92816e-05	1	0.0025492	-1.27174
ZDHHC16	8.95741e-05	1	0.0025492	-1.16527
PSMD2	8.99894e-05	1	0.0025492	-1.2229
CLEC2B	9.04405e-05	1	0.0025492	-2.2275
MYOF	9.14909e-05	1	0.00256552	-1.70014
THBS1	9.2216e-05	1	0.00257259	-2.10752
ID2	9.31722e-05	1	0.002586	-1.33011
ADM2	9.43671e-05	1	0.0025953	66.81
SOCS2	9.47965e-05	1	0.0025953	-1.77941
HSPA8	9.52316e-05	1	0.0025953	-1.59152
FGGY	9.55778e-05	1	0.0025953	1.45126
SYNE1	9.58924e-05	1	0.0025953	1.52376
DAPK1	9.94654e-05	1	0.00266554	1.43983
SLC9A9	9.94678e-05	1	0.00266554	1.76878
SMAP2	0.000101294	1	0.00268573	-1.22994
DYNLL1	0.000101333	1	0.00268573	-1.35421
HHIP	0.000101702	1	0.00268573	8.44816
RP11-61L23.2	0.000104194	1	0.00270969	-2.76487
CCDC90B	0.000104283	1	0.00270969	1.32776
CCDC80	0.000104935	1	0.00270969	-1.46662
ATG7	0.000105687	1	0.00270969	1.12528
SCRG1	0.000106352	1	0.00270969	2.81879
DNAJC9	0.000106805	1	0.00270969	-1.28574
MAP2K1	0.000107264	1	0.00270969	-1.28744
PSMB2	0.000107451	1	0.00270969	-1.21395
SPAG5	0.000108	1	0.00270969	-1.90453
WDR27	0.000108019	1	0.00270969	1.45177
TOMM34	0.000108733	1	0.00270969	-1.42739
BGN	0.000109185	1	0.00270969	3.32931
METTL17	0.000111103	1	0.00270969	-1.17805
ASXL1	0.000111524	1	0.00270969	-1.34099
LAMB1	0.000111772	1	0.00270969	1.34861
CDCA8	0.000111882	1	0.00270969	-1.5885
C1RL-AS1	0.000112009	1	0.00270969	1.97045
SLC25A37	0.0001129	1	0.00270969	-1.14484
KIF2C	0.000113118	1	0.00270969	-1.66089
FEN1	0.000113597	1	0.00270969	-1.66055
RP11-334C17.5	0.000115004	1	0.00270969	2.0088
HSPA14	0.000116735	1	0.00270969	-1.25833
SLC39A11	0.000117901	1	0.00270969	1.62749
EIF1	0.000119666	1	0.00270969	1.46894
HDGF	0.000119683	1	0.00270969	-1.30389
OS9	0.000119704	1	0.00270969	1.18419
SLC7A11	0.000119777	1	0.00270969	3.06268
PTGS1	0.000119893	1	0.00270969	-1.55313
SPARC	0.00012034	1	0.00270969	-1.59845
HNRNPL	0.000120351	1	0.00270969	-1.18957
APOLD1	0.000120606	1	0.00270969	-2.05508
H2AFY	0.00012062	1	0.00270969	-1.23328
FBXO27	0.000122069	1	0.00270969	2.61853
PPCS	0.000122202	1	0.00270969	1.41668
TINF2	0.000122452	1	0.00270969	1.28066
ZBTB49	0.000123029	1	0.00270969	1.43857
RNF24	0.000123094	1	0.00270969	-1.47663
PCDHB15	0.000123278	1	0.00270969	2.2189
ACCS	0.000123427	1	0.00270969	1.88475
SCUBE3	0.000123667	1	0.00270969	-1.63123
NRN1	0.000124345	1	0.00270969	-1.53165
BAIAP2L1	0.000124427	1	0.00270969	-1.3154
THRB	0.000124804	1	0.00270969	1.48304
ZNF799	0.000124877	1	0.00270969	-3.77002
MTHFD1L	0.000125293	1	0.00270969	1.35788
FAM149A	0.000125522	1	0.00270969	1.76744
WIPF1	0.000128914	1	0.0027719	1.19163
TPX2	0.00013098	1	0.00280525	-1.66885
PARP3	0.000131821	1	0.00281218	1.95597
RNF8	0.00013249	1	0.00281542	-1.28729
SMARCD1	0.000133458	1	0.00282494	1.27198
NUDT7	0.000136142	1	0.00287058	1.63888
ICMT	0.000137174	1	0.00287959	-1.28338
NTF3	0.000139014	1	0.00287959	-1.83716
LRRC15	0.000139458	1	0.00287959	-2.04302
ASTN2	0.000139562	1	0.00287959	1.18062
LYPD1	0.000140276	1	0.00287959	-2.64427
ALKBH3	0.000140949	1	0.00287959	1.19941
HECW2	0.000141108	1	0.00287959	2.06795
CCNA2	0.000141309	1	0.00287959	-1.71744
RIPK2	0.000141333	1	0.00287959	1.53672
HDAC3	0.000142963	1	0.00289121	-1.40298
ODC1	0.000143071	1	0.00289121	1.5789
LINC00662	0.000143498	1	0.00289121	1.90103
DHRS4L2	0.000144606	1	0.0029028	1.4433
CALM2P3	0.0001452	1	0.00290401	-1.55975
ZWINT	0.000145982	1	0.00290462	-1.46427
TRIP13	0.000146299	1	0.00290462	-1.49406
CCDC71L	0.000147787	1	0.0029083	2.07004
PRDM10	0.000147932	1	0.0029083	-1.33657
C9orf91	0.000148088	1	0.0029083	1.70413
MANF	0.000149404	1	0.00292359	-2.13031
LRRC59	0.000152491	1	0.0029733	-1.38679
PTMA	0.000153495	1	0.0029822	-1.264
HEMK1	0.000154929	1	0.0029867	1.51576
RUNX2	0.000155247	1	0.0029867	1.49338
DEPTOR	0.000155374	1	0.0029867	1.95325
LAMA4	0.000157322	1	0.00300946	1.25102
PRC1	0.000157665	1	0.00300946	-1.68843
CPA4	0.000159526	1	0.00301766	-3.1616
SMAD6	0.000160128	1	0.00301766	-2.10497
CRKL	0.000160472	1	0.00301766	-1.36381
RP4-800G7.2	0.000160512	1	0.00301766	1.89384
PLK4	0.000161078	1	0.00301766	-1.82285
MBP	0.000161954	1	0.00301766	1.40475
MICB	0.000161977	1	0.00301766	-1.36808
CCNB1	0.000162876	1	0.00302404	-1.58552
PIGU	0.000164306	1	0.00302799	-1.10585
HAUS8	0.000164757	1	0.00302799	-1.42946
FST	0.000164758	1	0.00302799	-2.28229
MYO1E	0.000166575	1	0.00302869	-1.67905
NTPCR	0.000166624	1	0.00302869	1.15068
GRB2	0.000167008	1	0.00302869	-1.22803
ZNF773	0.00016737	1	0.00302869	1.64039
EMP2	0.000168007	1	0.00302869	-1.35115
SLC35E3	0.000168355	1	0.00302869	-1.41548
PGK1	0.000168694	1	0.00302869	-1.64411
BCDIN3D-AS1	0.000170164	1	0.00304504	2.95389
ZFAND3	0.000171254	1	0.0030545	1.57164
TRIM25	0.000172173	1	0.00306085	1.28393
EIF2S2	0.00017347	1	0.00307386	1.5607
YWHAH	0.000175039	1	0.0030916	-1.52861
CYP4V2	0.000176024	1	0.00309893	2.5681
ACTA2	0.000178162	1	0.00312384	1.49194
DLC1	0.000178587	1	0.00312384	-1.54881
SYT1	0.000181449	1	0.00315641	3.00848
RP1-95L4.4	0.000182007	1	0.00315641	-1.10113
HSPA5	0.00018219	1	0.00315641	-1.22661
ANKEF1	0.000183483	1	0.00316119	1.4312
KLF5	0.000183933	1	0.00316119	-1.5395
MICAL2	0.000184459	1	0.00316119	-2.01946
SMIM3	0.00018479	1	0.00316119	-1.56903
FTH1	0.000186987	1	0.00318575	1.50095
NIPSNAP1	0.000187706	1	0.00318575	1.70851
PAPD7	0.000187983	1	0.00318575	-1.52937
ARHGEF9	0.000192037	1	0.00323498	1.43293
PNP	0.00019266	1	0.00323498	-1.30834
RHPN2	0.000192672	1	0.00323498	-1.49496
GID4	0.000194583	1	0.00325702	1.39214
ZNF853	0.000195662	1	0.00326504	2.32829
GTF3C2	0.000196442	1	0.00326803	-1.2814
RP11-452L6.5	0.000197646	1	0.00327802	2.602
TCTA	0.000198639	1	0.00328448	1.34765
ATF5	0.000201189	1	0.0033025	8.89763
STIP1	0.000201442	1	0.0033025	-1.309
DTD1	0.000201706	1	0.0033025	1.16713
RFC2	0.000202225	1	0.0033025	-1.34311
RHBDD1	0.000203254	1	0.0033025	1.92166
ACSS2	0.000203371	1	0.0033025	1.55141
SUGP2	0.000204705	1	0.0033074	-1.16616
C14orf159	0.000204888	1	0.0033074	1.43869
TRAIP	0.000207918	1	0.00334637	-1.2751
PRPSAP1	0.000209863	1	0.00336772	1.36071
NUDT16	0.00021104	1	0.00337665	1.41799
DCAF4	0.000217681	1	0.00345866	1.22993
AC141586.5	0.000217708	1	0.00345866	1.51401
ZNF747	0.000218074	1	0.00345866	2.02498
ZNF785	0.000224359	1	0.00354255	1.65188
PA2G4	0.000224665	1	0.00354255	-1.29152
LBH	0.000226893	1	0.00356734	1.48601
PNPLA3	0.000228206	1	0.00357764	1.4657
GCC1	0.000230047	1	0.00358236	1.46394
LANCL3	0.000231972	1	0.00358236	-1.58882
TUBB	0.000232269	1	0.00358236	-1.62026
CDC25A	0.000233084	1	0.00358236	-1.68973
VAMP2	0.000233918	1	0.00358236	1.293
CDK20	0.000233933	1	0.00358236	1.59714
CHAC1	0.00023407	1	0.00358236	117.415
DHX58	0.000234399	1	0.00358236	2.07221
FNIP2	0.000234758	1	0.00358236	-1.53025
RRM2P3	0.000235092	1	0.00358236	-1.62245
MCM10	0.00023769	1	0.00361014	-1.54886
NBR2	0.000239038	1	0.00361014	2.42425
SCN9A	0.000239469	1	0.00361014	3.53595
SNAPC5	0.00023957	1	0.00361014	1.39697
ARFGEF3	0.000242484	1	0.00364084	-1.50068
LDLRAD3	0.000242945	1	0.00364084	1.28566
ZNF626	0.000244561	1	0.00365497	1.4522
GSTK1	0.000248578	1	0.00369618	1.27384
BTD	0.000248677	1	0.00369618	-1.5499
TES	0.00025054	1	0.00371372	1.53728
GINS1	0.00025183	1	0.00371586	-1.4852
COX19	0.00025205	1	0.00371586	1.50093
RPP40	0.000253906	1	0.0037331	1.3627
ACSS3	0.000255542	1	0.00374704	15.4179
TBL1X	0.000257728	1	0.00376893	1.39873
ELAC1	0.00025946	1	0.00378409	1.58835
CARF	0.000260974	1	0.00379514	2.01614
IARS	0.000261614	1	0.00379514	1.90233
SHMT2	0.000262786	1	0.00380039	2.18994
ZSCAN5A	0.000264354	1	0.00380039	-1.24815
TUBE1	0.000264699	1	0.00380039	2.40144
C11orf71	0.00026477	1	0.00380039	1.7225
ADPGK	0.000266859	1	0.0038203	-1.33577
RP11-576I22.2	0.000268241	1	0.00382053	-1.62546
RSPH3	0.00026828	1	0.00382053	1.68226
TSPYL2	0.000269667	1	0.00383025	1.41422
RABL2B	0.000272104	1	0.00385481	1.41714
GLRX	0.000274427	1	0.00387762	-1.74879
SLC35E1	0.000275443	1	0.00388189	-1.34455
ARHGDIB	0.00027657	1	0.0038877	-1.87513
P4HA2	0.000280783	1	0.00393174	-1.34101
PDCD4-AS1	0.000281835	1	0.00393174	2.09915
MCM3	0.000282561	1	0.00393174	-1.25843
NCAPG	0.000283308	1	0.00393174	-1.72687
TGFBI	0.000283317	1	0.00393174	-3.97207
SPRY4	0.000284502	1	0.00393815	1.46842
PTGER3	0.000285569	1	0.00394288	-3.1901
RTKN2	0.000289151	1	0.0039819	-1.71785
CNDP2	0.000290513	1	0.0039819	1.22763
KANSL2	0.000290591	1	0.0039819	-1.14425
FOXM1	0.000292591	1	0.00399924	-1.49663
PMAIP1	0.00029412	1	0.00401006	2.21671
JMJD6	0.000297447	1	0.00402753	-1.64088
RBM12	0.000297601	1	0.00402753	-1.38612
RP11-101E13.5	0.000297623	1	0.00402753	2.44087
PCBD1	0.000300357	1	0.00403153	1.27716
NUDT17	0.000302153	1	0.00403153	1.69929
OSBPL10	0.000302703	1	0.00403153	1.24791
PGDP1	0.000303444	1	0.00403153	1.65886
TRIM14	0.000303732	1	0.00403153	1.26579
LINC01184	0.000304115	1	0.00403153	1.51868
ANKZF1	0.000304508	1	0.00403153	-1.4728
GFRA1	0.000305041	1	0.00403153	-1.51197
ST6GALNAC2	0.00030529	1	0.00403153	2.62543
TM4SF1	0.000305329	1	0.00403153	-1.51686
MAF	0.000308207	1	0.00403762	1.38802
SHCBP1	0.000308766	1	0.00403762	-1.82867
CKAP4	0.000309036	1	0.00403762	-1.35179
ZNF862	0.00030943	1	0.00403762	1.83135
NCAPD3	0.000309819	1	0.00403762	-1.47104
TMEM178B	0.000310244	1	0.00403762	-1.71969
CDCA3	0.000312339	1	0.00404666	-1.60303
LARP6	0.000312426	1	0.00404666	2.33245
CSRP2	0.000314524	1	0.00404984	-1.34828
WBP11P1	0.000314595	1	0.00404984	-1.49567
APOBEC3B	0.000315162	1	0.00404984	-1.37911
DDX23	0.000315649	1	0.00404984	-1.28247
MCM4	0.000318177	1	0.00407167	-1.37509
EFEMP1	0.000319601	1	0.00407167	-1.81009
FBLL1	0.00031975	1	0.00407167	9.55147
POLR2G	0.000320344	1	0.00407167	1.28112
RP11-644F5.10	0.000324065	1	0.00408443	1.67231
RP11-700P18.1	0.000325302	1	0.00408443	1.93441
BEST1	0.000325388	1	0.00408443	3.505
DESI1	0.000325918	1	0.00408443	1.19024
KIAA1217	0.000325992	1	0.00408443	-1.43414
MTHFD2P7	0.000326657	1	0.00408443	2.68485
CSRP2BP	0.000326666	1	0.00408443	1.48787
FAM46C	0.000327355	1	0.00408443	-2.1112
TPM3	0.000330907	1	0.00410292	-1.25656
CCDC113	0.000330921	1	0.00410292	1.97141
PAPLN	0.0003311	1	0.00410292	1.78062
SERTAD4	0.000332289	1	0.00410831	-2.24773
TMEM231	0.00033337	1	0.00411232	1.5866
CDCA5	0.00033416	1	0.00411274	-1.5121
HSPA8P1	0.000335587	1	0.00411789	-1.62914
ADGRD1	0.00033616	1	0.00411789	2.33016
PEG10	0.000336849	1	0.00411789	-1.57371
RPL23AP7	0.000338652	1	0.00412743	-2.33387
NSUN5P1	0.000339243	1	0.00412743	1.25007
NNMT	0.00034115	1	0.00412743	1.14309
APEX1	0.000341857	1	0.00412743	1.08433
ATF3	0.000341903	1	0.00412743	2.29649
CPOX	0.000342182	1	0.00412743	-1.30201
JAM3	0.000346434	1	0.00416018	-1.49978
PNPLA4	0.000348224	1	0.00416018	1.33279
FARP2	0.000349061	1	0.00416018	1.36274
SLC16A9	0.000350101	1	0.00416018	6.65335
NSUN2	0.000351527	1	0.00416018	-1.19031
EFTUD2	0.000351912	1	0.00416018	-1.24237
CENPW	0.000352282	1	0.00416018	-1.6923
ABAT	0.000352873	1	0.00416018	2.35878
LDHAP4	0.00035358	1	0.00416018	-1.74684
SLC16A6	0.000353973	1	0.00416018	2.70388
C1QTNF6	0.000354064	1	0.00416018	1.58072
LDHAP3	0.000354074	1	0.00416018	-1.91986
CTSK	0.000355549	1	0.00416239	-2.56175
KDM4A	0.000355792	1	0.00416239	1.4949
TMEM106C	0.000357585	1	0.00417039	-1.56675
HMOX1	0.00035839	1	0.00417039	3.51123
TMTC2	0.000359649	1	0.00417039	1.66825
UBE2D4	0.000359914	1	0.00417039	1.29342
PPP1R3D	0.000360309	1	0.00417039	1.4572
MEF2C	0.00036204	1	0.00418152	-2.25189
PSME3	0.000363779	1	0.00419271	-1.13701
DKK1	0.000364853	1	0.00419479	-3.62344
IKBIP	0.000365502	1	0.00419479	-1.84403
TM2D2	0.00036688	1	0.00420174	-1.20295
PMP22	0.000369302	1	0.00420874	-1.20251
TGM2	0.000369575	1	0.00420874	-2.7433
WHSC1	0.000369812	1	0.00420874	-1.24492
CLIC1	0.000370893	1	0.00421223	-1.23007
MTFR2	0.000372215	1	0.00421844	-1.53363
PTTG1IP	0.000374486	1	0.00423535	-1.2719
RP11-253E3.3	0.000376219	1	0.00423814	-1.77223
SRSF9	0.000376291	1	0.00423814	-1.20779
PRPS2	0.000378765	1	0.0042572	-1.58808
SSRP1	0.00038011	1	0.0042635	-1.22458
TRPV1	0.000382201	1	0.00427296	1.46709
ZMYM6NB	0.000383275	1	0.00427296	2.37812
TNFAIP3	0.000383309	1	0.00427296	-1.53216
NEURL1B	0.000385288	1	0.00428623	-1.63796
RAP2B	0.000386169	1	0.00428726	1.22674
KRCC1	0.000388191	1	0.004298	2.08748
WDR45BP1	0.000389173	1	0.004298	-1.47527
STX18-AS1	0.000390245	1	0.004298	1.6422
RRP36	0.000390598	1	0.004298	-1.14488
STPG1	0.000391553	1	0.004298	1.21728
HPS4	0.000392547	1	0.004298	1.31228
MRPS25	0.000393315	1	0.004298	1.18287
NCAPD2	0.000394427	1	0.004298	-1.46702
TLN2	0.000394701	1	0.004298	1.50449
TXNDC5	0.000398404	1	0.004298	-1.09195
RABEPK	0.000399034	1	0.004298	1.34787
RP11-89K11.1	0.000399252	1	0.004298	1.56191
PTK2B	0.000400137	1	0.004298	2.41901
SCAMP1-AS1	0.000400192	1	0.004298	1.40013
CERK	0.000400904	1	0.004298	-1.41463
NFS1	0.000401237	1	0.004298	-1.13336
RAD52	0.000401469	1	0.004298	1.35246
SEPHS1P4	0.000402603	1	0.004298	-1.28019
EGLN1	0.000404228	1	0.004298	-1.73438
CYB5R1	0.000404396	1	0.004298	1.20236
TMEM79	0.000404626	1	0.004298	1.62149
CMB9-55F22.1	0.000405981	1	0.004298	2.03686
HN1L	0.000406136	1	0.004298	-1.29328
C11orf1	0.000407497	1	0.004298	1.64149
GTF2IP20	0.000407515	1	0.004298	1.4826
AC079922.3	0.000407678	1	0.004298	1.58739
PAXIP1	0.000408494	1	0.00429827	-1.28909
ERP29	0.000409325	1	0.0042987	1.37801
LINC00882	0.000413393	1	0.00432532	2.08932
TTC5	0.000413545	1	0.00432532	1.39974
BIRC5	0.000414245	1	0.00432532	-1.59288
PABPC1P4	0.000416541	1	0.00433416	1.10753
TSPYL1	0.000416948	1	0.00433416	1.30255
TRAF3IP2	0.000418328	1	0.00433416	1.41977
OSBPL6	0.000418895	1	0.00433416	1.6173
PSTK	0.000419075	1	0.00433416	1.32112
ARHGEF2	0.00042405	1	0.00436027	2.65013
GLA	0.000424229	1	0.00436027	-1.35168
EFNB2	0.000424583	1	0.00436027	-1.38901
LDHAP2	0.000424805	1	0.00436027	-1.7993
OAZ2	0.000427651	1	0.00436769	-1.2723
PLD6	0.000428265	1	0.00436769	1.45491
NIT1	0.000428433	1	0.00436769	1.32647
ARHGAP11A	0.000429047	1	0.00436769	-1.61794
TNFRSF10B	0.000430314	1	0.00436769	1.21548
SESN2	0.000430346	1	0.00436769	3.44784
HSPA8P7	0.000431748	1	0.004368	-1.72254
IGF2BP2	0.000432357	1	0.004368	1.2721
PAX9	0.000434394	1	0.004368	1.47135
TTLL1	0.000434811	1	0.004368	1.9533
SLC2A11	0.000434869	1	0.004368	1.48093
RAB40B	0.000435339	1	0.004368	1.76789
SLC16A4	0.000435997	1	0.004368	2.27263
FBXW8	0.000440295	1	0.00439442	1.60294
APOD	0.000440709	1	0.00439442	1.60201
CRTC3	0.000441527	1	0.00439442	1.2828
TMSB4X	0.000442526	1	0.00439442	-1.45727
BICD1	0.000442677	1	0.00439442	1.28233
SRSF4	0.000443481	1	0.00439442	-1.16711
RP11-134K13.2	0.000445823	1	0.00440219	-1.46874
DDIAS	0.000446206	1	0.00440219	-1.74185
BUB1B	0.000446693	1	0.00440219	-1.77286
C1GALT1C1	0.00045036	1	0.00441475	-1.75597
KDM3A	0.000450415	1	0.00441475	-1.59256
PPIC	0.000450509	1	0.00441475	1.24048
HMGCL	0.000451214	1	0.00441475	1.6621
ARRDC4	0.000452434	1	0.00441875	-1.67853
ANKLE2	0.000461965	1	0.00449686	-1.13903
EBNA1BP2	0.000462086	1	0.00449686	-1.3537
TGFA	0.000463617	1	0.00450371	-1.38836
SEL1L3	0.000465426	1	0.00450923	1.82559
RFX5	0.000465843	1	0.00450923	1.4228
KIF23	0.00047027	1	0.00453676	-1.78096
CPEB1	0.000470489	1	0.00453676	1.88889
GINS2	0.000471189	1	0.00453676	-1.38075
FAM27E3	0.000475397	1	0.00456621	2.34438
CRYBB2P1	0.000475926	1	0.00456621	-1.22063
C14orf1	0.000478036	1	0.00457837	1.43042
GOT1	0.000481364	1	0.00460007	1.45422
ZCCHC14	0.000481993	1	0.00460007	-1.28358
CENPO	0.000484371	1	0.00460128	-1.43083
PARP12	0.000484404	1	0.00460128	1.34124
STK32B	0.000485621	1	0.00460128	1.22955
BUB1	0.000485992	1	0.00460128	-1.96053
SNX19	0.000486602	1	0.00460128	1.56763
EFNB3	0.000487195	1	0.00460128	1.72836
FTCDNL1	0.000488274	1	0.00460348	1.68669
TMEM198B	0.000491561	1	0.00462565	1.4859
PDCD6	0.000492366	1	0.00462565	-1.13704
TRIM16	0.000493435	1	0.00462565	1.56989
RPL12	0.000494051	1	0.00462565	1.28274
CDC45	0.000494876	1	0.00462565	-1.30169
SGPP1	0.000497855	1	0.00464551	1.26663
SERPINB6	0.00050055	1	0.00466266	1.13976
UBASH3B	0.000505651	1	0.00468737	-1.45044
PLPP6	0.000506535	1	0.00468737	1.78623
C14orf79	0.000506652	1	0.00468737	1.74546
THTPA	0.0005071	1	0.00468737	1.63284
ZSCAN23	0.000508581	1	0.00468737	1.40419
CAT	0.000509994	1	0.00468737	1.42397
TMED3	0.000510359	1	0.00468737	-1.60551
GTF2H3	0.000511045	1	0.00468737	1.61718
ABCA1	0.000511122	1	0.00468737	-1.8648
ARMC9	0.000511819	1	0.00468737	1.2689
LDHA	0.000513468	1	0.00469052	-1.79037
ACP6	0.000513888	1	0.00469052	1.25408
RAD51	0.000515613	1	0.00469759	-1.43184
RP11-7F17.8	0.000516389	1	0.00469759	1.49419
MORN1	0.000518161	1	0.00470583	1.6676
FTH1P7	0.000520225	1	0.00471562	1.47821
OGT	0.000521392	1	0.00471562	1.92712
CHRAC1	0.000521839	1	0.00471562	-1.23361
R3HDM2	0.00052453	1	0.00473208	1.47236
ALAS1	0.00052638	1	0.00474091	-1.0967
RP11-371A22.1	0.000530001	1	0.00476563	1.1245
WWC3	0.00053384	1	0.00478749	1.53109
MRTO4	0.000534832	1	0.00478749	-1.22274
XPOTP1	0.000536834	1	0.00478749	2.04938
PHLDB2	0.000536924	1	0.00478749	-1.97552
CD83	0.000537116	1	0.00478749	-1.56754
KLHL3	0.000537713	1	0.00478749	1.80415
TOMM5	0.000540184	1	0.00480163	-1.20819
BCL2L13	0.000545311	1	0.00483867	1.31646
RP11-159G9.5	0.00054613	1	0.00483867	-1.49866
ARRDC3	0.000549196	1	0.00485793	1.69361
RAB3D	0.000553967	1	0.00488435	1.32723
RBKS	0.00055408	1	0.00488435	1.81305
RACGAP1	0.00055546	1	0.00488435	-1.72543
ZNF367	0.000555775	1	0.00488435	-1.26214
POU6F1	0.000558452	1	0.00489997	1.50743
ALDH6A1	0.000561447	1	0.00491831	1.97593
CCDC191	0.000563919	1	0.00493203	1.68324
XPOT	0.000567562	1	0.00495197	1.91335
ZNF17	0.00056802	1	0.00495197	1.18707
SLC50A1	0.000569933	1	0.00495345	1.39884
SLC7A6	0.00057027	1	0.00495345	-1.57585
ZNF239	0.000570922	1	0.00495345	2.0508
AC007405.6	0.000572617	1	0.00496025	2.86596
ERBB3	0.000573584	1	0.00496073	1.22545
ARHGEF39	0.000575246	1	0.00496721	-1.36753
UBAP1L	0.000578818	1	0.00499013	-1.66716
C9orf9	0.000580802	1	0.0049919	1.81907
ELK3	0.000580859	1	0.0049919	-1.28413
DNAJC1	0.00058561	1	0.00501041	1.15426
CHAC2	0.000585624	1	0.00501041	-1.27524
CEP68	0.000586596	1	0.00501041	1.25595
PEX5	0.000586697	1	0.00501041	1.22022
NFATC2IP	0.000587758	1	0.0050116	-1.1756
TOMM22	0.000588786	1	0.00501251	-1.08814
AHSA1	0.000592696	1	0.00503791	-1.23778
AP1G2	0.000593768	1	0.00503915	1.31886
LYSMD1	0.000598097	1	0.00506799	1.34352
ANAPC5	0.000599914	1	0.00507099	-1.10722
AK4	0.000600316	1	0.00507099	-1.62706
DHRS11	0.000602655	1	0.00508286	-1.20806
FAHD2CP	0.00060502	1	0.00509168	1.60807
EPS8	0.000605666	1	0.00509168	-1.52032
APMAP	0.000606509	1	0.00509168	-1.10613
SERPINA3	0.000610785	1	0.00511361	1.18213
AC025171.1	0.000611164	1	0.00511361	1.6367
LMAN1	0.000611944	1	0.00511361	-1.8302
GDPD1	0.000613255	1	0.00511361	1.7066
HDDC3	0.000613821	1	0.00511361	1.65994
SERPINB2	0.000615933	1	0.00512336	-2.46226
ANXA6	0.000618409	1	0.00513021	-1.18602
ZNF425	0.000618937	1	0.00513021	2.08297
SPC25	0.000619587	1	0.00513021	-1.89731
GNG11	0.000621035	1	0.00513439	-1.43243
TTC12	0.000623789	1	0.00514934	1.44192
KIAA0226L	0.000624905	1	0.00515073	1.41782
F2R	0.00063257	1	0.00520603	-1.56987
TTC39B	0.000634581	1	0.00521468	2.11137
AURKA	0.000645015	1	0.00529243	-1.57314
NTM	0.000647727	1	0.00529527	-1.19726
SLC38A7	0.000648059	1	0.00529527	1.33346
ACOT13	0.000648281	1	0.00529527	1.45282
TXNIP	0.00065316	1	0.00531925	-2.62631
KSR1	0.000653172	1	0.00531925	1.56088
GPT2	0.000655002	1	0.00532618	2.38116
FASTKD5	0.000657331	1	0.00533713	-1.47501
IMPDH2	0.000660248	1	0.00534459	1.08345
DUSP6	0.000660567	1	0.00534459	1.32822
PDK3	0.000661197	1	0.00534459	-1.54951
RPL32P29	0.000664035	1	0.00535957	1.91316
TTLL11	0.000666635	1	0.00536498	1.48442
NXF1	0.000666784	1	0.00536498	-1.19984
ZNF521	0.000668553	1	0.00536498	1.58873
DRC3	0.00066865	1	0.00536498	1.93272
ARF3	0.000671761	1	0.00538201	-1.24042
RP11-33B1.1	0.000676591	1	0.0054062	1.39073
INAFM2	0.000676768	1	0.0054062	-1.59575
ABHD4	0.000678172	1	0.00540709	1.45931
PFDN1	0.000678868	1	0.00540709	-1.19961
USP27X	0.000683584	1	0.00543669	1.49735
DUSP10	0.000686373	1	0.0054509	-1.69696
RP1-159M24.1	0.000691138	1	0.00548075	-1.30825
DNAJA1	0.000694183	1	0.00548743	-1.36722
AIMP2	0.000694994	1	0.00548743	1.43166
FOXL1	0.000695007	1	0.00548743	-2.41566
HAX1	0.000698491	1	0.00550694	1.42281
ZNF143	0.000700524	1	0.00551498	-1.42756
CDKN3	0.000703107	1	0.00552091	-1.54738
RNF135	0.000703422	1	0.00552091	1.69169
PCDHGA2	0.000704474	1	0.00552091	1.50635
PPFIBP2	0.000705337	1	0.00552091	1.31486
DNHD1	0.000708668	1	0.00553901	1.62833
NME1	0.000713417	1	0.00556416	-1.1514
IL16	0.000716133	1	0.00556416	1.99794
CBR3-AS1	0.000716831	1	0.00556416	1.29158
MEIS2	0.000716962	1	0.00556416	-1.23952
FAM111B	0.000716999	1	0.00556416	-2.39875
YWHAG	0.000718597	1	0.00556861	-1.13738
ANLN	0.000721017	1	0.00556861	-1.82546
MKRN1	0.000722608	1	0.00556861	1.32297
TACC2	0.000722682	1	0.00556861	1.43723
TSR2	0.000722691	1	0.00556861	-1.09577
KYNU	0.000725566	1	0.00558285	-1.54225
C6orf62	0.000728003	1	0.00559369	1.32994
VEGFA	0.000731197	1	0.00561031	1.43594
HSPH1	0.000732713	1	0.00561403	-1.36024
LMNB1	0.000735322	1	0.00562194	-1.43842
ACAT2	0.000735813	1	0.00562194	1.44872
VPS39	0.000739197	1	0.00563845	1.34951
MGAT5	0.000740047	1	0.00563845	-1.382
SAMHD1	0.000742547	1	0.00564959	-1.42947
RNF145	0.000743813	1	0.00565132	-1.66026
ULBP1	0.000746627	1	0.00565705	4.01882
FKBP1A	0.000746648	1	0.00565705	-1.46942
FBXO17	0.000749285	1	0.00565984	1.59135
VHL	0.000749734	1	0.00565984	1.39214
MOCS3	0.000751975	1	0.00565984	1.34025
GLTP	0.000752569	1	0.00565984	-1.19728
PARP1	0.000753538	1	0.00565984	-1.22352
FAM225B	0.000753579	1	0.00565984	2.366
DPF2	0.0007552	1	0.00565984	1.19797
TDRKH	0.000755339	1	0.00565984	1.77906
HIVEP2	0.000759516	1	0.00568331	-1.70836
DNAJB11	0.000762891	1	0.00569725	-1.42426
RP11-705C15.2	0.000764366	1	0.00569725	1.84029
RGS20	0.000764521	1	0.00569725	-1.41009
CA9	0.000767989	1	0.00571527	-3.22907
TMEM229B	0.000771426	1	0.00572693	1.53734
SSBP3	0.000771661	1	0.00572693	-1.32803
PKNOX1	0.000773385	1	0.0057319	1.21559
FGF13	0.000777367	1	0.00574829	-1.40098
NPTXR	0.000778312	1	0.00574829	1.72865
RPA1	0.000779273	1	0.00574829	-1.18637
SLC1A5	0.000779823	1	0.00574829	3.06829
UBE2L3	0.00078178	1	0.00575027	-1.28576
NEK2	0.000782847	1	0.00575027	-1.77629
MRAS	0.000784908	1	0.00575027	1.3761
IFT43	0.000785699	1	0.00575027	1.3176
SFXN1	0.000786389	1	0.00575027	-1.25981
ZNF695	0.000786433	1	0.00575027	-1.4875
RP5-991G20.1	0.000788197	1	0.00575435	1.34234
CDC42EP3	0.000789108	1	0.00575435	1.50927
PSMD13	0.000791161	1	0.0057616	-1.18182
TPI1	0.000794958	1	0.00578152	-1.34056
ATAD2	0.000796569	1	0.00578549	-1.66633
PTDSS1	0.000800936	1	0.00579698	-1.21562
HEIH	0.000801063	1	0.00579698	1.57932
FOXC1	0.000801347	1	0.00579698	-1.52074
RAB11FIP4	0.000806578	1	0.00582707	1.45684
CDR2	0.000808713	1	0.00583475	-1.42671
RANP1	0.000811373	1	0.00584555	-1.27234
RP11-1094M14.11	0.000813286	1	0.00584555	-1.48205
ADO	0.000813435	1	0.00584555	1.20402
CTD-2368P22.1	0.000815131	1	0.00585002	1.53088
SLC25A44	0.000818683	1	0.00585781	-1.24156
AC074117.10	0.000819645	1	0.00585781	1.38948
C3orf58	0.00081985	1	0.00585781	-1.67666
CTD-2054N24.2	0.000821456	1	0.00585781	1.52604
PGAP2	0.000821601	1	0.00585781	1.38298
AMOTL1	0.000824656	1	0.0058719	-1.27351
GINS4	0.000827781	1	0.00588644	-1.36961
RBBP7	0.000832514	1	0.00589203	-1.2682
ATF4P3	0.000833274	1	0.00589203	3.62162
TMEM158	0.000833354	1	0.00589203	-2.68102
GEMIN8	0.000833611	1	0.00589203	1.17922
EPRS	0.000833983	1	0.00589203	1.62662
RLF	0.000843441	1	0.00595112	-1.38129
HACD1	0.000846142	1	0.00596245	1.42911
TNFRSF19	0.000847641	1	0.00596529	1.50697
ENC1	0.000851159	1	0.00597525	-1.2373
SNX1	0.000851551	1	0.00597525	-1.09073
NUSAP1	0.000852352	1	0.00597525	-1.72099
PRDX4	0.000857039	1	0.00599575	-1.39013
CBS	0.000857481	1	0.00599575	5.01589
GGA2	0.000860463	1	0.0059968	-1.24849
DTX3	0.000860811	1	0.0059968	1.60081
CADPS	0.000860938	1	0.0059968	1.48939
EIF2S2P3	0.000866217	1	0.00602586	1.70152
FBXO25	0.000867934	1	0.00603009	1.49305
POLE3	0.000870443	1	0.00603981	-1.31367
ETV5	0.000871593	1	0.00604008	1.44305
DPH5	0.000873408	1	0.00604496	1.5323
KCTD9P1	0.000877817	1	0.00605797	-1.64669
KHDRBS3	0.000877978	1	0.00605797	1.26082
ANG	0.000879675	1	0.00605797	-1.41614
EFCAB11	0.000879742	1	0.00605797	-1.25673
HK2	0.000887327	1	0.00609467	-1.28549
DMD	0.000887352	1	0.00609467	-1.41126
GMNN	0.000888432	1	0.00609467	-1.44112
ULK2	0.000890037	1	0.00609799	1.43778
SFMBT2	0.000893704	1	0.00611541	-1.33313
PRKAB1	0.000896727	1	0.00612839	1.24143
CD96	0.000904983	1	0.00615731	-2.0623
CENPL	0.000905676	1	0.00615731	-1.53468
CRY1	0.000907078	1	0.00615731	-1.20443
DHRS4-AS1	0.000907418	1	0.00615731	1.35613
GREB1	0.000907471	1	0.00615731	1.39492
FTSJ3	0.000907751	1	0.00615731	-1.1961
RP11-66N24.3	0.000912219	1	0.00617624	1.52591
DACT3	0.000912812	1	0.00617624	-1.44913
POLR3C	0.000918706	1	0.0062084	1.31637
AC007246.3	0.000922007	1	0.00621904	1.70366
LACTB2	0.000922567	1	0.00621904	1.44259
CHSY1	0.000931367	1	0.0062612	-1.42713
PCDHGB2	0.000932294	1	0.0062612	1.36437
SLC24A1	0.000933101	1	0.0062612	1.71284
PINX1	0.000933425	1	0.0062612	-1.3067
RBFA	0.000935157	1	0.00626509	-1.16409
SNTB1	0.000937019	1	0.00626984	1.49173
DCLK1	0.000941677	1	0.00629327	1.42962
HNRNPAB	0.000944123	1	0.00630188	-1.19204
XYLT1	0.00094704	1	0.0063136	1.91115
RSAD1	0.000948826	1	0.00631776	1.34245
TPI1P1	0.000950958	1	0.00632422	-1.34582
YPEL2	0.000954271	1	0.0063385	1.85129
FAHD2B	0.000955518	1	0.00633905	1.34456
CDK2	0.000961618	1	0.00636983	-1.36307
CCDC136	0.0009625	1	0.00636983	1.19257
MYO15B	0.000967171	1	0.00638861	6.16917
WASH5P	0.000968533	1	0.00638861	1.19373
EEF1A1P9	0.00097132	1	0.00638861	1.37824
SEC24C	0.00097182	1	0.00638861	-1.14337
SLC35E2B	0.000972839	1	0.00638861	1.39122
MAGED2	0.000973331	1	0.00638861	1.39784
SLFN5	0.000973559	1	0.00638861	2.53253
PCDHGB7	0.000974956	1	0.00639007	1.64977
CHAF1B	0.000979501	1	0.00640819	-1.33611
CTD-3131K8.2	0.000980758	1	0.00640819	2.21581
GSTM4	0.000981255	1	0.00640819	1.25524
CYP27A1	0.000989486	1	0.0064542	1.8858
TMPO	0.00099158	1	0.00646012	-1.34647
C3orf52	0.00100003	1	0.00650088	-1.71491
MESDC2	0.00100023	1	0.00650088	-1.21301
ZCWPW1	0.00101121	1	0.00656443	1.80408
SLC43A3	0.00101888	1	0.00659942	-1.34287
RP11-345J4.5	0.00101903	1	0.00659942	1.20589
NOP56	0.00102187	1	0.0066013	-1.25264
PPFIA4	0.00102377	1	0.0066013	-1.87132
CEP19	0.0010238	1	0.0066013	1.32509
KLF4	0.00102435	1	0.0066013	2.34901
CYP51A1P2	0.00102643	1	0.0066013	1.45389
EXO1	0.0010266	1	0.0066013	-1.46238
POLQ	0.00103272	1	0.0066328	-1.56418
WDR59	0.0010342	1	0.00663449	1.21222
GTF3C4	0.00103613	1	0.00663906	-1.14388
ADSL	0.00104165	1	0.00666287	1.02953
INSIG2	0.00104584	1	0.00666287	-1.87754
VANGL1	0.00104678	1	0.00666287	-1.18697
RPL12P16	0.00104741	1	0.00666287	1.31825
SRSF2	0.00104756	1	0.00666287	-1.38966
STXBP6	0.00104846	1	0.00666287	-1.48774
PCDHAC2	0.00104869	1	0.00666287	1.44445
RNF4	0.00105151	1	0.00666287	-1.19117
PNPO	0.00105198	1	0.00666287	1.27887
SMARCAL1	0.00105244	1	0.00666287	1.24413
EXD2	0.00105332	1	0.00666287	1.18827
FER1L4	0.00105516	1	0.00666672	-1.31328
FHIT	0.00105979	1	0.00667437	1.63406
IGFBP7	0.00105981	1	0.00667437	1.48274
CCSAP	0.00106064	1	0.00667437	-1.64406
TXNDC17	0.00106127	1	0.00667437	-1.19954
ARHGEF28	0.0010643	1	0.00667454	-1.25363
VAT1	0.00106438	1	0.00667454	1.51888
COQ5	0.00106618	1	0.00667454	1.48991
XPNPEP1	0.00106621	1	0.00667454	-1.23058
SLC33A1	0.00106747	1	0.00667477	1.48279
ARHGAP6	0.00106982	1	0.00668178	1.91164
VDR	0.00107386	1	0.00668625	-1.71398
VOPP1	0.00107533	1	0.00668625	-1.24653
XYLB	0.00107589	1	0.00668625	1.32116
LINC01239	0.0010779	1	0.00668625	1.97126
STIM2	0.00107795	1	0.00668625	-1.56839
CMB9-22P13.1	0.00107822	1	0.00668625	-1.21822
PDXP	0.00107914	1	0.00668625	-1.77637
TOB1	0.00108174	1	0.00669293	-1.10144
DNAJB9	0.00108331	1	0.00669293	1.70377
COPRS	0.00108391	1	0.00669293	-1.38956
KIF11	0.0010912	1	0.00673001	-1.67889
S100A10	0.00109245	1	0.00673001	-1.36299
PNRC1	0.00109363	1	0.00673001	1.45088
RP11-673C5.1	0.00109776	1	0.00674779	-1.49909
HSPA9P1	0.00110233	1	0.00676825	1.3078
KTN1-AS1	0.00110486	1	0.00677529	1.46608
AFF3	0.00110634	1	0.00677529	1.56164
GLRX5	0.00110721	1	0.00677529	-1.20674
TCP1	0.00111119	1	0.006792	-1.34251
ARHGAP11B	0.00111483	1	0.00680453	-1.54898
TMEM2	0.00111574	1	0.00680453	-1.40326
DUSP5	0.00111842	1	0.00680903	-1.1898
KCTD10	0.00112261	1	0.00680903	-1.20949
MOCOS	0.00112263	1	0.00680903	1.47338
GPR37	0.00112346	1	0.00680903	-1.12869
EZR	0.00112354	1	0.00680903	-1.23295
TMEM234	0.00112399	1	0.00680903	1.2755
ZSCAN31	0.00112957	1	0.00683521	2.0669
TMBIM4	0.00113339	1	0.00684548	1.54381
RCAN1	0.00113455	1	0.00684548	1.66724
MASTL	0.00113571	1	0.00684548	-1.5041
GREB1L	0.0011363	1	0.00684548	1.58965
TXNDC11	0.00113945	1	0.00685687	-1.32401
TMEM185B	0.00114172	1	0.00685969	1.58162
EGR3	0.00114244	1	0.00685969	2.00933
UBR7	0.00114688	1	0.00687812	-1.36274
ERCC3	0.00114804	1	0.00687812	-1.14634
SNRPD3	0.00114999	1	0.00688222	-1.2863
ADHFE1	0.00115582	1	0.00689932	1.77078
IGF2R	0.00115585	1	0.00689932	1.36732
KMT5A	0.00116057	1	0.00689932	1.30205
ZNF133	0.00116163	1	0.00689932	1.3397
RNF19B	0.00116163	1	0.00689932	1.26487
SMIM10L1	0.00116462	1	0.00689932	1.26425
FANCB	0.00116519	1	0.00689932	-1.72798
PRPF4	0.00116552	1	0.00689932	-1.29619
PGPEP1	0.00116711	1	0.00689932	1.3411
ATP5B	0.00117023	1	0.00689932	-1.16783
RNASEH1-AS1	0.00117221	1	0.00689932	1.56227
ARL6IP1	0.00117243	1	0.00689932	-1.65158
TRIM2	0.00117295	1	0.00689932	1.77007
CABLES1	0.00117364	1	0.00689932	-1.49167
GBE1	0.00117419	1	0.00689932	-1.54897
GYG2	0.00117482	1	0.00689932	1.31544
EIF2B5	0.00117548	1	0.00689932	-1.16152
TMEM248	0.00117567	1	0.00689932	-1.27736
CRYL1	0.00117832	1	0.0069074	1.24894
KHDRBS1	0.00118002	1	0.00690993	-1.21917
TOR1A	0.0011856	1	0.0069351	1.13377
ZNF536	0.00119259	1	0.00696417	1.33091
OXA1L	0.00119313	1	0.00696417	1.15402
CBY1	0.00120056	1	0.00699097	1.39629
C16orf62	0.00120068	1	0.00699097	1.25715
SERPINE2	0.00120311	1	0.00699097	-1.44241
PHGDH	0.00120328	1	0.00699097	2.21693
STAT5A	0.00120414	1	0.00699097	1.51381
FAM86EP	0.00120552	1	0.00699151	1.69851
MRPS6	0.00120736	1	0.00699469	-1.22203
GSTT2B	0.00121262	1	0.00701657	1.47505
ARPIN	0.00121371	1	0.00701657	1.37044
AMZ2	0.00121748	1	0.00702549	1.35222
PSAP	0.00121831	1	0.00702549	1.31141
HNRNPF	0.00121913	1	0.00702549	-1.15553
PPP1R3B	0.00122117	1	0.0070298	-1.24138
SNN	0.00122468	1	0.00703737	-1.33621
ARPC2	0.00122634	1	0.00703737	-1.21831
SKP2	0.00122688	1	0.00703737	-1.42649
FAM219B	0.00122949	1	0.00703737	1.50035
IP6K2	0.00123142	1	0.00703737	1.18017
SLC16A14	0.00123219	1	0.00703737	5.26618
RP11-440D17.3	0.00123331	1	0.00703737	3.12002
TP53	0.00123401	1	0.00703737	1.37411
IARS2	0.00123413	1	0.00703737	-1.50046
ATAT1	0.00124192	1	0.00707439	1.27846
OSTF1	0.00124349	1	0.00707593	-1.31058
CD59	0.00125437	1	0.00711812	-1.39909
GYG1	0.00125448	1	0.00711812	-1.62941
JAK3	0.00125483	1	0.00711812	1.72351
NDUFV2P1	0.0012593	1	0.00712482	-1.22133
GSTO1	0.00125988	1	0.00712482	-1.16213
SART3	0.00125994	1	0.00712482	-1.05524
PDK1	0.00126391	1	0.00713954	-1.60919
HCCS	0.00126633	1	0.00713954	-1.24424
KIAA1524	0.00126648	1	0.00713954	-1.52297
ESCO2	0.00127079	1	0.00715438	-1.68658
TRIM56	0.00127245	1	0.00715438	1.51731
RAF1	0.00127306	1	0.00715438	-1.18266
GBAP1	0.00127492	1	0.00715745	1.69361
HTRA1	0.00127882	1	0.00717197	1.46496
CNN3	0.00128091	1	0.00717627	-1.37167
CTSV	0.00128483	1	0.00718916	-1.49296
FTL	0.00128586	1	0.00718916	1.36833
GOLIM4	0.00129213	1	0.00721649	-1.29268
WDR11	0.0012934	1	0.00721649	1.55904
ELAVL1	0.00129709	1	0.00722971	-1.16665
PRR11	0.00130981	1	0.00729311	-1.54666
IQUB	0.00131662	1	0.00731985	1.63538
GCNT1	0.0013173	1	0.00731985	-1.43386
HNRNPKP1	0.00131887	1	0.00732107	-1.28698
C1QBPP2	0.0013216	1	0.00732874	-1.35203
MPPE1	0.00132434	1	0.00733645	1.26508
TMPO-AS1	0.00132619	1	0.00733924	-1.56014
QRICH1	0.00132919	1	0.00734636	-1.23892
SCART1	0.00133018	1	0.00734636	1.80665
SLC22A15	0.00133733	1	0.00736931	2.45717
NPR2	0.00133775	1	0.00736931	1.40463
HDAC8	0.00134024	1	0.00736931	-1.3331
GPRC5A	0.00134029	1	0.00736931	-1.41611
PPM1M	0.00134111	1	0.00736931	3.18879
ANXA4	0.00134384	1	0.00737689	1.3271
HEXA	0.00134724	1	0.00737739	1.23498
SGOL2	0.00134729	1	0.00737739	-1.82705
TSEN15	0.00134873	1	0.00737739	1.39456
POLR2H	0.00135201	1	0.00737739	-1.24836
TP73-AS1	0.00135258	1	0.00737739	1.50513
FAM162A	0.00135329	1	0.00737739	-1.57558
LMO7	0.00135342	1	0.00737739	-1.63639
NUDT4P2	0.00136242	1	0.00741325	-1.3481
ERCC6L	0.00136273	1	0.00741325	-1.91298
DHRS12	0.00136783	1	0.00743106	1.80255
ANAPC16	0.00136895	1	0.00743106	1.39601
FAXDC2	0.00137058	1	0.00743106	1.66929
H3F3B	0.00137147	1	0.00743106	-1.11673
SFRP1	0.0013734	1	0.00743411	-1.32898
USF1	0.00137787	1	0.00744821	-1.18583
LUZP1	0.00137874	1	0.00744821	-1.38022
ELAC2	0.00138034	1	0.00744947	-1.45754
SLC25A35	0.00138592	1	0.00747218	1.5744
RP11-644F5.11	0.0013896	1	0.00748233	1.45175
ADIRF-AS1	0.00139056	1	0.00748233	2.00511
RPL26L1	0.00139663	1	0.00750755	-1.29899
HEG1	0.00140415	1	0.00753332	-1.32989
HDAC9	0.00140516	1	0.00753332	-2.16865
PIGL	0.00140585	1	0.00753332	1.33898
BHLHE41	0.00140696	1	0.00753332	-1.43843
STS	0.00141039	1	0.00754425	-1.50873
FAM72B	0.00141228	1	0.0075446	-1.36703
CTNNAL1	0.00141323	1	0.0075446	-1.6216
ESYT2	0.00141468	1	0.00754493	-1.17736
TMEM106A	0.00142028	1	0.00755093	1.50127
SYT14	0.00142077	1	0.00755093	1.52767
HDAC1	0.00142082	1	0.00755093	-1.2039
ID4	0.00142393	1	0.00755093	1.32769
ACAD10	0.00142466	1	0.00755093	1.15965
NARF	0.00142483	1	0.00755093	-1.43515
UBE2C	0.00142551	1	0.00755093	-1.68527
WBP11	0.00143324	1	0.00758447	-1.32518
2006-09-01	0.00143757	1	0.00759998	1.24123
FAM196B	0.00144176	1	0.00761473	-2.10784
TFB2M	0.00144319	1	0.00761489	-1.20962
HCG18	0.00144826	1	0.00763422	1.37913
APBB2	0.00145008	1	0.00763581	1.73282
KCNT2	0.00145136	1	0.00763581	12.2003
VCP	0.00145571	1	0.00764621	-1.07455
DNMBP	0.00145615	1	0.00764621	-1.28828
DNAJA3	0.00145788	1	0.00764788	1.48641
CTB-52I2.4	0.00146192	1	0.00765033	-1.25267
LRR1	0.00146256	1	0.00765033	-1.30137
PRR5L	0.00146296	1	0.00765033	-1.5533
DNASE1	0.00146397	1	0.00765033	1.38094
STK32A	0.00146542	1	0.00765058	2.78429
NRSN2-AS1	0.00146894	1	0.00766157	2.00874
SPG11	0.00147544	1	0.00766662	1.60136
AC016734.2	0.00147715	1	0.00766662	-1.20593
GRAMD3	0.0014775	1	0.00766662	-1.56155
CALM2P2	0.00147766	1	0.00766662	-1.55162
NARS	0.00147931	1	0.00766662	1.5976
TRIM68	0.00148072	1	0.00766662	1.42626
SF3B2	0.00148258	1	0.00766662	-1.25808
SELT	0.00148303	1	0.00766662	-1.47577
MRPL39	0.00148348	1	0.00766662	-1.32941
DEPDC1B	0.001484	1	0.00766662	-1.64954
ENO3	0.00148869	1	0.0076833	1.43679
RAD18	0.00149005	1	0.0076833	-1.35953
ZSCAN29	0.00149517	1	0.00770239	1.33424
TPT1	0.00149885	1	0.0077121	1.2724
PDIA5	0.00149989	1	0.0077121	-1.12673
DYRK2	0.00150275	1	0.00771953	-1.38712
PCMTD2	0.00151477	1	0.00777391	1.58201
DGUOK	0.00151892	1	0.00778213	1.15108
STIL	0.00151923	1	0.00778213	-1.59909
COL6A3	0.00152505	1	0.00779383	2.11013
CENPA	0.00152531	1	0.00779383	-1.64207
PBK	0.0015262	1	0.00779383	-1.61637
TMEM150C	0.00152725	1	0.00779383	1.68345
TYW1	0.00152956	1	0.00779832	1.17236
OIP5	0.00154117	1	0.00785014	-1.30329
NUF2	0.00154377	1	0.00785603	-1.81264
TIMM21	0.00154583	1	0.0078592	-1.37099
NPIPP1	0.00155487	1	0.00787769	1.92513
TAP1	0.00155499	1	0.00787769	1.57245
ZNF717	0.00155511	1	0.00787769	1.57603
ARL4C	0.00155604	1	0.00787769	-1.22009
RP4-592A1.2	0.0015588	1	0.00787769	-1.22404
ARL2BP	0.00155997	1	0.00787769	1.30023
SMC1A	0.00156195	1	0.00787769	-1.34876
MAD2L1	0.00156443	1	0.00787769	-1.55497
ATP6V0A1	0.00156478	1	0.00787769	-1.13664
DGKI	0.00156528	1	0.00787769	-2.11046
SLC6A9	0.0015654	1	0.00787769	9.86166
RP3-425P12.4	0.00156878	1	0.00788549	-1.27503
CDK1	0.00157129	1	0.00788549	-1.76009
GNB1	0.0015713	1	0.00788549	-1.14589
SYNM	0.001573	1	0.00788676	-1.31333
P2RX6	0.00157471	1	0.00788804	1.84157
ZNF674	0.00158022	1	0.00789832	1.92319
PACRGL	0.0015824	1	0.00789832	1.25531
ATAD5	0.00158287	1	0.00789832	-1.51678
NET1	0.00158344	1	0.00789832	-1.33687
CYP51A1	0.00158402	1	0.00789832	1.51616
ZNF32	0.00158811	1	0.00791149	1.47108
C5orf45	0.00159549	1	0.0079345	1.25042
DIAPH3	0.00159571	1	0.0079345	-1.66364
CPT2	0.00159812	1	0.0079345	1.20629
SEMA4G	0.00159972	1	0.0079345	1.31035
SLC38A1	0.00160095	1	0.0079345	1.66876
NPIPA5	0.00160148	1	0.0079345	2.33794
FAM63A	0.00160319	1	0.00793571	1.2211
ACSS1	0.00160717	1	0.00794819	1.36207
RP11-333E1.1	0.00161267	1	0.00796816	1.52214
BPHL	0.00161516	1	0.00797321	1.36467
TMEM140	0.0016213	1	0.00798579	1.37387
SEMA5A	0.00162147	1	0.00798579	1.8569
DAB1	0.00162211	1	0.00798579	1.33533
GRPR	0.00162421	1	0.00798889	-2.33039
ERP29P1	0.00162676	1	0.0079942	1.29273
TRO	0.00163197	1	0.0080079	1.49426
APBB3	0.00163249	1	0.0080079	1.43759
SGPL1	0.00163453	1	0.00801065	1.42664
GTSE1	0.00164056	1	0.00802466	-1.63369
LBX2-AS1	0.00164153	1	0.00802466	1.96316
KIF4A	0.00164181	1	0.00802466	-1.51452
PTMAP2	0.00165202	1	0.00804505	-1.40465
CCNDBP1	0.0016532	1	0.00804505	1.11408
COG5	0.00165436	1	0.00804505	1.64874
H6PD	0.00165691	1	0.00804505	1.94151
EFR3B	0.00165692	1	0.00804505	-1.48042
DNAJC3	0.00165702	1	0.00804505	-1.74875
UBE2T	0.00165766	1	0.00804505	-1.52738
RASGRP3	0.00165781	1	0.00804505	-2.57002
FAM110B	0.0016626	1	0.00806108	1.79189
TTK	0.00166792	1	0.0080797	-1.76585
STAT6	0.00167075	1	0.0080862	1.31913
LIMCH1	0.00167274	1	0.00808863	-1.45204
MPZ	0.00167916	1	0.00811246	1.54127
SAP30	0.00168184	1	0.00811322	-1.34249
FAM86C1	0.0016823	1	0.00811322	1.64145
CTPS1	0.001688	1	0.00813349	-1.22087
MT-RNR1	0.00169739	1	0.00816077	1.34203
ZKSCAN1	0.00169893	1	0.00816077	1.61522
MSTO1	0.00169922	1	0.00816077	1.26968
UBE2N	0.00169966	1	0.00816077	-1.3651
MRPL18	0.00170127	1	0.00816129	-1.23825
EED	0.00170372	1	0.00816145	-1.36366
WDR37	0.0017043	1	0.00816145	-1.1016
POLG2	0.00170708	1	0.00816496	1.23437
PDP1	0.00170804	1	0.00816496	-1.71607
HGSNAT	0.00171027	1	0.00816844	1.29386
PDK4	0.00171203	1	0.00816968	-1.99377
RFWD3	0.00171863	1	0.00818424	-1.28
RNF157	0.00171899	1	0.00818424	1.34271
PXK	0.00172179	1	0.00818424	1.53627
NSDHL	0.00172311	1	0.00818424	1.2963
LGALS3	0.00172389	1	0.00818424	1.39731
GSAP	0.00172425	1	0.00818424	-2.27504
BMP2	0.00172634	1	0.00818424	-1.37688
TOR3A	0.00172712	1	0.00818424	1.27586
RP11-458J1.1	0.00173865	1	0.00822892	1.58251
PSMB8	0.00174158	1	0.00822892	1.15422
RP11-400K9.4	0.00174209	1	0.00822892	-1.43832
COPS6	0.00174259	1	0.00822892	1.0914
AC009403.2	0.00175132	1	0.00825925	1.37939
MKS1	0.00175205	1	0.00825925	1.26437
CCND1	0.00175546	1	0.00826812	-1.28978
CTSB	0.00176472	1	0.00828843	1.09091
FDPS	0.00176489	1	0.00828843	1.24196
AHNAK2	0.00176585	1	0.00828843	1.97704
MAGI2	0.00176629	1	0.00828843	1.47707
PTN	0.00176792	1	0.00828843	-1.3808
RTTN	0.00176891	1	0.00828843	-1.30496
HDAC6	0.00177846	1	0.008326	1.42613
RPL7A	0.00178084	1	0.00832998	1.07595
ZC3H6	0.00178255	1	0.0083308	1.74174
RPL3P4	0.00178684	1	0.00834372	1.13103
PRPF40B	0.00178915	1	0.00834732	1.38161
TMEM86A	0.00179204	1	0.00835364	1.33036
YEATS4	0.00179419	1	0.00835652	-1.29067
MKI67	0.00179941	1	0.00837363	-1.63484
ST3GAL1	0.00180132	1	0.00837538	-1.22159
SERBP1P5	0.00180336	1	0.00837597	-1.24486
HINT2	0.00180453	1	0.00837597	1.45317
FBXO5	0.00181882	1	0.00842027	-1.60278
RUNDC1	0.00181943	1	0.00842027	-1.23159
RP11-390P24.1	0.00181991	1	0.00842027	2.17379
RQCD1	0.00182027	1	0.00842027	-1.21664
RP11-706O15.1	0.00182232	1	0.00842261	-1.16437
SAYSD1	0.00182722	1	0.0084381	1.34985
YY1	0.00183166	1	0.00845143	-1.26879
DIP2C	0.00183391	1	0.00845464	1.31984
AMT	0.00183892	1	0.00846557	2.03771
RP11-262H14.4	0.00183939	1	0.00846557	1.21371
TMEM216	0.0018445	1	0.00847258	1.40421
ZNF699	0.00184675	1	0.00847258	1.14452
PPME1	0.00184684	1	0.00847258	-1.29526
SPC24	0.00184715	1	0.00847258	-1.38031
RAD51D	0.0018525	1	0.00848998	1.30516
SLC25A5	0.00185949	1	0.00849646	1.03591
FGD6	0.00186036	1	0.00849646	-1.46711
APOBEC3F	0.00186116	1	0.00849646	1.92031
C22orf46	0.00186251	1	0.00849646	1.68829
XRCC6	0.00186315	1	0.00849646	-1.21436
PTTG1	0.00186329	1	0.00849646	-1.52193
SCNM1	0.00186723	1	0.00850508	1.17787
PTS	0.0018683	1	0.00850508	-1.32947
E2F7	0.00187859	1	0.00854474	-1.57452
FBXO32	0.00188367	1	0.00855584	-1.53518
TLCD2	0.00188629	1	0.00855584	2.41098
AMD1	0.00188719	1	0.00855584	-1.65374
TMEM45A	0.00188802	1	0.00855584	-1.85316
SEPHS1	0.00188889	1	0.00855584	-1.10039
TCEA1P2	0.00189063	1	0.0085566	1.52081
DNASE2	0.00189507	1	0.0085645	1.57425
ZNF558	0.00189552	1	0.0085645	1.58415
KLF11	0.00190449	1	0.00858994	1.4172
ZNF222	0.00190485	1	0.00858994	1.2702
EIF3D	0.00190589	1	0.00858994	-1.05572
C19orf54	0.00190835	1	0.00859215	1.4289
ENTPD7	0.00190954	1	0.00859215	-1.23603
PSMC5	0.00191181	1	0.00859523	-1.10265
ST7-AS1	0.00191506	1	0.00860229	2.84974
TRIB2	0.00191654	1	0.00860229	1.14438
PCDHB2	0.00192944	1	0.00864902	1.2196
TRIM9	0.00193013	1	0.00864902	1.20624
ARNT2	0.00193221	1	0.00865121	1.35574
PEA15	0.00193851	1	0.00867229	-1.25845
GLRX2	0.00194081	1	0.00867546	1.41138
CLSPN	0.00194365	1	0.008681	-1.52302
SNRPC	0.0019481	1	0.00869039	-1.17973
TAGLN2	0.00194895	1	0.00869039	-1.44055
SLC46A1	0.00195199	1	0.00869521	1.41646
MELK	0.00195418	1	0.00869521	-1.45237
PPP1R10	0.00195485	1	0.00869521	1.21131
CTC-559E9.1	0.00195673	1	0.00869521	2.52856
UQCC2	0.00195802	1	0.00869521	1.15415
MAN1A1	0.00196212	1	0.00870633	-1.51343
CEP128	0.00196469	1	0.00871032	-1.41533
CTD-2192J16.15	0.00196623	1	0.00871032	1.15426
FAM225A	0.00197827	1	0.00875409	1.40568
ZNF528-AS1	0.00197933	1	0.00875409	2.13437
CENPI	0.00198503	1	0.00877044	-1.56118
SMIM12	0.00198625	1	0.00877044	-1.0886
NUDT9	0.00199133	1	0.00878576	-1.47476
RP11-312J18.5	0.00199454	1	0.00879085	-1.54173
IVD	0.00199693	1	0.00879085	1.23833
LIX1L	0.00199733	1	0.00879085	-1.21931
FAM86C2P	0.00200029	1	0.00879158	1.98101
FADS1	0.00200073	1	0.00879158	1.50815
ARSJ	0.00200392	1	0.00879847	-1.38366
SECISBP2	0.0020113	1	0.00882378	1.36076
NPIPA2	0.00201808	1	0.00884299	1.77743
CCT7	0.00201893	1	0.00884299	-1.10386
TOP2A	0.00202888	1	0.00887357	-1.67776
ALKBH2	0.00202918	1	0.00887357	1.16439
C5orf28	0.00203126	1	0.00887555	1.79191
PTPN13	0.00203682	1	0.00889268	1.50669
PCDHGA6	0.00203877	1	0.00889409	1.22479
TIRAP	0.00204136	1	0.00889825	1.34138
SHISA4	0.00204529	1	0.00889912	1.61133
FKBP4	0.0020457	1	0.00889912	-1.12517
MRPL27	0.00204647	1	0.00889912	-1.18747
PSMD6	0.00205595	1	0.00893318	-1.28906
TMCC1-AS1	0.00205761	1	0.00893327	1.84675
FBL	0.00206053	1	0.00893569	-1.20577
NRP2	0.00206214	1	0.00893569	1.18679
TPP1	0.00206309	1	0.00893569	1.34892
GSG2	0.00207737	1	0.00899038	-1.2016
FKBP14	0.00208675	1	0.00902233	-1.5083
TAF12	0.00208807	1	0.00902233	1.4835
BCAS3	0.00209584	1	0.00904872	1.26511
ZNF619	0.00209956	1	0.00905105	1.56553
INVS	0.00209971	1	0.00905105	1.33374
PPP2R5D	0.00210407	1	0.00906264	-1.19983
PRKAB2	0.00210934	1	0.00907818	1.57875
CAMK2N1	0.00211554	1	0.00909766	-1.32085
AATF	0.00212038	1	0.00911126	-1.14496
ZNF251	0.00212713	1	0.00912616	1.33125
CBFB	0.0021272	1	0.00912616	-1.43447
PCDHGA9	0.00212938	1	0.00912831	1.54969
SMS	0.00213934	1	0.0091638	-1.46212
CTC-575D19.1	0.00215725	1	0.00923323	1.17953
KBTBD2	0.00215959	1	0.00923597	-1.5048
TMEM116	0.00216449	1	0.00923919	1.41168
PARP1P1	0.00216457	1	0.00923919	-1.29675
NCR3LG1	0.00216544	1	0.00923919	1.37751
ECT2	0.00217378	1	0.00926751	-1.63671
CH507-24F1.1	0.00218502	1	0.00930813	-1.35382
NUDT19	0.00218943	1	0.00931484	1.1271
CCND2	0.00219002	1	0.00931484	24.6773
NQO2	0.00219564	1	0.00933122	1.22958
AKAP12	0.0021973	1	0.00933122	-1.50662
BANF1	0.00219941	1	0.00933292	-1.10518
SGOL1	0.00220161	1	0.00933497	-1.35267
VCAN	0.00221419	1	0.009381	1.50708
NEU1	0.00221727	1	0.00938675	-1.17901
NUP50-AS1	0.00222165	1	0.00939797	1.61891
RP13-383K5.4	0.00222647	1	0.00940641	-1.28552
GABPB1-AS1	0.00222782	1	0.00940641	1.87745
TFPI	0.00222884	1	0.00940641	-1.77421
LATS2	0.00223375	1	0.00941984	-1.30316
PA2G4P1	0.00223789	1	0.00943	-1.35792
USE1	0.00223991	1	0.00943122	1.65925
PDE12	0.00224805	1	0.00945815	-1.15026
LINC01006	0.00225737	1	0.00949003	1.46967
FAM86DP	0.00226	1	0.00949374	1.43981
RP11-259N19.1	0.00226389	1	0.00949819	2.42364
TACO1	0.00226455	1	0.00949819	1.13594
PHLPP1	0.00226999	1	0.00951005	-1.28336
BEND6	0.00227361	1	0.00951005	4.10314
INTS3	0.00227459	1	0.00951005	1.24562
PDCL3	0.00227747	1	0.00951005	-1.34585
FANCD2	0.00227812	1	0.00951005	-1.4409
MTERF4	0.00227866	1	0.00951005	1.15468
SDF2	0.00227961	1	0.00951005	-1.11287
ADAMTS3	0.00228543	1	0.00952623	-1.82319
SLC39A14	0.00228826	1	0.00952623	1.33106
ZNF561-AS1	0.00229064	1	0.00952623	2.04543
TBC1D1	0.00229108	1	0.00952623	-1.24743
KIF14	0.00229225	1	0.00952623	-1.59727
CAPZB	0.00229463	1	0.00952883	-1.10454
RP11-566K19.8	0.00229784	1	0.00953047	-1.74675
MORC2	0.00229853	1	0.00953047	1.22483
SFXN4	0.00230206	1	0.00953787	1.16442
IQCJ-SCHIP1	0.00230831	1	0.00955648	-1.31832
CIAO1	0.00231012	1	0.00955669	1.11778
FAM86B1	0.00231517	1	0.00957031	2.42339
LRRC8C	0.00232218	1	0.00959198	-1.77688
TRIT1	0.00232702	1	0.00960468	-1.18612
TCEB3	0.0023302	1	0.00961055	-1.30591
CTD-2562J17.6	0.00233432	1	0.00961473	-1.33485
TEF	0.00233475	1	0.00961473	1.40007
RAB26	0.00234447	1	0.00964743	1.962
SIK3	0.00234799	1	0.00965461	-1.33763
PQLC3	0.00235045	1	0.00965745	1.58012
PAM	0.00235335	1	0.00966206	-1.55687
KLF6	0.00235979	1	0.00967238	-1.21927
UFD1L	0.00236032	1	0.00967238	-1.20572
ANKRA2	0.0023612	1	0.00967238	1.48085
DDX18P5	0.00236397	1	0.00967645	-1.20024
CLDN1	0.00236763	1	0.00968413	1.44592
SCAMP5	0.00237204	1	0.00969488	1.51075
RP11-798M19.6	0.00237558	1	0.00970206	-2.06285
PMS2	0.00238384	1	0.00972851	1.35739
FAM134B	0.00238951	1	0.00973819	1.77497
INPP5A	0.0023898	1	0.00973819	-1.34947
CKAP2L	0.00239757	1	0.00976254	-1.54118
CSTF1	0.00240536	1	0.00978656	-1.19585
ANO4	0.00240756	1	0.00978656	-1.58781
DNAJC19	0.00240886	1	0.00978656	1.23675
ASAP3	0.00241184	1	0.00979134	1.63976
ZNF816	0.00241585	1	0.00980032	1.45919
FKBP1C	0.00241949	1	0.00980412	-1.41514
BHLHE40	0.0024212	1	0.00980412	-1.21438
WDR25	0.00242219	1	0.00980412	2.24494
CCT3	0.00243016	1	0.00982906	-1.13611
BTBD19	0.0024361	1	0.00983594	1.49895
WLS	0.00243777	1	0.00983594	-1.10172
STAG3L4	0.00243805	1	0.00983594	1.2823
PMS2CL	0.00243966	1	0.00983594	1.1359
SNRPG	0.00244349	1	0.00983594	-1.40899
NELFCD	0.00244438	1	0.00983594	-1.14824
SCARA5	0.00244841	1	0.00983594	1.56719
DFNA5	0.00244895	1	0.00983594	1.41283
GADD45B	0.00244918	1	0.00983594	-3.1428
SORT1	0.00244995	1	0.00983594	-1.49338
CATSPER2P1	0.00245503	1	0.00984909	1.56538
AKR1C3	0.00245742	1	0.00985141	-1.31998
HSPA8P9	0.00246873	1	0.00988946	-1.40472
C1orf112	0.00248009	1	0.00992134	-1.5124
WIPI1	0.00248034	1	0.00992134	1.33961
XKR8	0.0024939	1	0.00996464	1.32957
MYPN	0.00249482	1	0.00996464	-2.79341
SLC3A2	0.00249955	1	0.00996973	2.31404
ANP32A	0.00250113	1	0.00996973	-1.26627
EXOSC6	0.0025016	1	0.00996973	1.4231
NUP88	0.00250763	1	0.00998648	-1.13253
PTTG3P	0.00251073	1	0.00999147	-1.74285
ABHD17C	0.00252265	1	0.0100316	-1.18477
TDP1	0.00252658	1	0.0100399	-1.23173
A1BG-AS1	0.00253108	1	0.0100504	1.40744
NMRK1	0.00253713	1	0.0100671	1.74616
NR2F2	0.00254775	1	0.0101019	1.22262
ZADH2	0.00255576	1	0.0101263	-1.28383
KBTBD4	0.00255806	1	0.010128	-1.18409
CLIP3	0.00256092	1	0.0101319	1.43818
LINC00941	0.00257441	1	0.0101779	1.61884
FDFT1	0.00257869	1	0.0101801	1.28339
HSPA8P8	0.00257887	1	0.0101801	-1.50659
UAP1	0.00258059	1	0.0101801	-1.52712
SNRNP35	0.00258951	1	0.0102079	-1.36515
GAPDHP60	0.00259642	1	0.0102277	-1.3455
RP11-475I24.3	0.00260757	1	0.0102642	1.65417
PSMA2P3	0.00261255	1	0.0102721	-1.23326
TULP4	0.00261335	1	0.0102721	1.40304
MECR	0.00262069	1	0.0102918	1.5401
TRIM4	0.00262214	1	0.0102918	1.33293
RPL10	0.00262801	1	0.0103074	1.19798
MTCH2	0.00263037	1	0.0103092	-1.22078
SLC36A4	0.00263687	1	0.0103273	-1.456
PALM2-AKAP2	0.00264277	1	0.0103396	-1.341
SIRT5	0.00264458	1	0.0103396	1.84757
SEC24A	0.00264573	1	0.0103396	-1.44145
NBPF1	0.00264797	1	0.010341	1.37139
RP11-172F4.2	0.00265072	1	0.0103443	-1.50624
EMG1	0.00266476	1	0.0103916	1.14822
CTD-2267D19.3	0.00267049	1	0.0104065	3.44027
CCNL2	0.00268019	1	0.0104334	1.24689
OPN3	0.00268123	1	0.0104334	1.62388
APAF1	0.00268371	1	0.0104356	-1.48565
ZNF879	0.00270173	1	0.0104981	1.65628
AC093642.5	0.00270579	1	0.0105018	2.08977
ILF2	0.00270652	1	0.0105018	-1.2505
RTN4IP1	0.00271245	1	0.0105139	-1.20705
GBA2	0.0027135	1	0.0105139	1.17616
SYTL2	0.00272041	1	0.0105301	-1.49739
CMSS1	0.00272156	1	0.0105301	-1.23359
COLGALT2	0.00272655	1	0.0105419	1.58909
BTG3	0.00273205	1	0.0105556	-1.33607
DHX9	0.0027393	1	0.0105732	-1.32507
CCDC122	0.00274049	1	0.0105732	1.78542
MCMBP	0.00274409	1	0.0105796	-1.30474
RP11-9L18.2	0.00274807	1	0.0105854	-1.16511
MSMO1	0.00274947	1	0.0105854	2.04332
TBRG1	0.00275213	1	0.0105881	1.17958
TMEM192	0.00275691	1	0.010599	1.57811
ARHGAP31	0.00276573	1	0.0106254	1.43484
SLC25A38	0.00277928	1	0.0106678	1.2618
SLC2A10	0.00278069	1	0.0106678	2.17341
N6AMT1	0.00278904	1	0.0106923	1.3419
CTC-241N9.1	0.00279434	1	0.0107051	2.25458
APH1B	0.00279715	1	0.0107083	1.58301
GALT	0.00280313	1	0.0107237	1.47011
SIRPB1	0.00280895	1	0.0107384	-1.64036
C4orf3	0.00281396	1	0.0107499	-1.48281
PCTP	0.00282877	1	0.0107948	1.14354
CAMLG	0.00282967	1	0.0107948	1.30132
CHRNB1	0.00284186	1	0.0108309	1.46959
BTG1	0.00284601	1	0.0108309	1.4883
ZBTB18	0.00284646	1	0.0108309	-1.31786
TMEM177	0.00284709	1	0.0108309	1.55717
PGK1P2	0.00285052	1	0.0108363	-1.66775
GINS3	0.00285913	1	0.0108613	-1.27477
EPAS1	0.00286162	1	0.0108613	-1.18436
ABCG4	0.00286308	1	0.0108613	1.64395
MRPS22	0.00287257	1	0.0108897	1.13786
RNF128	0.00287729	1	0.0108965	-1.31219
RP11-417L14.1	0.00287835	1	0.0108965	-1.62438
BNIP3L	0.00288069	1	0.0108977	-1.55726
CMC2	0.002883	1	0.0108989	-1.24781
EIF2S2P4	0.00288851	1	0.0109122	1.56887
MEMO1P1	0.00289227	1	0.010916	-1.30389
CTNNAP1	0.00289355	1	0.010916	-1.36416
DCTD	0.00290321	1	0.0109376	1.23605
WNT3	0.0029033	1	0.0109376	1.45105
RP2	0.00291591	1	0.0109738	-1.37442
CPPED1	0.00291878	1	0.0109738	-1.23067
HMGB1	0.00291919	1	0.0109738	-1.45457
FAM3C2	0.00292095	1	0.0109738	-1.39681
GDPGP1	0.00292621	1	0.0109859	1.74
GFPT2	0.00293006	1	0.0109928	1.31107
C17orf96	0.00293914	1	0.0110131	-1.37761
LYRM9	0.00293952	1	0.0110131	1.91649
PTMAP5	0.00294862	1	0.0110396	-1.42574
ZNF596	0.00295284	1	0.0110478	1.54199
AKNA	0.00295762	1	0.0110581	3.75222
CAP1P2	0.00296216	1	0.0110673	-1.277
ARMCX1	0.00296417	1	0.0110673	1.26739
ZNF783	0.00297349	1	0.0110945	1.68578
GBA	0.00298141	1	0.0111086	1.34478
EMILIN2	0.00298179	1	0.0111086	1.61604
HSPA9	0.0029834	1	0.0111086	1.32171
LINC00963	0.00298689	1	0.0111114	1.11615
RP11-567G24.1	0.00298822	1	0.0111114	-1.28687
KRT8P12	0.00299044	1	0.011112	1.44751
LINC01278	0.00299292	1	0.0111136	1.51621
TRERF1	0.00300211	1	0.0111307	-1.23976
CHEK2	0.00300342	1	0.0111307	-1.2056
PDLIM1	0.00300366	1	0.0111307	-1.22109
ZNF706	0.00300592	1	0.0111315	1.2231
LDHAP7	0.0030088	1	0.0111346	-1.85787
ANKRD10	0.00302334	1	0.0111808	-1.1719
RP1-130H16.18	0.00302689	1	0.0111863	1.48267
CAPG	0.00302929	1	0.0111876	1.99277
FAH	0.00303154	1	0.0111883	1.20141
NMNAT1	0.00303451	1	0.0111917	1.28563
SV2A	0.00305024	1	0.0112421	1.20281
XRCC6P2	0.00305861	1	0.0112635	-1.27876
CKS2	0.00306078	1	0.0112635	-1.4342
ICT1	0.00306228	1	0.0112635	1.21154
CBR3	0.00306664	1	0.0112692	-1.33586
MKRN2	0.00306796	1	0.0112692	1.20333
LINC00997	0.00307344	1	0.0112817	-1.39948
SSH2	0.00307709	1	0.0112837	-1.26894
RP11-307P22.1	0.00307812	1	0.0112837	-1.74916
ZXDA	0.00308508	1	0.0112906	1.86398
GYPC	0.00308726	1	0.0112906	1.82499
PIP4K2C	0.00308726	1	0.0112906	1.19966
SLITRK2	0.0030883	1	0.0112906	1.26451
ERO1A	0.00311829	1	0.0113925	-1.58531
CDC20	0.0031231	1	0.0114024	-1.56808
TMEM50A	0.00313081	1	0.0114227	-1.16313
RIC8B	0.00313305	1	0.0114227	-1.37614
TUBAP2	0.00313495	1	0.0114227	-1.64052
SEC14L1	0.00314014	1	0.011434	-1.16749
RPS12	0.00314418	1	0.011441	1.18112
RP11-403I13.8	0.00315123	1	0.011459	1.22432
MPV17	0.00315706	1	0.0114726	1.10788
LYSMD4	0.00315969	1	0.0114745	1.26325
CS	0.0031707	1	0.0115068	-1.26537
ZNF767P	0.00318224	1	0.011517	1.30695
PLPP3	0.00318267	1	0.011517	1.28553
NOCT	0.00318287	1	0.011517	-1.39053
BFSP1	0.00318292	1	0.011517	1.79779
DHCR7	0.00318411	1	0.011517	1.78416
HIST2H2BF	0.00319336	1	0.0115427	-1.3751
FAM212B	0.00319739	1	0.0115427	1.24556
RP11-69E11.4	0.00319759	1	0.0115427	2.11267
MEA1	0.0032004	1	0.0115452	-1.0746
GDE1	0.00320479	1	0.0115468	-1.1503
PPP4R1	0.00320632	1	0.0115468	-1.24764
OXSR1	0.0032072	1	0.0115468	-1.44441
ABCC2	0.00320947	1	0.0115473	1.47293
GPCPD1	0.0032159	1	0.0115628	1.58303
DLST	0.00322464	1	0.0115865	-1.13539
DKC1	0.00323285	1	0.0116084	-1.21414
TEX41	0.00324237	1	0.0116287	-1.72945
JARID2	0.00324279	1	0.0116287	-1.10973
RAN	0.00324988	1	0.0116412	-1.21038
PIR	0.00325055	1	0.0116412	1.41086
CH17-340M24.3	0.00325999	1	0.011664	1.67061
RNF122	0.00326119	1	0.011664	-1.42072
IFI35	0.00326773	1	0.0116797	1.85139
ZNF384	0.00327288	1	0.0116885	-1.09351
ZNF839	0.0032745	1	0.0116885	1.43302
ERCC6-PGBD3	0.00328016	1	0.011701	-1.53406
CHST6	0.00329277	1	0.0117383	1.30746
TRIM32	0.00329529	1	0.0117396	-1.11326
DNAJB6	0.00330877	1	0.011777	-1.12157
FBXO33	0.00331155	1	0.011777	-1.56226
RRM1	0.00331229	1	0.011777	-1.40154
KLF10	0.00331636	1	0.0117838	-1.32405
PITRM1	0.0033263	1	0.0118114	-1.13362
GSPT2	0.00333071	1	0.0118193	1.31402
NMB	0.00333855	1	0.0118359	-1.5808
ZRANB3	0.00333971	1	0.0118359	1.52588
RHOF	0.00334793	1	0.0118572	1.22381
RPARP-AS1	0.00335277	1	0.0118593	1.74825
NTRK2	0.00335288	1	0.0118593	-1.69765
SLC25A29	0.0033647	1	0.0118761	1.89815
GGH	0.00336507	1	0.0118761	-1.38737
DNM3	0.00336538	1	0.0118761	-1.98061
SAE1	0.00336636	1	0.0118761	-1.07413
FKBP7	0.00336928	1	0.0118787	-1.42914
RP11-359B12.2	0.00337249	1	0.0118824	1.46888
DYNLT3	0.00338631	1	0.0119233	-1.58042
SGCE	0.00339047	1	0.0119302	-1.29559
BCL2L11	0.00339545	1	0.0119383	1.20081
POLR2C	0.00339714	1	0.0119383	-1.10547
SEPT10P1	0.00340118	1	0.0119447	-1.28139
SAV1	0.00340877	1	0.0119637	-1.389
FAM161B	0.00341178	1	0.0119639	1.48888
CTAGE5	0.00341353	1	0.0119639	1.42588
TMED9	0.00341544	1	0.0119639	-1.39227
PRADC1	0.00342424	1	0.0119817	-1.45723
WDFY2	0.00342493	1	0.0119817	1.1544
IPMK	0.0034305	1	0.0119905	-1.58482
RFC3	0.00343183	1	0.0119905	-1.34217
AC007383.3	0.00343585	1	0.0119968	1.29494
A2M	0.00344137	1	0.0120044	-1.42948
SAAL1	0.00344244	1	0.0120044	-1.29706
SERINC5	0.00344667	1	0.0120084	1.40042
RPL15	0.00344897	1	0.0120084	1.13195
NAGK	0.00345276	1	0.0120084	1.12904
HMMR	0.00345547	1	0.0120084	-1.6401
ITGB3	0.00345548	1	0.0120084	1.1959
SNRPA1	0.00345683	1	0.0120084	-1.22085
DHX15	0.00347085	1	0.0120286	-1.31779
BAALC	0.0034715	1	0.0120286	1.26595
PAICS	0.00347192	1	0.0120286	-1.37165
NDRG4	0.00347287	1	0.0120286	1.37578
MYOZ2	0.0034737	1	0.0120286	-2.16337
ZFP69	0.00347836	1	0.0120324	1.39992
BTBD3	0.00347922	1	0.0120324	-1.41271
PLEKHB2	0.0034924	1	0.0120703	-1.17481
TEP1	0.00349667	1	0.0120774	1.35049
VPS25	0.00350075	1	0.0120783	-1.16342
CITED2	0.00350137	1	0.0120783	-1.51133
ZNF419	0.00350826	1	0.0120815	1.42604
SLC2A3	0.0035083	1	0.0120815	-1.22733
BCDIN3D	0.00350898	1	0.0120815	1.56425
CYP2R1	0.00352418	1	0.0121242	1.4523
CRYAB	0.00352582	1	0.0121242	-1.21112
EFCAB2	0.00353545	1	0.0121431	1.50959
TARDBP	0.00353752	1	0.0121431	-1.30718
ATP6AP1L	0.00353802	1	0.0121431	1.98044
DTNBP1	0.00354313	1	0.012153	1.07585
CALML4	0.00355309	1	0.0121795	-1.48686
RPL37	0.00355668	1	0.0121841	1.13314
AC005014.5	0.0035784	1	0.0122508	1.38359
C1orf226	0.00358182	1	0.0122548	-1.30017
LINC00847	0.00358751	1	0.0122662	1.4468
RP11-20I23.13	0.00358968	1	0.0122662	1.36791
GPRASP1	0.00359468	1	0.0122756	1.63328
RP11-448A19.1	0.0036022	1	0.012285	1.6501
HMGCS1	0.00360241	1	0.012285	1.83018
JHDM1D-AS1	0.00360421	1	0.012285	1.94086
S100A13	0.00361756	1	0.0123155	-1.20338
PEX26	0.00361766	1	0.0123155	-1.16849
CTBP1-AS2	0.00362557	1	0.0123277	1.53149
RANBP1	0.00362579	1	0.0123277	-1.26959
SSR2	0.0036286	1	0.0123295	-1.13856
MTHFD1	0.00363598	1	0.0123409	-1.20299
PRUNE2	0.00364604	1	0.0123409	1.89036
CDC42SE1	0.00364742	1	0.0123409	-1.24999
POLA2	0.00365299	1	0.0123409	-1.17019
C12orf66	0.00365378	1	0.0123409	1.44971
PRPS1	0.00365459	1	0.0123409	-1.27229
URB1-AS1	0.00365614	1	0.0123409	1.41624
AK4P1	0.00365684	1	0.0123409	-1.41863
ZKSCAN3	0.00365699	1	0.0123409	1.46777
NDUFAF5	0.00366007	1	0.0123409	-1.20075
LYPLAL1	0.00366401	1	0.0123409	1.61745
TMEM42	0.00366401	1	0.0123409	1.45033
CHSY3	0.00366401	1	0.0123409	-1.94785
C14orf132	0.00366463	1	0.0123409	-1.36495
DGKG	0.00366597	1	0.0123409	1.61702
FANCM	0.00366877	1	0.0123427	-1.38654
HHEX	0.00367265	1	0.0123481	1.27745
FAM72A	0.00367695	1	0.0123525	-1.32014
ZNF252P	0.00367984	1	0.0123525	1.50884
LINC00909	0.00368078	1	0.0123525	1.55695
CES2	0.00368561	1	0.0123611	1.63715
RP11-156P1.3	0.00369028	1	0.0123692	1.26934
CKS1B	0.00369911	1	0.0123911	-1.29167
EMSY	0.00370647	1	0.0124081	-1.47286
HNRNPR	0.00372655	1	0.0124609	-1.32134
INTU	0.00372683	1	0.0124609	1.68115
PA2G4P2	0.00373537	1	0.0124757	-1.30672
ACVR1B	0.00373583	1	0.0124757	1.10522
B3GNTL1	0.00374775	1	0.0125007	1.55981
CLCN5	0.00374813	1	0.0125007	1.59786
HGF	0.00375022	1	0.0125007	-3.19332
COQ9	0.00375252	1	0.0125007	1.16933
MILR1	0.00376013	1	0.0125184	1.41431
LPCAT2	0.00378265	1	0.0125857	1.34775
LDHAP5	0.00379443	1	0.0126172	-1.71471
CNPY2	0.0038003	1	0.012629	-1.20635
CLIC6	0.00380638	1	0.0126414	2.06723
ADAM10	0.0038108	1	0.0126416	-1.45791
CCT7P1	0.00381106	1	0.0126416	-1.23238
CIT	0.00381463	1	0.0126437	-1.18197
PSMB9	0.00381636	1	0.0126437	1.30804
C7orf49	0.00382299	1	0.0126508	1.22117
UXS1	0.00382313	1	0.0126508	-1.18079
RP11-449H3.3	0.00383259	1	0.0126701	-1.80875
KANSL1-AS1	0.00383365	1	0.0126701	1.56707
SMC2	0.00383787	1	0.0126764	-1.55267
PDE4B	0.00384179	1	0.0126816	1.50674
IQGAP3	0.00384493	1	0.0126843	-1.41609
CEMIP	0.00384816	1	0.0126873	-1.2414
PIGA	0.00385978	1	0.0127179	-1.48223
ISG20L2	0.00386694	1	0.0127337	-1.15246
AC091729.9	0.00387386	1	0.0127488	1.44744
SAMD9L	0.00387866	1	0.0127491	1.68799
RP11-90E9.1	0.00387946	1	0.0127491	1.84256
ZBED6	0.00388292	1	0.0127491	1.40222
SH3YL1	0.00388331	1	0.0127491	1.3191
AMACR	0.00388589	1	0.0127498	1.34255
POP1	0.00388989	1	0.0127553	-1.25865
SLC35B1	0.00389382	1	0.0127605	-1.12702
SPAG8	0.00390954	1	0.0128043	2.02913
PARK2	0.00391542	1	0.0128158	2.48805
SH3D21	0.00393277	1	0.0128619	-1.38167
ZHX3	0.00393422	1	0.0128619	-1.16925
SDC4	0.00393709	1	0.0128635	-1.21227
TNFAIP8L1	0.0039444	1	0.0128635	-1.30072
RP11-600F24.7	0.00394491	1	0.0128635	1.65049
FAM107B	0.00395041	1	0.0128635	1.31523
GADD45A	0.00395208	1	0.0128635	1.66455
DYNC1I1	0.00395369	1	0.0128635	-1.32172
ANKRD37	0.00395741	1	0.0128635	-1.8382
ST6GALNAC5	0.00395826	1	0.0128635	1.45791
MST1	0.00395886	1	0.0128635	2.24747
TXNRD1	0.00395969	1	0.0128635	1.37733
MED29	0.00396311	1	0.0128635	1.18755
ACTL6A	0.00396509	1	0.0128635	-1.2795
ITGA1	0.00396545	1	0.0128635	-1.67391
ZNF395	0.00397081	1	0.0128732	-1.32332
CALCOCO1	0.00398129	1	0.012899	1.26319
TRIM69	0.0039835	1	0.012899	1.28444
HNRNPKP4	0.00398919	1	0.0129097	-1.26603
TMEM47	0.00399426	1	0.0129138	-1.73069
BLMH	0.00399522	1	0.0129138	-1.17427
GPM6B	0.00399989	1	0.0129213	1.46439
WDFY3-AS2	0.0040031	1	0.0129239	2.03508
ZDHHC14	0.00401382	1	0.0129466	1.19121
NPIPA1	0.00401487	1	0.0129466	2.27716
NCEH1	0.00401773	1	0.0129481	-1.14629
PPP1R15A	0.00402263	1	0.0129562	1.50504
GPC4	0.0040286	1	0.0129678	1.24456
FAM86JP	0.00404727	1	0.0130125	1.72504
WDR73	0.00404728	1	0.0130125	1.18934
GLIPR1	0.00406447	1	0.0130538	-1.67117
TARS	0.00406493	1	0.0130538	1.47091
FHL2	0.00407609	1	0.013082	1.20061
SERPINB8	0.00408019	1	0.0130874	-1.27854
APOL6	0.00408927	1	0.0131088	1.96615
RP11-395L14.18	0.00409587	1	0.0131212	-2.23089
MST1L	0.00409797	1	0.0131212	1.80075
PLXNA2	0.00410803	1	0.0131457	-1.48315
CCDC18-AS1	0.00411876	1	0.0131723	2.19265
CEP55	0.00412991	1	0.0132002	-1.47495
MFI2-AS1	0.00414585	1	0.0132379	1.71171
ANKRD7	0.00414848	1	0.0132379	1.7227
EVI2A	0.0041494	1	0.0132379	-1.18003
SOX4	0.00415153	1	0.0132379	-1.1393
NRBP2	0.00415388	1	0.0132379	1.60201
C1orf123	0.00416131	1	0.0132538	1.2248
BUB3	0.00416644	1	0.0132568	-1.2414
TCEB3-AS1	0.00416712	1	0.0132568	1.50774
SETP8	0.00417574	1	0.0132764	-1.34634
CBFA2T2	0.00417859	1	0.0132778	1.2906
YRDC	0.00418669	1	0.0132876	-1.15427
FAM220A	0.00418839	1	0.0132876	1.41952
DDX46	0.00418901	1	0.0132876	-1.41988
PGM2L1	0.00419176	1	0.0132883	-1.4818
LINC01003	0.00419525	1	0.0132883	1.59218
DGAT2	0.00419828	1	0.0132883	1.50011
TXLNA	0.00420185	1	0.0132883	1.24182
EIF4A1P10	0.00421018	1	0.0132883	-1.13491
TAF9B	0.00421273	1	0.0132883	1.41608
MYL12B	0.00421453	1	0.0132883	-1.25106
CDK3	0.00421471	1	0.0132883	1.42041
SNAI3-AS1	0.00421598	1	0.0132883	2.62796
PTPN9	0.00421775	1	0.0132883	1.33208
IFT140	0.00421865	1	0.0132883	1.87442
FAM167A	0.00422052	1	0.0132883	5.42832
SLC43A2	0.00422431	1	0.0132883	3.41426
VDAC1P2	0.00422532	1	0.0132883	-1.18371
BHLHB9	0.00422587	1	0.0132883	-1.5465
HAS2	0.0042292	1	0.0132911	-1.16158
CDC25C	0.00423791	1	0.0133047	-1.70481
NBEA	0.00424096	1	0.0133047	1.50639
ST6GALNAC3	0.00424264	1	0.0133047	1.48998
MINA	0.00424332	1	0.0133047	1.29894
FAM86B3P	0.00425464	1	0.0133239	1.83305
CMTM8	0.0042579	1	0.0133239	1.36825
TMEM70	0.00425815	1	0.0133239	-1.24749
NSUN4	0.00425925	1	0.0133239	1.11052
S1PR3	0.00426438	1	0.0133256	-1.32103
ZHX2	0.00426469	1	0.0133256	1.61747
FLG-AS1	0.00427113	1	0.0133307	1.92689
HAUS1	0.00427515	1	0.0133307	-1.29691
FAM103A2P	0.00427521	1	0.0133307	-1.36526
ZNF568	0.00427611	1	0.0133307	1.50294
RILPL2	0.0042818	1	0.0133388	1.5094
SLC35F6	0.00428362	1	0.0133388	1.42707
ILK	0.00429144	1	0.0133535	-1.12517
RGS4	0.00429374	1	0.0133535	-2.46268
SENP8	0.00429798	1	0.0133535	1.6082
RP11-706O15.3	0.00429816	1	0.0133535	-1.36597
UNC5C	0.00430529	1	0.013368	1.46466
TTC31	0.00431514	1	0.0133909	1.05889
LRRC75A-AS1	0.00432356	1	0.0134094	1.31331
BMS1P2	0.00432703	1	0.0134126	2.6392
LIFR	0.00433411	1	0.0134269	-1.39346
FN1	0.00434589	1	0.0134488	-1.42739
TUBBP6	0.00435677	1	0.0134488	-1.73301
AC058791.1	0.00435945	1	0.0134488	-1.4853
GSTA4	0.00435995	1	0.0134488	1.42319
CSE1L	0.00436149	1	0.0134488	-1.36806
PLPP5	0.0043618	1	0.0134488	1.42451
TNFAIP1	0.00436602	1	0.0134488	-1.1692
LSM2	0.00436815	1	0.0134488	-1.18021
OR7E38P	0.00437096	1	0.0134488	1.37754
TIGD6	0.00437161	1	0.0134488	1.29141
STARD7-AS1	0.00437194	1	0.0134488	1.34448
CLUHP3	0.00437286	1	0.0134488	1.35076
PIGW	0.00437333	1	0.0134488	-1.18866
ZXDB	0.00437733	1	0.0134535	1.45843
CIRBP	0.00438326	1	0.0134641	1.29183
PTGES3P1	0.0043865	1	0.0134665	-1.26947
GOT2	0.00442651	1	0.0135743	-1.17822
C12orf65	0.00442661	1	0.0135743	1.33986
TROAP	0.00443697	1	0.0135922	-1.4029
DFFB	0.00443993	1	0.0135922	1.18215
EI24	0.0044428	1	0.0135922	-1.23975
SIRT3	0.00444664	1	0.0135922	1.21852
TCEA1	0.00444668	1	0.0135922	1.52507
MAGI2-AS3	0.00444963	1	0.0135922	1.52551
IKZF2	0.00444993	1	0.0135922	-1.2333
ETNK1	0.00446391	1	0.0136272	-1.52564
VGLL4	0.0044715	1	0.0136427	-1.24953
ABHD6	0.00447631	1	0.0136497	1.17738
RP11-395L14.17	0.00448309	1	0.0136628	-1.33069
LINC01293	0.00448915	1	0.0136736	-1.73877
CREB3L4	0.00449225	1	0.0136753	1.24948
SMPD2	0.00449694	1	0.013682	1.56121
CTD-3184A7.4	0.00450006	1	0.0136838	1.26759
PMS2P1	0.00451306	1	0.0137148	1.20089
AKIP1	0.00451531	1	0.0137148	1.15585
MAPRE2	0.00451802	1	0.0137154	-1.3494
NAA40	0.00454151	1	0.013779	-1.1383
ARHGAP5-AS1	0.00454887	1	0.0137937	1.23033
NIF3L1	0.00455281	1	0.0137949	-1.31926
FIGN	0.00455537	1	0.0137949	-1.5717
LRRC20	0.00455925	1	0.0137949	1.43705
ASPM	0.00455943	1	0.0137949	-1.46926
SCN8A	0.00456422	1	0.013799	-1.06727
DDX47	0.00456584	1	0.013799	-1.34227
ALDH1A3	0.00456921	1	0.0138015	-1.17945
RAE1	0.0045739	1	0.013808	-1.13362
ZSWIM7	0.00458002	1	0.0138188	1.45051
RAC1	0.0045856	1	0.013828	-1.26466
POLL	0.00462335	1	0.01393	1.58248
HK1	0.0046258	1	0.01393	-1.21259
RAP2C-AS1	0.00462713	1	0.01393	1.89318
PITPNC1	0.00463472	1	0.0139362	-1.09337
ZNF629	0.00463538	1	0.0139362	1.36381
FGF1	0.00463687	1	0.0139362	-1.66668
PYCR1	0.00464416	1	0.0139394	3.24672
CEBPB	0.00464571	1	0.0139394	2.22709
HSD17B14	0.0046498	1	0.0139394	2.44069
EIF4A1	0.00465044	1	0.0139394	-1.09905
U2AF1L5	0.00465105	1	0.0139394	-1.17583
MMP1	0.00465331	1	0.0139394	-1.77546
AP001372.2	0.0046616	1	0.0139546	1.53219
ADAMTS14	0.00466351	1	0.0139546	2.53567
EMP1	0.0046715	1	0.0139627	-1.36461
LINC00641	0.00467367	1	0.0139627	-1.41547
RP11-258C19.7	0.0046739	1	0.0139627	-1.27068
ENO1	0.00467675	1	0.0139635	-1.27235
PCDH7	0.00468664	1	0.0139786	-1.34741
COMMD6	0.00468888	1	0.0139786	1.26545
RPSAP54	0.00468951	1	0.0139786	-1.59085
CPED1	0.00469664	1	0.0139884	-1.65292
LARP1	0.00469881	1	0.0139884	1.19828
RGL3	0.00470051	1	0.0139884	1.66739
C5orf30	0.00470352	1	0.0139897	-1.3639
RP11-458F8.4	0.00472006	1	0.0140227	1.89892
FAM228B	0.00472125	1	0.0140227	1.57516
NUTF2	0.00472235	1	0.0140227	-1.13796
PIGO	0.00472634	1	0.0140269	1.243
DMAP1	0.00473084	1	0.0140326	1.14645
CEP164	0.00474693	1	0.0140726	1.45308
EGFEM1P	0.00475949	1	0.0141016	2.01611
RP11-340I6.6	0.00476464	1	0.0141016	-1.2398
GMDS	0.00476712	1	0.0141016	1.21258
IL1RAPL1	0.00476837	1	0.0141016	-1.45885
ZNF337-AS1	0.00476965	1	0.0141016	1.70874
NIPAL1	0.0047767	1	0.0141148	-1.28877
RBSN	0.00478149	1	0.0141207	1.15315
RNF180	0.00478603	1	0.0141207	1.28788
MOB1B	0.00478649	1	0.0141207	1.60121
SCMH1	0.00479348	1	0.0141289	1.24614
CH507-145C22.3	0.00479687	1	0.0141289	-1.36561
PACSIN2	0.00479708	1	0.0141289	1.36504
ACTR3	0.00480741	1	0.0141517	-1.30352
HAUS2	0.00481773	1	0.0141744	-1.26602
SAT1	0.00482443	1	0.0141856	1.40849
NSMCE1	0.00482711	1	0.0141856	1.33714
CEP104	0.00482936	1	0.0141856	1.28677
MTA2	0.00484149	1	0.0142045	-1.17699
FTH1P8	0.00484316	1	0.0142045	1.37924
DCUN1D3	0.00484362	1	0.0142045	1.33219
TMEM150A	0.00485289	1	0.014224	2.02872
ZW10	0.00486176	1	0.0142423	-1.32264
FTLP3	0.00486763	1	0.0142518	1.47194
PCDHB14	0.00487483	1	0.0142652	1.52327
CSRNP1	0.0048836	1	0.0142826	-1.73424
DLGAP1-AS2	0.00488602	1	0.0142826	1.56417
PPP1R11	0.00488908	1	0.0142839	1.17208
TTPAL	0.00489319	1	0.0142882	1.28045
COPG1	0.00489709	1	0.014291	1.16707
B9D1	0.0048994	1	0.014291	1.75578
CAMKK2	0.00490987	1	0.0143139	1.27094
DEPDC1	0.00491501	1	0.0143188	-1.59828
MUTYH	0.00491681	1	0.0143188	1.60054
TSFM	0.00492553	1	0.0143365	-1.12532
CASC5	0.00493563	1	0.0143582	-1.58528
CISD1	0.0049413	1	0.014367	-1.34777
ZNF514	0.00495138	1	0.0143826	1.5755
SERPINE1	0.00495503	1	0.0143826	-1.64332
ELL2	0.00495621	1	0.0143826	-1.41717
RNF170	0.00495849	1	0.0143826	1.41073
FAM179B	0.0049599	1	0.0143826	1.21729
HARS	0.00496901	1	0.0144014	-1.12174
ZFP90	0.0049855	1	0.0144415	1.65406
SCD5	0.00501175	1	0.0145098	1.34985
FAM171A1	0.00502033	1	0.0145114	1.19374
F2RL1	0.00502047	1	0.0145114	-1.27387
DNAL4	0.00502063	1	0.0145114	1.58217
LRRFIP1	0.00502296	1	0.0145114	-1.29585
ATP9B	0.00503055	1	0.0145208	1.33373
TMEM55B	0.00503205	1	0.0145208	1.15239
LINC00950	0.00503423	1	0.0145208	2.69483
FBXO4	0.00504046	1	0.014531	1.58917
MALT1	0.0050592	1	0.0145774	-1.45548
DUSP18	0.00506322	1	0.0145812	1.36298
ACYP2	0.00507082	1	0.0145954	1.44873
CEP170P1	0.00508399	1	0.0146187	-1.33306
CTC1	0.00508431	1	0.0146187	1.24583
ARF4P1	0.00509292	1	0.0146357	-1.29877
MEIS3	0.00510251	1	0.0146482	1.4786
FAM21C	0.00510314	1	0.0146482	1.41321
SPECC1L	0.0051076	1	0.0146482	1.18541
SMYD2	0.00510801	1	0.0146482	-1.2806
CYB5D2	0.00511626	1	0.0146641	1.61319
SPDL1	0.00512114	1	0.0146703	-1.50569
RPLP0	0.00513412	1	0.0146997	1.19285
RAC1P2	0.00513678	1	0.0146997	-1.27751
SEPT2P1	0.00514576	1	0.0147148	-1.33445
PPP3CB-AS1	0.00514748	1	0.0147148	1.6794
ING1	0.00516643	1	0.0147612	-1.34185
PRAF2	0.00517907	1	0.0147705	1.3201
MSC-AS1	0.00517998	1	0.0147705	1.50338
CLCN6	0.00518457	1	0.0147705	1.4238
VPS52	0.00518582	1	0.0147705	1.21524
ARSK	0.00518747	1	0.0147705	-1.47198
RPL4	0.00518867	1	0.0147705	1.11622
EIF2D	0.00518896	1	0.0147705	1.13112
EXOSC1	0.00519218	1	0.0147705	1.13284
PHYH	0.00519411	1	0.0147705	1.3287
ZNF365	0.00520137	1	0.0147834	-1.15046
TMEM9B-AS1	0.00521504	1	0.0148145	2.11597
CTNS	0.00522125	1	0.0148244	1.50762
TMEM182	0.00522839	1	0.0148362	1.8032
PYGB	0.00523085	1	0.0148362	1.9665
MAGED1	0.00523677	1	0.0148406	-1.21214
CCDC171	0.00523859	1	0.0148406	1.4824
RP4-775C13.1	0.00524059	1	0.0148406	-1.39498
DLEU2	0.00524347	1	0.014841	-1.47303
TAF11	0.00525076	1	0.0148539	-1.17336
CEP85	0.00525931	1	0.0148704	-1.13096
IDH1	0.00526323	1	0.0148738	1.38298
DFFA	0.00526757	1	0.0148783	1.11098
PGM2	0.00529238	1	0.0149365	-1.36807
ARL6	0.00529369	1	0.0149365	-1.34917
PRKAR2B	0.00530685	1	0.0149648	-1.33984
FERMT1	0.00531154	1	0.0149648	1.31393
PIM2	0.00531196	1	0.0149648	-1.48758
ACLY	0.00531788	1	0.0149654	1.15326
TGFB2	0.00532055	1	0.0149654	1.38385
B3GLCT	0.00532441	1	0.0149654	-1.46406
PRELP	0.00532479	1	0.0149654	-2.77359
APOPT1	0.00532618	1	0.0149654	1.18364
KIAA0825	0.00533006	1	0.0149654	1.62296
NDC80	0.00533141	1	0.0149654	-1.45849
ZNF76	0.00533786	1	0.0149758	1.46021
PPP2R1B	0.00535397	1	0.0150132	-1.36226
SPTBN4	0.00536557	1	0.0150329	2.00838
SIPA1L1	0.00536676	1	0.0150329	-1.29796
CDKN2D	0.00536928	1	0.0150329	-1.53051
NAT9	0.00538088	1	0.0150576	1.50296
IQCH-AS1	0.00539049	1	0.0150767	1.6189
DUSP4	0.00540454	1	0.0151083	1.37855
LIN7A	0.00540827	1	0.0151109	2.08594
MMP25-AS1	0.00541811	1	0.0151306	1.68748
H2AFV	0.00543258	1	0.0151633	-1.32524
CNRIP1	0.00543562	1	0.015164	-1.18913
SOCS2-AS1	0.00544127	1	0.015172	-1.35497
ZNF204P	0.00544755	1	0.0151775	1.57159
PEX12	0.00544885	1	0.0151775	1.27914
TMCO6	0.00545496	1	0.0151868	1.17756
KLHDC1	0.00547043	1	0.0152192	2.21718
KIFAP3	0.00547219	1	0.0152192	-1.42763
RP11-405A12.1	0.0054787	1	0.0152295	-1.46999
KAZN	0.00548356	1	0.0152352	1.3443
SNIP1	0.00549204	1	0.0152384	-1.18127
CEP250	0.00549573	1	0.0152384	-1.36841
CORO2A	0.00549686	1	0.0152384	1.22638
LINC00342	0.00549914	1	0.0152384	1.46386
FAM21A	0.00550149	1	0.0152384	1.23364
HOMEZ	0.00550211	1	0.0152384	1.21422
SUGCT	0.00550627	1	0.0152384	1.23854
PPP1R8	0.00550712	1	0.0152384	-1.14469
LONRF1	0.00551936	1	0.0152393	1.5507
H3F3AP4	0.00551938	1	0.0152393	-1.24533
SLC31A1	0.00551997	1	0.0152393	1.25593
TMC3-AS1	0.00552078	1	0.0152393	1.43815
IFT22	0.00552146	1	0.0152393	1.10118
AC138744.2	0.00554067	1	0.0152819	-1.29352
FTH1P2	0.00554248	1	0.0152819	1.39179
SETBP1	0.00554764	1	0.0152858	-1.32322
RPL9P7	0.00554952	1	0.0152858	-1.90613
NOV	0.00556535	1	0.0153216	-1.29732
HSCB	0.00556916	1	0.0153244	1.27793
SEMA3E	0.00557324	1	0.0153278	-4.48025
CNIH1	0.00558707	1	0.0153462	1.30232
CASP4	0.00558823	1	0.0153462	1.42193
MGP	0.00558839	1	0.0153462	-1.42775
NCAPG2	0.00559406	1	0.015354	-1.30487
AC137934.1	0.00560269	1	0.0153688	1.89811
CDC123	0.0056051	1	0.0153688	-1.22232
AC133528.2	0.0056142	1	0.0153795	1.59613
ADAMTS13	0.00561654	1	0.0153795	4.00259
SUMF1	0.00561747	1	0.0153795	1.13598
POLE2	0.00562618	1	0.0153956	-1.46458
LIMD1	0.00563374	1	0.0154085	1.18434
CYB5B	0.00563977	1	0.0154129	-1.1731
ZNF334	0.00564101	1	0.0154129	1.93292
ZNF805	0.00566172	1	0.0154492	1.31282
HK2P1	0.00566267	1	0.0154492	-1.30692
LRRC41	0.00566562	1	0.0154492	1.48575
BAZ1A	0.00566565	1	0.0154492	-1.36016
DALRD3	0.00567744	1	0.0154736	1.47627
SFT2D3	0.0056824	1	0.0154794	1.25132
MOK	0.00569314	1	0.0155008	1.17796
[truncated: 12,179 more rows]

## Sheet: WM3734 48h
Table S4. Significantly regulated genes detected by RNAseq of cells treated with Cpd1 (10 µM for 12 h, 24 h and 48 h, WM3734 and CSM152). Related to Figure S6.
Probeset ID	p-value	bonferroni(p-value)	qvalue(p-value)	FoldChange(Cpd1/DMSO)
DNAJB11	3.23297e-08	0.000458339	0.000142251	-4.18076
PDIA4	1.74729e-07	0.00247714	0.000204236	-5.48099
CDCA5	1.92051e-07	0.0027227	0.000204236	-1.78574
RGS2	2.2741e-07	0.00322399	0.000204236	-5.25378
MCM7	2.68671e-07	0.00380895	0.000204236	-1.9974
TTLL1	2.78503e-07	0.00394834	0.000204236	2.30609
MANF	3.68815e-07	0.00522868	0.000231826	-8.91253
FARP1	5.51889e-07	0.00782413	0.000256516	1.51039
CHAF1A	5.61455e-07	0.00795975	0.000256516	-2.03903
TGM2	5.82991e-07	0.00826506	0.000256516	-5.2318
RP11-39C10.1	6.86232e-07	0.00972871	0.000257567	-5.78098
CCND1	7.07969e-07	0.0100369	0.000257567	-2.16624
PLXNA2	8.30473e-07	0.0117736	0.000257567	-2.50129
TJP2	8.65421e-07	0.0122691	0.000257567	-3.31235
VIM	9.41563e-07	0.0133485	0.000257567	1.5255
DLGAP1-AS2	9.59956e-07	0.0136093	0.000257567	-1.63756
HSPA5	9.95146e-07	0.0141082	0.000257567	-5.49445
COL4A1	1.21822e-06	0.0172706	0.000297786	-1.44554
ST6GALNAC2	1.30674e-06	0.0185257	0.000302614	2.81912
CHRNA5	1.40597e-06	0.0199325	0.000309314	-1.41004
NUDT16	1.60058e-06	0.0226915	0.000332508	1.45779
PSG4	1.67972e-06	0.0238134	0.000332508	-2.58884
INSIG1	1.73811e-06	0.0246412	0.000332508	-1.61751
ASAP3	1.97623e-06	0.028017	0.000362309	1.87119
PPCS	2.15302e-06	0.0305233	0.000378931	1.65067
CALR	2.2474e-06	0.0318614	0.000379082	-3.67387
LINC00511	2.39613e-06	0.0339699	0.000379082	2.06871
CDC42BPB	2.57982e-06	0.0365741	0.000379082	1.25691
HSP90B2P	2.81878e-06	0.0399618	0.000379082	-4.55073
DUS4L	2.83583e-06	0.0402035	0.000379082	1.53636
ACSF2	2.83972e-06	0.0402586	0.000379082	2.55924
GCH1	2.88725e-06	0.0409325	0.000379082	-2.61884
SCUBE3	2.89683e-06	0.0410683	0.000379082	-2.12698
SQLE	2.99152e-06	0.0424108	0.000379082	-2.03847
PLK2	3.01543e-06	0.0427497	0.000379082	2.52073
ASTN2	3.1051e-06	0.044021	0.000379512	1.82436
CTGF	3.8608e-06	0.0547346	0.000438244	-5.9114
TK1	4.00975e-06	0.0568463	0.000438244	-2.68976
ITGB5	4.01904e-06	0.056978	0.000438244	-2.11149
PCNXL2	4.11745e-06	0.0583731	0.000438244	1.57944
GNAL	4.27264e-06	0.0605732	0.000438244	1.64101
SLC44A2	4.30811e-06	0.061076	0.000438244	2.55965
HSP90B1	4.32702e-06	0.0613442	0.000438244	-4.3861
MYOZ2	4.38244e-06	0.0621299	0.000438244	-4.88351
NEIL2	4.54202e-06	0.0643923	0.000444109	1.3948
SOCS2	4.67347e-06	0.0662559	0.000447028	-2.1636
PDIA3	4.95989e-06	0.0703164	0.000456749	-3.54788
FAM21C	4.9994e-06	0.0708765	0.000456749	1.66583
MYEOV	5.18203e-06	0.0734657	0.000456749	-4.27161
TMEM50B	5.29875e-06	0.0751204	0.000456749	-3.16787
TCEAL4	5.33801e-06	0.0756769	0.000456749	1.64035
ADCY7	5.50126e-06	0.0779914	0.000456749	-2.17277
POLR1D	5.50175e-06	0.0779983	0.000456749	1.50231
MFSD2A	5.63501e-06	0.0798875	0.000459149	-2.42431
HYOU1	5.74767e-06	0.0814847	0.000459814	-4.81985
HERPUD1	6.38726e-06	0.0905522	0.000476857	-3.61494
FDPSP7	6.67656e-06	0.0946536	0.000476857	-2.23535
SYVN1	6.90896e-06	0.0979483	0.000476857	-4.01041
MYDGF	6.94931e-06	0.0985204	0.000476857	-2.77739
DERL2	6.96015e-06	0.098674	0.000476857	-2.51028
HSD17B7	7.10559e-06	0.100736	0.000476857	-3.45193
LYPD1	7.13047e-06	0.101089	0.000476857	-2.74228
TCF19	7.25656e-06	0.102876	0.000476857	-1.66746
UNC13A	7.34439e-06	0.104121	0.000476857	-1.93327
GRAMD1B	7.41231e-06	0.105084	0.000476857	-3.80758
PDIA6	7.49475e-06	0.106253	0.000476857	-2.84939
STARD4	7.55142e-06	0.107056	0.000476857	-2.85299
HEY1	7.60758e-06	0.107853	0.000476857	1.91571
AASDH	7.65897e-06	0.108581	0.000476857	1.49771
TMEM45A	7.78002e-06	0.110297	0.000476857	-3.25768
ARHGAP6	7.8257e-06	0.110945	0.000476857	2.78113
CTPS2	7.95173e-06	0.112732	0.000476857	1.44974
FAHD2B	8.02379e-06	0.113753	0.000476857	1.7028
FST	8.03553e-06	0.11392	0.000476857	-1.97852
FEN1	8.12824e-06	0.115234	0.000476857	-2.06277
PRDX4	8.49564e-06	0.120443	0.000491853	-1.71601
RP11-334L9.1	8.68955e-06	0.123192	0.000496546	-5.26034
TPTEP1	9.1189e-06	0.129279	0.000514399	-1.23025
PCDHB15	9.29773e-06	0.131814	0.000517848	2.32552
PDIA3P1	9.53984e-06	0.135246	0.000518997	-3.49908
RAP1GAP2	9.82468e-06	0.139285	0.000518997	1.52741
ANO1	9.93829e-06	0.140895	0.000518997	-2.53628
NANS	1.00453e-05	0.142413	0.000518997	-2.07113
ITGA3	1.00906e-05	0.143054	0.000518997	-1.96745
RGS3	1.01418e-05	0.14378	0.000518997	-2.74297
CKAP4	1.0144e-05	0.143812	0.000518997	-1.8565
EML2-AS1	1.08894e-05	0.154379	0.000550729	-4.16664
TIMM17A	1.14215e-05	0.161922	0.000571074	-1.8707
DNAJC3	1.16841e-05	0.165646	0.000577642	-6.11644
DNAJC3-AS1	1.23306e-05	0.174811	0.000590521	-1.80816
HKDC1	1.24579e-05	0.176616	0.000590521	-3.04643
ZNF496	1.24811e-05	0.176945	0.000590521	1.37839
PIEZO2	1.24815e-05	0.17695	0.000590521	-3.00233
ATP6V0A1	1.26173e-05	0.178875	0.000590596	-1.62288
SEPN1	1.28088e-05	0.18159	0.00059325	-1.70516
ACTA2	1.29682e-05	0.18385	0.000594376	1.96121
ERLEC1	1.31497e-05	0.186424	0.000596483	-2.09327
MIS12	1.33612e-05	0.189421	0.000599889	-2.1888
LRRC15	1.40792e-05	0.199601	0.000618189	-8.8998
PPM1M	1.4158e-05	0.200718	0.000618189	1.67726
MRPS16	1.41902e-05	0.201175	0.000618189	1.29579
CXCL8	1.44659e-05	0.205083	0.000620657	-2.82047
LPIN1	1.4646e-05	0.207637	0.000620657	-1.50267
TBCD	1.47111e-05	0.208559	0.000620657	-1.62425
TPT1-AS1	1.49262e-05	0.211609	0.000620657	1.76619
TMED9	1.49522e-05	0.211977	0.000620657	-2.34629
ARSG	1.57124e-05	0.222754	0.000634032	2.38235
PPIB	1.59116e-05	0.225578	0.000634032	-2.35585
SLC35B1	1.60499e-05	0.227539	0.000634032	-2.40822
FCRLA	1.61129e-05	0.228432	0.000634032	-3.55442
RP11-443P15.2	1.61626e-05	0.229137	0.000634032	2.53185
SURF4	1.6272e-05	0.230688	0.000634032	-1.94004
MYLIP	1.62831e-05	0.230846	0.000634032	1.76038
STC1	1.6645e-05	0.235976	0.000641644	-4.23114
[truncated: 14,063 more rows]
