# Supplementary material for: Persister state-directed transitioning and vulnerability in melanoma
Source: Nat Commun. 2022 Jun 1;13:3055. doi: 10.1038/s41467-022-30641-9 (PMC9160289; doi:10.1038/s41467-022-30641-9)
Supplement: Supplementary file 10 — Source Data [file 41467_2022_30641_MOESM10_ESM.zip]

Archive with 2 entries (2 files):
- Source-Data-Figures.xlsx
- Source-Data-Supplementary_Figures.xlsx
