# Supplementary material for: Persister state-directed transitioning and vulnerability in melanoma
Source: Nat Commun. 2022 Jun 1;13:3055. doi: 10.1038/s41467-022-30641-9 (PMC9160289; doi:10.1038/s41467-022-30641-9)
Supplement: Supplementary file 10 — Source Data [file 41467_2022_30641_MOESM10_ESM.zip › Source-Data-Figures.xlsx]

## Sheet: Figure 1b
Figure 1b
OS years	low	high
4.92	0
1.56	0
4.63	1
1.01	1
1.88	0
1.21	0
4.7	0
10.36	0
1.34	0
3.51	1
1.3	0
1.32	0
5.56	1
0.99	0
2.28	0
3.04	0
5.69	0
1.22	0
1.5	1
3.86	0
4.96	0
12.09	0
1.07	0
0.59	0
4.88	1
19.01	0
2.2	0
1.38	0
2.25	1
10.6	1
2.95	1
1.16	0
2.1	0
3.08	0
2.28	1
5.17	0
4.56	0
8.76	0
3.61	0
4.64	0
5.37	1
5.23	1
5.54	1
1.33	0
2.57	1
1.44	0
14.57	1
1.11	0
3.71	1
2.23	1
0.03	0
3.67	1
8.7	0
7.09	1
0.88	0
4.23	1
2.55	0
2.04	1
2.62	1
19.05	1
1.13	0
1.98	1
1.88	0
1.24	0
2.85	0
2.13	0
4.54	0
0.65	1
5.1	1
8.93	1
3.19	0
1.15	1
1.21	0
13.88	0
0.84	0
1.97	0
0.54	1
8.63	0
4.49	1
4.07	1
4.18	1
1.65	1
8.6	1
4.07	1
11.25	0
4.56	0
1.41	1
12.42	0
1.95	1
10.16	0
1.07	0
7.24	0
0.82	0
4.18	1
5.54	0
1.08	1
1.81	1
16.82	0
3.92	0
0.89	1
4.09	0
1.08	1
6.58	1
1.55	1
11.49	0
3.11	0
4.91	0
2.98	0
1.06	0
2.26	0
4.28	0
1.14	0
2.39	1
1.62	0
14.52	0
2.48	1
8.61	1
6.48	0
1.51	0
17.05	1
1.2	0
8.08	0
1.33	0
5.62	0
0.84	1
4.07	0
2.99	1
0.95	1
12.63	0
0.96	1
5.09	1
14.86	0
8.44	0
1.28	1
1.93	0
5.46	1
14.3	0
6.16	0
1.08	0
5.39	0
18.35	0
1.27	0
0.75	1
9.76	1
1.7	0
10.77	0
2.3	0
2.11	0
2.81	1
5.32	0
0.49	0
4.12	0
1.1	1
6.46	0
6.38	0
2.83	1
11.2	0
8.75	1
1.6	0
4.53	1
2.03	0
1.75	0
9.26	1
18.83	1
1.01	1
0.02	0
1.1	0
1.42	1
0.8	0
1.49	1
1.17	1
8.59	1
1.62	0
7.18	0
3.08	1
2.13	0
6.01	0
13.99	1
11.1	0
0.92	0
1.16	1
5.28	1
14.57	0
13.42	0
0.98	0
10.48	0
14.71	1
10.96	1
0.87	1
3.46	0
0.76	0
1.16	1
1.5	0
8.44	0
0.52	1
0.33	1
2.24	0
2.12	0
0.02	0
10.89	0
0.72	0
5.88	0
1.7	1
2.63	1
0.62	0
1.01	1
9.83	1
1.16	1
18.26	0
1.13	0
1.52	0
6.63	1
9.34	0
3.51	0
1.28	1
0.87	0
0.6	0
15.03	0
4.44	0
9.46	1
4.95	1
2.18	0
4.7	0
3.87	1
12.07	0
7.75	0
1.13	0
3.47	1
0.17	0
20.12	0
1.78	0
30.73	0
2.08	0
1.11	0
1.24	1
0.04	0
3.62	1
0.77	1
1.05	0
0.9	0
7.23	0
4.94	0
1.29	1
2.2	0
18.05	1
14.35	1
1.78	0
3.31	0
0.22	0
0.88	1
2	0
2.44	0
12.7	1
3.37	0
2.12	0
5.13	1
1.96	0
1.56	0
3.56	1
1.39	1
14.48	0
8.2	1
1.61	0
1.68	0
10.57	0
0.89	1
12.73	1
2.35	1
10.43	0
1.04	0
7.75	1
12.73	0
0.35	0
11.19	0
1.22	0
1.73	0
4.05	1
1.7	1
1.16	1
6.72	1
1.98	1
1.74	1
25.17	0
2.75	0
2.25	0
1.67	1
11.66	0
5.27	0
2.84	0
5.56	1
5.76	1
3.17	0
13.98	1
1.54	1
0	0
5.11	1
3.27	1
18.08	1
5.02	1
3.74	0
7.58	0
3.9	1
4.97	0
5.51	0
1.08	1
18.4	0
0.06	0
0.22	1
13.51	1
3.16	1
0.11	0
2.34	1
2.71	1
4.84	1
1.77	0
8.02	1
0.76	1
4.06	0
1.78	1
10.09	1
9.63	0
4.46	1
0.82	0
7.98	0
6.29	0
0.3	0
6.64	0
3.65	1
4.08	1
3.6	1
2.2	1
11.31	0
2.93	1
3.18	0
2.32	0
2.3	1
1.29	1
2	1
12.4	0
5.49	1
0.89	0
2.77	0
13.54	0
2.9	1
3.28	0
7.41	0
5.49	1
1.86	0
2.68	0
20.72	0
2.4	1
1.28	1
3.96	1
11.15	0
0.84	1
18.54	0
30.83	0
2.4	1
1.42	1
1.45	0
24.82	1
1.01	0
2.27	1
28.35	1
0.05	0
11.57	1
4.24	1
1.12	0
3.78	0
4.74	0
9.66	0
2.4	1
4.12	0
0.99	1
3.94	1
2.16	1
11.13	1
5.98	1
4.5	0
1.22	1
0.99	0
9.38	1
5.34	0
2.31	1
0.74	1
5.93	0
6.48	0
2.74	0
8.08	0
4.43	1
0.06	0
16.89	1
8.95	1
7.43	1
12.35	1
1.74		1
2.42		1
6.01		1
10.23		0
1.18		1
0.56		1
2.34		1
0.81		1
2.34		0
8.51		1
1.91		1
4.13		1
29.78		1
4		1
22.39		1
0.03		0
0.87		1
4.89		0
1.13		1
1.21		0
5.67		1
2.73		1
7.9		0
5.34		0
7.63		0
6.77		1
20.59		1
1.65		0
2.86		1
0.72		1
3.95		1
1.08		1
0.6		0
0.41		1
7.92		1
2.25		1
1.31		0
3.02		1
14.02		1
5.25		1
0.78		1
0.59		1
4.1		0
5.32		0
0.92		0
0.86		1
5.68		1
1.38		1
1.99		1
6.23		1
2.26		1
4.43		0
3.92		1
0.58		0
14.18		0
1.84		1
0.72		1
1.05		1
2.21		1

## Sheet: Figure 1c
Figure 1c
Dox [ng/ml]	KDM5B
0	1.04	1	0.8
1	5.95	5.79	4.84
10	25.32	24.24	34.63
100	32.18	56.88	45.13

## Sheet: Figure 1d
Figure 1d
Bin Center	0 Dox	1 Dox	10 Dox
45	0	0	0
50	10.53	6.67	0
55	36.84	0	0
60	21.05	13.33	0
65	26.32	13.33	8
70	5.26	13.33	16
75	0	26.67	12
80	0	6.67	12
85	0	0	16
90	0	6.67	4
95	0	6.67	8
100	0	0	8
105	0	0	0
110	0	6.67	12
115	0	0	4

## Sheet: Figure 1e
Figure 1e
MeWo
DMSO	10µM Cpd1
1	1.13
1	1.2
1	1.31
1	1.25
WM3734
DMSO	10µM Cpd1
1	1.25
1	2.02
1	1.89
1	1.43
MelJuso
DMSO	10µM Cpd1
1	1.19
1	0.9
1	1.22
1	1.43

## Sheet: Figure 1f
Figure 1f
WM3734					WM88				MelJuso
Bin Center	DMSO Frequency	Cpd1 Frequency			Bin Center	DMSO Frequency	Cpd1 Frequency		Bin Center	DMSO Frequency	Cpd1 Frequency
30	0	0			50	1.45	0		0	0	0
35	6.02	0			52	17.39	0		10	5.6	0
40	9.02	0			54	20.29	0		20	25.6	0.75
45	12.78	0			56	33.33	0		30	33.6	0
50	17.29	0			58	18.84	0		40	21.6	8.96
55	17.29	0			60	7.25	2.7		50	7.2	22.39
60	10.53	0			62	0	5.41		60	2.4	29.1
65	12.03	0			64	1.45	45.95		70	0	23.13
70	8.27	0			66	0	16.22		80	0	11.94
75	3.76	2.33			68	0	13.51		90	0.8	2.99
80	0.75	2.33			70	0	2.7		100	0.8	0
85	1.5	9.3			72	0	2.7		110	2.4	0.75
90	0.75	9.3			74	0	2.7		120	0	0
95	0	6.98			76	0	2.7
100	0	16.28			78	0	2.7
105	0	16.28			80	0	0
110	0	13.95			82	0	0
115	0	11.63			84	0	0
120	0	4.65			86	0	0
125	0	2.33			88	0	0
130	0	2.33			90	0	0
135	0	2.33			92	0	2.7

## Sheet: Figure 1g
Figure 1g

## Sheet: Figure 1h
Figure 1h

## Sheet: Figure 2a
Figure 2a
no MAPKi control
	DMSO																		Cpd1
WM3734	101.55	100	99.2248	96.124	98.4496	104.651	101.093	106.109	101.093	94.9196	96.8489	99.9357							6.97674	6.97674	7.75194	10.0775	8.52713	9.30233	3.85852	4.63023	5.40193	4.63023	4.63023	5.01608
MelJuso	81.0232	88.1618	91.7311	110.648	119.929	108.507	114.569	101.922	91.8785	107.13	99.318	85.1829	113.32	118.807	111.889	104.016	82.7833	69.1849	33.5515	28.1975	34.9792	26.4128	39.6193	28.1975	41.2895	43.1494	44.6373	49.473	43.5214	44.6373	40.5567	43.4195	41.2724	38.4095	36.7396	34.831
SKMel28	96.3636	89.0909	95.0413	107.107	106.942	105.455	92.6261	96.6223	103.758	101.76	102.902	102.331	83.0896	91.7598	99.914	100.43	111.061	113.745	44.9587	40	38.6777	37.5207	42.8099	43.9669	26.118	26.6889	30.5423	28.8297	29.4006	30.6851	25.701	26.7332	26.0107	25.1849	25.8042	27.2493
MeWo	91.2668	94.4338	87.524	101.344	102.783	122.649	102.265	98.0583	88.0259	97.411	124.595	89.644	99.6081	101.12	94.5689	99.1041	101.12	104.479	51.5355	48.3685	49.2322	50.096	51.5355	58.4453	60.8414	48.5437	61.165	59.8706	62.7832	66.343	34.0985	35.6103	36.9541	34.7704	37.794	40.6495
MAPKi treatment
	DMSO																		Cpd1
WM3734	17.0543	17.8295	15.5039	14.7287	16.2791	17.8295	11.5756	12.7331	10.418	10.418	10.8039	11.5756	37.5	37.5	28.125	46.875	56.25	46.875	32.8767	49.3151	41.0959	49.3151	65.7534	65.7534
MelJuso	17.8465	21.7728	22.1297	22.1297	24.2713	25.699	29.7582	31.9901	31.6181	31.2461	34.9659	32.734	19.8012	20.0398	18.3698	18.6084	18.3698	16.9384	43.7383	51.5888	35.8879	53.8318	56.0748	53.8318	47.6987	66.1088	84.5188	83.682	82.0084	80.3347	23.7323	26.7748	29.2089	35.2941	39.5538	37.1197
SKMel28	16.1983	14.7107	18.0165	14.3802	17.6859	16.8595	14.843	15.8421	15.8421	17.5547	19.2674	19.5528	16.9276	17.8565	18.063	18.9919	18.8887	18.3726	28.4	34	30.8	33.2	32.8	39.2	45.2361	43.2477	46.2303	45.2361	49.71	48.7158	32.4111	23.3202	26.087	33.5968	39.1304	35.9684
MeWo	26.1996	18.1382	21.0173	20.4415	27.3512	26.7754	48.2201	61.4887	54.3689	58.2524	51.7799	59.5469	20.1568	19.8208	21.8365	20.4927	20.8287	19.9888	21.2291	24.581	23.4637	24.0223	24.581	26.257	56.1656	52.3852	57.2457	59.4059	54.0054	56.1656	39.4194	41.7112	40.3361	38.5027	39.4194	37.1276

## Sheet: Figure 2b
Figure 2b
Dox [ng/ml]	d9		d16		d20
0	0.407	0.494	2.84	8.123	13.914	17.321
1	0.383	0.407	4.432	3.679	7.679	11.556
5	0.37	0.469	3.086	1.642	4.914	4.642
10	0.333	0.432	1.877	1.963	2.481	3.753
20	0.284	0.395	1.173	1.543	2.432	2.654
100	0.222	0.247	0.654	0.753	0.815	1.222

## Sheet: Figure 2c
Figure 2c
Dox [ng/ml]	Colonies
0	43	50	52
1	17	25	19
10	18	15	18
100	3	5	3

[truncated: 22 more sheets: Figure 2d, Figure 2g, Figure 2h, Figure 2i, Figure 2j, Figure 2l, Figure 2m, Figure 3a, Figure 3b, Figure 3c, Figure 3d, Figure 3e, Figure 3f, Figure 3h, Figure 5c, Figure 5d, Figure 6a, Figure 6b, Figure 6c, Figure 6d …]
