# Supplementary material for: Persister state-directed transitioning and vulnerability in melanoma
Source: Nat Commun. 2022 Jun 1;13:3055. doi: 10.1038/s41467-022-30641-9 (PMC9160289; doi:10.1038/s41467-022-30641-9)
Supplement: Supplementary file 10 — Source Data [file 41467_2022_30641_MOESM10_ESM.zip › Source-Data-Supplementary_Figures.xlsx]

## Sheet: Figure S1a
Figure S1a
KDM5A (SKCM)				KDM5C (SKCM)				KDM5D (SKCM)
OS years	low	high		OS years	low	high		OS years	low	high
1.01	1			8.93	1			1.06	0
1.22	1			1.28	1			0.04	0
2.75	0			4.43	1			1.27	0
4.88	1			8.59	1			2.11	0
0.89	1			4.91	0			1.34	0
2.68	0			2.25	1			1.3	0
4.63	1			1.42	1			1.24	0
1.01	1			2.99	1			1.38	1
1.33	0			10.48	0			7.98	0
2.35	1			2.28	1			7.23	0
2.2	0			4.07	0			5.54	1
0.62	0			3.08	0			4.84	1
4.92	0			0.72	0			3.92	0
1.1	0			1.28	1			5.02	1
3.71	1			2.57	1			2.04	1
0.49	0			5.32	0			3.78	0
1.7	0			1.68	0			14.57	0
1.56	0			19.01	0			1.88	0
3.02	1			3.9	1			11.31	0
0.6	0			1.22	0			14.86	0
1.5	1			0.76	0			13.42	0
1.44	0			1.32	0			4.56	0
1.11	0			7.24	0			0.59	1
1.34	0			1.33	0			1.38	0
2.57	1			12.42	0			2.25	0
1.52	0			2.93	1			4.49	1
1.7	1			1.98	1			3.18	0
1.6	0			1.21	0			0.49	0
5.49	1			5.37	1			0.89	1
2.83	1			3.61	0			1.16	0
0.35	0			17.05	1			1.7	0
0.87	1			20.59	1			0.72	1
2.85	0			1.88	0			1.62	0
1.42	1			0.99	0			5.69	0
1.88	0			2.27	1			4.5	0
4.96	0			8.95	1			2.13	0
30.73	0			4.28	0			0.59	0
5.56	1			0.33	1			1.07	0
1.21	0			1.14	0			0.05	0
1.14	0			14.57	0			2.81	1
11.49	0			12.09	0			1.22	1
1.93	0			7.18	0			11.15	0
0.92	0			8.61	1			4.74	0
2.1	0			2.62	1			4.7	0
1.22	0			20.12	0			5.56	1
14.3	0			14.18	0			1.21	0
1.29	1			5.1	1			30.83	0
2.08	0			1.38	1			1.49	1
3.04	0			4.96	0			3.9	1
0	0			1.56	0			28.35	1
0.99	0			5.09	1			4.56	0
1.33	0			3.67	1			6.64	0
5.17	0			1.5	1			10.57	0
5.1	1			5.17	0			7.9	0
4.18	1			0.89	1			1.65	1
1.95	1			5.56	1			15.03	0
1.78	1			0.06	0			3.6	1
1.08	1			1.08	1			16.82	0
0.99		0		8.63	0			25.17	0
1.06		0		11.49	0			1.28	1
1.97		0		11.25	0			13.51	1
0.8		0		1.16	1			4.24	1
1.13		0		0.49	0			4.12	0
2.34		0		0	0			7.75	1
5.54		1		5.69	0			1.01	1
2.11		0		3.27	1			14.52	0
3.18		0		4.09	0			1.56	0
1.22		0		6.48	0			1.74	1
2.16		1		10.89	0			1.29	1
13.98		1		1.7	1			0.81	1
20.12		0		1.78	0			2.73	1
5.37		1		4.07	1			3.95	1
2.25		1		1.99	1			2.21	1
0.87		0		4.64	0			6.48	0
10.48		0		7.43	1			2.39	1
0.33		1		2.1	0			4.53	1
6.38		0		5.68	1			1.45	0
1.18		1		18.35	0			4.63	1
1.08		1		1.81	1			1.13	0
1.21		0		29.78	1			1.61	0
1.5		0		4.92	0			0.82	0
0.84		0		2.28	0			1.62	0
0.05		0		18.05	1			0.17	0
1.11		0		1.17	1			11.66	0
0.89		1		0.84	1			5.23	1
1.32		0		0.88	0			4	1
1.04		0		1.22	0			4.95	1
0.82		0		1.16	1			30.73	0
0.9		0		9.66	0			0.02	0
8.08		0		4.53	1			5.88	0
2.99		1		9.26	1			0.98	0
1.24		0		7.98	0			2.08	0
1.08		0		0.87	1			1.08	1
15.03		0		1.88	0			1.11	0
6.16		0		8.02	1			1.1	0
1.24		1		2.4	1			0.58	0
4.53		1		3.16	1			2.3	0
19.01		0		1.44	0			6.29	0
1.3		0		3.51	1			1.98	1
4.44		0		14.3	0			11.1	0
1.07		0		2.85	0			1.96	0
8.63		0		5.62	0			4.08	1
0.03		0		8.08	0			13.99	1
4.09		0		1.13	0			20.72	0
0.3		0		5.93	0			1.24	1
5.69		0		10.6	1			0.02	0
5.56		1		1.31	0			0.8	0
13.54		0		4.12	0			1.86	0
0.99		1		1.13	0			0.35	0
1.28		1		4.7	0			1.15	1
0.58		0		2.75	0			5.49	1
5.46		1		9.63	0			1.08	1
2.13		0		1.04	0			14.3	0
4.95		1		1.55	1			12.35	1
3.11		0		8.7	0			1.95	1
3.37		0		6.48	0			5.49	1
2.28		0		5.46	1			0.03	0
2.62		1		9.46	1			0.82	0
1.17		1		1.91	1			0.99	0
13.42		0		2.18	0			2.24	0
4.91		0		1.21	0			4.89	0
3.65		1		5.56	1			3.19	0
4.08		1		1.39	1			4.05	1
2.84		0		1.07	0			22.39	1
3.92		0		0.89	1			4.54	0
9.76		1		2.55	0			5.51	0
0.88		0		18.08	1			6.77	1
10.89		0		3.37	0			1.33	0
12.09		0		1.96	0			0.87	0
0.72		0		1.11	0			16.89	1
2.48		1		0.56	1			5.25	1
0.06		0		6.23	1			2.13	0
5.27		0		11.1	0			1.78	0
1.78		0		2.34	1			2.71	1
20.72		0		1.18	1			1.13	0
4.54		0		12.35	1			2.3	1
1.15		1		3.87	1			2.25	1
11.66		0		0.22	0			1.2	0
0.11		0		4.97	0			0.41	1
4.97		0		11.2	0			9.46	1
0.77		1		0.84	0			2.74	0
1.13		0		5.54	0			1.08	1
5.32		0		12.63	0			2.23	1
2.32		0		0.77	1			2.34	0
3.62		1		2.42	1			7.24	0
11.25		0		0.99	0			1.05	1
1.62		0		7.09	1			1.74	1
2.9		1		10.36	0			19.05	1
8.75		1		3.71	1			2.03	0
2.3		1		4.23	1			1.97	0
2.39		1		4.07	1			9.34	0
0.56		1		0.3	0			0.92	0
0.86		1		7.92	1			5.39	0
7.09		1		3.65	1			1.67	1
0.17		0		0.06	0			6.01	0
5.54		0		6.46	0			2.31	1
7.23		0		1.1	1			0.96	1
3.86		0		11.66	0			6.38	0
2.18		0		0.54	1			1.78	1
3.67		1		13.88	0			11.25	0
0.03		0		1.52	0			1.01	1
7.98		0		5.11	1			3.17	0
1.28		1		3.28	0			0.76	1
18.54		0		3.11	0			1.31	0
5.68		1		0.22	1			3.86	0
3.31		0		4.24	1			0.87	1
4.07		1		0.03	0			4.18	1
3.08		0		1.73	0			1.6	0
2.93		1		2.2	1			2.26	0
1.86		0		8.76	0			3.02	1
5.67		1		2.2	0			1.16	1
1.98		1		3.56	1			18.4	0
1.74		1		8.44	0			2.68	0
1.81		1		6.72	1			2.4	1
0.65		1		3.78	0			13.98	1
2		0		8.6	1			3.47	1
1.68		0		2.4	1			2.32	0
2.42		1		0.89	0			1.51	0
1.1		1		9.76	1			1.56	0
11.15		0		3.62	1			2.55	0
1.01		0		5.88	0			8.75	1
2.3		0		5.27	0			5.32	0
10.6		1		3.51	0			29.78	1
1.78		0		3.86	0			1.44	0
6.58		1		2.2	0			7.09	1
5.93		0		4.74	0			0.6	0
5.51		0		5.34	0			2.27	1
2.98		0		3.92	1			0	0
4.64		0		0.75	1			11.13	1
8.51		1		13.42	0			3.87	1
19.05		1		2.83	1			2.2	1
8.08		0		7.63	0			0.9	0
2.03		0		2.77	0			14.02	1
0.72		1		0.65	1			3.62	1
8.59		1		2.26	1			1.33	0
4.5		0		8.75	1			5.27	0
3.74		0		1.65	0			0.06	0
2.23		1		1.21	0			1.75	0
10.09		1		4.84	1			2	1
8.93		1		1.98	1			0.99	0
0.72		1		4.7	0			1.17	1
1.7		1		3.04	0			9.26	1
0.96		1		1.01	1			4.94	0
0.22		1		1.05	0			7.41	0
18.4		0		4.56	0			2	0
2.74		0		14.52	0			4.88	1
9.63		0		1.74	1			12.4	0
2.04		1		0.81	1			4.13	1
2.34		1		2.84	0			8.08	0
1.75		0		1.45	0			14.71	1
14.18		0		1.29	1			2.85	0
14.52		0		1.01	0			5.56	1
1.12		0		12.07	0			0.76	0
1.16		1		1.13	1			5.11	1
0.84		1		3.46	0			8.44	0
4.07		0		14.57	1			0.06	0
12.73		0		5.23	1			3.96	1
1.21		0		1.3	0			18.54	0
8.6		1		11.31	0			18.05	1
2.26		1		2.26	0			5.37	1
1.07		0		1.08	0			13.54	0
4.06		0		1.16	1			12.7	1
3.92		1		0.95	1			1.78	0
12.42		0		2.74	0			1.81	1
4.1		0		13.99	1			4.97	0
13.99		1		3.96	1			0.84	1
4.12		0		2.86	1			0.6	0
3.17		0		13.98	1			8.59	1
3.95		1		6.16	0			2.99	1
1.61		0		0.05	0			6.63	1
2.2		0		8.51	1			0.75	1
1.38		0		4.46	1			3.65	1
1.54		1		0.82	0			1.77	0
6.01		1		2.98	0			5.09	1
0.76		1		9.34	0			14.35	1
6.72		1		7.58	0			0.99	1
2.44		0		2.81	1			2.28	0
2.4		1		1.28	1			0.86	1
3.16		1		4.18	1			2.98	0
14.57		0		2.12	0			8.95	1
14.86		0		0.59	1			2.25	1
3.61		0		0.84	1			2.4	1
2.13		0		10.16	0			1.14	0
1.55		1		0.6	0			8.44	0
14.35		1		3.31	0			0.65	1
2.26		0		1.42	1			11.49	0
5.11		1		4.06	0			0.62	0
6.29		0		11.15	0			1.55	1
1.84		1		5.28	1			3.51	0
0.98		0		12.73	1			2.12	0
0.41		1		2.95	1			1.5	1
11.19		0		10.96	1			3.74	0
4.07		1		1.01	1			1.11	0
6.46		0		5.54	1			0.84	1
17.05		1		6.63	1			4.07	1
1.08		1		4.94	0			7.18	0
1.29		1		14.48	0			12.63	0
14.57		1		3.74	0			18.83	1
0.02		0		5.49	1			2.1	0
13.88		0		4.44	0			17.05	1
4.7		0		2.35	1			2.35	1
1.56		0		1.08	1			8.08	0
0.59		0		5.76	1			1.01	1
4.74		0		1.5	0			8.02	1
18.35		0		2.04	1			1.08	1
2.12		0		11.19	0			2.12	0
1.13		1		0.41	1			4.44	0
0.89		0		2.16	1			2.86	1
1.16		0		3.47	1			0.84	0
4.89		0		2.12	0			1.84	1
0.04		0		14.35	1			2.63	1
1.91		1		10.09	1			1.7	1
2.81		1		0.04	0			10.77	0
1.16		1		2.63	1			6.01	1
10.77		0		6.58	1			3.04	0
3.28		0		1.78	0			5.32	0
1.41		1		0.92	0			1.21	0
3.87		1		5.98	1			6.48	0
2		1		2.34	1			1.08	0
5.88		0		2	1			10.89	0
11.31		0		7.9	0			3.71	1
12.63		0		2.68	0			4.07	1
0.76		0		0.62	0			1.32	0
1.05		0		1.29	1			0.11	0
6.64		0		0.98	0			5.54	0
3.96		1		2.9	1			5.28	1
4.24		1		18.54	0			0.74	1
3.19		0		10.77	0			13.88	0
4.43		0		7.75	0			5.13	1
1.98		1		12.4	0			1.93	0
1.13		0		0.02	0			1.29	1
24.82		1		1.27	0			1.16	1
3.51		1		1.12	0			10.48	0
1.42		1		6.01	1			2.62	1
0.82		0		8.08	0			3.67	1
9.66		0		1.77	0			1.13	1
5.34		0		3.08	1			5.34	0
7.75		1		4.43	0			6.46	0
1.08		1		4.63	1			14.48	0
2.31		1		1.08	1			4.23	1
0.22		0		6.38	0			1.99	1
3.08		1		1.16	0			1.07	0
25.17		0		1.7	1			7.75	0
1.28		1		10.23	0			3.56	1
7.75		0		8.2	1			1.88	0
4.18		1		7.75	1			4.18	1
0.06		0		1.16	1			12.07	0
9.26		1		0.11	0			3.08	0
0.78		1		6.64	0			9.38	1
1.16		1		0.9	0			10.36	0
4.43		1		3.92	0			3.61	0
2.4		1		0.82	0			1.13	0
1.45		0		4.54	0			3.08	1
0.02		0		1.24	0			1.28	1
5.49		1		1.54	1			1.18	1
2.34		1		2.13	0			0.88	0
1.77		0		11.57	1			3.51	1
5.34		0		0.78	1			0.72	0
2.4		1		1.51	0			1.22	0
8.7		0		18.83	1			1.42	1
1.27		0		1.24	1			3.16	1
8.02		1		2.32	0			4.96	0
18.26		0		0.92	0			1.21	0
1.51		0		5.32	0			19.01	0
4.23		1		1.86	0			2.42	1
1.39		1		0.96	1			0.89	0
1.01		1		0.87	1			1.65	0
0.84		1		0.35	0			0.03	0
6.01		0		0.59	0			4.92	0
11.1		0		1.07	0			1.28	1
3.51		0		3.94	1			1.12	0
1.88		0		12.73	0			7.58	0
1.31		0		0.88	1			6.23	1
5.39		0		2.4	1			4.28	0
1.65		1		13.54	0			1.5	0
1.62		0		8.44	0			1.91	1
0.92		0		0.86	1			5.68	1
9.46		1		4.95	1			0.77	1
10.57		0		0.72	1			10.6	1
2.28		1		1.41	1			4.06	0
3.46		0		5.34	0			1.73	0
2.73		1		2.25	1			18.35	0
10.43		0		5.13	1			5.46	1
14.71		1		2	0			1.01	0
0.74		1		4.49	1			2.16	1
1.96		0		0.72	1			5.98	1
5.23		1		22.39	1			2.83	1
4.13		1		4.89	0			0.88	1
18.83		1		0.76	1			1.41	1
12.7		1		18.26	0			4.91	0
3.6		1		0.6	0			0.92	0
2.2		1		30.83	0			2.48	1
4.46		1		28.35	1			1.52	0
16.82		0		4.12	0			3.31	0
5.76		1		1.34	0			1.39	1
7.63		0		1.7	0			3.27	1
10.36		0		1.65	1			1.05	0
6.48		0		19.05	1			12.42	0
11.13		1		10.57	0			0.56	1
2.24		0		1.62	0			2.84	0
30.83		0		1.84	1			1.16	1
11.57		1		24.82	1			2.34	1
12.35		1		30.73	0			1.7	1
2.55		0		2.48	1			9.66	0
2.25		1		0.74	1			8.93	1
0.87		1		1.93	0			0.22	0
14.48		0		5.51	0			6.58	1
12.4		0		0.52	1			5.67	1
2.12		0		5.67	1			2.4	1
2.71		1		4.56	0			4.09	0
1.99		1		25.17	0			14.18	0
4.7		0		12.7	1			0.3	0
8.95		1		2.44	0			3.46	0
2.21		1		1.61	0			11.57	1
0.75		1		0.02	0			2.28	1
0.52		1		2.13	0			4.64	0
9.38		1		1.13	0			8.2	1
6.63		1		4.13	1			0.33	1
0.81		1		1.62	0			9.63	0
0.59		1		4.18	1			12.09	0
7.18		0		2.23	1			2.95	1
18.05		1		2.21	1			8.6	1
20.59		1		3.17	0			10.23	0
0.95		1		1.67	1			10.09	1
2.63		1		10.43	0			5.62	0
7.58		0		1.97	0			10.43	0
2.25		0		2.73	1			5.76	1
4.56		0		2.31	1			5.34	0
22.39		1		16.82	0			1.42	1
5.32		0		2.34	0			1.1	1
3.94		1		1.15	1			11.2	0
10.23		0		15.03	0			5.93	0
2.95		1		1.56	0			3.37	0
8.2		1		6.29	0			2.34	1
4.84		1		1.06	0			0.95	1
4.05		1		3.19	0			2.77	0
16.89		1		16.89	1			5.17	0
1.65		0		9.83	1			1.68	0
8.44		0		7.41	0			4.43	1
3.27		1		6.77	1			1.98	1
4.56		0		4.08	1			0.22	1
5.25		1		18.4	0			20.59	1
1.67		1		2.3	0			2.26	1
6.23		1		11.13	1			0.78	1
3.78		0		1.11	0			0.87	1
0.88		1		3.18		0		1.04	0
5.28		1		3.6		1		6.72	1
8.76		0		0.87		0		7.63	0
28.35		1		1.2		0		3.92	1
6.77		1		2.03		0		8.61	1
3.47		1		0.99		1		3.11		0
13.51		1		4.88		1		6.16		0
9.83		1		14.71		1		2.75		0
1.16		1		1.01		1		2.93		1
3.56		1		14.02		1		9.83		1
4		1		2.39		1		18.08		1
2.27		1		1.78		1		2.2		0
8.61		1		2.24		0		9.76		1
11.2		0		13.51		1		12.73		0
4.28		0		2.71		1		1.54		1
9.34		0		1.38		0		0.89		1
1.49		1		4.5		0		14.57		1
5.62		0		3.02		1		5.1		1
29.78		1		1.6		0		3.94		1
2.77		0		4		1		12.73		1
5.98		1		5.39		0		0.72		1
1.05		1		20.72		0		11.19		0
10.16		0		1.75		0		4.12		0
6.48		0		9.38		1		18.26		0
12.07		0		1.08		1		2.18		0
4.49		1		0.17		0		2.57		1
3.9		1		4.05		1		2.2		0
5.13		1		0.58		0		2.9		1
4.94		0		3.95		1		1.16		1
18.08		1		1.1		0		8.51		1
1.73		0		4.1		0		1.22		0
5.09		1		2.11		0		20.12		0
7.92		1		0.03		0		4.46		1
1.74		1		0.8		0		4.43		0
4.12		0		1.05		1		2.44		0
1.2		0		7.23		0		7.92		1
5.02		1		1.95		1		24.82		1
12.73		1		2.08		0		10.96		1
14.02		1		2.25		0		8.76		0
0.54		1		1.22		1		8.7		0
0.6		0		1.74		1		4.1		0
7.43		1		14.86		0		3.28		0
8.44		0		6.01		0		0.52		1
7.41		0		5.25		1		8.63		0
1.38		1		1.33		0		0.54		1
7.9		0		5.49		1		10.16		0
7.24		0		2.3		1		4.07		0
2.86		1		5.02		1		7.43		1
10.96		1		1.49		1		4.7		0

## Sheet: Figure S1b
Figure S1b
KDM5B (BLCA)				KDM5B (BRCA)				KDM5B (CESC)				KDM5B (COAD)				KDM5B (ESCA)				KDM5B (GMB)				KDM5B (HNSC)				KDM5B (KIRC)				KDM5B (KIRP)				KDM5B (LAML)				KDM5B (LGG)				KDM5B (LIHC)				KDM5B (LUAD)
OS.time (years)	low	high		OS.time (years)	low	high		OS.time (years)	low	high		OS.time (years)	low	high		OS.time (years)	low	high		OS.time (years)	low	high		OS.time (years)	low	high		OS.time (years)	low	high		OS.time (years)	low	high		OS.time (years)	low	high		OS.time (years)	low	high		OS.time (years)	low	high		OS.time (years)	low
0.175	0			1.173	0			7.926	0			0.252	1			0.647	1			0.238	1			0.005	1			9.816	0			1.173	0			0.504	1			3.6	0			1.647	0			0.353	0
5.553	0			2.729	0			2.921	0			5.011	0			1.515	1			0.737	1			0.641	0			5.951	0			1.874	0			0.581	1			0.019	0			4.195	0			2.956	0
0.101	0			3.31	0			1.011	0			0.427	1			0.597	0			0.381	0			4.868	0			7.858	0			1.397	0			1.668	1			1.236	0			6.811	1			3.474	1
0.578	1			4.619	0			0.353	0			2.044	0			0.775	1			1.26	1			3.748	0			3.795	0			1.29	1			1.334	0			0.203	0			4.195	0			0.616	0
13.608	0			6.268	0			2.518	0			0.838	1			0.633	1			2.605	0			3.082	0			6.934	0			0.94	1			0.748	1			1.392	0			4.482	0			1.252	0
0.548	1			5.745	1			3.203	0			9.756	0			1.238	0			1.384	1			1.756	0			3.101	0			3.255	0			1.249	1			1.019	1			6.304	0			1.17	0
1.26	0			1.633	0			6.121	0			3.225	0			0.216	0			1.063	1			1.419	0			3.334	0			3.984	0			4.584	0			1.211	0			3.34	0			1.641	0
0.422	1			7.112	0			6.921	0			0.4	1			6.937	1			0.225	1			1.129	0			4.405	0			1.688	0			0.748	0			2.504	0			1.315	0			2.479	1
4.49	0			1.222	1			1.323	0			4.836	0			1.373	0			1.244	1			1.953	0			7.833	0			2.532	0			1.589	1			1.611	0			4.449	1			1.981	0
0.636	1			4.734	0			0.025	0			2.285	0			0.584	1			0.822	1			0.636	0			3.392	0			2.304	0			3.088	0			1.668	0			1.808	1			0.97	1
0.899	1			2.814	0			7.912	1			0.625	1			0.192	0			5.825	1			7.019	0			7.871	0			1.923	0			0.915	0			0.477	0			5.14	0			1.625	1
1.477	0			1.627	0			0.66	0			1.038	0			0.666	1			1.693	1			1.036	0			4.915	0			6.104	0			0.501	1			2.123	1			0.578	0			1.652	0
2.301	0			0	0			1.345	0			1.833	0			0.773	0			1.638	1			1.605	0			0.411	0			2.447	0			0.419	1			1.775	1			0.468	1			3.718	1
0.153	1			2.397	0			4.811	0			3.693	1			0.83	1			0.364	1			1.704	0			4.455	1			1.362	0			0	1			0.866	1			1.044	1			0.468	1
0.474	1			0.953	1			2.025	0			1.479	0			0.323	1			0.378	1			0.356	1			0.044	0			4.918	0			0	0			1.501	0			1.299	0			1.652	0
1.567	0			8.995	0			12.279	0			3.184	1			1.038	0			1.134	1			7.627	0			9.126	0			1.693	0			0.334	1			1.148	0			2.189	0			0.414	0
1.315	0			1.605	0			9.43	0			1.668	0			5.033	0			0.06	1			5.707	1			2.425	1			2.132	0			0.589	1			0.49	0			1.778	1			0.734	1
3.753	0			0.003	0			2.496	0			0.992	0			2.704	1			0.296	1			1.882	0			9.118	0			4.356	0			5.753	0			3.058	0			1.885	1			4.107	1
1.123	0			4.238	0			1.019	0			3.088	0			10.175	0			0.597	0			1.652	0			2.54	1			1.03	0			0.247	1			0.666	0			0.942	1			2.003	1
1.671	0			2.247	0			1.973	0			1.677	0			1.192	1			0.389	1			1.921	0			2.49	0			5.222	0			2.416	0			0.008	0			0.762	1			1.789	0
1.247	0			1.447	0			17.556	0			0.696	0			3.849	1			0.26	0			4.827	1			2.553	1			3.6	1			0	1			1.126	0			1.17	0			1.803	0
2.753	1			5.729	0			5.6	0			4.674	0			4.882	0			0.386	1			0.934	1			4.904	0			5.244	0			1.838	1			2.488	0			2.071	0			5.014	1
4.441	0			5.57	0			8.079	0			1.049	0			0.586	1			1.329	1			1.868	0			4.748	0			1.038	0			1.581	1			1.855	0			3.4	0			1.671	0
2.132	1			0.945	0			2.364	0			1.118	0			0.529	1			1.112	1			4.26	0			2.663	0			7.074	0			0.671	1			1.252	0			5.984	0			1.192	0
0.997	0			1.849	0			1.877	0			3.088	0			1.523	1			1.581	1			8.825	0			2.173	1			1.301	0			2.003	1			0.63	0			0.863	1			0.499	0
0.715	1			4.69	0			1.088	0			2.205	0			4.381	1			2.2	1			3.871	0			1.055	0			1.518	0			0.077	0			1.795	0			1.666	0			2.192	0
2.255	1			5.775	0			0.036	0			4.468	0			1.118	0			2.112	1			1.74	0			1.181	1			2.6	0			4.674	1			0.008	0			1.611	0			3.258	0
1.951	1			1.123	0			2.189	0			1.345	0			0.312	0			0.449	1			2.329	0			1.745	1			0.381	1			0.085	1			1.37	0			1.003	0			2.299	0
6.638	0			5.156	0			3.981	1			1.781	0			1.668	0			1.211	1			1.493	1			0.529	0			1.436	0			0.663	1			1.345	0			1.225	0			2.205	0
4.334	0			5.904	0			11.43	0			2.726	0			3.2	0			1.488	1			1.929	0			0.975	0			1.238	0			0.085	1			1.992	1			2.148	0			13.055	0
0.288	0			9.216	0			0	0			0.923	0			0.263	0			0.858	1			1.066	0			0.992	0			3.126	0			0.411	1			2.641	0			4.707	0			1.923	1
5.34	0			2.879	0			2.918	1			2.742	0			2.904	0			0.211	1			1.877	0			2.11	1			2.17	0			1.003	1			0.671	1			2.047	0			1.405	0
1	0			2.742	0			1.353	1			1.521	0			0.619	1			0.696	1			1.488	0			3.005	1			1.038	0			2.252	1			2.17	0			3.367	1			1.211	1
2.162	0			2.742	0			9.833	0			1.921	0			1.071	0			1.775	1			3.353	0			4.819	0			0.951	0			0.085	1			7.082	0			1.285	1			2.367	1
0.225	0			2.537	0			4.871	0			2.805	0			0.222	0			2.019	1			1.745	0			3.2	0			2.167	0			0.666	1			0.545	1			3.978	0			5.956	1
4.518	0			1.986	0			1.041	0			0.647	1			2.808	0			0.405	1			0.573	1			0.145	0			10.441	0			0.085	1			1.063	1			9.063	0			2.227	0
1.299	0			3.564	0			1.296	0			1.419	0			2.605	1			0.608	0			3.997	1			2.77	0			1.068	0			1.419	1			0.704	0			1.31	0			3.063	0
1.468	1			1.008	0			0.71	0			2.011	0			1.671	1			0.099	1			1.34	1			9.737	1			2.904	0			0.581	1			1.082	0			2.356	0			0.841	0
1.742	0			0.622	0			3.074	0			3.173	1			0.277	0			1.471	1			14.115	1			0.271	1			1.022	0			6.258	0			1.978	1			1.178	0			0.751	1
0.184	0			2.151	0			0.69	1			4.66	0			1.036	1			2.91	1			0.756	1			1.447	0			8.879	0			0.918	1			1.348	0			0.995	0			1.929	0
5.534	1			6.003	0			0.005	0			0.077	0			0.373	1			0.175	1			2.282	0			2.274	0			0.934	0			0.753	1			1.674	0			1.164	1			2.548	0
1.97	1			5.611	0			0.093	0			7.649	0			1.751	0			1.055	1			0.575	0			4.723	1			2.425	0			0.504	1			0.658	1			1.677	1			6.488	0
1.014	1			1.233	0			1.225	0			0.97	0			2.416	0			0.186	1			11.732	0			0.858	1			1.636	0			4.332	0			0.137	0			2.323	1			1.833	0
4.679	0			1.573	0			5.792	0			0.515	1			1.099	0			0.712	0			3.107	1			1.767	1			2.137	0			2.836	0			0.019	0			0.899	0			13.677	0
0.156	1			1.825	0			0.011	0			0.419	1			1.808	0			0.655	1			1.263	0			5.844	0			1.855	0			0.836	1			2.436	0			1.551	0			0.77	1
2.458	0			3.296	0			1.299	0			1.57	0			1.115	0			1.507	1			2.482	0			0.375	1			1.534	0			0.167	1			0.019	0			1.54	0			19.858	0
1.118	1			2.515	0			12.981	0			0.044	0			1.699	0			1.052	1			4.271	0			9.34	0			0.088	0			0.586	1			0.899	0			0.493	0			0.364	0
0.189	1			1.482	0			0		0		12.334	0			0.422	1			2.268	1			1.326	1			4.742	0			3.444	0			0.751	1			0.663	1			2.137	0			1.027	1
1.586	1			0.945	0			1.663		1		0.162	1			1.644	1			1.458	1			0.279	0			4.54	1			1.666	0			2.252	1			2.751	0			4.907	1			0.052	1
1.496	0			5.819	0			2.293		1		6.329	0			2.521	0			1.501	1			0.4	0			1.433	0			1.468	0			4.249	0			0.444	0			6.57	0			18.444	0
0.904	0			0	0			0.093		0		7.121	0			1.052	0			0.614	1			0.595	1			3.641	0			5.236	0			0.671	1			0.951	1			6.033	0			1.715	0
1.616	1			2.477	1			5.567		1		0.923	0			0.748	0			1.466	1			0.512	0			0.189	1			1.501	0			1.247	1			7.129	0			1.627	0			4.658	0
6.334	0			0	0			3.03		0		2.926	0			1.781	1			0.208	1			1.077	0			6.997	0			0.551	1			2.003	1			1.145	0			2.46	0			3.096	0
0.268	1			4.932	0			1.707		0		1.37	0			0.241	1			0.559	0			1.153	0			1.397	1			3.992	0			1	1			0.641	1			1.934	0			4.088	1
0.942	1			4.912	1			7.833		1		3.723	0			2	1			0.784	0			1.789	0			5.271	0			0.995	1			3.921	1			2.956	0			1.575	0			0.096	0
1.392	0			9.871	0			0.299		0		1.833	0			0.252	0			1.732	1			2.337	1			0.858	1			2.258	0			0	1			1.704	0			1.912	0			2.364	0
0.447	1			8.189	0			0.123		0		1.211	1			4.625	0			0.912	1			13.304	1			6.049	0			4.11	1			3.17	0			0.586	1			1.586	0			1.633	0
0.186	1			3.342	0			1.227		0		2.036	1			1.901	1			0.268	1			0.608	1			0.663	1			0.964	0			1.915	0			3.827	0			0.627	0			5.663	0
1.548	1			1.688	1			3.46		0		4.866	0			1.315	1			1.282	1			6.296	0			2.359	0			0.008	0			0.496	1			0.063	0			0	0			4.734	0
4.91	0			6.501	1			4.43		0		2.419	0			0.11	0			1.093	1			3.86	0			0.381	1			7.148	1			0.162	0			0.532	0			1.701	0			10.066	0
1.019	0			3.173	0			2.77		1		2.984	0			1.162	1			0.748	0			2.189	0			4.89	0			2.858	0			0.748	1			4.323	1			1.137	0			1.14	0
0.518	0			9.005	0			0.227		0		0.795	1			0.863	0			0.225	1			1.082	1			3.044	1			4.852	1			0.581	1			2.23	1			0.718	1			5.553	1
0.756	0			0.808	1			0.953		1		1.877	0			0.745	0			1.603	1			2.447	0			3.882	1			6.575	0			0.247	0			0.751	0			8.562	1			2.455	0
6.282	0			0	0			3.745		0		1.11	1			2.148	1			3.378	1			1.627	0			6.871	0			4.734	0			1.666	1			1.622	1			1.647	1			3.175	0
1.641	1			9.208	0			3.718		0		5.159	0			1.279	0			1.079	1			2.342	0			7.573	1			7.518	0			0.082	1			1.559	0			2.236	0			3.186	0
1.159	0			9.567	1			1.696		0		2.181	0			0.03	0			0.479	1			0.496	0			4.09	1			5.619	0			0.162	0			3.29	0			1.718	1			6.351	1
5.501	0			5.06	0			2.2		0		1.515	0			0.222	1			1.148	1			0.301	0			0.841	1			1.677	0			0.504	1			2.51	0			1.466	1			1.627	1
1.753	0			1.186	0			0.408		0		0	0			0.726	0			2.91	1			1.696	0			8.951	0			4.279	0			3.249	0			1.655	0			1.304	0			0.359	0
5.504	0			9.512	1			5.332		0		10.959	0			0.359	1			0.326	1			2.721	1			4.164	0			3.586	0			3.841	1			1.052	0			3.137	0			6.093	0
1.397	1			1.773	0			0.43		1		0.915	1			2.26	0			0.079	1			1.767	0			1.644	1			1.107	0			0.082	1			4.921	0			0.989	0			1.192	0
8.093	1			1.499	0			2.408		1		1.167	1			2.997	0			0.397	0			5.036	1			1.373	0			1.803	1			1.077	0			0.444	1			6.367	0			1	0
0.745	1			2.715	1			3.405		0		1.836	0			1.732	0			0.94	1			1.06	0			3.225	0			8.356	0			0.419	1			4.093	0			1.978	0			3.701	0
0.611	1			0.929	0			2.085		0		1.304	0			0.263	1			0.458	0			4.619	0			2.718	0			5.427	0			1.756	0			2.488	0			1.838	0			1.43	0
2.951	1			7.455	0			6.559		0		7.088	0			1.058	1			1.17	1			5.203	0			3.104	1			2.523	0			2.507	1			2.036	0			3.899	1			1.411	0
1.052	0			2.858	0			2.167		0		0.786	0			1.518	0			0.227	1			2.945	0			7.849	0			1.09	0			0	1			2.466	0			1.518	0			3.312	1
2.871	0			2.858	0			5.622		1		4.586	0			1.677	0			0.805	0			0.499	1			4.49	1			1.312	0			1.077	0			2.364	0			5.838	1			1.584	0
4.825	0			0.858	0			6.099		0		1.049	1			0.458	0			2.671	1			3.211	0			5.238	1			0.096	0			3.332	0			1.781	0			1.795	0			0.077	0
0.186	0			2.696	0			2.285		0		5.847	1			1.027	0			0.258	1			2.732	0			2.989	1			2.255	0			1.34	1			1.348	1			1.995	0			1.836	0
0.748	1			2.836	0			1.742		0		1.301	0			1.353	1			0.734	0			2.397	0			4.449	0			2.153	0			1.003	1			1.537	1			3.685	0			3.279	1
3.89	1			4.277	0			1.112		0		1.033	0			1.208	0			0.479	1			1.005	0			5.726	1			2.438	0			1.252	0			1.279	0			0.03	1			0.23	0
2.463	0			2.764	0			1.759		1		3.896	1			2.63	1			0.918	1			2.079	0			8.321	0			2.559	0			1	1			12.178	1			0.6	0			2.416	0
0.992	1			3.644	0			1.403		0		2.077	1			1.29	0			0.586	0			1.792		1		3.83	0			1.605	0			0.337	1			0.011	0			1.748	0			0.266	1
0.433	0			6.178	0			3.989		0		1.014	0			0.307	1			0.597	0			4.016		1		9.948	0			1.025	0			4.088	0			1.118	0			2.482	0			5.186	0
5.614	0			1.118	0			3.91		0		1.252	0			0.392	0			0.304	1			0.616		0		4.611	0			7.353	1			0.918	1			0.047	0			5.556	0			0.649	1
5.778	0			3.03	0			0.362		1		1.17	1			1.866	1			2.553	0			1.863		1		1.126	0			1.644	0			0.83	1			7.403	0			1.841	0			1.055	1
7.748	1			0.882	1			0.778		1		9.995	0			0.636	1			0.312	1			1.266		1		0.005	1			0.586	0			0.666	0			0.863	1			6.304	0			2.258	0
1.093	0			4.414	0			0.008		0		2.463	1			0.595	1			0.101	0			1.825		1		2.605	0			6.296	0			0.334	1			1.09	1			0.86	0			2.737	1
1.589	0			9.06	0			3.405		0		1.589	0			1.041	0			2.099	1			1.29		0		7.753	1			1.033	0			0.833	0			1.532	1			6.964	1			1.378	1
1.934	1			2.507	0			2.488		1		1.192	0			0.745	1			1.315	1			0.904		1		2.088	0			2.348	0			0.167	1			0.041	0			1.184	1			1.658	0
2.732	0			1.277	0			4.334		0		2.748	0			1.932	0			0.901	1			0.775		1		2.268	1			1.496	0			0	1			3.011	0			0.003	0			1.929	0
1.485	0			2.995	1			1.345		0		0.803	0			1.101	0			0.132	0			3.488		0		6.537	1			3.397	0			0.589	1			1.666	0			1	1			1.326	0
0.923	0			5.868	0			0		0		2.09	0			1.504	0			0.764	1			4.167		0		2.649	0			4.425	0			1	1			3.142	0			6.937	1			1.819	0
1.058	1			1.301	0			1.605		0		11.597	0			0.937	0			0.378	1			0.896		1		4.293	1			1.855	0			0.838	1			0.197	0			0.315	1			2.962	1
7.277	0			2.375	0			1.649		0		1.718	0			2.759	0			1.244	1			1.534		1		0.932	0			4.132	1			0.085	1			3.701	1			0.501	0			2	0
1.893	0			1.992	0			1.216		0		4.118	1			1.526	1			0.986	1			1.258		1		0.885	0			1.688	0			0	1			4.351	0			4.444	1			8.477	0
1.649	1			6.252	0			4.178		0		2.745	0			2.101	0			0.74	1			1.414		0		0.178	1			3.041	0			1.915	0			0.038	0			2.219	0			9.959	0
1.071	1			0.022	0			2.26		0		7.932	0			2.773	0			7.345	1			0.244		1		6.2	0			7.778	0			2.17	1			1.192	1			2.822	0			0.614	0
0.499	1			2.751	1			0.285		1		1.488	0			2.104	0			1.34	1			2.181		0		0.992	1			2.315	0			0.082	0			1.036	1			4.688	0			2.167	0
0.359	1			1.129	0			3.411		1		1.427	0			1.003	0			2.419	1			0.532		1		0.115	1			5.953	0			1.247	0			1.775	1			1.729	0			3.575	0
0.984	0			2.293	0			6.529		0		1.863	1			0.351	1			0.016	1			2.844		0		5.83	0			1.644	0			0	1			1.471	1			1.523	1			1.647	0
1.575	1			1.474	0			3.877		0		3	0			2.934	0			1.027	1			4.556		0		0.348	0			8.26	0			1.003	1			1.362	0			0.466	0			1.31	0
5.534	0			1.227	0			0		0		3.742	0			1.666	0			0.438	0			1.427		1		0.323	0			2.932	1			4.926	0			1.838	0			1.195	0			2.57	0
2.227	0			1.203	0			3.414		0		0.627	0			1.115	0			0.488	1			0.751		1		7.126	1			2.644	0			0.414	1			0.504	0			1.137	1			4.871	1
1.677	1			1.86	0			1.167		0		7.123	0			0.493	1			3.907	1			3.83		1		1.553	0			0.597	0			0.077	1			7.995	0			1.06	0			1.871	0
1.389	0			0.11	0			1.997		0		5.233	1			3.948	0			0.266	1			1.66		0		9.159	0			2.17	0			1.332	1			0.425	1			0.033	1			2.499	0
8.121	0			5.677	0			2.233		0		10.356	0			0.115	1			0.633	1			1.115		1		1.282	0			2.4	0			1.838	0			0.575	0			0.833	1			10.299	0
1.244	1			7.247	0			4.033		0		1.112	0			0.441	1			0.071	1			0.005		1		10.805	0			0.707	1			1.17	1			2.244	1			3.734	0			1.014	1
1.033	0			2.079	0			2.159		0		1.69	0			4.879	1			0.09	1			0.247		1		7.148	0			2.101	0			0.419	1			2.696	1			3.008	0			5.658	0
1.137	0			2.436	0			1.742		0		1.079	0			0.652	0			2.611	0			1.578		0		2.373	1			0.036	0			0.586	1			0.008	0			1.082	0			1.134	1
3.479	1			1.74	0			10.614		0		2.663	1			0.775	1			0.422	1			2.504		0		6.184	0			1.4	0			5.164	0			0.211	0			5.797	1			0.921
0.852	1			1.956	0			12.282		0		5.085	0			1.096	0			1.047	1			2.208		1		6.255	0			1.219	0			0.419	0			2.156	0			1.164	0			1.847
0.745	1			0.858	0			1.436		0		0.948	0			2.093	1			0.937	1			0.474		1		6.189	0			3.271	0			2.252	1			0.663	0			2.493	0			2.258
4.277	0			2.06	0			0.69		1		3.647	1			4.496	0			0.512	0			1.759		0		2.992	0			0.441	0			0.085	1			1.321	0			0.126	1			3.332
4.948	0			0.781	0			0.553		0		1.088	0			0.493	1			0.636	1			0.26		1		5.441	1			0.847	0			0.085	1			3.663	0			1.762	1			0.474
4.942	1			0.69	0			0.074		0		2.123	0			1.529	1			1.227	1			1.712		1		4.167	0			0.901	1			0.082	1			1.455	1			4.153	0			2.408
0.321	0			0.085	0			1.512		0		0.49	1			0.764	1			1.11	1			4.345		0		4.54	0			0.636	0			0.833	1			4.058	1			4.641	1			4.726
2.762	1			3.167	0			0.025		0		0	0			5.668	0			2.019	1			3.586		0		1	0			1.94	0			0.167	0			1.019	0			10.068	0			3.921
10.458	0			1.959	0			0.778		0		0.038	0			0.025	1			0.496	0			2.162		1		4.784	0			1.134	0			7.838	0			1.2	0			4.874	0			2.775
0.17	1			1.518	0			1.342		0		1.786	0			1.049	0			0.986	1			1.222		1		0.553	1			4.071	0			0	1			4.948	0			1.921	0			3.532
0.912	0			0.622	1			2.825		0		1.085	0			1.027	0			0.616	1			0.592		0		3.745	0			8.077	0			3.422	0			1.674	0			1.129	1			1.384
3.055	0			1.666	0			3.011		0		2.351	1			1.326	1			1.184	1			1.162		0		2.992	1			1.8	0			0.833	1			1.975	0			1.649	0			1.189
3.236	0			3.123	0			14.753		0		0.085	0			1.118	0			1.211	0			1.586		0		5.718	0			2.315	0			1.416	1			1.134	0			0.532	1			1.304
0.334	1			0.882	0			1.123		0		3.085	0			1.293	0			0.34	1			1.532		0		1.542	0			8.058	1			3.332	0			8.255	0			1.2	1			1.595
0.241	1			7.173	0			1.885		0		1.049	0			1.553	1			3.967	1			0.153		0		7.148	0			3.647	0			0.666	1			2.205	0			1.685	0			1.252
5.6	0			1.458	0			0.137		0		0.016	0			1.022	0			0.014	1			1.729		1		8.422	0			2.096	0			0	1			1.334	0			0.022	0			1.855
0.83	1			1.337	0			0.753		1		1.463	0			1.036	0			0.978	1			3.099		0		2.863	1			1.838	0			0.833	1			2.619	0			0.033	0			0.844
3.899	1			10.973	0			2.271		1		5.301	0			0.071	1			1.227	1			2.603		0		4.044	0			0.2	0			1.581	1			0.488	1			4.474	0			0.929
2.589	0			2.049	0			2.359		1		1.301	0			2.195	1			1.849	1			0.293		1		4.049	0			2.948	0			2.17	1			1.474	1			1.293	0			1.332
0.803	0			1.934	0			0.126		0		3.288	0			1.077	1			1.041	1			5.523		0		7.54	1			2.756	0			0	1			1.216	1			9.529	0			1.512
5.121	1			0	0			1.479		0		1.085	1			1.123	1			1.137	0			1.477		0		3.781	0			1.504	0			3.838	1			0.008	0			0.386	0			1.784
0.879	1			10.236	1			3.063		1		0.581	0			1.37	0			1.49	1			1.112		1		3.559	0			1.036	0			2.666	1			1.959	0			6.885	0			2.526
2.279	0			1.208	0			2.644		0		5.416	0			1.099	0			1.288	0			5.197		0		1.301	1			1.063	0			4.499	1			3.115	1			1.241	0			4.153
0.162	0			0	0			4.466		0		0.134	1			0.408	1			1.148	1			1.271		1		6.499	0			1.359	0			0.581	0			2.83	1			0.016	0			0.879
1.652	0			0.014	0			0		0		1.293	1			1.197	0			1.825	1			1.956		0		0.499	0			0.638	0			2.085	1			3.723	0			0.611	1			1.71
5.348	0			3.381	0			6.83		0		2.205	1			2.718	0			0.4	1			0.038		0		4.353	1			1.595	0			1.329	1			0.455	0			2.605	0			8.145
4.707	1			3.529	0			1.03		0		0.586	1			1.359	1			0.411	1			1.153		1		1.384	0			0.099	0			0.671		0		1.211	0			1.742	0			4.271
1.079	0			3.068	0			1.915		0		1.036	0			1.104	0			1.386	1			7.907		0		4.871	0			0	0			1.748		0		3.403	1			0.025	0			0.099
0.805	1			9.156	0			1.633		0		1.4	1			0.175	0			2.115		1		0.693		0		2.055	0			10.822	0			3.499		0		1.57		0		5.449	0			1.8
1.726	1			1.14	0			5.458		0		1	0			1.019	0			1.899		0		1.096		0		6.636	0			4.208	1			2.17		0		1.378		0		3.373	0			0.482
1.186	0			1.452	0			3.315		1		1.438	0			0.389	1			3.995		1		0.236		1		1.584	1			8.315	0			1.581		1		10.227		0		5.082	0			3.652
1.326	0			0.444	0			2.616		1		0	0			1.049	0			1.329		1		0.03		1		2.748	1			7.197	0			2.17		1		1.595		0		0.06	0			7.17
2.6	1			3.23	0			1.501		0		5.608	1			1.055	0			1.238		0		1.499		0		7.205	0			1.359	0			6.838		0		1.877		0		8.926	1			1.285
0.351	1			3.888	0			8.326		0		3.104	0			0.044	0			0.268		1		5.978		0		7.288	0			0.184	0			6.082		0		0.263		1		1.389	0			0.318
1.008	0			2.082	0			4.567		0		2.795	0			1.279	0			4.211		1		3.068		0		2.718	1			4.553	0			0.244		1		1.685		0		0.074	1			3.066
1.112	1			1.249	0			1.134		1		0.085	0			2.342	1			2.625		0		0.953		1		3.997	0			0.312	0			1.085		0		2.556		0		0.055	0			1.584
0.208	1			1.586	0			2.118		1		1.082	0			2.09	1			2.805		1		1.367		0		10.236	0			1.104	0			2.34		1		5.008		0		0.951	0			4.529
1.022	0			3.145	1			0.038		1		7.729	1			1.901	0			0.885		1		1.904		1		1.542	1			1.334	1			0		1		2.23		1		0.468	1			0.121
0.4	1			1.553	0			2.271		0		1.104	1			0.877	0			1.397		1		1.704		0		2.301	0			2.104	0			1.915		0		0.893		0		2.038	0			3.751
9.403	0			1.573	0			1.655		1		6.937	1			0.219	0			0.868		1		0.778		1		5.285	0			2.2	0			4.332		0		0.562		1		2.542	0			7.167
1.055	1			0.789	0			0.622		1		2.668	0			0.641	0			1.247		1		0.879		1		1.663	0			5.644	0			0.666		0		2.362		0		3.827	1			5.06
1.03	0			1.438	0			1.367		0		3.619	0			1.027	0			1.26		1		5.871		0		0.444	1			3.718	0			1.748		0		0.764		0		0.934	0			0.723
1.468	0			2.101	0			1.433		1		5.247	0			0.962	1			1.082		1		2.334		0		4.104	0			1.386	0			1.34		1		3.425		0		5.397	0			2.838
0.751	1			0.997	0			4.625		0		2.43	0			0.285	0			1.277		0		0.734		1		0.167	0			0.586	0			3.918		0		2.562		0		5.759	0			1.526
1.332	1			1.504	0			0.959		1		2.099	0			0.677	1			1.652		1		2.8		0		3.581	0			0.986	0			4.753		0		3.868		0		0.775		1		6.556
1.863	1			0	0			0.145		0		1.162	1			0.871	1			0.425		0		1.255		0		3.205	1			2.205	0			0.411		0		0.625		1		1.085		0		1.121
1.173	0			1.118	0			5.737		1		7.351	0			1.951		0		0.077		1		4.126		0		0.29	1			2.074	0			0.496		0		7.767		1		0.178		1		0.841
0.693	1			4.427	0			1.805		1		1.838	0			3.729		1		0.43		1		6.677		0		0.652	1			2.189	0			5.003		0		1.17		0		0.638		1		1.932
1.197	1			0.082	0			1.737		0		0.436	1			4.356		0		0.036		0		1.104		1		3.866	0			5.088	0			5.17		0		2.518		1		1.912		0		1.482
1.507	1			0.197	0			0.058		0		4.551	1			1.129		0		2.411		1		1.016		1		6.153	0			1.781	0			0.838		0		3.362		0		2.323		0		0.164
2.751	1			1.367	0			1.348		1		3.564	0			2.258		0		1.655		0		0.296		1		5.049	0			4.216	0			4.332		0		3.786		0		0.904		0		0.449
5.4	1			1.805	0			10.781		0		2.09		0		2.003		0						0.962		1		6.608	0			8.636	0			2.589		1		0.288		0		3.797		1		3.005
1.847	1			0.616	0			1.485		0		5.153		1		1		0						4		0		1.69	0			5.107	0							1.564		0		0		0		3.367
5.055	0			0.208	0			4.205		0		1.208		0		1.003		0						0.945		0		0	0			0.318	0							4.564		1		0.142		1		1.26
0.564	1			2.751	0			9.888		0		2.507		0		1.068		1						2.079		0		1.871	1			8.247	0							3.156		1		1.899		0		3.085
0.805	1			0.923	0			2.775		0		1.337		0		3.841		1						1.06		1		6.419	1			2.419	0							2.718		0		1.148		1		9.055
2.186	0			2.068	0			2		0		11.099		0		1.307		0						1.964		0		9.904	1			1.499	0							1.551		0		4.274		1		2.6
0.614	0			1.501	1			4.249		0		1.485		0		1.071		0						4.033		0		3.096	0			2.167	0							3.096		0		0.97		0		0.203
1.734	0			2.827	1			0		0		11.304		0		0.616		0						0.967		1		3.934	0			1.805	0							1.173		0		0.277		1		4.926
0.888	1			0	0			0.696		0		3.088		0		0.523		0						0.852		0		9.252	0			1.359	1							6.123		1		3.142		1		1.367
0.674	1			4.186	0			1.329		0		1.353		1		1.049		0						0.589		1		3.249	0			5.559	0							12.088		1		2.074		1		3.142
1.189	1			6.989	1			1.285		1		0.581		0		1.027		0						3.06		0		0.559	1			6.655	0							0.31		1		2.293		1		0.666
0.422	1			1.814	0			0		0		2.836		0		1.063		0						1.074		0		5.025	0			9.784	0							6.271		0		4.293		0		5.123
11.899	0			4.373	0			3.759		1		1.008		1		0.285		1						2.436		0		5.989	0			1.458	0							1.858		0		5.526		0		2.266
0.353	0			1.699	0			0.326		0		1.03		0		0.904		1						2.74		0		1.258	1			9.227	0							7.027		0		0.184		1		2.934
1.014	1			1.482	0			7.312		0		2.252		0		0.43		1						0.414		1		1.619	0			2.184	1							3.981		0		1.403		0		5.778
4.263	1			5.447	0			11.195		1		6.233		0		1.014		0						1.945		0		1.329	1			1.553	0							0.312		0		0.052		1		3.984
4.189	0			3.296	0			0.014		0		0.907		1		1.101		0						10.767		0		7.447	0			0	0							1.348		1		0.586		1		2.493
3.041	0			11.948	0			2.781		0		10.888		0		0.066		1						0.597		1		0.079	0			10.301	0							3.323		0		1.14		1		1.159
0.975	1			0.633	0			4.123		0		3.249		0		1.419		0						0.088		1		4.696	1			1.479	0							6.077		0		1.984		1		0
6.521	0			1.452	0			4.932		0		0.671		0		2.151		0						4.562		0		3.096	0			0.501	0							2.953		0		0.055		0		2.167
7.858	0			4.395	0			1.562		1		2.995		0		0.011		0						2.09		1		0.049	1			0.063	0							0.868		0		0.041		0		3.778
1.066	0			6.945	0			1.701		0		6.641		0		3.46		1						1.008		0		1.019	0			3.129	0							2.082		0		0.811		1		8.934
5.162	0			8.838	0			0		0		1.252		0		3.995		1						0.762		0		0.915	1			4.153	0							2.033		1		1.803		0		1.721
0.762	1			2.088	0			12.014		0		1.841		0		0.129		1						5.942		0		1.244	0			3.427	0							1.008		0		1.562		0		5.293
1.019	0			2.17	0			1.463		0		8.334		1										0.879		0		0.614	1			7.23	0							0.381		0		1.91		0		5.921
2.353	1			3.918	1			2.605		1		0.918		0										2.814		0		5.877	1			3.403	0							1.189		0		0.216		0		1.173
0.584	1			8.123	1			1.46		0		0.504		0										5.808		1		3.584	0			5.085	0							0.225		0		2.104		1		1.282
2.279	0			2.584	0			1.63		0		2.978		0										4.34		0		3.068	0			1.584	0							0.17		0		1.997		0		1.663
13.811	0			3.611	0			12.238		0		2.537		0										2.841		1		5.186	0			3.112	1							0.008		0		4.942		0		0.367
1.397	1			1.926	0			1.959		1		0.838		0										0.211		0		5.164	0			0.23	0							6.271		0		1.726		0		0.967
2.367	1			5.468	0			0.121		0		2.868		0										5.921		0		3.871	0			1.011	0							2.022		0		1.425		0		1.548
1.403	0			7.707	0			0.274		1		1.841		0										9.079		1		0.921	1			3.956	0							8.912		0		1.216		0		1.855
1.356	0			1.373	0			2.34		0		0		0										0.693		1		1.573	1			0.69	0							0.019		0		0.249		1		1.477
3.699	0			0.729	0			0.247		0		1.611		0										1.589		1		1.364	0			3.468	0							2.356		0		1.603		0		0.381
7.644	0			6.499	0			0.973		1		3.523		0										3.142		0		0.874	0			5.597	1							1.542		0		0.896		0		1.682
2.367	0			1.677	0			0.142		1		0.482		1										1.427		1		4.351	1			2.54	0							1.433		0		0.83		0		0.529
1.132	1			2.225	0			6.904		1		2.17		0										4.718		0		2.611	1			6.74	0							2.181		0		0.685		0		1.175
0.252	1			0.885	0			2.268		0		1.055		0										3.466		0		1.315	1			4.742	0							3.258		0		1.764		0		0.753
3.986	0			0.466	0			1.595		1		2.751		0										1.285		0		4.356	1			5.597	0							0.008		0		2.11		1		0.962
1.49	1			6.942	1			1.553		0		3.285		0										1.082		1		0.564	1			2.027	0							3.458		1		3.378		0		2.433
1.567	0			1.055	0			14.441		0		1.967		0										0.986		1		1.058	0			0.014	0							0.682		0		2.923		0		3.893
9.216	0			1.055	0			8.345		1		1.638		0										2.918		0		1.918	0			7.715	0							1.43		0		3.315		1		2.732
1.452	1			1.51	0			0.033		0		0		0										2.663		0		3.392	1			0.997	0							2.279		0		0.984		1		1.137
0.989	0			0.219	0			0.074		0		4.09		1										0.896		1		3.288	1			2.556	1							1.707		0		5.521		0		2.455
1.279	1			4.038	0			0.068		0		1.701		0										2.055		0		10.258	0			0.562	0							5.296		1		0.178		1		1.715
4.575	1			5.17	0			1.307		1		1.299		0										0.871		0		0.701	0			5.984	0							1.31		0		0.797		0		1.033
1.534	0			1.992	0			1.485		0		3.332		0										0.288		0		8.121	0			1.822	0							2.016		0		4.255		0		1.97
1.299	1			3.586	0			10.926		0		0.266		1										1.581		1		2.052	0			3.249	0							1.214		0		1.06		0		2.271
2.225	0			0.066	0			0.041		0		1.586		0										4.759		0		4.551	1			1.942	0							3.499		0		1.474		0		1.307
7.236	1			18.063	1			0.455		1		1.682		0										0.764		1		2.121	0			0.989	0							4.178		1		1.23		0		3.529
4.696	0			6.271	0			0.036		0		1.063		0										2.079		0		1.726	0			4.315	0							8.219		0		0.093		1		1.638
1.477	1			2.011	0			2.679		1		2.203		0										2.822		0		2.159	0			2.304	0							2.652		0		1.592		1		1.441
2.077	0			2.066	0			2.068		0		1.249		0										0.334		0		0.803	0			1.348	1							0.247		0		0.025		1		3.485
4.395	0			2.901	0			3.685		0		3.085		1										2.079		0		6.112	0			2.038	0							0.016		0		0.038		1		1.584
2.997	0			2.671	0			1.586		0		2.636		0										0.8		1		0.049	0			1.29	0							1.23		0		1.047		0		2.726
2.578	1			1.279	0			0		0		1.17		0										5.403		1		3.756	1			7.258	0							1.784		0		3.701		0		4.195
1.14	0			11.088	0			1.696		0		0.085		0										3.833		0		4.068	0			1.326	0							2.592		0		1.159		0		13.592
1.049	0			8.26	0			2.953		0		2.416		0										0.03		0		4.274	0			7.644	0							2.773		0		4.616		1		1.921
4.214	0			5.14	0			1.663		0		0.471		1										1.408		0		6.682	0			1.603	0							7.926		0		0.819		1		3.507
0.696	1			6.2	0			0.836		1		1.252		0										1.055		1		6.23	0			4.2	0							2.636		1		0.027		0		3.271
1.008	0			0.027	0			3.249		1		5.836		0										5.655		1		0.46	1			1.997	0							0.786		0		0.822		1		2.367
1.89	1			7.211	0			1.734		1		2.455		0										3.501		0		2.068	0			1.756	0							0.633		0		1.753		0		9.208
1.907	1			2.047	0			2.271		1		6.912		0										0.715		1		6.723	1			1.414	0							1.332		0		0.712		0		1.556
0.126	0			1.044	0			3.819		1		2.997		1										3.49		0		3.973	0			6.386	1							0.532		1		2.408		0		0.518
5.545	0			3.468	0			1.479		0		3.088		0										1.003		1		0.211	1			0.038	0							1.551		0		3.901		0		3.542
0.932	1			2.485	0			2.047		0		2.058		0										0.252		0		0.912	1			4.729	0							2.378		0		2.71		0		2.389
2.247	0			11.929	0			2.885		0		3.452		0										0.592		0		0.299	1			0.011	0							11.586		1		3.482		1		1.57
1.277	0			2.033	0			3.022		0		2.003		0										4.723		0		6.553	0			4.121	0							1.879		0		6.729		1		2.608
2.838	1			3.17	0			13.367		0		6.507		0										4.548		0		0.455	0			2.107	0							3.411		0		2.142		0		1.605
3.036	0			10.841	0			0.94		0		1.192		0										0.395		1		0.97	0			2.455	0							3.121		0		3.759		1		2.334
1.778	0			12.208	1			0.948		0		3.784		1										2.595		0		4.074	0			6.553	0							3.263		0		0.995		0		0.921
1.285	0			8.896	0			2.614		0		5.066		1										1.055		1		3.762	0			0.74	1							1.11		0		4.433		0		0.038
0.649	1			4.877	0			3.797		0		3.989		0										3.721		0		4.068	0			0.252	0							1.734		0		0.978		0		1.995
1.279	0			1.419	0			1.46		0		0.4		0										4.173		0		10.784	0			6.827	0							9.792		0		1.529		1		2.129
2.43	0			3.756	0			1.488		1		1.033		0										2.685		1		5.175	0			1.778	0							1.29		0		1.573		0		0.381
0.395	1			4.225	0			6.838		0		0.753		0										1.86		0		5.425	1			1.082	0							0.011		0		0.745		1		3.466
0.71	1			4.225	1			0.156		0		6.214		0										1.03		0		4.378	1			1.195	0							0.151		0		4.082		1		1.31
1.011	0			2.2	0			0.729		1		0.855		0										2.704		0		12.43	0			3.666	0							0.923		0		1.948		1		1.786
1.775	0			3.315	0			1.268		0		2.258		0										1.441		1		1.942	1			4.022		1						2.34		0		0.353		1		1.425
2.748	0			1.225	0			17.466		0		0.167		0										2.956		1		3.079	0			3.323		0						2.288		0		1.121		0		0.17
2.937	0			1.855	0			3.956		0		1.959		1										1.71		0		3.263	1			1.614		1						1.578		0		9.416		0		0.386
1.132	1			7.384	0			3.345		0		1.058		0										2.477		0		0.008	0			4.266		1						1.718		0		0.844		1		0.504
0.047	0			0.192	0			12.86		0		1.814		0										5.041		0		1.775	0			1.074		0						1.247		0		1.751		1		2.167
1.877	1			3.882	0			2.359		0		1		0										2.493		0		1.356	0			1.718		0						1.375		0		2.981		1		2.904
3.915	0			1.225	0			1.732		0		9.975		0										1.644		0		2.405	1			2.112		0						4.027		0		1.422		0		1.71
2.523	0			0.597	0			2.438		0		2.918		0										0.77		1		2.789	0			4.293		0						1.411		0		1.129		0		2.027
0.151	0			2.732	0			4.696		0		1.041		0										2.496		0		3.123	0			1.038		0						3.8		0		2.197		1		2.03
5.014	0			4.348	0			2.173		0		5.488		1										4.578		1		4.008	1			0.89		1						1.553		0		2.874		0		0.036
0.23	0			23.575	0			1.211		0		1.915		0										1.142		0		9.455	0			6.721		0						1.934		0		0.353		1		1.803
0.945	0			2.271	0			5.06		0		1.381		1										4.745		1		2.945	1			0.652		0						3.055		0		0.375		0		1.134
7.405	0			1.079	0			5.633		0		0.118		1										4.016		0		1.877	0			1.553		0						1.403		0		1.019		0		1.216
0.562	1			5.162	1			1.748		1		1.825		0										4.715		0		3.115	0			4.104		1						1.255		0		2.973		0		2.381
0.408	1			7.589	0			3.296		0		1.989		0										0.395		1		1.011	0			1.71		1						0.956		1		4.279		0		3.197
1.164	0			0	0			1.521		1		0.699		0										1.277		0		0.877	1			1.584		0						5.167		1		0.153		1		0.879
2.055	0			1.085	0			1.742		1		0.918		0										2.266		0		4.178	0			2.307		0						1.2		0		1.082		0		0.332
0.055	1			3.734	0			1.29		1		2.942		0										7.51		1		2.608	1			2.995		0						1.559		0		6.69		0		3.745
0.052	1			4.499	1			3.112		0		2.978		0										1.836		0		1.814	0			0.074		0						1.244		0		3.055		0		1.893
2.392	0			9.641	0			0.693		1		2.433		0										3		0		0.485	0			0.879		1						0		0		0.951		1		1.137
1.047	0			1.167	1			1.321		0		1.488		0										1.488		1		3.847	1			2.849		0						2.636		0		1.255		0		4.038
2.025	1			0.027	0			3.86		0		11.699		0										0.962		0		5.167		0		1.148		0						3.241		1		1.666		0		0.06
1.707	1			2.937	1			4.907		0		0.701		1										5.523		0		7.622		0		0.019		0						3.214		0		3.11		1		3.836
1.436	0			1.162	0			4.753		0		1.016		0										0.307		1		4.005		0		7.189		1						2.77		1		1.003		1		1.496
0.636	1			0.986	0			1.241		0		3.605		0										0.868		1		4.912		0		7.575		0						0.97		1		1.238		1		10.795
1.096	1			2.649	1			1.786		0		0.844		0										1.312		1		0.112		1		6.285		0						5.622		1		0.282		1		8.682
2.288	1			3.156	1			2.627		0		4.159		1										0.353		1		3.756		0		2.548		0						0.419		0		0		0		1.69
6.384	0			1.014	0			2.701		0		1.611		0										6.463		0		3.537		0		3.578		1						0.463		0		0.063		0		1.167
1.592	0			3.197	0			0.879		0		1.611		0										2.29		1		3.104		0		5.849		0						0.173		0		7.54		0		2.436
2.482	0			1.027	0			1.299		0		4.277		0										1.104		0		5.663		0		2.819		0						1.932		0		3.668		0		0.121
0.271	1			1.205	0			1.57		0		6.781		1										5.934		1		1.181		0		3.737		1						1.668		0		6.608		0		2.025
0.942	1			0.951	0			8.485		1		2.608		0										1.504		0		3.079		0		5.937		0						3.995		0		0.121		0		3.915
1.468	0			1.263	0			1.986		0		0.564		1										7.405		1		1.86		1		6.216		0						1.433		0		1.814		0		1.205
1.252	0			6.592	0			0		0		2.258		0										0.178		1		7.545		0		16.233		0						17.597		0		2.46		0		1.948
0.175	0			1.866	0			0.222		0		1.148		0										1.241		1		2.014		0		1.077		0						3.115		0		1.282		0		1.348
2.085	0			1.189	0			1.419		0		2.033		0										1.803		0		3.6		0		0.079		0						1.186		0		0.595		1		2.082
5.964	0			6.764	1			0		0		2.167		0										1.205		0		1.31		1		5.31		0						2.721		0		7.523		0		1.644
3.693	1			20.425	1			0.395		1		1.762		1										2.548		0		2.285		1		1.082		1						3.893		0		4.742		0		0.09
1.038	0			2.995	0			2.047		0		0.129		0										7.471		0		5.951		0		0.841		0						0.499		0		1.844		0		0.51
0.945	0			0.438	0			2.178		0		2.014		0										2.455		0		2.789		0		0.17		0						0.367		0		0.082		0		4.384
0.077	0			0.699	1			1.521		0		1.868		1										1.707		0		6.101		1		2.595		0						1.723		0		0.384		1		3.258
1.09	0			2.085	0			3.047		0		3.586		0										3.707		0		0.162		1		0.921		1						1.455		0		2.581		0		1.304
3.186	1			1.055	1			0.764		0		1.17		0										0.501		1		1.573		0		0.803		1						1.244		0		6.726		0		2.603
1.09	0			0.318	1			1.211		1		6.866		0										1.756		1		0.501		1		0.66		1						0.545		0		1		0		2.436
0.096	0			3.011	0			0.074		0		0.827		1										2.033		0		3.792		0		0.307		0						0.107		0		3.403		0		0.49
1.063	1			2.668	0			4.277		0		1.252		0										2.699		1		4.096		0		1.408		1						1.104		0		1.97		0		3.627
1.356	0			2.047	0			1.386		1		0.926		1										0.258		1		4.564		0		0.334		1						0.197		0		1.093		0		5.855
1.479	0			2.499	1			0.118		0		3.921		0										0.427		0		0.17		1		2.874		0						8.186		1		2.551		1		0.271
10.907	0			3.145	0			2.967		1		0.718		1										1.6		1		6.638		0		1.91		1						1.2		1		2.09		0		0.849
3.34	0			0.981	0			0.049		0		0.978		1										0.666		1		5.348		0		1.636		1						4.521		0		0.945		0		4.795
1.26	1			0.91	0			2.614		0		1.252		0										1.197		0		0.852		1		4.849		0						1.458		0		3.548		0		2.937
0.688	0			3.63	0			1.69		0		1.066		0										1.764		0		0.326		0										0.94		0		1.022		1		7.178
1.756	0			2.356	0			0.203		1		3.951		0										1.43		1		0		0										0.877		0		2.244		0		1.63
3.088	0			3.025	1			0		0		1.003		0										1.17		1		6.074		0										1.551		0		6.348		0		0.712
2.668	1			2.088	0			2.274		0		8.186		0										1.214		0		1.025		0										1.485		0		1.425		0		4.104
1.784	1			0.093	0			2.575		0		4.688		1										1.647		1		5.46		0										0.532		0		0.956		1		1.227
0.707	1			22.989	0			1.244		0		1.26		0										1.052		1		1.244		1										0.334		0		0.293		1		1.493
2.178	1			4.299	0			1.049		0		2.085		0										1.178		1		10.888		0										0.019		0		6.151		0		1.712
0	0			1.677	0			2.167		0		1.488		0										3.156		0		10.929		0										2.318		0		3.973		0		1.786
1.247	1			0.953	0			1.014		1		1.633		0										1.496		1		2.912		0										15.195		0		1.118		0		1.247
0.46	1			3.181	0			0.786		0														1.688		0		5.356		0										2.129		0		0.249		1		1.723
3.745	1			6.29	1			0.195		0														4.184		0		1.537		1										0.008		0		2.921		0		2.811
3.633	0			1.027	0			1.173		0														3.532		1		4.03		0										3.71		0		1.545		0		3.11
0.389	1			1.803	0			0.03		0														0.923		1		3.203		0										1.49		0		3.148		1		4.052
2.332	0			3.068	0																			6.353		1		2.658		0										0.011		0		0.258		0		1.468
7.192	0			1.77	0																			0.986		0		7.364		0										0.521		0		0.025		0		3.055
0.718	1			1.03	0																			0.189		1		6.219		0										3.564		0		1.899		1		0.885
0.603	1			4.986	0																			4.364		0		5.241		1										1.633		0		0.677		1		0.441
1.378	0			1.027	0																			1.767		0		1.978		0										2.948		0		0.085		1		0.781
2.986	0			1.016	0																			2.11		0		9.641		0										3.444		0		3.2		0		7.759
2.011	1			2.74	0																			2.578		1		11.142		0										5.773		0		1.633		1		2.595
1.499	1			2.751	0																			2.373		0		2.014		1										7.836		0		0.058		0		3.219
1.137	1			6.496	0																			1.134		0		2.792		1										3.658		1		1.521		0		0.597
1.318	0			2.299	0																			0.304		0		3.37		1										4.468		0		6.644		0		3.951
1.277	0			4.964	1																			4.121		1		3.534		0										9.784		1		2.973		0		2.545
3.984	0			10.162	0																			14.389		0		0.019		0										1.247		0		0.679		0		1.411
1.822	1			7.271	0																			0.438		1		1.54		1										4.219		0		2.34		0		2.704
7.907	0			0.751	0																			6.43		0		3.932		0										1.395		0		0.822		1		0.773
0.036	0			0.082	0																			0.989		1		10.923		0										3.674		0		0		0		2.849
0.512	0			8.775	0																			1.77		0		2.392		0										1.658		1		1.37		0		2.211
1.77	0			2.775	0																			2.299		1		0.008		0										0.063		1		1.512		0		1.192
0.247	1			3.734	0																			3.819		1		5.504		0										0.027		0		1.499		1		2.726
2.118	0			0.83	0																			2.921		0		4.252		0										7.995		0		0.984		0		0.132
4.17	0			8.279	0																			0.992		0		5.89		0										10.205		0		1.734		1		1.055
2.189	0			5.277	0																			0.97		0		0.14		1										4.255		0		0.016		0		2.586
1.348	1			0.803	0																			1.088		1		0.386		0										7.595		0		0.882		0		1.455
0.685	1			1.178	0																			1.038		1		2.244		1										1.723		0		2.271		0		5.384
4.225	0			5.03	0																			4.142		0		6		1										1.279		0		7.474		0		1.663
0.46	1			4.419	0																			2.54		1		1.537		1										0.005		0		0.989		0		0.97
5.86	0			6.468	1																			1.033		1		4.441		0										1.403		1		0.044		1		0.512
1.584	0			7.422	0																			1.501		1		4.882		0										1.942		1		6.616		0		0.03
1.57	0			5.827	1																			3.337		0		0.425		0										2.293		0		1.079		1		1.222
2.003	0			1.225	0																			0.468		1		5.173		0										0.307		0		2.753		1		0.701
1.055	1			1.6	0																			2.025		1		6.86		0										2.849		0		2.323		0		1.471
2.447	0			2.751	0																			6.134		0		3.608		1										3.29		0		0.016		0		1.156
1.014	0			1.575	0																			3.592		0		1.389		0										1.263		0		1.521		0		0.575
1.132	1			1.775	0																			1.937		0		2.553		0										4.715		0		1.096		0		6.466
0.178	1			0.868	0																			1.545		1		9.153		0										2.573		0		1.112		0		0.458
5.334	0			2.17	1																			1.312		0		2.608		0										1.797		0		2.534		0		2.192
0.301	0			1.132	0																			3.918		1		1.4		0										7.964		1		2.989		0		1.37
1.748	0			1.693	0																			1.712		0		0.036		0										1.46		0		5.074		1		0.323
1.345	0			9.003	0																			0.082		0		3.468		0										1.211		0		1.608		0		1.118
1.43	1			7.049	1																			2.951		0		0.381		1										3.334		0		2.266		1		7.11
2.145	0			1.041	0																			3.918		0		2.142		1										4.025		0		4.995		0		0.041
0.592	1			1.581	0																			1.921		0		3.219		0										13.019		0		5.312		0		4.444
3.249	0			1.841	0																			1.351		1		7.458		0										1.726		0		0.718		1		1.901
9.079	0			0.216	0																			1.452		1		3.033		0										2.159		1		2.293		1		0.83
2.819	0			2.729	0																			0.981		0		5.526		0										0.019		0		2.096		1		2.416
1.693	0			6	0																			0.8		0		0.118		0										3.189		0		1.521		1		1.216
0.255	1			2.26	1																			0.663		0		2.315		1										2.488		0		0.83		1		2.373
1.356	1			2.482	0																			0.921		1		2.553		0										3.386		0		0.238		1		2.274
1.822	0			0.027	0																			0.225		1		4.411		1										2.249		1		2.512		0		3.085
0.523	1			1.704	0																			1.038		0		4.271		0										6.523		0		1.068		0		1.682
1.584	0			0.589	0																			1.052		0		10.523		0										0		0		0		0		1.671
1.301	0			2.704	0																			1.904		0		2.252		1										3.367		0		0.099		1		1.167
1.173	0			4.625	1																			2.452		0		1.422		0										1.49		0		3.567		0		4.611
1.43	0			3.342	0																			2.721		0		2.304		1										0.858		0		0.764		1		2.858
1.077	1			11.69	1																			1.751		0		1.888		0										2.077		1		1.732		0		3.329
1.611	0			4.414	0																			0.937		1		3.775		1										1.641		0		0.279		1		2.866
0.91		1		2.408	1																			0.153		1		8.781		0										2.427		1		2.762		0		1.277
1.685		1		2.159	0																			4.871		0		2.934		0										2.263		0		5.205		0		0
0.696		1		1.959	0																			1.584		0		3.712		0										5.118		0		0.153		1		2.085
0.26		0		1.397	0																			4.46		0		3.071		1										5.693		0		0.534		1		1.121
1.616		0		2.06	0																			3.688		0		1.315		1										7.26		0		0.419		1		3.227
1.241		1		0.214	0																			1.649		1		0.044		0										2.537		0		1.112		0		0.712
1.918		0		11.101	0																			0.915		1		1.956		0										2.827		0		1.332		0		0.422
1.052		0		1.414	0																			0.532		1		1.567		1										2.616		0		2.326		0		1.304
0.679		1		10.052	1																			1.041		1		4.901		0										0.101		1		1.123		1		1.984
2.307		0		1.992	0																			1.66		1		2.493		0										2.718		0		4.096		0		2.315
0.997		1		1.449	0																			0.063		1		11.162		0										2.929		0		1.863		0		0.822
1.392		1		5.26	1																			2.863		0		0.071		0										10.304		0		2.463		1		1.715
5.238		0		1.085	0																			9.263		0		1.192		0										4.085		1		0.266		1		2.342
0.745		1		0	0																			7.041		1		5.356		0										0.008		0						1.318
1.54		0		1.055	0																			1.496		1		5.101		0										3.616		0						0
1.003		0		0.729	1																			2.203		1		0.608		1										3.427		1						7.332
0.888		1		3.419	0																			2.29		0		1.186		0										2.115		0						1.784
9.37		0		1.512	0																			3.86		0		3.879		0										0.737		1						0.23
13.836		0		2.753	0																			3.23		0		5.332		0										4.674		0						1.573
1.69		1		1.556	0																			0.507		1		4.438		1										3.545		0						3.414
0.548		1		3.263	0																			1.315		1		5.471		0										0.825		0						2.677
8.249		0		0.981	0																			3.433		0		8.619		0										3.838		0						6.89
0.447		0		1.055	0																			2.362		1		0.277		1										0.567		0						0.685
0.041		0		1.041	0																			4.359		1		0.559		0										0.192		0						3.378
1.279		1		4.416	0																			7.236		0		8.847		0										1.6		0						1.666
1.625		1		6.318	0																			3.26		0		1.51		0										3.907		0						1.515
1.548		1		4.414	0																			5.844		0		6.658		0										2.318		0						1.51
8.721		1		1.101	0																			0.868		1		5.148		0										4.293		0						0.704
1.49		1		4.422	0																			2.726		0		5.222		0										2.641		0						1.921
1.499		1		6.159	0																			1.195		1		4.808		0										3.068		1						0.104
0.055		0		8.655	0																			1.816		1		2.419		1										3.833		0						1.019
1.595		0		1.337	0																			3.2		0		9.293		0										0.019		1						2.707
1.145		1		1.422	0																			2.556		0		4.452		1										1.019		0						0.94
1.915		0		4.03	0																			2.707		1		7.025		1										3.068		1						2.263
0.688		1		1.937	0																			1.208		0		4.132		0										4.8		0						0.707
1.329		0		4.655	1																			3.904		0		3.337		0										1.934		0						7.734
1.307		0		2.356	1																			4.274		0		3.479		1										0.23		0						3.521
1.581		1		4.438	0																			5.485		1		6.515		0										3.342		1						1.282
0.153		1		1.208	0																			0.345		1		0.564		0										3.068		0						1.211
1.759		0		2.608	0																			3.529		0		4.085		0										11.268		0						7.386
3.216		0		2.096	0																			0.964		1		0.099		0										2.899		0						1.619
2.477		1		7.26	0																			1.334		1		4.575		0										0.937		0						0.553
4		0		1.4	0																			4.63		0		4.079		0										1.115		0						2.047
0.222		1		8.249	0																			0.353		1		1.899		0										3.668		1						5.107
2.915		1		1.427	0																			2.255		1		9.584		0										6.266		0						3.082
1.137		0		4.49	0																			0.589		1		5.159		0										1.967		0						0.63
0.244		0		9.882	0																			4.556		0		8.962		0										2.077		0						3.564
2.244		1		6.112	0																			2.458		0		0.118		1										9.507		1						2.085
0.29		1		2.151	1																			0.701		1		10.504		0										1.452		0						4.112
				0.071	0																			1.386		1		5.301		0										0.921		0						0.797
				1.518	0																			2.641		0		4.164		0										6.252		1						0.049
				2.419	1																			17.581		1		1.978		1										0.014		0						1.97
				14.126	0																			4.655		0		7.893		0										0.784		0						1.825
				4.819	1																			1.249		1		1.027		1										5.181		1						2.674
				1.088	0																			2.416		1		1.652		0										1.545		0						5.408
				4.173	0																			0.756		1		0.562		0										2.504		0						3.17
				1.611	0																			0.773		1		0.455		1										2.518		0						0.34
				1.405	0																			4.707		1		4.737		0										1.663		1						1.556
				7.247	0																			15.014		0		3.899		0										2.178		0						2.455
				1.145	0																			1.115		0		3.663		1										6.83		0						3.923
				7.222	1																			1.707		0		0.532		0										8.767		1						1.836
				1.359	0																			1.077		1		7.523		0										5.025		0						1.932
				23.441	0																			1.899		0		6.181		1										0.912		0						0.668
				19.468	0																			0.595		1		4.115		0										2.6		0						2.123
				0.814	0																			2.797		0		0.449		1										3.545		0						1.737
				4.625	0																			3.953		0		5.282		0										0.17		0						1.055
				1.753	0																			2.184		0		3.49		0										5.449		0						1.89
				3.521	0																			4.789		1		6.742		0										2.049		0						2.019
				3.477	0																			0.984		1		5.984		0										1.142		0						1.652
				8.468	0																			1.23		1		3.288		1										1.748		0						1.537
				6.647	0																			0.367		0		6.299		1										1.499		1						2.477
				0.94	0																			3.17		0		1.921		1										1.14		0						2.167
				0.027	0																			0.805		1		3.104		0										1.46		0						1.888
				9.482	1																			1.074		0		5.238		1										0.8		0						7.345
				3.97	0																			6.205		0		3.926		0										0.159		0						19.348
				3.31	0																			2.066		0		4.153		0										1.868		1						1.797
				7.096	0																			1.978		0		0.578		1										2.797		0						1.227
				8.09	0																			4.132		0		1.118		0										0.003		0						4.186
				5.403	0																			4.049		0		9.047		0										3.562		0						0.216
				1.786	0																			2.118		0		5.523		0										3.504		0						1.967
				4.233	0																			1.827		0		0.937		1										2.192		0						0.668
				1.173	0																			1.074		0		1.797		0										7.86		0						0.326
				3.118	0																			1.71		1		0.904		1										1.353		0						1.463
				4.236	0																			0.208		1		1.608		1										1.984		0						0.17
				0.014	0																			3.132		0		7.668		0										4.11		0						0.786
				8.277	0																			1.992		1		1.222		1										3.816		0						1.337
				0.827	1																			3.263		0		3.03		0										3.838		1						1.479
				3.249	0																			3.945		0		0.104		0										0.2		0						1.622
				0.833	0																			2.501		0		3.679		1										0.208		0						4.471
				4.17	0																			1.756		0		4.107		0										2.614		1						1.334
				1.649	0																			1.236		1		0.2		1										3.312		1						0.159
				1.805	0																			4.063		0		1.112		0										1.956		0						1.553
				1.29	0																			0.562		1		5.584		0										6.079		0						1.507
				0.052	0																			3.932		0		4.09		0										3.03		1						3.395
				9.605	0																			2.332		0		3.132		0										0.008		0						1.145
				10.611	1																			2.962		1		1.699		0										2.405		0						6.71
				6.803	0																			1.137		1		8.827		0										10.899		1						1.499
				1.674	0																			1.986		0		3.795		0										4.296		0						8.381
				1.71	0																			0.038		1		4.186		0										4.238		1						2.208
				6.397	0																			3.104		1		2.592		1										14.397		0						1.668
				7.416	0																			3.603		0		7.778		0										3.348		0						2.118
				7.112	0																			2.734		1		3.044		1										3.315		0						4.441
				1.995	0																			2.118		1		5.126		0										0.97		0						1.162
				1.11	0																			3.293		1		3.923		1										5.323		0						0.477
				1.268	0																			3.411		0		2.778		0										1.263		0						1.69
				1.54	0																			0.54		1		1.77		1										2.556		1						1.91
				6.534	0																			1.57		0		6.627		1										1.784		0						0.932
				11.395	0																			1.485		0		0.973		0										12.863		1						1.03
				1.381	0																			1.293		1		0.671		1										0.559		0						0.066
				6.471	0																			4.34		0		3.192		0										2.066		0						6.195
				5.082	0																			3.118		0		2.104		1										3.912		0						1.556
				1.107	0																			5.466		0		9.97		0										1.181		0						2.6
				0.882	0																			12.822		1		6.099		0										5.479		1						1.789
				5.077	0																			1.162		1		6.14		1										2.811		0						1.142
				1.247	0																			1.425		0		9.4		0										3.907		0						4.904
				7.008	0																			0.523		1		2.252		0										7.564		0						2.085
				5.301	0																			7.945		1		0.942		1										11.189		1						1.271
				1.458	0																			1.567		1		4.099		0										0.556		0						0
				1.86	0																			13.041		1		1.022		0										5.247		1						2.362
				3.493	1																			1.112		1		2.129		0										0.66		1						1.126
				4.153	0																			0.71		1		3.085		0										1.353		0						1.658
				3.192	0																			0.17		1		1.096		0										1.584		1						6.159
				0.921	0																			0.978		1		0.255		1										0.304		1						0.137
				11.712	0																			1.581		1		4.195		0										1.277		1						2.214
				6.126	0																			2.614		0		2.638		0										1.134		0						1.545
				3.479	0																			4.003		0		5.14		0										1.414		0						3.384
				2.222	1																			1.688		0		1.899		0										2.704		1						7.096
				2.833	1																			2.808		0		1.014		0										1.603		0						2.721
				1.022	0																			2.838		0		4.874		0										4.162		0						0.238
				1.63	0																			3.241		0		4.395		0										2.151		0						1.671
				1.46	0																			7.444		1		0.499		1										1.578		1						1.279
				8.921	0																			6.375		0		7.641		0										3.088		0						0.49
				2.756	0																			2.507		1		4.647		1										4.342		1						0.51
				0.027	0																			1.058		0		0.301		1										4.827		1						6.025
				7.203	0																			8.959		0		2.019		0										14.153		1						6.816
				7.819	1																			1.345		0		3.871		0										0		0						2.94
				3.258	0																			2.877		0		5.381		1										7.288		1						3.145
				6.433	1																			10.907		0		1.822		0										2.633		1						0.011
				1.493	0																			2.896		0		1.285		0										2.123		1						0.452
				5.984	0																			2.995		1		0.578		0										0.022		0						2.307
				0.877	1																			1.104		1		9.534		0										7.877		1						0.249
				4.636	0																			1.033		1		0.044		0										3.047		0						4.43
				1.307	0																			0.808		1		5.219		0										1.249		1						1.726
				0.433	1																			8.381		1		2.151		0										6.666		1						1.266
				0.915	0																			1.395		0		4.896		0										6.518		1						2.501
				2.066	0																			2.986		1		10.214		0										3.34		0						1.189
				4.247	0																			0.175		1		2.425		1										0.962		1						3.208
				3.101	0																			1.556		0		2.833		1										1.334		0						0.326
				7.581	0																			0.389		1		1.219		1										2.014		0						3.447
				1.688	0																			2.238		0		2.589		0										1.441		0						4.173
				1.085	0																			1.329		0		6.819		0										6.263		1
				7.559	0																			1.512		0		6.222		0										1.553		0
				1.942	0																			11.619		0		1.512		1										2.34		0
				5.126	0																			5.4		0		2.395		0										1.564		0
				4.263	1																			0.542		1		0.03		0										0.663		0
				2.153	1																			0.455		1		5.518		0										11.145		1
				2.321	0																			4.496		1		6.992		0										1.751		1
				4.553	0																			2.142		0		6.468		0
				0.685	0																			3.912		0		5.079		0
				2.499	0																			1.356		1		0.479		0
				1.192	0																			1.849		1		4.471		0
				2.249	1																			2.515		0		8.781		0
				1.197	0																			2.145		0		6.767		0
				7.43	1																							4.178		0
				3.414	0																							2.866		0
				2.921	0																							4.452		1
				4.205	0																							1		0
				1.762	0																							1.992		1
				1	0																							5.49		0
				2.438	0																							1.564		1
				8.934	0																							0.901		1
				8.636	0																							5.767		1
				0.268	0																							2.518		0
				6.904	1																							5.699		0
				1.203	0																							0.186		1
				1.542	0																							4.34		1
				8.499	0
				8.778	0
				6.178	0
				5.564	0
				8.195	0
				17.238	0
				5.655	0
				1.307	0
				1.474	1
				0.868	0
				6.962	0
				3.367	0
				8.266	0
				8.975	0
				1	0
				3.381	0
				11.597	0
				1.923	0
				0.488	0
				1.901	0
				2.551	0
				5.532	0
				2.405	0
				2.419	0
				1.244	0
				0.899	0
				3.523	1
				4.044	0
				1.033	1
				2.781	0
				2.37	0
				2.488	0
				3.34	0
				2.244	0
				1.6	1
				1.704	0
				6.241	0
				2.879	0
				0.742	0
				6.69	0
				3.701	0
				4.773	0
				2.129	0
				0.214	0
				0.841	0
				1.542	1
				2.91	0
				3.967	0
				3.378	0
				5.258	0
				1.159	0
				1.699	0
				4.282	1
				1.575	0
				0.827	0
				1	0
				0.027	0
				0.586	0
				3.723	0
				1.63	0
				2.644	0
				3.584	0
				2.499	0
				0.085	0
				0.584	0
				1.564	1
				2.041	0
				3.929	0
				1.644	0
				6.69	0
				3.74	1
				1.551	0
				1.167	0
				1.367	0
				3.079	0
				7.852	1
				5.929	0
				1.359	0
				5.244	0
				0.014	0
				5.205	1
				0.964	0
				2.644	0
				6.786	0
				1.263	0
				0.214	0
				0.51	0
				1.268	0
				0.027	0
				5.921	0
				0	0
				1.6	0
				5.425	0
				6.019	0
				5.907	0
				1.03	0
				3.427	0
				2.082	0
				1.682	0
				0.027	0
				7.666	1
				6.332	0
				1.989	0
				2.981	0
				0.027	0
				6.622	1
				1.074	0
				1.055	0
				1.378	0
				1.715	0
				4.515	0
				8.526	0
				5.46	1
				8.564	1
				0.786	0
				1.751	0
				3.186	0
				1.619	0
				6.153	0
				1.6	0
				1.978	0
				0.893	0
				1.611	0
				0.019	0
				0.027	0
				1.784	0
				1.134	0
				1.921	0
				1.085	0
				1.164	0
				1.293	0
				0.753	0
				3.882	0
				1	0
				1.373	0
				0.877	0
				1.34	0
				3.121	0
				14.181	0
				8.123	1
				1.049	0
				2.833	1
				1.079	0
				1.003	0
				0.447	0
				7.825	0
				6.479	0
				4.636	1
				9.485	1
				4.047	0
				0.803	0
				1.038	0
				1.123	0
				1.819	0
				1.66	0
				0.592	0
				5.504	1
				1.082	0
				3.584	0
				1.203	0
				11.2	0
				1.756	0
				1.321	0
				0.093	0
				0.655	1
				6.384	0
				4.584	0
				1.422	0
				1.981	1
				0.666	0
				4.088	0
				7.156	0
				1.126	0
				2.912	0
				0.175	0
				2.666	0
				1.575	0
				0.471	1
				2.668	0
				0.512	0
				2.066	1
				4.197	0
				1.085	0
				7.975	1
				1.09	0
				2.496	0
				2.351	0
				5.274	0
				2.584	0
				0.471	0
				0.027	0
				7.858	0
				2.079	0
				2.767	0
				0.082	0
				5.047	0
				19.523	0
				2.715	1
				2.145	0
				0.134	0
				1.348	0
				1.945	0
				4.008	0
				1.022	0
				8.57	0
				0.003	0
				1.548	0
				6.008	0
				3.69	0
				0.14	0
				8.153	0
				1.304	0
				1.677	0
				1.688	0
				4.745	0
				6.381	0
				2.808	0
				0.83	0
				9.397	0
				3.282	0
				3.216	1
				1.315	0
				2.868	0
				3.395	0
				3.937	0
				9.468	0
				1.57	1
				3.129	1
				2.101	0
				1.726	0
				5.863	0
				6.137	0
				3.047	0
				1.723	0
				2.942	0
				0.833	0
				0.027	0
				8.315	0
				7.011	0
				6.178	0
				2.345	0
				0.323	0
				3.751	0
				2.047	0
				3.304	0
				7.775	0
				2.742	0
				1.811	0
				2.584	0
				0.537	0
				8.937	1
				8.14	0
				2.811	0
				1.578	0
				1.016	0
				1.162	0
				8.195	0
				1.356	0
				2.671	0
				3.584	0
				1.937	0
				8.899	0
				3.126	0
				1.222	0
				0.027	0
				10.756	1
				1.808	0
				0.058	0
				2.652	0
				0	0
				2.052	1
				8.392	1
				3.633	0
				2.764	1
				1.638	0
				8.551	0
				5.351	0
				1.956	0
				2.022	0
				1.208	0
				6.088	0
				0.614	0
				8.69	0
				21.307	0
				1.74	0
				2.712	0
				4.123	0
				1.611	0
				1.762	0
				1.512	0
				1.153	0
				9.34	1
				3.756	0
				5.704	0
				6.811	0
				0.707	0
				0.748	0
				2.627	1
				1.616	0
				1.233	0
				3.586	0
				2.674	1
				2.91	0
				8.995	0
				2.584	1
				0.025	0
				6.584	0
				1.567	0
				2.879	0
				1.666	0
				0.247	0
				0.027	0
				2.71	0
				13.868	0
				1.43	0
				4.203	0
				2.529	0
				2.37	0
				4.493	0
				1.764	0
				1.849	0
				4.038	0
				2.463	0
				1.586	0
				4.504	0
				6.047	1
				3.184	0
				1.967	0
				0.477	1
				0.575	0
				0.94	0
				1.227	0
				5.83	0
				1.663	0
				0.54	1
				1.142	0
				3.627	1
				2.178	0
				1.079	0
				1.575	0
				4.611	0
				10.43	0
				0.23	0
				8.301	0
				3.071	0
				0.408	0
				0.833	1
				13.814	0
				2.09	1
				3.367	0
				5.112	0
				4.233	0
				4.132	1
				2.405	0
				13.408	0
				5.512	0
				4.879	1
				2.162	0
				0.085	0
				1.858	1
				0.663	0
				3.277	0
				4.499	0
				7.211	0
				1.027	0
				0.981	0
				1.288	0
				3.104	0
				0.252	0
				1.518	0
				2.581	0
				3.247	0
				0.833	0
				0.438	1
				7.57	1
				3.145	0
				17.688	1
				0.71	0
				8.477	0
				5.592	0
				4.641	1
				1.715	0
				1.474	0
				0.822	0
				1.901	0
				2.326	0
				1.54	0
				2.252	0
				9.364	1
				1.518	0
				6.227	1
				0.548	0
				1.455	0
				8	0
				10.808	1
				6.249	0
				1.049	0
				3.216	0
				5.778	0
				7.137	0
				10.797	1
				2.855	0
				1.518	0
				2.973	0
				6.885	0
				13.504	0
				1.077	0
				3.499	0
				6.499	0
				1.512	0
				1.252	0
				8.773	0
				2.551	0
				5.852	0
				4.307	0
				3.416	0
				2.759	0
				0.833	0
				1.104	0
				1.581	0
				1	0
				4.162	0
				1.104	0
				1.044	0
				1.307	0
				3.537	0
				1.433	0
				1.419	0
				1.236	0
				1.74	0
				2.167	0
				0.044	0
				1.912	0
				0.663	0
				8.244	0
				1.674	0
				4.608	0
				4.282	0
				0.082		0
				1.753		0
				0.921		1
				4.885		0
				2.956		0
				1.718		0
				9.085		0
				1.529		1
				1.077		0
				1.458		0
				0.748		0
				4.518		1
				3.803		1
				1.699		0
				1.395		0
				1.441		0
				11.178		0
				5.282		0
				4.395		0
				3.375		0
				0.595		0
				4.241		0
				10.847		1
				3.016		0
				0.959		0
				2.847		0
				6.803		1
				2.17		1
				0.367		0
				1.386		0
				15.723		0
				0.995		0
				1.855		0
				1.863		0
				1.751		1
				5.107		0
				3.619		0
				3.942		1
				1.121		0
				1.663		0
				0.148		0
				6		0
				2.833		0
				2.186		0
				0.992		1
				1.682		1
				3.167		0
				2.414		0
				8.416		0
				21.94		0
				2.208		0
				1.984		0
				0.03		0
				1.277		0
				2.663		0
				2.088		0
				1.46		0
				9.03		0
				3.066		0
				4.734		0
				0		0
				7.268		0
				2.858		0
				1.255		0
				3.334		0
				11.74		0
				5.132		0
				1.729		0
				4.468		0
				2.614		0
				6.005		1
				1.181		0
				10.027		0
				6.819		0
				4.003		0
				2.107		0
				5.301		0
				2.334		0
				0.608		0
				3.353		0
				0.162		0
				1.871		0
				1.496		0
				3.151		0
				8.23		0
				1.436		1
				1.055		1
				0.085		0
				1.381		0
				3.019		0
				6.523		0
				2.523		1
				5.279		1
				0.466		0
				1.795		0
				1.181		0
				6.89		0
				4.584		0
				3.088		1
				1.603		0
				4.019		0
				1.825		0
				1.581		0
				0.614		1
				4.584		1
				1.047		0
				1.027		0
				0.027		0
				3.866		1
				3.485		1
				0.142		0
				8.46		0
				1		1
				1.003		0
				2.811		0
				1.392		0
				2.871		1
				1.375		0
				1.419		0
				1.677		1
				1.447		0
				8.222		0
				1.167		0
[truncated: 22 more columns]

## Sheet: Figure S2c
Figure S2c

## Sheet: Figure S2d
Figure S2d

## Sheet: Figure S3a
Figure S3a
Cpd1 concentration [µM]	number of tumor bulk																										% of KDM5B+ cells
0	1957	1895	1970	1971	1855	1929	1937	1988	1904	1987	1912	2006	1957	1906	1895	1930	2004	1946	1915	1921	1940	1842	1884	1953	1895	1851	2.81042	2.48021	2.69036	3.45003	2.64151	4.87299	4.1301	4.87928	5.30462	5.33468	6.95607	2.7834	1.86863	2.04403	2.08877	2.39958	1.89394	3.89222	5.19013	7.78068	4.47683	6.39175	6.64282
0.31	1850	1934	1809	1942																							1.83784	1.39607	0.995025	1.75077
0.625	1824	1900	1860	1842																							2.08333	2.57895	1.23656	2.17155
1.25	1867	1808	1815	1909																							1.87467	1.54867	1.15702	2.04295
2.5	1748	1827	1761	1827																							1.71625	2.40832	1.36286	2.07991
5	1844	1871	1710	1768																							2.22343	1.54997	1.46199	1.69683
10	1758	1809	1660	1791																							1.93402	2.15589	1.56627	1.22836
[truncated: 7 more columns]

## Sheet: Figure S3b
Figure S3b
DMSO	Cpd1
1	0.38
0.77	0.57
0.97	0.3

## Sheet: Figure S3c
Figure S3c
DMSO	Cpd1	Neg4
5.36	2.87	4.68
5.16	2.82	4.42
4.65	2.9	4.66
		4.59
		6.09
		5.72

## Sheet: Figure S3d
Figure S3d
Bin Center	Neg4	Cpd1
75	0	0
80	4.35	0
85	8.7	0
90	15.22	0
95	34.78	0
100	26.09	0
105	4.35	4.17
110	2.17	29.17
115	0	12.5
120	2.17	12.5
125	2.17	20.83
130	0	4.17
135	0	12.5
140	0	0
145	0	0
150	0	4.17
155	0	0

## Sheet: Figure S3e
Figure S3e
2h									4h									24h									48h									72h
DMSO				Cpd1					DMSO				Cpd1					DMSO				Cpd1					DMSO				Cpd1					DMSO				Cpd1
1.59283	1.48786	1.52739	2.11978	1.45122	1.71243	1.91683	2.25488		1.19922	1.37714	2.20296	2.02842	1.24899	1.82661	2.15399	1.95683		1.56687	1.15252	1.32171	1.3855	1.30302	1.49297	2.98468	1.48368		1.17981	1.4308	1.45051	1.8756	1.30245	1.42685	1.33093	1.7875		1.01974	1.36272	1.85125	2.11978	1.7683	1.43059	2.21848	2.1491
1.14037	1.38112	1.89994	1.64221	1.24774	1.43466	1.58715	2.38348		1.4321	1.17783	1.7165	1.34422	1.15515	1.40379	2.33036	1.48448		1.86917	1.33762	1.56763	1.37768	1.27998	0.755248	1.64332	1.86581		1.15821	1.38959	1.28566	1.77239	1.72122	1.24325	3.46734	1.92302		1.38916	1.51486	1.67086	1.64221	1.33448	1.66205	2.14354	1.53803
1.36149	1.23544	2.21979	1.21161	1.3715	0.974525	1.51195	2.18554		1.12405	1.14146	1.74213	1.27817	1.0054	1.63327	2.07445	1.59178		1.13848	1.33148	1.69377	1.03505	1.49147	1.55224	1.6447	1.56835		1.06383	1.41516	1.26836	1.34291	1.81579	1.54694	1.67805	1.71825		1.14079	1.63738	1.22354	1.21161	1.41624	1.70333	1.38983	1.09817
1.52298	1.06042	1.84456	2.02736	1.21156	0.953126	1.9779	2.57169		1.58235	1.04653	0.922134	1.172	1.34873	1.68535	2.83207	1.71977		1.38944	0.949543	1.70411	0.972729	1.20691	1.58644	1.48531	1.36004		1.1897	1.69608	1.61203	1.21896	1.84591	1.59956	1.82837	1.61568		1.26739	1.3694	1.55436	2.02736	2.01999	1.72801	2.69761	1.7934
1.16666	1.41166	1.8477	1.50399	1.39688	1.25449	2.06818	2.15705		1.83322	1.06228	1.88713	1.49563	1.08358	1.39153	2.11622	1.84977		1.14966	1.44497	1.54213	1.38042	0.9606	1.19794	1.49296	1.78691		0.968858	1.63567	1.92559	1.21081	1.76679	1.49472	1.99182	1.50511		1.12167	1.22578	1.58634	1.50399	1.70968	1.74401	2.16776	1.11198
1.28722	1.47071	2.27558	1.22426	1.19891	1.16928	2.04099	1.20071		1.56741	1.08376	2.03272	1.56242	0.831381	1.53816	2.08438	2.09088		1.20023	1.28661	2.04905	0.936141	1.55007	1.35474	1.30178	1.28493		0.90369	1.46014	1.68986	1.65197	1.71254	1.2849	1.73757	2.24095		1.34679	1.52245	1.65523	1.22426	1.55094	1.48852	1.45591	2.01349
1.17563	1.05937	1.71906	1.67944	0.992466	1.36363	2.18819	2.18155		1.43688	1.45125	1.95592	1.92458	1.28767	1.65152	2.22985	1.11931		1.73843	1.22554	1.48117	1.77845	1.58262	1.83342	1.49475	1.36465		1.27255	1.25592	1.20526	1.50753	1.52423	1.64615	1.87938	1.57996		1.01309	1.15723	1.99108	1.67944	1.49676	1.32941	2.00328	1.96805
1.18644	1.57499	2.0873	1.65625	1.09002	1.12528	2.04893	1.69884		1.44148	1.11412	1.93214	1.82627	1.14869	1.63784	2.32997	1.31646		1.3645	1.31479	2.32197	1.56361	1.59953	1.52562	1.3437	1.26532		1.36975	1.26312	1.3128	1.36203	1.43916	1.15237	1.62078	1.22176		1.33202	1.35401	1.72384	1.65625	1.82204	1.62115	2.22437	2.11346
1.52253	1.15437	1.67804	1.44672	1.37213	1.46324	1.93117	2.10192		1.54651	1.5635	1.47755	1.63133	1.0566	1.98448	2.5232	2.13065		0.937997	1.37164	1.7714	2.09167	1.37198	2.22158	1.5126	1.11291		1.06911	1.34055	2.20138	1.76242	1.80274	1.33824	2.08982	2.28113		1.35158	1.29024	1.54223	1.44672	2.26483	1.82556	1.69694	1.33024
1.22389	1.66347	2.17412	1.27302	1.46007	1.20216	1.90875	2.17516		1.63487	0.776791	1.92539	1.51235	0.954978	1.37028	2.41142	1.81488		1.28689	1.14081	1.59476	1.506	1.29821	1.37688	1.83082	1.50214		1.11902	1.29923	1.41083	1.37763	1.24271	1.28199	2.70668	1.5448		1.31918	2.80375	1.43228	1.27302	1.47965	1.52521	2.10443	1.25355
1.12163	1.38076	2.13701	1.7238	1.18582	1.43506	1.81104	2.02244		1.47797	1.04006	1.96296	1.76117	1.23847	1.3681	2.22267	1.93999		1.15212	1.15993	1.49621	1.52023	1.40212	1.50442	1.62193	1.49952		1.05207	1.35283	1.53915	1.81811	1.20528	1.35419	1.71153	1.7446		1.20428	1.41814	1.46931	1.7238	1.69003	1.41545	1.93797	1.74206
1.27452	1.79315	1.60377	1.81869	1.33922	1.39221	2.16315	2.55163		1.5342	1.53936	1.79539	0.721123	1.17687	2.12383	1.88212	1.32775		1.68571	1.22781	1.67294	1.60455	1.37339	1.35585	1.56791	1.72626		0.927371	1.17644	1.56542	1.62437	1.93158	1.43284	2.85176	1.92752		1.25985	1.27059	1.52053	1.81869	1.62369	1.62513	1.97676	2.04248
1.46734	1.21863	1.83292	1.33692	1.2713	1.6252	1.68789	1.49801		1.68024	1.50344	1.43383	1.5973	1.15131	1.4117	2.63723	2.37676		1.26073	1.22894	1.98016	0.749745	1.44754	1.52923	1.49363	1.0694		1.06075	1.70772	1.21051	1.51564	1.12908	2.0137	2.33656	1.43322		1.18334	1.23995	1.13332	1.33692	1.9817	1.64266	2.3747	1.4676
1.47266	1.38283	1.84179	1.57309	1.17243	1.55636	2.06677	2.49735		1.62194	0.996218	2.26297	1.6162	1.129	2.14845	1.72151	2.17227		1.02882	1.29181	1.68012	1.20182	1.46976	1.73384	0.933428	1.27979		1.25705	1.78631	1.62422	1.22722	1.60485	1.60252	1.78879	2.04592		1.34425	1.07359	1.58197	1.57309	1.62186	1.58348	2.12709	1.90941
1.1926	1.28444	1.56096	1.43687	1.31595	1.00044	2.42171	2.44824		1.52473	0.957326	1.55899	1.67046	1.16463	1.55686	2.31395	1.26631		0.994425	1.25073	2.14542	1.23227	1.37928	1.36567	1.3019	1.33592		1.11932	1.63821	1.18522	1.67598	1.62521	1.61757	1.73544	2.04582		1.39416	1.25276	1.57319	1.43687	1.96231	1.48701	2.23291	1.61246
1.72414	1.18674	1.92357	1.77125	1.2283	1.2797	2.03791	1.78413		1.46863	1.2153	1.8624	1.9789	1.24903	1.5374	2.07445	1.42808		0.920492	1.08867	1.6859	1.2657	1.31453	1.23166	1.41689	1.29595		1.27497	1.37553	1.48183	1.57589	1.87218	1.32919	2.12309	1.43478		1.17155	1.34313	1.50872	1.77125	1.51417	1.60145	2.25803	1.70256
1.39625	1.43852	2.03683	1.1914	1.36069	1.37788	1.93523	1.76375		1.59387	1.36373	2.75897	1.0428	1.07438	2.248	2.40214	1.60209		1.36128	1.23266	1.86758	1.07565	1.60742	1.62218	1.77254	1.26825		1.2714	1.05683	1.10785	1.62151	1.43187	1.43241	2.78176	2.39066		1.3863	1.32699	1.20495	1.1914	1.1837	1.58699	2.25473	1.69256
1.40059	1.38384	2.10093	1.42398	1.05425	1.41187	1.97903	1.73866		1.60115	1.19813	1.69934	1.20592	1.32339	1.83805	1.99751	1.78723		1.53266	1.1288	1.44065	1.20487	1.77198	1.17826	1.94776	1.56306		0.979131	1.54463	1.8485	1.26162	1.54398	1.45339	1.88924	1.26683		1.31117	1.55323	1.98164	1.42398	1.65545	1.5275	2.03351	2.20541
1.21305	1.17795	1.77282	1.88333	1.1275	1.61255	2.0691	2.90048		1.68445	1.28906	1.93912	1.94168	1.12255	1.41719	1.69724	1.27673		1.19197	1.05	1.09237	1.75132	1.31708	1.61343	1.63091	1.02594		1.20406	1.88186	1.54741	1.52378	1.5142	1.65553	2.89832	1.50406		1.02926	1.45466	1.26523	1.88333	1.65764	1.72845	2.12063	1.61176
1.42486	1.31931	1.70775	1.56978	1.13617	1.73829	1.84935	1.45215		1.80482	1.60584	2.00974	1.50921	1.25378	1.7846	1.9417	2.66198		1.05574	1.1064	1.75222	1.36217	1.33311	1.65447	1.93181	1.37339		1.21605	1.27578	1.4637	1.85115	1.73128	1.86717	2.48094	2.15193		1.14354	1.03222	1.18678	1.56978	1.73152	1.67638	1.79579	1.92799
1.81961	1.32632	2.67423	1.37901	1.34276	1.28305	2.02043	1.90037		1.83585	1.31499	1.7563	1.66718	1.31121	2.15602	2.40953	1.70794		1.09406	1.46014	1.89678	0.771217	1.50013	1.30042	1.84503	1.84366		1.47925	1.33344	1.12076	0.986806	1.57575	1.61621	2.36065	1.8243		1.39403	1.11053	1.64142	1.37901	1.92414	1.4968	1.87617	1.4814
1.43324	1.4457	1.76838	1.52473	1.28723	1.65756	1.75418	2.06496		1.67616	0.915409	1.75712	1.58153	1.26645	1.67625	2.91801	1.97909		1.25959	1.37766	2.5529	1.26849	1.2874	1.55447	2.33539	1.22053		1.14639	1.34019	1.33818	1.65694	1.8403	1.50125	2.3065	2.13806		1.18726	1.41877	1.65163	1.52473	1.84764	1.69659	1.37961	1.64259
1.55532	2.00787	1.77472	1.66149	1.25584	1.50986	2.08801	2.66809		1.2335	1.10617	1.75152	1.48256	0.98144	1.60794	1.96783	1.6358		1.12723	1.32668	2.27493	1.06869	1.25152	1.42196	2.00667	2.00055		1.24722	1.35328	1.06178	1.10559	1.66028	1.70455	2.3989	1.87686		1.45896	1.63854	1.50336	1.66149	1.25578	1.53069	3.38096	1.52115
1.19654	1.49949	1.70588	1.08274	1.36461	1.5493	2.09738	2.00088		1.5298	1.18969	2.17617	1.81401	1.17382	1.71213	2.25135	1.92572		1.19816	1.36352	2.0572	1.43893	1.55028	1.53589	1.67838	1.10469		1.32003	1.1398	1.72735	1.74154	1.53581	1.82307	1.71908	1.9671		1.13661	1.88954	1.63384	1.08274	1.54762	1.67441	2.21492	1.58981
1.55616	1.41903	1.78006	1.52503	1.34215	1.36284	2.03676	2.21005		1.46165	0.947392	2.05774	1.71034	1.05709	1.46635	2.05242	1.98605		1.1468	1.54666	1.5383	1.42706	1.56538	1.20432	1.79134	1.26139		1.26348	1.17265	1.38803	1.70034	1.58834	1.35807	2.12452	2.18627		1.24866	1.08958	1.29595	1.52503	2.03378	1.69539	2.06814	1.2259
1.40911	1.20597	1.86197	1.64289	1.43536	1.10434	1.96018	2.45245		1.63212	0.929698	1.52387	1.40129	1.14338	1.18817	2.31004	2.17913		1.16031	1.3386	1.44652	1.28128	1.14228	1.67061	2.23168	1.66057		1.07197	1.49392	1.22324	1.65606	1.76882	1.64852	1.80245	1.82691		1.35782	1.2736	1.87315	1.64289	1.6746	1.60178	2.03913	1.51652
1.13141	1.36701	1.70514	1.04026	1.34001	1.50083	2.23969	1.95271		1.77023	1.43929	1.42638	1.62505	1.45665	1.88915	1.58499	1.87237		1.52761	1.28579	2.50173	1.90332	1.41047	1.58317	1.60732	1.10671		1.0851	1.51011	1.39408	1.97352	1.4446	1.07812	1.49843	1.26354		1.18409	2.04898	1.71992	1.04026	1.85445	1.71526	2.2063	1.61523
1.14715	1.16748	1.94256	1.63288	1.48263	1.27328	1.80127	2.06555		1.50222	1.45044	1.92876	1.93049	1.08587	1.13454	2.42858	2.41504		1.12753	1.23805	1.9041	1.0638	1.38704	2.01593	1.72875	1.367		1.01874	1.14743	1.42326	1.5478	1.66547	1.47919	2.32834	2.02884		1.41462	1.48882	1.59932	1.63288	2.15166	1.58208	1.95304	1.6222
1.10403	1.34015	1.8216	1.78825	1.2272	1.48186	1.77484	1.92075		1.29616	1.20562	1.41771	1.88741	1.31324	1.55033	1.9443	1.15638		1.06054	1.26302	1.93099	1.47184	1.25217	1.4209	1.33524	1.33016		1.07901	1.5183	1.53418	1.66384	1.62076	1.56861	2.19706	2.37135		1.2659	1.24294	1.71493	1.78825	1.85585	1.61383	2.04305	1.38283
1.43276	1.2052	1.94295	1.19061	1.06124	1.39167	1.76326	2.41151		1.7047	1.19892	1.89625	1.25547	1.17634	1.71725	2.12514	1.37879		0.813743	1.14659	1.97357	1.30341	1.42662	1.10812	2.64357	1.45128		1.17863	1.53223	1.26213	1.5858	1.7371	1.75622	2.78871	1.41691		1.13945	1.3925	1.58676	1.19061	1.8536	1.64522	2.01571	1.81473
1.5195	1.88952	1.91023	1.80367	1.45046	1.47024	1.76	2.6001		1.69061	1.11389	1.27846	1.73062	1.16946	1.72252	2.10184	2.14521		1.28264	1.03218	1.48745	1.21755	1.23474	1.74298	2.69754	1.53797		1.12425	1.52751	1.08954	1.6624	1.50795	1.58789	2.4469	1.85091		1.26092	1.26482	1.76702	1.80367	1.5641	1.62668	1.1725	1.55776
1.29802	1.56745	1.93397	1.64226	0.928964	1.18966	2.15463	1.79969		1.51918	1.1284	2.10989	1.27646	1.23489	1.21142	2.18857	1.51987		1.11924	0.98197	1.58189	1.31561	1.61641	1.32342	1.82939	1.85561		1.15848	1.7679	1.36318	1.677	1.54012	1.51055	2.48687	1.56932		1.45467	1.72382	1.45558	1.64226	1.60949	1.61453	1.79953	1.86328
1.43252	1.14303	1.96358	1.22512	1.1456	1.0776	2.11457	2.15919		1.69002	1.1387	1.74381	1.38747	1.10464	1.77799	2.41305	2.0965		1.30992	1.28152	2.0242	1.65224	1.46738	1.85201	2.19351	1.41903		1.04535	1.53313	1.50639	1.67283	1.50229	1.21078	2.41665	1.49907		1.11582	1.45271	1.24589	1.22512	1.77138	1.43478	2.39267	1.07291
1.4396	1.48518	1.43756	1.44643	1.10109	1.60298	2.03599	1.92049		1.77207	1.52903	2.14695	1.34487	1.1153	1.54512	1.99892	1.61372		1.25367	1.21897	1.33174	0.854664	1.42081	1.39853	2.4904	1.68188		1.26244	1.49055	1.49928	1.4492	1.65573	1.43223	2.18374	1.53419		1.28689	1.16695	1.38664	1.44643	1.94118	1.40621	2.64834	1.49484
1.37159	1.44103	1.85307	1.50263	0.979999	1.14715	2.14568	1.52881		1.38694	1.03273	1.89727	0.976329	1.3546	1.74276	2.4327	1.88968		1.13293	0.868271	1.42279	1.65094	1.19505	1.64977	2.10816	1.38985		1.42387	1.32113	1.23206	1.7281	1.67373	1.38728	1.45752	1.87133		1.27435	1.48822	1.6066	1.50263	1.66932	1.44253	2.13427	1.9674
1.09589	1.14576	1.94323	1.38946	1.33065	1.47503	2.08945	1.65899		1.73875	1.21235	1.61162	1.4066	1.02271	1.41075	2.40957	1.69266		1.26118	1.35966	1.83164	1.38411	1.41002	1.55833	2.33196	1.24874		1.13972	1.22639	1.28384	1.49321	2.33077	1.4847	1.99812	1.89972		1.34367	1.46997	1.79463	1.38946	1.67183	1.64586	1.86812	1.63951
1.26386	1.32433	2.20269	1.18406	1.29913	1.65918	2.35842	1.99952		1.52168	1.19721	1.99977	1.31268	0.944414	1.55113	1.70593	1.33405		1.25642	1.15206	1.46002	1.55225	1.63285	1.36984	2.72249	1.20945		1.27895	1.12167	1.2923	1.61147	1.79823	1.48067	2.30717	2.54688		1.26659	1.36187	1.65354	1.18406	1.50705	1.54629	1.7813	1.50448
1.20644	1.62985	1.31465	1.71162	1.28917	1.36651	2.12884	2.13428		1.63675	1.3314	2.0802	1.22815	1.00595	1.19846	2.53909	2.02165		0.920669	1.21603	1.20256	1.87395	1.20038	1.36345	2.35599	1.38883		1.40003	1.4843	1.29619	1.41812	1.74446	1.70975	1.68393	1.85928		1.13152	1.02653	1.26875	1.71162	1.94904	1.40259	2.34615	2.23568
1.25667	1.31861	2.05805	1.49201	1.26248	1.55724	1.75699	2.25072		1.83333	1.34856	2.58695	2.01112	1.55828	1.59796	2.07198	1.9261		1.1714	1.33828	1.58323	1.6828	1.14405	1.61904	2.10454	1.78238		0.943837	1.44257	1.83907	1.57353	1.49689	1.49816	1.92549	1.32805		1.23703	1.16972	1.94335	1.49201	1.6819	1.62364	1.54741	1.80229
1.21383	1.4434	2.05735	1.63007	1.27584	2.01239	1.86169	2.082		1.36525	1.291	1.94149	1.7656	1.27821	2.07566	1.78504	1.42315		1.3079	1.05175	1.30416	1.36997	1.47289	1.32131	1.63804	1.55457		1.31732	1.76638	1.75967	1.78552	1.43819	1.29468	1.86776	1.56641		1.46044	1.26229	1.25584	1.63007	1.41843	1.95873	1.64687	1.66509
1.43712	1.36778	2.02541	1.34214	1.30745	1.50754	2.18834	1.94881		1.90141	1.3478	2.55443	1.5871	1.2619	1.30106	1.97606	1.97771		1.0467	1.18416	1.53273	1.01568	1.42159	1.66796	1.73455	1.38896		1.25583	1.07996	1.51579	1.62975	1.8072	1.42221	2.20089	1.79912		1.35551	1.31752	1.4142	1.34214	2.10791	1.55292	2.1398	1.67174
1.35066	1.4689	2.60157	1.37496	1.13532	1.13248	2.27507	2.37189		1.82825	1.25824	2.29166	1.90207	1.50146	1.43725	2.4782	2.3275		1.42802	1.36343	1.77389	1.19933	1.38344	1.73272	1.70889	1.11861		1.38104	1.39292	1.57532	1.59437	1.45507	1.5038	2.13873	1.78304		1.59698	1.07044	1.44935	1.37496	1.51307	1.34591	1.7162	2.03205
1.34102	1.24959	1.69843	1.88287	1.12317	1.36836	1.74479	2.43381		1.37771	1.18261	2.74212	1.43768	1.29313	1.80142	2.68875	2.31732		1.21423	1.09797	2.02717	1.79963	1.23761	1.22929	1.8379	1.38173		1.32124	1.24903	1.07964	1.68593	1.74109	1.35713	1.39843	2.12161		1.18428	1.41096	1.94562	1.88287	1.98108	1.60064	2.05191	1.20547
1.39875	1.20521	1.91156	1.77544	1.11138	1.4792	1.99916	1.87645		1.46898	1.10081	1.64012	1.08994	1.12768	1.53113	2.85625	1.69683		1.35297	1.52962	1.70483	1.1545	1.32416	1.5254	1.6348	1.42093		1.33645	1.22177	1.71955	1.91069	1.72116	1.95631	2.90402	1.72243		1.22176	1.24199	1.80266	1.77544	1.86395	1.50192	2.24639	1.74424
1.26017	1.38744	2.35666	1.25728	1.14892	1.16783	1.7912	1.81778		1.59479	1.2802	2.06476	1.85856	1.02576	1.83059	1.60857	2.11926		1.29212	1.21373	1.68046	1.53208	1.60851	1.57836	1.9485	1.8373		1.15779	1.49275	1.04645	1.29689	1.60625	1.85855	2.32409	2.23444		1.67214	1.20278	1.79731	1.25728	1.73095	1.51341	2.59221	1.52914
1.50914	1.39992	2.07184	1.32909	1.2523	1.42054	2.14935	1.82361		1.66861	1.1855	2.4496	1.37197	0.938839	1.43558	2.15202	1.9355		1.35842	1.49292	1.50924	1.64588	1.02412	1.4045	1.60844	1.52526		1.33294	0.913492	1.53874	1.70218	1.67996	1.91282	1.77601	1.86804		1.23221	1.51198	1.31183	1.32909	1.76397	1.58425	2.47794	1.04132
1.58606	1.33899	2.6003	1.26615	1.17322	1.52583	1.96911	2.11841		1.5968	0.992571	2.57214	1.56906	1.36426	1.28717	1.51146	2.02014		1.25928	0.938562	1.09412	1.65359	1.29261	1.54518	1.26942	1.28569		1.32766	1.28289	1.08377	1.59284	1.64166	1.47345	2.28537	2.06494		1.01445	1.33181	1.49547	1.26615	1.51708	1.29929	1.71074	2.13941
1.38467	1.16339	2.07035	1.80576	1.19511	1.1962	2.42842	2.18879		1.27802	1.23375	1.7956	1.52444	1.31066	1.42564	2.25591	2.24799		0.968541	1.38944	2.51459	1.11101	1.30218	1.67664	2.17895	1.29545		1.36841	1.51375	1.34364	1.70932	1.6995	1.63583	2.30211	2.08705		0.926282	1.3013	1.26355	1.80576	1.70813	1.53626	1.71185	1.61643
1.69185	1.28921	1.80167	1.95432	1.52107	1.12647	1.94217	1.77919		1.67446	1.11624	2.37632	1.1705	1.25609	1.45806	1.79384	1.65686		1.03442	1.22123	1.70875	1.29579	1.29233	1.58975	2.43598	1.19329		1.1776	1.39529	1.54304	1.73753	1.49444	1.66348	2.01464	1.50581		1.38565	1.24085	1.79764	1.95432	1.44398	1.45978	1.84231	1.52004
1.67947	2.11829	1.56358	0.954126	1.37792	1.24557	1.95564	1.70796		1.75297	1.22773	2.13802	1.59383	1.10781	1.58784	2.60163	1.79224		1.31826	1.24567	1.78081	1.18577	1.32166	1.12774	1.68227	1.5364		1.21	1.81249	1.14072	1.4359	1.54117	1.28769	1.84994	1.82613		1.01921	1.49324	1.58119	0.954126	2.24484	1.52179	2.38639	1.77576
1.29817	1.3516	1.31048	1.63268	1.34543	1.5376	1.764	2.4447		1.83885	1.22931	2.21542	1.62044	1.23072	1.43217	2.34718	1.88191		1.11857	1.57964	1.45995	1.32246	1.4105	1.82159	1.47406	1.16447		1.11617	1.32462	1.43209	1.60205	1.67286	1.38027	1.79892	1.80275		1.46661	1.28029	1.1016	1.63268	1.7299	1.84448	1.95628	1.63663
1.33269	1.79364	2.10368	1.79893	1.34171	1.25513	2.00314	1.59404		1.13009	1.20934	2.16595	1.44893	1.18476	1.47407	2.41007	2.08805		1.17708	0.796594	1.08869	1.45194	0.858485	1.51595	2.06815	2.19513		1.33524	1.23415	1.42907	1.59716	1.55076	1.26806	1.98897	1.59795		1.72611	1.31154	1.84963	1.79893	1.66332	1.30336	2.1839	1.3543
1.58849	1.37065	2.54527	1.24445	1.41025	1.08818	1.96123	1.93989		1.74683	1.00611	2.90088	1.42153	1.02727	1.30049	2.08723	2.03855		1.4087	1.04872	1.81533	1.35445	1.71331	1.10174	1.75202	1.27626		1.30793	1.314	1.57333	1.70828	1.52588	1.57928	1.80005	1.75591		1.02393	1.2381	1.25084	1.24445	2.13525	1.5392	2.19668	0.928851
1.29442	1.46291	2.28209	1.47401	1.19092	1.75091	2.33077	2.2231		1.48638	1.33059	2.3414	2.03423	1.23154	1.3719	2.0887	2.04154		1.37436	1.50584	1.61296	1.63623	1.14693	1.42954	1.4344	1.25607		1.34404	1.49392	1.57436	1.60645	1.30835	1.61115	2.29737	1.53149		0.988325	1.21847	1.25851	1.47401	1.6606	1.5694	1.8457	1.45696
1.27085	1.47305	1.72568	1.64004	1.23003	1.86754	1.90695	2.30682		1.48997	1.59025	2.29798	1.82186	1.09986	1.40651	2.44861	2.06835		1.245	0.993613	1.81887	1.17113	1.71852	1.55164	2.43879	0.97192		1.08045	1.14232	1.53394	1.94729	1.36254	1.357	2.10841	1.86132		1.36876	1.2329	1.22528	1.64004	1.87351	1.48627	2.02288	1.0797
1.27515	1.30689	1.21889	1.9492	1.16751	1.44114	2.36887	1.19733		1.45778	1.25986	2.03252	1.52861	1.29048	1.1502	2.18904	1.71974		1.00816	1.09767	1.63669	0.975337	1.23855	1.77407	1.4352	1.39716		1.23781	1.53164	1.30955	1.6161	1.55413	1.6097	2.1114	1.56263		1.51047	0.966951	1.79566	1.9492	1.59154	1.53258	1.82704	1.45503
1.24842	1.24893	1.7445	1.3659	1.51717	1.28824	2.08648	1.79981		1.57021	1.14481	2.3467	1.2481	1.06008	1.59072	1.57521	2.07642		1.13975	1.27053	1.79169	1.74058	1.35272	1.41404	1.58382	1.2298		1.35221	1.21058	1.2507	1.63608	1.84048	1.32259	2.06573	1.80413		1.32343	1.28129	1.34624	1.3659	2.32237	1.5439	1.86546	1.61428
1.59392	1.40117	1.48783	1.47597	1.40489	1.69068	1.576	1.74479		1.50885	0.994207	1.92325	1.23904	1.30208	1.83176	2.30819	1.45146		1.14997	1.27537	1.32886	1.30611	1.1057	1.66332	1.70623	1.2907		1.25254	1.32782	1.56861	2.11687	1.88481	1.45631	1.99077	1.40385		1.10848	1.14176	1.84994	1.47597	2.14224	1.47357	1.72066	1.56157
1.36564	1.39583	1.27456	1.69425	1.23132	1.94813	2.31399	1.6531		1.47356	1.30458	1.94755	1.31038	1.36467	1.46643	2.09341	1.93672		1.33858	1.10316	2.02617	0.925373	1.48712	1.427	2.04076	1.25654		1.39024	1.18478	1.90587	1.60793	1.14463	1.40173	1.85219	2.01811		1.05731	1.32996	1.1437	1.69425	1.50044	1.28631	1.75449	1.5747
1.50659	1.49904	1.89925	1.16746	0.974508	1.15314	2.05683	1.67281		1.86379	0.887473	2.08861	2.06973	1.02299	1.18865	2.28259	1.61389		1.12472	1.21783	1.57612	1.41707	1.34342	1.77537	2.44352	1.55502		0.982413	1.38323	1.38474	1.76786	1.85516	1.6025	2.02126	1.83529		1.13269	1.24907	1.67221	1.16746	1.59055	1.83385	2.01857	1.36176
1.09045	1.15646	1.83712	1.61762	1.14362	0.802795	2.48839	2.00467		1.25122	1.19744	1.61437	1.8585	1.14494	1.99794	2.01274	1.86014		1.62627	1.48691	1.6576	0.979001	1.71757	1.72413	2.51867	1.3191		1.30145	1.25748	1.41295	1.74191	1.54918	1.4622	1.78649	1.7272		1.18642	1.38061	1.32254	1.61762	1.66882	1.64196	1.32061	1.55013
1.35943	1.47665	1.87529	1.61682	1.08113	1.20908	1.82691	2.04962		1.1994	1.28272	1.94253	1.86912	1.05854	2.33836	2.54014	1.63394		1.35454	0.880614	1.00826	1.17571	1.40963	1.38293	2.05745	1.44876		1.20969	1.47269	1.27953	1.85982	1.28352	1.30007	2.15929	1.79488		0.769429	1.39196	1.49764	1.61682	1.36464	1.53432	1.9953	2.02709
1.34812	1.34959	2.4084	1.623	0.898366	1.23997	1.9866	1.46192		1.22949	1.26384	2.1139	1.63448	1.00745	1.18823	2.60287	2.20771		1.57349	1.15821	1.4567	1.3802	1.32491	1.00157	2.21065	1.28497		1.23493	1.33354	1.87583	1.64326	1.65887	1.57455	2.59111	2.05071		1.08098	1.21536	1.45077	1.623	1.30826	1.43964	1.5005	1.94985
1.458	1.4959	2.60389	1.50659	1.16519	1.08136	2.36732	2.0043		1.74623	1.24951	1.8997	1.40421	1.25449	1.57529	1.92264	1.47497		1.15755	0.974704	1.75384	0.93704	1.12315	1.75011	1.53868	1.80374		1.7831	1.44258	1.62631	1.65844	1.54835	1.57913	1.02744	1.73338		1.3437	1.62889	1.80841	1.50659	1.48418	1.42494	1.86492	1.65702
1.29816	1.29906	2.21889	1.7297	1.30993	1.38199	1.9383	1.69494		1.59252	1.15058	2.89007	1.83646	1.10373	1.48862	2.05695	2.44832		1.28261	1.30635	1.89164	1.57311	1.45705	1.50782	1.91813	1.13726		1.15769	1.25364	1.5968	1.77203	1.50639	1.91093	1.57438	1.86375		1.50906	1.32514	1.72671	1.7297	1.70354	1.49893	1.57059	1.65545
1.39325	1.07606	1.59126	1.04741	0.972764	1.02066	2.07584	2.08584		1.7484	1.27978	2.84964	1.51985	1.11787	1.38017	1.97892	1.67326		1.09961	1.23529	1.48405	1.43729	1.40643	1.3756	2.25765	2.62294		1.07839	1.65541	1.35349	1.6765	1.56979	1.63494	1.63745	2.05593		1.71868	1.58329	1.48819	1.04741	1.82767	1.67881	1.68243	1.34182
1.64493	1.43759	1.82896	1.72601	1.16348	1.29795	2.07093	1.5976		1.46773	1.18983	2.26722	1.53693	1.27503	1.58842	2.33049	1.96397		0.985251	1.26542	1.35054	1.42994	1.25198	1.07799	1.81778	1.82971		1.22385	1.17559	1.20706	1.77249	1.35121	1.6465	2.45574	2.16882		1.38261	1.54253	1.75683	1.72601	1.46164	1.19256	1.47436	1.85689
1.79431	1.25527	2.32542	1.54435	1.0336	1.58661	1.54818	2.74467		1.35215	1.60088	1.73339	2.05207	1.13212	1.37027	2.13034	1.38588		1.15001	1.41202	1.71632	1.33175	1.19612	1.13596	1.86187	1.37507		1.13328	1.13623	1.08602	1.75234	1.61956	1.97491	2.94929	1.40435		1.18851	1.11539	1.66671	1.54435	1.51741	1.67203	1.88416	0.960732
1.46442	1.52625	2.05472	1.58985	1.12691	1.70905	1.92779	2.17452		1.2366	1.38512	2.32532	1.54128	1.15292	1.46908	2.36327	1.53343		1.25461	1.32596	1.73947	1.33948	1.45542	1.27747	1.82349	1.19473		1.45433	1.37875	1.11213	1.28409	1.32223	1.47701	2.09816	1.96803		1.16073	1.35049	1.44558	1.58985	1.65616	1.49886	1.61873	1.99804
1.41164	1.36159	2.10704	1.45324	1.15176	0.938534	1.93168	1.6293		1.37129	1.18114	1.82329	0.993863	1.16963	1.72264	2.11754	2.02291		1.12084	1.16019	1.37071	1.62341	1.45693	1.47206	1.40472	2.18079		1.18481	1.58954	1.21731	1.61836	1.90311	1.34753	2.04706	1.84699		1.68297	1.2906	1.91462	1.45324	1.86852	1.16836	1.94259	1.80326
1.36632	1.27607	2.14443	1.82838	1.2827	1.64566	1.97168	1.78317		1.7337	1.70884	1.96182	0.814251	1.1867	1.64989	1.81065	1.76623		1.37644	1.14626	1.50956	1.49642	1.46649	1.34068	1.49427	0.768418		1.13688	1.21476	1.15708	1.65795	1.77767	1.31187	1.80741	1.83898		1.27079	1.09546	1.44605	1.82838	1.66445	1.40958	1.60333	1.6088
1.6863	1.25198	1.62477	1.0857	1.32997	1.33884	1.51426	1.59654		1.38662	1.62206	1.73062	1.4268	1.15533	1.25237	2.02366	1.80362		1.26113	1.19977	1.55099	1.94258	1.55866	1.4393	1.36757	1.64747		1.43413	1.39411	1.47927	1.47098	1.64736	1.23963	2.76978	1.93115		1.38662	1.25481	1.78769	1.0857	2.00306	1.46823	1.54099	1.55379
1.28886	1.19205	1.78648	1.40484	1.35806	1.73585	2.31504	1.95363		1.17932	1.38933	2.55538	1.63142	1.14139	1.13979	2.13669	1.86765		1.26779	1.22487	1.39095	0.96721	1.70898	1.55196	1.49866	1.69277		1.45486	1.60833	1.44509	1.54393	2.12061	1.20195	1.97547	1.87716		1.23739	1.4997	1.66742	1.40484	1.63367	1.37378	1.57689	1.59507
1.40287	0.967665	2.24769	1.40578	1.35743	1.53799	2.22665	1.57601		1.27786	1.04435	2.34481	1.48875	1.19035	1.34283	2.31092	1.5745		1.18455	1.16066	1.81591	1.31219	1.48801	1.78199	2.52076	1.15197		1.03826	1.20949	1.62642	1.47917	1.585	1.31913	2.64806	1.73589		1.25631	1.19828	1.4316	1.40578	1.46481	1.4708	1.80183	1.92897
1.66667	1.19777	2.41028	1.04178	1.28902	1.55039	2.15104	1.74334		1.34571	1.0084	1.75161	1.47	1.4821	1.2233	2.11156	2.08853		1.18795	1.29299	1.36737	1.38491	1.167	1.7311	1.40202	1.24877		1.0781	1.59896	1.20275	1.37419	1.52832	1.54715	1.53998	1.78452		1.1156	1.40223	2.06502	1.04178	1.58861	1.47996	2.02033	1.91696
0.938878	1.2914	1.94251	1.90314	1.27894	1.52346	1.95707	1.81245		1.19893	1.45296	1.42961	1.68432	1.0856	1.85791	1.87547	2.00057		1.12259	1.60473	1.33533	1.56794	1.26306	1.33696	1.70833	1.55428		1.41087	1.32705	1.71786	1.45233	1.55434	1.86823	1.65796	1.90884		1.32361	1.39474	1.16143	1.90314	1.39891	1.4137	2.11458	1.46603
1.67877	1.22299	1.72505	1.31249	0.986093	1.5478	1.602	1.56021		1.60547	1.06606	1.95373	1.49848	1.03444	1.39701	2.3841	1.66729		1.19078	1.09453	1.55414	1.82139	1.42679	1.70411	1.93805	1.95076		1.07947	1.24031	1.18483	1.6032	1.63633	1.23983	2.06746	1.82809		1.11851	0.819261	1.75565	1.31249	2.04472	1.3533	1.92636	1.72893
1.52897	1.03763	2.1979	1.35882	1.3372	1.61179	1.71767	2.29398		1.14874	1.28356	2.03176	1.69808	1.19658	1.20941	2.37761	1.53101		1.03458	1.32993	1.21897	1.37614	1.60133	1.51278	1.75783	1.38776		1.27784	1.45889	1.33191	1.29615	1.81331	1.55099	2.09505	1.82369		1.36184	1.28556	1.76089	1.35882	1.7264	1.17877	1.74178	2.2911
1.81694	1.14749	1.8787	1.31032	0.955302	1.72972	2.09965	1.62745		1.37521	1.34071	2.67705	1.21439	1.08055	1.66378	2.34895	1.53452		1.55083	1.41527	1.68843	1.31852	1.73462	1.54379	1.16329	1.14948		0.957411	1.44621	1.15525	1.43023	1.39513	1.25512	1.66483	1.72406		1.24602	1.31367	1.71386	1.31032	1.64365	1.5748	1.80195	1.50485
1.26114	1.02349	2.385	1.59324	1.28018	1.41413	1.9313	1.20812		1.78865	0.965547	2.34422	1.3136	1.25474	1.22002	2.41422	1.73722		1.1538	1.66213	1.47499	1.38955	1.2082	1.15651	1.25694	1.79161		1.2006	1.66329	1.3319	2.19332	1.46692	1.74662	2.16773	1.85807		1.30662	1.32525	1.60131	1.59324	2.50443	1.53229	1.72739	1.44428
1.63711	1.51959	2.58573	1.49013	1.31758	2.31154	2.28249	1.49793		1.43779	1.36658	1.69813	1.93602	1.32496	1.61295	2.30079	2.37064		1.25962	1.78916	1.41462	1.65603	1.60765	1.62383	1.59634	1.59312		1.53446	1.54708	1.4081	1.48264	1.56845	1.36855	1.55929	1.7594		1.0718	1.31058	1.84392	1.49013	2.03028	1.47151	1.44748	1.58285
1.2553	1.03288	2.07891	1.57685	1.27517	1.04988	1.53846	1.88159		1.76736	0.910972	2.17331	1.18888	1.21912	1.41934	1.70003	2.20372		1.45393	0.875216	1.54078	1.08038	1.85751	1.68979	1.57138	1.79007		1.06213	1.40103	1.36906	1.51147	1.43371	1.43305	1.76359	1.76246		1.12411	1.4836	1.78576	1.57685	1.58446	1.33685	1.9711	1.74986
1.34428	1.59785	2.07486	1.46248	1.34106	1.39996	2.21093	1.52961		1.10817	1.19592	1.50489	1.40047	0.918663	1.63263	2.10702	1.61987		1.29741	1.87084	1.40923	1.17892	1.40244	2.07859	1.66594	1.35543		1.15231	1.36015	1.32536	1.79686	1.42196	1.42584	2.46184	1.77999		1.37747	1.27435	1.78483	1.46248	1.7022	1.46758	2.03046	1.68561
1.19482	1.37291	2.13501	1.59426	1.25171	1.6814	2.19424	1.8461		1.31509	1.27251	1.75401	1.23427	1.25164	1.47337	1.89541	1.6025		0.949345	0.988539	1.51117	1.40346	1.10169	1.65092	1.52497	2.39537		1.33606	1.40538	1.19921	1.35303	1.41358	1.90288	1.65341	1.90258		1.20396	1.33276	1.87244	1.59426	1.77406	1.45511	1.90817	1.62621
1.6089	1.47403	1.68929	1.73294	1.32762	1.03125	1.95376	1.87153		1.3116	1.49758	1.60759	2.26187	0.942876	1.45752	2.58297	1.92903		1.16408	1.66061	1.41605	1.35909	1.62213	1.6544	2.11969	1.17341		1.36627	1.19178	1.3451	1.57996	1.98297	1.14432	2.21446	1.80001		1.32523	1.3266	1.8727	1.73294	1.77564	1.26325	1.74399	1.39895
1.38813	1.25861	1.88621	1.76617	1.06764	1.52008	1.82037	2.01368		1.17972	1.13827	1.72324	1.46634	1.14582	1.32756	1.87431	1.21976		1.13908	0.983328	1.30746	1.41997	1.222	1.35404	1.3954	1.85842		1.25892	1.39376	1.40758	1.2748	1.83374	1.57758	1.54883	1.69151		1.54825	1.23989	2.27504	1.76617	1.26862	1.31267	1.46924	0.970929
1.40567	1.01412	1.9007	2.10859	1.06123	1.25505	1.68822	1.79819		1.69817	1.55801	2.30761	1.34173	1.31323	1.07187	2.11754	2.04147		1.84622	0.959744	1.98523	1.47348	0.955526	1.37574	2.66854	1.52583		1.10627	1.7953	1.13243	1.94463	1.83809	1.59459	1.4437	1.77322		1.21985	1.18694	2.02279	2.10859	2.2485	1.43697	1.91296	1.87625
1.34904	1.31891	2.34333	1.68153	1.1384	1.43932	2.25696	1.4601		1.21028	0.92213	1.64759	1.36113	1.14931	1.43605	2.36483	1.80643		1.371	1.40968	1.40025	1.31956	1.23834	1.61471	1.61969	1.97093		1.38447	1.44581	1.60128	1.40882	1.48758	1.43431	1.79796	1.705		1.12171	1.13869	1.62332	1.68153	2.10164	1.15918	1.65515	1.88934
1.56801	1.27985	2.33724	1.27185	1.2206	1.2664	2.06927	2.08398		1.23778	1.16166	2.22833	0.912055	1.03439	1.27124	2.49691	1.89919		1.33691	1.34222	1.74655	1.38926	1.25086	2.14487	1.70798	1.42514		1.11017	1.83826	1.42537	1.55754	1.76831	1.63606	2.60114	1.82892		1.57867	1.3352	1.47335	1.27185	1.61331	1.25367	1.91648	1.91454
1.40227	0.950337	1.86987	1.53392	1.37326	1.49281	2.0008	1.48924		1.35329	1.26669	2.5736	1.06039	1.27182	1.5197	2.27587	1.87028		1.14177	1.3336	1.18798	1.27542	1.4316	1.91741	1.94182	1.19233		1.27028	1.11143	1.38922	1.41642	1.5906	1.50429	2.52157	1.47037		1.52401	1.18087	1.27852	1.53392	1.73824	1.22904	1.75555	1.90029
1.57485	1.24203	1.48584	1.73673	1.29159	1.34896	1.72981	2.14504		1.21951	1.43132	2.78761	1.60998	1.09252	1.15005	2.34332	1.84981		1.32555	1.05725	1.00046	1.11524	1.55046	1.50005	1.68282	1.32028		1.4862	1.21814	1.67422	1.35932	1.62227	1.84964	1.5622	2.00131		1.27048	1.32229	1.5219	1.73673	1.84814	1.634	1.9102	1.54417
1.28719	1.19734	1.80414	1.52319	1.3395	0.882596	2.16414	1.74301		1.5277	1.09261	2.20347	1.92597	1.17335	0.86397	2.54694	1.69399		1.12889	1.17515	1.39983	1.66199	1.80831	1.47125	2.04179	1.37642		1.44253	1.57209	1.56387	1.32536	1.50291	1.33671	2.04048	1.68439		1.21529	1.14025	2.02807	1.52319	1.65789	1.60041	1.32421	1.42613
0.941143	1.44011	2.11448	1.51955	1.41248	1.312	1.73206	1.79698		1.12963	1.58196	1.67504	1.33546	1.20272	1.84311	2.2841	1.80166		1.32177	1.45846	1.91254	1.54301	1.59618	1.33514	1.56459	1.49624		1.24055	1.40031	1.83823	1.59815	1.65906	1.12992	1.84616	1.85704		1.43927	1.39095	1.59397	1.51955	1.52564	1.34489	1.33236	1.70926
1.41008	1.14081	2.58596	1.23231	1.54202	1.50875	1.93276	1.84744		1.34912	1.21141	1.68108	1.35088	1.2513	1.3137	2.17659	1.29634		1.11177	0.983847	1.22492	1.71484	1.32145	1.02925	1.81184	1.77229		1.05177	1.30983	1.56951	1.93388	1.35865	1.48986	2.32619	1.85936		1.24181	1.02246	1.90427	1.23231	1.5168	1.39089	1.55579	1.70049
1.18263	1.30511	2.06461	1.75239	1.23247	1.21155	2.32554	1.46589		1.25001	0.976699	1.63805	1.59016	1.10335	1.17561	2.33385	1.6857		1.13096	1.00275	1.31618	1.42502	1.28248	1.44397	1.82371	1.41851		1.23212	1.66218	1.41496	1.45518	1.49917	1.56157	1.81936	1.69924		1.11182	0.460245	1.782	1.75239	1.73057	1.38467	2.0086	1.32951
1.60916	1.36892	1.90204	1.6646	1.5115	0.986373	2.02557	1.62325		1.97642	1.43395	2.2491	1.28369	1.48598	1.47506	2.6295	1.59384		1.20647	1.48359	2.37011	1.63441	1.53488	1.27801	1.40725	1.54499		1.42396	1.21091	1.3494	1.71235	1.40959	1.27961	2.32658	1.63942		1.3158	1.23888	1.41176	1.6646	1.73404	1.49971	1.75639	1.41117
1.55284	1.50101	2.13209	1.64302	1.27332	1.79159	2.15181	2.13907		1.21275	1.24761	1.66088	1.54374	1.14546	1.37589	2.52242	1.52067		1.32764	1.25186	1.692	1.62938	1.58897	1.58406	1.27163	1.26809		1.20661	1.80198	1.44426	1.47429	1.81252	1.08806	2.53222	2.17649		1.47495	1.32712	1.72162	1.64302	1.66192	1.53176	1.84024	1.06505
1.42792	1.11739	2.28651	1.72107	1.26017	1.33946	2.2656	1.64183		1.23576	1.49808	1.66174	1.50855	1.0497	1.5148	2.31671	1.92089		1.05997	0.897041	1.66862	1.41627	1.66501	1.31555	1.35986	1.3551		1.16893	1.38691	1.56923	1.87537	1.59668	1.286	2.03043	1.8362		1.25622	1.73916	1.74355	1.72107	1.80438	1.26543	1.41766	1.53083
1.2817	1.11085	2.12587	1.82977	1.05177	1.28902	2.03923	1.73586		1.5116	1.16708	1.62761	1.97601	1.07214	1.43402	1.94869	1.94222		1.00802	1.22403	1.30347	1.14266	1.21304	1.30916	1.27724	1.45696		1.32312	1.36589	1.44923	1.37165	1.39006	1.58414	1.87166	1.71157		1.27607	1.29147	1.95058	1.82977	1.47502	1.47484	1.43824	1.69861
1.2488	1.58596	1.97091	1.58597	1.29088	1.5177	1.61619	1.60179		1.54335	0.878517	1.50729	1.73068	1.1818	1.26964	2.20209	1.80356		1.71398	1.33359	1.41378	1.15688	1.38982	1.48301	1.92517	1.42552		1.11907	1.40243	1.37132	1.40376	1.4167	1.60448	1.82856	1.70289		1.20663	1.59826	1.23174	1.58597	1.56159	1.58438	2.07201	1.62778
1.3746	1.25753	1.87662	1.94961	1.04294	1.72198	2.25545	2.06375		1.18943	1.094	1.67972	1.83896	1.08038	1.05572	1.93648	1.81841		1.18768	1.1032	1.7869	1.46712	1.20904	1.42969	1.65464	1.96298		1.2587	1.18972	1.4097	1.85551	1.51297	1.41338	2.43212	1.83279		1.14909	1.21396	1.42708	1.94961	1.75954	1.43224	1.94339	1.78875
1.32146	1.35907	2.06604	1.36219	1.74724	1.457	2.06405	1.59364		1.58764	0.933624	1.90662	1.65817	1.25101	1.31967	1.92983	1.60201		0.900484	1.04166	1.79503	1.47621	1.90924	1.34791	1.57464	1.25468		0.84524	1.57653	1.74931	1.21487	1.60298	1.22669	1.93978	1.5023		1.24862	1.13838	1.3449	1.36219	1.59667	1.54648	2.00839	1.42881
1.48989	1.109	1.89657	1.80814	1.53247	1.03365	2.12722	1.60557		1.30937	1.22185	1.97162	1.52079	1.04036	1.53546	2.03093	1.66847		1.33533	1.04502	1.73684	1.2994	1.23464	1.27085	2.03528	1.48474		1.06369	1.26634	1.40897	1.32963	1.35883	1.54393	2.47505	1.62828		1.34448	1.25186	1.32115	1.80814	1.36689	1.25766	1.65989	1.36866
1.37558	1.47537	2.59095	1.50695	1.39796	1.48077	2.08433	1.20509		1.28415	1.37131	1.91304	1.84859	1.27256	1.36712	1.76212	1.82047		1.39033	1.20535	1.62452	1.77261	1.54453	1.53312	1.47503	2.26958		1.2416	1.4025	1.40928	1.3413	1.63599	1.40598	1.85988	1.83576		0.895901	1.23541	2.06052	1.50695	1.63043	1.42557	1.64641	1.74726
1.47612	1.40654	2.27681	1.51457	1.27801	1.20343	2.38186	1.70598		1.1072	0.845975	2.03276	1.24658	0.987713	1.42815	2.42862	1.89787		1.33228	1.0172	1.25989	1.37583	1.71649	1.16263	1.8089	2.00592		1.21004	1.24865	1.27664	1.30309	1.3775	1.56299	2.28882	2.15631		1.60612	1.27014	2.17268	1.51457	1.61438	1.56432	1.17093	1.56718
1.40748	1.3419	2.04324	1.60594	1.49074	1.25507	2.04714	1.5867		1.41464	1.27631	2.40516	1.86423	1.25125	1.28283	2.8036	1.65494		1.32839	1.24141	1.57451	1.49053	1.72392	1.17475	1.59823	1.41241		1.45354	1.44477	1.63168	1.49959	1.35819	1.59275	1.61771	1.2993		1.30226	1.08584	1.43219	1.60594	1.62565	1.27856	1.74698	2.16232
1.13479	1.21099	2.18686	1.74013	1.14619	1.29	2.36794	1.46095		1.59157	1.25806	1.30526	1.21787	1.25209	1.42281	2.38124	1.50218		1.22243	1.25641	1.58298	1.37706	1.59526	1.33026	1.34038	1.27401		1.30734	1.0484	1.57245	1.42629	1.70008	1.42186	1.85475	2.01168		1.21481	1.48011	1.86072	1.74013	1.41516	1.32687	1.55748	1.38913
1.3087	1.20073	2.54272	1.97868	1.17148	1.45451	1.86391	1.93264		1.47633	0.987549	1.17341	1.24403	1.47841	1.39801	1.73629	1.49379		1.27028	1.14706	1.87777	1.67321	1.12801	1.17668	1.47066	1.21017		1.45261	1.40628	1.23232	1.80987	1.47242	1.45994	2.10841	1.82135		1.17915	1.45334	1.51521	1.97868	2.12622	1.53341	1.52493	2.3763
1.42319	1.13993	1.6389	1.24619	1.51925	1.36663	2.25006	1.39457		1.48973	1.07373	1.85332	1.90866	1.08331	1.61339	1.5898	1.64848		1.4275	0.913587	1.50299	1.68022	1.21951	1.26398	1.6846	1.93545		1.00114	1.32245	1.81868	1.16603	1.65513	1.54563	1.7917	1.74264		1.39268	1.41772	1.75766	1.24619	1.80126	1.48852	1.33999	1.16603
1.6353	1.63269	1.61385	1.37805	1.33534	1.20357	2.17013	1.33639		1.2787	1.25197	2.31398	1.56063	1.00576	1.32878	1.73871	1.6433		1.23787	1.09619	2.30815	1.60024	1.09279	1.60627	1.937	1.57365		1.20397	1.39264	1.40046	1.35567	1.60849	1.51844	2.02462	2.05153		1.43813	1.27434	1.48631	1.37805	1.7268	1.26895	1.74291	2.05134
1.22445	1.17705	2.38938	1.68555	1.09407	1.2148	1.68436	2.03106		1.34804	0.843802	2.21225	1.78937	0.974199	2.1228	2.26361	1.2768		1.50542	0.838225	1.68372	1.59931	1.6928	1.68049	1.5663	1.12144		1.26427	1.02883	1.34886	1.88123	1.36896	1.97525	2.53991	1.36708		1.28516	1.19684	1.59725	1.68555	1.62911	1.27685	1.91895	1.03723
1.21493	1.48608	1.77835	1.35488	1.45476	1.437	2.21906	1.61913		1.29203	1.11433	1.88195	1.20355	1.30863	1.2632	2.00094	1.38862		1.20469	0.788314	1.3314	1.33532	1.86568	1.39401	1.75592	1.44002		1.21156	2.08038	1.12454	1.20851	1.26118	1.169	1.8899	1.24456		1.5243	1.40769	1.26756	1.35488	1.5883	0.93128	1.90583	1.60366
1.11438	1.71821	1.7491	1.4193	1.29402	1.42145	1.63322	1.73013		1.55258	1.50262	2.06841	1.42098	1.15148	1.10701	2.30038	1.96555		1.36418	1.01869	1.42258	1.41886	1.261	1.84527	1.64683	1.64646		1.43522	1.28306	1.25749	1.61243	1.13603	1.3847	2.14315	1.35041		1.1195	1.13361	1.38498	1.4193	1.58047	1.41304	1.90584	1.52544
1.3393	1.44325	2.59152	1.49232	1.09488	1.08617	1.94096	1.53947		1.83149	1.20955	1.64575	1.49184	1.25575	1.15769	2.36737	1.86445		1.11528	1.36753	1.8111	1.89937	1.55634	1.44418	1.64333	1.09172		1.43573	1.14017	1.46393	1.60588	1.5491	1.05746	1.95575	1.34556		1.25885	1.49035	1.63606	1.49232	2.1139	0.931304	1.8014	1.776
1.47656	1.27008	2.02295	1.64205	1.23212	0.986045	2.05385	1.64197		1.34028	1.1855	1.89482	1.1433	1.253	1.37464	2.48121	1.83215		1.19557	1.24471	2.27522	1.19044	1.46731	1.2573	1.17072	1.60743		1.23278	1.66979	1.95371	1.22278	1.88509	1.25777	2.27026	1.68665		1.19256	1.05199	1.10206	1.64205	1.91127	1.35935	1.21746	0.991894
1.3001	1.32399	1.78667	2.15743	1.45768	1.421	1.9881	2.24694		1.32557	1.31294	1.73069	1.30355	1.38247	1.26106	2.36851	1.83859		1.49721	1.20749	1.39354	1.17868	1.20328	1.3426	1.96661	1.74329		1.23697	1.52387	1.29537	1.32991	1.35447	1.4399	1.96566	1.82098		1.507	1.25737	1.66055	2.15743	1.51972	1.28697	1.97246	1.31357
1.33539	1.81294	2.15472	1.98499	1.21012	1.28381	1.99819	1.68221		1.10103	0.614217	2.29432	1.20619	1.15473	1.52785	2.328	1.8627		1.23091	1.09182	1.31627	1.46455	1.07711	1.47304	1.781	1.65891		1.1741	1.20596	1.10216	1.38413	1.75587	1.40315	2.29385	1.54047		1.37723	1.5337	1.73488	1.98499	1.39122	1.39685	1.62128	2.06671
1.41112	1.46577	1.67146	1.76567	1.42548	1.8903	2.10694	1.67785		1.46333	1.41008	1.77975	1.57576	1.42713	1.81622	2.57272	1.76644		1.1746	0.98656	1.32142	1.90744	1.26087	1.28675	1.89716	0.64865		1.42016	1.15198	1.22029	1.49331	1.73369	1.42885	2.24813	1.49312		1.01565	1.24755	1.686	1.76567	1.60209	1.37777	1.70013	1.4969
1.56892	1.47085	2.10277	1.41109	1.07614	1.62384	1.46449	1.72621		1.47634	1.40447	1.69204	1.39267	1.03054	1.16064	1.89149	1.88103		1.24134	1.21925	1.58511	1.09059	1.84036	1.24453	2.30403	1.59159		1.18935	1.29305	1.56535	1.83971	1.59211	1.71933	1.92098	1.32922		1.33341	1.44728	1.73297	1.41109	1.72051	1.02459	2.0119	1.24924
1.55231	1.71484	1.96785	1.93328	1.39041	1.19497	1.99571	1.43252		1.6456	1.05955	2.18908	1.54646	0.999744	1.31611	1.71545	2.11703		0.936549	0.92558	1.35587	1.18364	1.41957	1.07529	1.66081	1.9029		1.38349	1.29614	1.43058	1.74065	1.53954	1.16665	2.19098	1.42529		1.12182	1.4801	1.66651	1.93328	1.18406	1.64932	1.71759	1.83443
1.24686	1.36154	1.96368	1.82417	1.39772	1.63824	1.62418	1.92706		1.53513	1.2584	2.41846	1.85118	0.965105	1.55709	1.90105	1.69838		1.04743	1.0416	1.63111	0.992522	1.45506	1.50829	1.49027	1.31347		0.875729	1.47449	1.31415	1.88431	1.4042	1.39855	1.86524	1.82115		1.26006	1.43819	1.2484	1.82417	1.9916	1.8433	1.65643	1.529
1.18889	1.53789	1.91458	2.07907	1.41543	1.35145	2.25835	2.25894		1.59639	1.39297	1.26835	1.18738	1.01193	1.75263	2.25923	1.71546		1.33703	1.05405	1.45156	1.54716	1.56323	1.2143	1.34649	1.13704		1.06001	1.47845	1.62002	1.43754	1.28587	1.15859	2.54633	1.82956		1.08857	1.63887	1.46007	2.07907	1.29808	2.02944	0.854969	1.50313
1.30297	1.23345	2.69218	1.47256	1.63087	1.43278	2.32188	1.56635		1.30717	1.48601	2.58824	1.27651	1.19714	1.33639	2.00683	1.40399		1.38395	1.08911	1.37881	1.08908	1.2296	1.06602	1.77752	1.50452		1.01135	1.33156	1.55133	1.52218	1.30255	1.14228	1.9024	1.63143		1.38007	1.28153	1.58222	1.47256	1.88478	1.99509	1.60076	1.16052
1.33788	1.4388	2.32776	1.65588	1.40583	1.02218	2.10664	1.38065		1.38001	1.31661	1.53447	1.69328	1.25062	1.71948	1.98593	1.44052		1.08965	0.989433	1.54023	1.47824	1.61146	1.22571	2.26639	1.08705		1.23367	1.38258	1.71148	1.39635	1.29722	1.24846	2.79892	2.03148		1.27302	1.69523	1.34966	1.65588	1.78445	1.93709	1.79277	1.58964
1.32542	1.55404	1.93603	1.78124	1.36507	1.63079	2.25456	1.76469		1.33539	1.58108	1.96722	1.52803	1.55741	1.5124	2.30892	1.6126		1.33149	1.03947	1.42019	1.409	1.64326	1.39528	1.32673	1.51716		0.868964	1.34334	1.14692	1.5106	1.61764	1.4777	2.49498	1.54367		1.38267	1.36962	1.62464	1.78124	1.57544	2.04256	1.63232	1.46394
1.32225	1.33631	2.25688	1.60305	1.39966	1.32173	2.28099	1.33888		1.72094	1.42812	1.9886	1.28043	1.14751	1.3033	1.59035	1.37475		1.30028	1.25188	1.15049	1.75469	1.58719	1.1306	1.39566	1.5009		1.18183	1.22751	1.88335	1.33875	1.45248	1.58432	1.73585	1.43571		1.39251	1.15329	1.33691	1.60305	1.7976	1.189	1.67149	1.57956
1.22635	1.24787	1.26082	1.24783	1.32382	1.15385	2.03565	1.83143		1.46482	1.3473	2.04259	1.28726	0.983662	1.63184	2.25195	1.89561		1.5526	0.914058	1.39728	1.14636	1.22614	1.20583	1.63416	1.13239		1.07643	1.28639	1.50377	1.75083	1.52001	1.37783	2.3977	2.09265		1.17942	1.42405	1.44642	1.24783	1.55589	1.6808	1.78805	1.23731
1.216	1.04492	1.97588	1.91894	1.19107	1.04811	1.96521	1.50867		1.29556	1.08069	2.11652	1.22756	0.997185	1.62361	1.5816	1.9671		0.954422	1.02869	1.30583	1.21228	1.42146	1.52911	1.47548	1.47874		1.25528	1.44287	1.07058	1.58724	2.01845	1.30947	2.24396	1.35866		1.08361	1.59622	1.6585	1.91894	1.31303	1.82674	1.15784	1.48487
1.06131	1.64939	1.95793	1.94886	1.27198	2.12227	1.87193	1.89916		1.72787	1.38049	2.02822	1.2612	1.19233	1.49906	2.45912	1.48604		1.60088	1.10571	1.63081	1.80443	1.70609	1.55483	1.369	1.79615		1.22693	1.80148	1.40924	1.61501	1.47935	1.50239	2.43314	1.9684		1.10539	1.42364	1.87946	1.94886	1.31766	1.84758	1.33345	2.03439
1.26889	1.02497	2.21694	1.76585	1.32094	1.63123	1.88208	2.11744		1.34006	1.09668	1.43576	1.24972	1.18959	1.60953	2.21722	1.28751		1.41437	1.37303	1.75714	1.21598	1.37903	1.5469	1.44394	1.24994		1.23572	1.33402	1.6133	1.51994	1.66123	1.52997	2.11732	1.30431		1.11479	1.36041	1.4488	1.76585	1.7349	1.56413	1.93684	1.42294
1.1745	1.62133	1.86085	1.63692	1.10132	1.46678	2.29621	1.78369		1.27573	1.43216	2.04186	1.51524	1.25286	1.27524	1.91845	1.70137		1.07501	1.33252	1.69324	1.66434	2.09034	1.39649	1.73664	1.50457		1.19468	1.36526	1.14366	2.04549	1.43226	1.30259	2.13997	0.889091		1.17921	1.26657	1.47631	1.63692	1.99091	1.48805	1.79721	1.9605
1.3827	1.30743	2.1281	1.69336	1.05258	1.63443	1.79009	1.61632		1.43414	0.822004	2.65728	1.93069	1.21978	1.59485	1.88358	1.71717		1.1536	1.25915	1.64461	1.25686	1.01144	1.29624	1.77486	1.73566		1.09785	1.53158	1.02864	1.04137	1.38262	1.19346	1.83415	1.50958		1.4814	1.30784	2.01258	1.69336	1.80734	1.7255	1.7779	1.46537
1.1859	1.54207	2.50478	1.41537	1.22331	1.39478	2.34392	1.8195		1.22879	1.19312	2.37336	1.36225	1.34988	1.17028	1.56371	1.96516		1.00194	1.22091	1.16968	1.44514	1.30497	1.54481	1.98333	1.48		1.43914	1.27835	1.69888	1.51482	1.54543	1.34715	2.31809	1.48097		1.49092	1.19249	1.60503	1.41537	2.3091	1.46296	1.8518	1.73568
1.39507	1.34347	2.36153	1.44976	1.38916	1.43098	2.08229	1.55649		1.1827	0.939152	2.01903	1.13553	1.17764	1.57638	2.06353	1.90918		1.16124	1.23987	1.41954	1.22999	1.02326	0.778823	1.35421	1.43854		0.960301	1.2456	1.14393	1.32297	2.00939	1.57325	1.9059	1.61849		1.02682	1.51361	1.363	1.44976	1.3898	1.85731	1.53096	1.9475
1.27252	0.863695	2.10674	1.70994	1.48432	1.29669	1.94825	1.44884		1.38112	1.00641	2.01639	2.03684	1.18127	1.47008	2.27989	1.21674		1.07558	0.879043	1.74997	1.52322	1.71287	1.5312	1.46549	0.925033		1.42667	1.44753	1.38416	1.64333	1.41127	1.35961	2.09006	1.10373		1.33645	1.08769	1.51212	1.70994	1.92987	1.53428	1.65527	1.24849
1.19001	1.02053	2.47289	1.67766	1.26419	1.75084	2.32832	1.39845		1.16679	1.16808	1.83048	1.5637	0.908414	1.13809	2.21188	1.57835		1.521	1.38225	1.467	1.08033	1.56792	2.41754	1.5075	1.44494		1.12796	1.29036	1.80992	1.37954	1.29977	1.82871	2.20383	1.84096		1.4625	1.26027	1.14645	1.67766	2.08477	1.59343	1.55271	1.93893
1.63643	1.13568	1.6511	1.60325	1.34177	1.3746	2.25657	1.61705		1.57158	1.10802	2.20809	1.68188	0.857475	1.35824	1.90956	1.46476		1.27609	1.09211	1.82493	1.12257	1.53329	1.3034	1.3648	1.20524		1.32392	1.14041	1.16416	1.41293	1.52284	1.66806	2.85057	1.43272		1.3979	1.22953	1.65285	1.60325	1.45734	1.53197	2.00887	1.91754
1.20618	1.0669	2.33952	2.38395	1.07122	1.5467	2.10407	2.11022		1.0792	1.24465	1.97272	1.18087	0.888834	1.26978	2.48823	1.5388		1.13652	1.28849	1.299	1.12538	1.33276	1.47953	1.40584	1.2963		1.40825	1.5046	1.72406	1.46168	1.29995	1.3317	2.09912	1.98887		1.3041	1.34015	1.45282	2.38395	1.87799	1.71118	1.72097	0.983078
1.42449	1.39594	1.84644	1.73113	1.37394	1.76751	2.49395	1.52824		1.26787	1.39877	1.64118	1.60573	0.992469	1.11711	2.09169	1.44815		1.13318	1.08386	1.1999	1.03117	1.16097	1.10193	1.25485	1.24336		1.20466	1.21534	1.12454	1.21409	1.31966	1.52015	2.909	1.47787		1.33321	1.56684	1.30709	1.73113	1.33608	1.49198	1.99507	0.734879
1.21604	1.5112	1.98865	1.73066	1.05259	1.27643	2.27741	1.37845		1.29356	0.678391	1.58718	1.7691	1.43018	1.67441	2.34141	1.6614		1.11063	0.979062	1.45573	1.26242	1.16121	1.38947	1.33014	1.90283		0.961167	1.5988	1.55424	1.34	1.89643	1.29184	1.61223	1.54799		1.65396	1.06276	1.57419	1.73066	1.82599	1.713	1.84519	1.4812
1.20151	1.50261	1.68443	1.72916	1.18856	1.28823	1.76812	1.68989		1.17659	0.811392	2.16137	1.60241	1.3554	1.13392	2.20767	1.55922		0.998939	1.09054	1.41236	1.25902	1.37479	1.68533	1.48562	1.47005		1.37444	1.42351	1.74229	1.35541	1.66325	1.4185	1.33684	1.55792		1.37151	1.56106	1.38915	1.72916	2.10231	1.6607	1.93351	2.13134
1.4269	1.12685	2.36414	1.59539	1.16535	1.44482	2.50936	1.21062		1.69786	1.10749	1.8334	1.37099	1.0812	1.08075	1.68693	2.12316		1.0545	0.905703	1.41848	1.44108	1.70571	1.41776	1.12018	1.56426		1.09507	1.71008	1.67179	1.74355	1.62369	1.40172	2.10653	1.36758		1.0293	1.10545	1.6379	1.59539	1.75594	1.56861	1.74371	1.78543
1.22728	0.947609	1.51508	2.38508	1.29255	1.7585	1.86414	1.82281		1.30918	1.07209	2.13803	0.941836	1.02736	1.2936	2.3695	1.51563		1.26348	1.15664	1.51887	1.07239	1.21232	1.13002	1.5237	1.23757		1.50934	1.15128	1.23069	1.42569	1.49617	1.50204	2.17714	1.75055		1.18411	1.37595	1.637	2.38508	2.12223	1.52865	2.11909	1.43609
1.3984	1.19534	2.10771	1.5252	1.40403	1.31505	1.86127	2.25788		1.39364	1.02289	1.53085	1.29551	1.0673	1.60723	1.91312	2.19309		1.06686	0.877276	1.48335	0.954128	1.36622	1.28777	1.87757	1.18752		1.29099	1.24632	1.25397	1.58626	1.16753	1.17857	2.49553	1.60871		1.31286	1.31802	1.32979	1.5252	1.18388	1.54419	1.60577	1.46862
1.50216	1.11278	1.81506	1.63921	1.19359	0.99866	2.28952	2.02966		1.81157	0.936846	2.135	1.44245	1.05405	1.39492	2.06677	1.51479		1.27446	0.998218	1.66135	1.16437	0.937797	0.972449	1.54488	1.42732		1.28197	1.26697	1.25578	1.10826	1.6363	1.37883	1.84374	1.50224		1.34836	1.30651	1.40073	1.63921	1.9686	1.63587	1.62186	1.30784
1.35263	1.7589	2.22384	1.63035	1.66202	1.5575	2.03009	1.98855		1.27988	1.33314	2.03016	1.11067	1.09735	1.46468	3.17745	1.8044		1.16424	1.42371	1.39862	1.36786	1.37199	1.12218	1.46813	1.63271		1.17641	1.25391	1.55836	1.41645	1.66154	1.54638	2.16336	1.21273		1.28773	1.44948	1.49587	1.63035	2.07217	1.56428	2.08757	1.75467
1.32077	0.821587	1.91532	1.86624	1.20865	1.49031	2.22049	1.39789		1.51356	1.07761	1.74306	1.3966	1.24035	1.24536	2.3072	1.47999		1.15793	1.62729	1.22675	1.54375	1.4154	1.36109	1.47754	1.26981		1.35607	1.44742	1.14944	1.49018	1.62731	1.38103	1.48615	1.65935		1.32629	1.17748	1.6828	1.86624	1.63588	1.68806	2.38828	1.03173
1.33019	1.2494	2.4634	1.39573	1.34456	1.50821	2.09987	1.33276		1.59727	1.54061	1.61149	1.55044	1.11839	1.80535	2.2539	2.10365		1.36952	1.06754	1.41565	1.34997	1.54359	1.45038	1.77761	0.980517		1.43692	1.14799	1.37015	1.1853	1.81963	1.34176	1.67879	1.58361		1.3643	1.17586	1.66925	1.39573	1.68025	1.39216	1.83536	1.22844
1.2795	1.16917	1.95413	1.76658	1.23758	1.42559	2.48556	1.68597		1.38105	1.57479	1.87841	1.48818	1.04496	1.36179	2.03416	1.71178		1.12887	0.919704	1.26308	1.42514	1.65035	1.2508	2.17258	1.17428		1.6429	1.67904	1.79177	1.29933	1.51443	0.914884	1.73617	1.92473		1.07908	1.17024	1.5987	1.76658	1.7664	1.65284	2.27677	0.663632
1.35731	1.45456	2.22956	1.69365	1.4756	1.71456	1.772	1.60512		1.26475	1.33553	1.90783	1.45068	1.34839	1.51283	2.17426	1.82782		1.44522	0.866947	1.6255	0.829772	1.40711	1.89769	1.42302	1.71626		1.10525	1.40091	1.57915	1.3542	1.50329	1.03842	2.2098	1.89243		1.28912	1.19358	1.54825	1.69365	1.73508	1.67419	2.21395	1.6542
1.03212	1.02685	1.75965	1.90615	1.37161	1.49073	1.9846	1.28298		1.244	1.26292	1.88029	1.55163	1.07035	1.48641	2.58747	1.46677		1.06578	1.28824	1.54411	1.13744	1.02124	1.31773	1.5775	1.05124		1.29041	1.21389	1.40437	1.50468	1.61022	1.60761	2.1808	1.83046		1.13664	1.35003	1.61576	1.90615	1.94117	1.55086	1.45911	1.34035
1.46369	1.75703	2.28241	1.68311	1.49711	1.45082	2.3279	1.87856		1.41813	1.24597	1.82957	1.1504	1.05764	1.35925	2.39176	1.23821		1.33373	1.64143	1.2231	1.30948	1.54688	1.27065	1.75452	1.71313		1.29052	1.11915	1.4536	1.86092	1.36391	1.34184	1.94758	1.01855		1.25371	1.07766	1.5169	1.68311	1.3337	1.69878	1.92819	1.68399
1.53038	1.05327	1.73273	1.62511	1.22802	1.44873	2.21291	2.12652		1.35267	1.2778	1.98445	1.70949	1.23457	1.09993	2.25156	1.96085		1.44618	1.02361	1.38237	1.29598	1.2706	1.16519	1.38404	1.4903		1.31615	1.50446	1.69004	1.3252	1.64687	0.946456	2.37033	1.40514		1.34496	1.52672	1.66176	1.62511	1.79677	1.68055	1.88818	1.50193
1.30356	1.62785	2.41846	1.05874	1.34266	1.41092	1.90231	1.95492		1.50503	1.34199	1.56706	1.25303	1.38692	1.4433	2.12036	1.52648		1.15832	0.988208	1.12365	1.4028	1.27192	1.6974	1.51198	1.38508		1.28762	1.2944	2.04823	1.50395	1.25924	1.35396	2.22684	1.52666		1.2477	1.56966	1.77967	1.05874	1.3358	1.62417	1.87866	1.21049
1.63887	1.65	2.18649	1.58672	1.02885	1.72199	2.28767	1.7596		1.34588	1.01525	1.92484	1.18674	1.29469	1.59724	2.24115	1.31424		1.19702	1.22597	1.72766	0.960821	1.55523	1.35768	1.2576	1.95606		1.21943	1.17379	1.31088	1.32169	1.74556	1.22968	2.2912	1.52784		1.20856	1.25864	1.49258	1.58672	1.45173	1.478	1.89336	1.11842
1.00973	0.893586	2.13791	1.21297	1.26444	1.17078	1.81933	1.84154		1.63693	1.13115	1.84909	2.03209	1.13168	1.84242	2.13035	1.49508		1.26095	1.07246	1.60895	1.54041	1.60641	1.72303	1.9079	1.42127		1.01594	1.68416	1.1761	1.66575	1.49017	1.66853	1.50384	1.94714		1.42093	1.51956	1.39012	1.21297	1.77353	1.65915	1.89842	1.93593
1.25128	1.12495	1.51125	1.736	1.33965	1.23799	1.37336	1.08359		1.64991	1.15294	2.69614	1.33316	1.51924	1.45433	1.95997	1.30095		1.13176	1.0306	1.34766	1.2339	1.22145	1.50307	1.47401	1.35661		1.27332	1.4792	1.47361	1.15396	1.44653	1.70912	2.31334	1.11481		1.35001	1.75731	1.74695	1.736	1.56686	1.71954	1.97271	1.92203
1.38651	1.19466	1.9829	1.72381	0.960836	1.86998	1.65017	1.61105		1.30293	1.26168	2.03071	1.77325	1.87258	0.963686	2.66346	1.9017		1.06619	1.21934	1.53439	1.31439	1.58858	1.4653	1.83735	1.39187		1.19941	1.60516	1.3296	2.05933	1.51892	1.24574	1.5361	1.7956		1.10972	1.26441	1.62076	1.72381	1.74059	1.63031	1.96877	1.43054
1.56722	1.64999	1.48424	1.53906	1.52045	1.66434	1.80251	1.73311		1.3074	1.23897	1.22939	0.996145	1.26342	1.46955	2.19363	1.59466		1.10462	1.14654	1.19565	1.13115	1.6096	1.14727	1.20131	1.37729		0.995547	1.62478	1.48212	2.00596	1.76076	1.31464	2.26464	2.0394		1.1433	1.35209	1.60933	1.53906	1.93116	1.37317	1.82433	2.12203
1.41846	1.08439	1.6779	1.86823	1.19938	1.59455	1.95886	1.25584		1.34877	1.10108	1.67348	1.83854	1.08964	1.36604	2.01241	1.56901		1.15855	1.10249	2.11579	1.08945	1.52817	1.28536	1.22129	1.29666		1.22083	1.36092	1.50678	1.34142	1.73601	1.11683	2.15522	1.6172		1.39713	1.57232	1.6097	1.86823	1.69791	1.62078	1.81682	1.22386
1.08338	1.31181	1.54081	1.95443	1.28465	1.25649	2.00919	1.23643		1.34626	1.10781	1.77046	1.56699	1.30844	1.53807	1.64462	1.78353		1.38286	0.749135	1.39841	1.07748	1.50232	1.35756	1.90102	1.40463		1.16246	1.32956	1.40044	1.09255	1.38069	1.76127	2.34852	1.12807		1.31015	1.15656	1.35271	1.95443	1.35326	1.70126	1.83764	1.4442
1.83509	1.14593	1.98469	1.56061	1.2755	1.29844	1.72382	1.56602		1.5637	1.30636	1.76791	1.3	1.19214	1.59363	2.66071	1.26966		1.24716	1.23816	1.41545	1.41605	1.25595	1.05832	1.47721	1.50574		1.26211	1.29456	1.23168	0.9851	1.28293	1.34458	1.99588	2.02767		1.31052	1.62826	1.62775	1.56061	1.66828	1.64554	1.79911	1.87378
1.37732	1.08426	2.56528	1.18007	1.22975	1.23192	2.31406	1.35628		1.11051	0.855482	1.84099	1.56557	1.8094	1.48431	1.80897	1.25944		1.57352	1.23051	1.71396	1.0531	1.94928	0.950253	1.69519	1.82598		1.17002	1.33265	1.50267	1.61052	1.22595	1.38884	1.96185	1.80283		1.15301	1.45348	1.45978	1.18007	1.54903	1.27891	2.01826	1.26255
1.24685	1.09174	2.35706	1.32194	1.09407	1.55313	1.80492	1.24123		1.22914	1.11503	1.38766	1.33339	1.16561	1.0062	2.15388	1.1618		1.28937	1.16571	1.47386	1.33819	2.00917	1.1214	1.77395	1.74513		1.36563	1.4367	1.17648	1.22452	1.46705	1.53778	1.63565	1.10247		1.14026	1.77478	1.62294	1.32194	1.81915	1.28226	1.81742	1.55469
1.29076	1.70226	2.24084	1.55517	0.905465	1.76564	1.2961	1.35263		1.25845	1.11515	2.30169	1.16777	1.20814	1.65712	1.73118	1.47453		1.40236	1.23113	1.43827	1.46547	1.23434	1.39896	1.6067	1.22929		1.49966	1.61388	1.67701	1.44531	1.36689	1.33936	2.0045	1.9055		1.09424	1.47405	1.78047	1.55517	1.5451	1.58161	1.77489	1.3801
1.41851	1.47651	2.2694	1.35261	1.05451	1.31351	1.47482	1.77984		1.25466	1.3787	2.49005	1.05339		1.39814	2.7333	1.45145		1.20058	1.00711	1.15853	1.18973	1.1771	1.46124	1.58964	1.26469		1.34014	1.21474	1.42487	1.46322	1.65989	1.48208	2.10395	1.93708		1.08515	1.38829	1.071	1.35261	2.0537	1.36195	1.58609	1.89913
1.19048	1.22698	1.96575	1.62398	1.32484	2.03002	2.31562	1.08674		1.41631	2.11972	2.00136	1.36133	1.57556	1.04186	2.36757	1.62123		1.06432	0.76866	1.53829	1.444	1.29965	1.82751	1.75419	1.44089		0.906278	1.17509	1.38389	1.37054	1.31473	1.72788	1.89131	1.79735		1.20233	1.57458	1.43454	1.62398	1.52039	1.59772	1.87161	1.29841
1.39598	0.826746	1.60883	1.36154	1.20493	1.47441	1.93298	1.42942		1.25699	0.935717	2.12942	1.18442	1.29613	1.93833	1.9937	1.27983		1.10004	1.28081	1.31753	1.0641	1.39495	1.2815	1.46038	1.38367		1.18901	1.19125	1.43563	1.93843	1.45657	1.09869	2.02421	1.92331		1.32123	1.45324	1.68098	1.36154	1.28867	1.53494	1.74531	1.71817
1.37824	1.24179	1.83535	1.77077	1.1935	1.90368	1.84443	1.71891		1.51957	1.39783	2.02203	1.5399	1.42837	1.04188	2.4807	1.51298		1.20284	1.16258	1.77428	1.3276	1.62872	1.03349	1.72802	1.44609		1.41606	1.22296	1.44981	1.49058	1.58106	1.57883	1.82659	1.74133		1.37511	1.11062	1.70015	1.77077	1.61962	1.58433	1.70989	1.26108
1.3937	1.36064	1.25618	1.25423	1.29937	1.69546	2.22716	1.63619		1.4489	1.22299	2.15034	1.49902	1.144	1.03693	2.4922	1.14755		1.16652	1.36602	1.36934	1.39759	1.48499	1.41749	1.6918	1.40538		1.17407	1.28124	1.3083	1.5875	1.54804	1.45134	1.51698	2.05129		1.46412	1.29422	1.38268	1.25423	1.38513	1.58197	1.74743	1.41863
1.06128	1.40876	1.51033	1.35555	1.32327	1.64416	1.821	1.99731		1.33432	1.28778	1.98008	1.46867	1.28575	1.66752	1.6892	1.54235		1.19882	1.00706	1.04297	0.739957	1.41166	0.87668	0.918848	1.21473		0.901038	0.631488	1.42079	1.57217	1.67267	1.40905	1.74061	1.71525		1.44586	1.41695	1.65236	1.35555	1.77001	1.61873	1.91259	1.39423
1.36432	0.991078	1.81106	1.573	1.16449	1.27662	1.70987	1.22124		1.39528	1.05384	2.24025	1.51975	1.27347	1.25812	2.03953	1.57065		1.12882	1.11412	1.68805	1.50686	1.37511	1.01068	1.36676	1.13724		1.27659	1.54943	1.59105	1.96486	1.52848	1.02368	2.3143	1.33798		1.27447	1.37757	1.51695	1.573	1.60937	1.89092	1.85826	1.77528
1.42803	1.06829	1.83592	2.1004	1.38244	1.35337	2.04566	1.82738		1.44965	1.19963	2.10796	0.929126	1.05482	1.39839	1.91198	1.6876		1.34884	1.48666	1.37487	1.15749	1.13929	1.26144	1.29542	1.19987		1.08922	0.99648	1.43439	1.30612	1.37359	1.40234	1.77611	2.02327		1.01517	1.09791	1.15398	2.1004	1.73138	1.53104	1.79135	1.75611
1.3454	0.943867	1.41444	1.92771	1.12707	1.50058	1.93215	1.71274		1.29018	1.2404	2.59223	1.31901	1.10807	1.63806	2.16127	1.59455		1.026	1.24134	1.63839	1.28003	1.31263	1.30171	0.953885	1.47111		1.14519	1.14167	1.32335	1.42812	1.65326	1.33483	2.23421	1.51194		1.18162	1.12382	1.44195	1.92771	1.59736	1.4386	2.03516	1.43186
1.55328	1.41298	1.87553	1.41672	0.915248	1.51694	1.85878	1.72166		1.36683	1.34851	1.58512	1.47145	1.19563	1.49467	2.49305	1.55867		1.31553	1.26558	1.12964	1.29865	1.24411	1.94873	1.65006	1.40673		1.37362	1.30099	1.61298	1.6054	1.66708	1.24524	2.2991	1.34365		1.23491	1.31636	1.28482	1.41672	1.38187	1.87331	1.99833	1.65597
1.32234	1.67142	1.8637	1.72003	1.68548	1.84505	1.61529	1.28371		1.49689	1.33779	2.30956	2.03706	1.2476	1.54543	1.81006	1.6957		1.10846	1.74348	1.85065	1.5303	1.44413	1.35186	1.78517	1.54962		1.43058	1.16172	1.36734	1.08027	1.33057	1.42312	1.94259	1.65379		1.09454	1.50544	1.6197	1.72003	1.41657	2.03564	1.19501	1.4686
1.21285	1.61342	1.54509	1.3738	1.33652	1.07448	1.77391	1.41972		1.37804	0.999812	2.16291	1.5779	1.20687	1.7468	2.67368	1.71792		1.39347	1.20316	1.43054	1.26762	1.34487	1.4826	1.52746	0.817548		1.19836	0.928456	1.50642	1.32922	1.45854	1.56876	1.8999	1.30805		1.30072	1.46621	1.33281	1.3738	1.88664	1.62649	1.68579	1.78886
1.3166	1.14275	1.73948	1.48878	1.06399	1.33705	1.56496	1.53631		1.49844	1.14493	1.55891	2.05011	1.21109	1.70551	2.23886	1.7277		1.15934	1.42331	1.44835	1.20759	1.71724	2.00052	1.79376	1.34088		1.31442	1.49979	1.19999	1.70624	1.65061	1.79554	1.70164	1.05809		1.23027	1.64614	1.13027	1.48878	1.9682	1.55658	1.5773	1.28342
1.03774	1.07005	1.9818	1.79116	1.28549	1.4163	2.44008	1.51373		1.65182	0.88112	2.26568	1.73785	1.14046	1.28424	1.45182	1.00535		1.40582	1.22287	1.4715	1.73952	1.50125	1.44217	1.42597	1.34509		1.12779	1.38881	1.55844	1.52887	1.25685	1.22522	1.88401	2.41317		1.05619	1.48007	1.58874	1.79116	1.9057	1.3434	2.09989	1.04834
1.54019	1.19411	2.14989	1.46322	0.996758	1.30643	2.05625	1.5768		1.56034	0.848862	2.46223	1.34276	1.23216	1.29828	1.48835	1.38491		1.16097	1.27879	1.34526	1.71676	1.64284	1.51303	2.27757	1.03889		1.13108	1.19076	1.58013	1.05506	1.23003	1.56405	1.43989	1.51817		1.31211	1.19739	1.35844	1.46322	1.79562	1.58213	2.05437	1.73437
1.12036	1.14896	1.52605	1.45858	1.3143	1.38227	2.08852	1.99291		1.25826	1.01918	2.16434	1.20476	1.46983	1.3445	2.37063	1.91714		1.28674	0.81091	1.15928	1.58495	1.26912	1.59065	2.03579	1.18413		1.09156	1.25006	1.46859	1.29089	1.63907	1.72446	1.8632	1.66933		1.42742	1.44572	1.57389	1.45858	1.68575	1.10637	1.51602	1.68937
1.0417	1.26198	1.82193	1.44139	0.882648	1.21149	1.66322	1.59325		1.30698	0.977573	2.10878	1.38151	1.11136	1.30978	1.98927	1.76799		1.47239	0.880687	1.49108	0.991269	1.14698	1.28706	1.50797	1.36641		1.47206	1.196	1.38372	1.25622	1.43003	1.45229	2.2218	1.86335		1.11768	1.71941	1.94314	1.44139	1.56507	1.6715	1.92398	1.3502
1.20546	1.42858	1.73739	1.34656	1.271	1.66357	1.85003	1.39356		1.39114	1.25155	2.19079	1.38453	0.967152	1.61132	1.50187	1.43284		1.28587	1.51781	1.49398	0.943872	1.26984	1.82827	1.29074	1.47237		1.26165	1.08898	1.23549	1.52926	1.63607	1.66741	1.66678	1.4687		1.25326	1.37429	1.54879	1.34656	1.13683	1.49761	1.62513	1.54775
1.24534	1.4534	1.36028	1.70551	1.28267	1.64996	1.63734	1.84119		1.49239	1.17913	1.91415	1.80911	1.38533	1.8541	2.60695	2.19807		1.20997	1.67045	1.63234	1.07624	1.22221	1.10165	1.62113	1.07381		1.16506	1.1656	1.59401	0.942647	1.51958	1.0672	2.30154	1.8849		1.39303	1.39655	1.17315	1.70551	1.24309	1.41838	1.75726	1.31254
1.26687	1.09359	1.91132	1.2501	1.36913	1.59504	1.70137	1.41606		1.35824	1.44525	1.64696	1.7025	1.02533	2.27559	2.26619	1.37863		1.33417	0.910664	1.29811	1.04076	1.15997	0.908668	1.48922	1.27858		1.29777	1.2368	1.22713	1.64207	1.40013	1.40693	1.60113	1.58754		1.25111	1.4631	1.61439	1.2501	1.83055	1.74595	2.43804	1.67139
1.30417	1.02825	1.7707	1.83711	1.35348	1.52949	2.26938	1.72635		1.4946	1.25697	2.00653	1.6956	1.00892	1.41742	1.58573	1.94109		1.21527	1.24564	1.23779	1.34756	1.53658	1.04135	1.51677	1.51368		1.44379	1.3421	1.31481	1.16983	1.9215	1.21809	1.42822	1.92366		1.19702	1.14854	1.34729	1.83711	2.07703	1.62596	1.63635	1.48805
1.32668	1.31646	1.67658	1.65396	1.22347	1.50649	2.12842	1.92506		1.44905	1.61978	2.41325	1.382	1.20928	1.42887	2.50036	1.50193		1.27377	0.877934	2.12038	1.27348	1.22704	1.17134	1.91635	1.55677		1.37622	1.2727	1.02147	1.81037	1.55605	1.7348	1.81182	2.23208		1.19892	1.2086	1.41922	1.65396	1.6706	1.77094	1.31106	1.4907
1.01644	1.08449	1.99929	1.48659	1.56344	1.15487	1.94542	1.46686		1.1216	1.24946	2.12863	1.03564	1.13786	1.53182	2.90852	1.38888		1.39454	1.13432	1.61539	1.30143	1.15764	1.07016	1.89143	1.12828		1.50422	1.10623	1.32071	1.66111	1.18843	1.61663	1.65144	1.5832		1.206	0.850593	1.47883	1.48659	2.07476	1.61913	1.71812	1.24474
1.40805	1.08252	1.50283	1.27235	1.44049	1.42184	2.05136	1.53407		1.58749	0.908219	1.98358	0.997709	0.908964	1.51679	1.45235	1.55309		1.29259	1.33346	1.45431	1.136	1.7711	1.35081	1.50775	1.46514		1.35899	1.14417	1.6665	1.77318	1.44675	1.17537	2.43353	1.62545		1.15439	1.35975	1.4468	1.27235	1.94345	1.58316	1.5418	1.86288
0.955043	1.18955	2.27008	1.54024	1.22311	1.64549	1.89169	1.15173		1.26321	1.30616	1.56499	1.19133	1.11893	1.45561	1.85135	1.99523		1.27884	1.24705	1.4307	1.16577	1.29845	0.881565	1.15343	1.26051		1.30768	1.2245	2.00215	1.34685	1.75323	1.35154	1.91311	2.10116		1.29216	0.96887	1.39744	1.54024	1.75921	1.48232	1.54475	1.50144
1.29795	1.28438	1.43295	1.36463	1.25906	1.35353	1.86226	1.92546		1.54241	1.29249	2.44725	1.24373	1.38147	1.31055	1.91622	1.66036		1.01265	1.26804	1.86231	1.24761	1.36137	1.38542	1.16363	1.26075		1.23813	1.45352	1.90585	1.21888	1.47427	1.30598	1.96617	1.9787		1.41685	1.23827	1.68026	1.36463	1.33375	1.32507	1.61494	1.24301
1.1922	1.45751	2.09907	1.05606	1.32991	1.22394	2.12719	1.53765		1.41522	1.05773	1.85719	1.46622	1.23268	1.02394	1.52638	1.49892		1.02067	1.36824	1.3811	0.986371	1.78608	1.41846	2.08354	1.60797		1.11847	1.33277	1.36131	1.09556	1.70347	1.59646	1.50471	1.96324		1.30703	1.11493	1.612	1.05606	2.05562	1.81191	1.88593	1.57559
1.42777	1.2658	1.48411	1.71367	1.21488	1.64995	1.88908	0.97389		1.34467	1.34594	2.16037	1.65911	1.31321	1.14919	2.04588	1.66402		1.16342	1.49901	1.82605	1.19781	1.40436	1.63726	1.87263	1.42976		1.14509	1.7767	1.26215	1.4605	1.47067	1.44103	1.64535	1.76749		1.1559	1.57719	1.31872	1.71367	1.47335	1.55761	2.169	1.17163
1.33031	1.32686	1.60275	1.34688	1.23405	1.08093	1.8796	1.30159		1.29564	1.23592	2.41675	1.79323	1.21666	1.531	1.67914	1.77712		1.34932	1.18781	1.43595	1.51121	1.28745	1.1698	1.8265	1.49305		1.12251	1.23046	1.37728	1.34508	1.5911	1.44148	1.61023	1.06841		1.29223	1.15684	1.25344	1.34688	1.88587	1.7149	1.43799	1.63972
1.35604	1.35968	1.3409	1.18589	1.27862	1.20731	1.59623	2.43607		1.90929	1.42193	2.21683	1.39202	1.02126	1.18958	2.46904	1.55766		1.19646	0.966374	1.82683	0.99565	1.26202	1.49969	1.65836	1.36501		1.14905	1.3722	1.32434	1.26905	1.44324	1.89218	2.00332	1.71381		1.466	1.43751	1.29472	1.18589	1.94115	1.72281	1.81803	1.57744
1.19854	1.188	1.54678	1.69396	1.36338	0.873421	1.45704	1.85448		1.40241	1.26596	1.55898	1.16114	0.949826	1.56744	1.85028	1.99112		1.26503	1.28691	1.47864	0.918856	1.05662	1.59867	1.76531	1.50117		1.16251	1.44572	1.31627	1.28818	1.68634	1.47965	1.65234	2.16599		1.15664	1.13094	1.17387	1.69396	1.60319	1.69775	1.96776	1.5865
1.14519	1.40684	2.57068	1.29123	1.58066	1.43067	2.21843	1.68274		1.29546	1.18021	2.02933	1.57369	0.871859	1.75789	2.56001	1.69867		1.28319	1.28122	1.62543	1.42038	1.4802	1.62245	1.54517	1.58141		1.18421	1.15262	1.25944	1.97291	1.4378	1.45105	2.03104	1.57443		1.23496	1.44491	1.56143	1.29123	1.65161	1.50473	1.98973	1.48086
1.45454	1.21465	2.02509	1.46141	1.37727	1.50641	2.1403	1.43769		1.51857	1.03688	1.89468	1.50693	1.3518	1.07163	2.36218	1.72692		1.39394	1.41896	1.54075	1.30839	1.30127	1.17034	1.39254	1.64619		1.17467	1.86735	1.15636	1.10287	1.5597	1.35587	1.87077	1.56063		1.2515	1.33159	1.29313	1.46141	1.97146	1.61966	1.70518	1.93079
1.36669	1.38473	0.967967	1.72936	1.16501	1.4693	2.19197	1.84456		1.4728	1.32824	2.23224	1.35931	1.31349	1.46473	2.02443	1.44087		1.36235	1.38901	1.58321	1.10123	1.32358	1.34863	1.64412	1.29478		1.16131	1.22145	1.54789	1.5286	1.87897	1.30111	1.57247	1.72913		1.2314	1.25249	1.80602	1.72936	1.64332	1.3679	2.00645	1.73531
1.09046	1.31693	1.47167	1.12018	1.29826	1.4627	2.08958	1.83075		1.65275	1.49198	1.24639	1.56528	1.11508	1.04823	1.82855	1.31739		1.15306	1.38107	1.55682	1.42317	1.33845	1.3145	1.44963	1.49717		1.14093	0.88729	2.05187	1.23151	1.46323	1.46717	2.66803	1.2492		1.10887	1.45047	1.42406	1.12018	1.93882	1.47062	1.66226	1.57958
1.18648	1.97628	2.28993	1.50793	1.20607	1.17636	1.75814	1.74989		1.22866	1.34865	1.91178	1.45668	1.51044	1.11833	2.0573	1.75268		1.1284	1.34978	1.66593	0.953945	1.45365	1.06412	1.39301	1.13915		1.28421	0.768236	1.39741	1.92976	1.42516	1.15598	2.21078	1.22529		1.35876	1.14565	1.6552	1.50793	1.19631	1.60971	1.80534	1.69858
1.30293	1.36279	1.415	1.52791	1.16681	1.75382	2.10086	1.13784		1.63086	1.10476	2.1404	1.20607	1.40838	1.24249	2.25572	1.52525		1.02254	1.01475	1.74582	1.39542	1.21353	1.3455	1.98728	1.55533		1.36363	1.25125	1.12847	1.26762	1.49096	1.37344	2.04233	2.11479		1.37837	1.48951	1.58112	1.52791	1.76843	1.37978	2.02566	1.85291
1.26151	0.99068	1.85906	1.40903	0.920184	1.24839	1.93821	1.44605		1.50278	1.42541	1.54614	1.52546	1.37093	1.6158	1.72843	1.11716		1.17332	1.23364	1.33389	1.03421	1.35811	1.00997	1.43371	1.55398		1.12709	1.81992	1.41962	1.42995	1.49889	1.47881	1.37376	2.01361		1.36329	1.24008	2.0906	1.40903	1.83178	0.951463	1.45655	1.7778
1.4163	1.13293	1.94822	1.60774	1.07881	1.714	2.22983	1.74306		1.50374	1.27856	2.11435	2.07893	1.2163	1.53209	2.04747	1.80322		1.25109	0.908775	1.78129	1.16061	1.55285	1.55223	1.80068	1.619		1.31305	1.11767	1.15942	1.22772	1.60311	1.07595	1.66919	1.76645		1.35434	1.0689	1.23897	1.60774	1.99361	1.28791	2.18043	1.88725
1.79612	1.14282	1.4703	1.42215	1.3461	1.50907	1.94212	1.77155		1.27901	1.10622	1.72465	1.91211	1.25168	1.15209	1.87793	1.29317		1.1765	1.21053	1.39921	1.31603	1.61462	1.12842	1.30407	1.26751		1.06256	0.938633	1.2151	1.23083	1.32375	1.59691	1.53058	1.66432		1.23948	1.43747	1.48503	1.42215	2.09115	1.6046	1.32459	0.934198
1.38725	1.56931	2.11701	1.53388	1.10141	1.9907	2.39343	1.07941		1.94073	1.27558	1.81025	1.92853	1.40538	1.12767	1.45111	1.65941		1.26662	0.929283	1.65915	1.20726	0.992908	1.35785	1.65613	1.13042		1.26927	1.15089	1.47368	1.45443	1.34417	1.82628	2.05516	1.92129		1.03302	1.19421	1.47031	1.53388	1.5771	1.4597	2.11833	1.80218
1.2078	1.4199	1.79697	1.78567	1.24478	1.61594	1.97338	1.77626		1.15784	1.29096	1.6778	0.993462	1.35043	1.26759	1.5531	1.01206		1.29712	1.24444	1.47148	1.06262	1.51182	1.64491	1.43783	1.3787		1.4874	1.08208	1.58247	1.89225	1.75064	1.99304	1.81906	1.33548		1.21147	1.09595	1.51226	1.78567	1.9747	1.3685	1.91133	1.78067
1.56134	1.45974	2.75899	1.40351	1.30659	1.28321	2.15851	1.97367		1.28081	1.41133	1.41644	1.56598	1.2674	1.18115	1.81035	1.81		1.02949	1.38755	2.0842	1.39339	1.23452	1.19292	1.59208	1.72566		1.48449	1.06144	1.65156	1.45586	1.6068	1.09562	1.704	1.64576		1.36851	1.30871	1.36374	1.40351	1.80354	1.31126	1.70868	1.25953
1.18472	1.51943	1.78479	1.69341	1.25605	1.37428	1.9756	1.43464		1.49342	1.13899	2.24309	1.17457	1.35785	1.11018	2.17395	1.2913		1.1999	1.09294	1.41793	1.11162	1.37174	0.88475	1.81063	1.03482		1.17768	1.02154	1.28448	1.35106	1.23476	1.55993	2.08642	1.55383		1.37469	1.01247	1.32983	1.69341	1.98618	1.26243	1.38093	1.34901
1.28029	0.927505	1.61402	1.29378	1.33862	1.49491	1.97304	1.24258		1.26291	1.25217	1.6193	1.41746	1.06403	1.40205	2.11905	1.80921		1.10311	1.12578	1.5373	1.37502	1.24791	1.46745	1.42326	1.15985		1.27433	1.28451	1.47952	1.35126	1.5799	1.12936	2.06955	1.6412		1.33292	1.23621	1.56693	1.29378	1.58815	1.56979	1.87983	1.65905
1.41563	1.19118	1.73058	1.1226	1.2264	1.83644	1.8856	1.2641		1.28288	1.467	1.70747	1.58182	1.18874	1.52984	2.23728	1.39974		1.21297	1.13714	1.33387	1.32027	1.32282	1.40606	1.51757	1.91466		1.19841	1.2711	1.51266	1.52935	1.63799	1.17786	1.85574	1.75284		1.28532	1.1774	1.43941	1.1226	2.26385	1.69837	1.99549	1.26699
1.22092	1.5641	1.94182	1.76516	0.872837	1.69533	2.13198	1.80026		1.68743	1.02916	1.55379	1.877	1.13495	1.24168	1.49418	1.58717		1.06667	0.907795	2.13739	1.28893	1.15774	1.55092	1.36467	1.64526		1.34502	0.947435	1.01805	1.91277	1.71374	1.20474	2.0388	1.65507		1.24124	1.5467	1.8509	1.76516	1.24639	1.45391	1.92273	1.87701
1.33401	1.25735	2.33039	1.79428	1.44465	1.3199	1.93624	1.56589		1.69865	1.09194	1.88279	1.21161	1.23311	2.01077	1.87299	1.71125		1.48631	1.1843	1.79377	1.31547	1.26349	1.38656	1.6618	1.28956		1.2538	1.66928	1.58445	1.42919	1.695	1.39351	1.74459	1.25938		1.33338	1.14086	1.74029	1.79428	2.14572	1.65136	1.98368	1.59492
1.38712	1.18779	2.52887	1.31863	1.158	1.07998	2.1972	1.34948		1.27007	1.15081	1.6309	1.06295	1.27965	1.1439	1.41882	1.58093		1.27257	0.693003	1.60729	1.13334	1.38993	1.30179	1.65786	1.12952		1.32404	1.30852	1.25481	1.46723	1.70124	1.64424	1.22486	1.60256		1.58894	1.4128	1.72048	1.31863	1.63099	1.34654	1.58822	1.71418
1.2332	1.17176	1.86361	1.46558	1.3687	1.4581	2.10996	1.52824		1.81554	1.12831	1.26602	1.62386	1.06597	1.27553	1.5527	1.26119		1.29126	1.00598	1.86928	1.56083	1.55387	1.19593	1.54996	0.981592		1.29882	0.90554	1.31183	1.71025	1.39887	1.85429	1.52288	1.86305		1.435	1.31943	2.03085	1.46558	1.7229	1.9473	1.86291	1.91236
1.0581	1.48637	1.41675	1.59172	1.46267	1.65447	1.99636	1.82742		1.26852	1.14212	1.82605	1.30177	1.15792	1.38664	1.54731	1.66525		1.18872	1.21778	1.7046	1.23591	1.16626	1.21607	1.46914	1.28153		1.16223	1.2123	1.59285	1.27465	1.50923	1.47446	2.07959	1.88325		1.2889	1.39699	1.71533	1.59172	1.75786	1.58255	1.80229	1.13479
1.53906	1.10918	2.72166	1.99052	1.44031	1.19879	1.89102	1.74385		1.20376	1.36988	1.95808	1.58222	1.11477	1.6323	2.07227	1.5688		1.06485	1.12955	1.60599	1.17873	1.58156	2.09863	2.14723	1.32967		1.299	1.2652	1.576	1.43335	1.46438	1.25727	1.90134	2.21384		1.18687	0.877131	1.4898	1.99052	1.90676	1.33708	1.74022	1.51977
0.89262	1.39538	1.29389	1.50458	1.80129	1.54504	1.79102	1.49101		1.38582	1.28458	2.09232	1.03541	1.30189	1.13256	2.12003	1.6841		1.52885	0.812966	2.12351	1.09855	1.77159	1.37296	1.71148	1.21438		1.03862	1.08853	1.18681	1.47293	1.5458	1.65781	1.6092	1.81726		1.18004	1.1627	1.39337	1.50458	1.57854	1.47389	1.72562	1.36693
1.23063	1.30458	2.14381	1.66572	1.20225	1.4787	1.78101	1.27347		2.12629	1.45838	1.73425	1.59065	1.21199	1.37019	1.83305	1.50108		0.986682	1.12549	1.99947	1.34829	1.27981	1.6179	1.4952	1.07852		1.29799	1.11813	1.36268	1.34764	1.17151	1.17485	1.36831	1.46581		1.41996	1.38185	2.03231	1.66572	1.95135	1.39578	1.70497	1.16186
1.22465	1.07353	1.82849	1.6539	1.07924	1.43477	1.80813	1.15136		1.3324	1.13494	1.79107	2.04826	1.09516	1.34475	1.44456	1.76573		0.998534	1.03497	1.48538	1.00315	1.73338	1.35876	1.62194	1.44087		1.01771	1.11745	1.43926	1.14127	1.5289	1.24509	2.0792	1.80624		1.21905	1.27616	1.40885	1.6539	1.55361	1.1351	1.29614	1.80323
1.1171	1.39245	2.06089	1.83724	1.38531	1.43419	1.61345	1.78063		1.47201	1.28192	1.58755	1.48087	1.10753	1.25207	1.41227	1.76489		1.19822	1.06255	1.0993	1.11277	1.31622	1.52853	1.7308	1.28378		1.06635	0.623608	1.71301	1.29523	1.26069	1.50717	2.27112	2.19831		1.237	1.22518	1.36616	1.83724	1.6497	1.79672	1.53852	1.15902
0.969115	1.60958	1.68589	1.30103	1.09542	1.60928	1.94701	1.6932		1.49271	1.20782	1.47045	1.75155	1.27775	1.66239	1.59029	1.81812		1.29179	1.1069	1.8329	1.61919	1.31439	1.28063	1.36689	1.2946		1.13749	1.64595	1.10304	1.39208	1.39841	1.29781	2.28962	1.60529		1.29603	1.58744	2.05863	1.30103	1.63057	1.60543	1.51326	1.52027
1.40905	1.17858	2.53919	1.42528	1.28123	1.17466	1.57779	1.34024		1.25855	1.16802	1.19735	1.22934	1.38308	1.67851	1.57133	2.17977		1.24119	1.25834	1.55568	1.11476	1.18276	1.24221	1.41346	1.03578		1.09886	0.874615	1.38745	1.96736	1.62322	1.2186	1.31271	1.60411		0.950863	1.46206	1.78661	1.42528	1.83638	1.68026	1.39531	1.61425
1.14504	1.35408	1.71732	1.34305	1.45031	1.25946	2.07181	1.83074		1.67391	1.34373	1.3237	1.06284	0.913708	1.47195	1.59289	1.66145		0.968139	1.14546	1.38466	1.22845	1.34037	1.37692	2.04184	1.26746		1.26537	1.47229	1.06084	0.960138	1.68986	1.51621	1.91114	1.75646		1.24141	1.67175	1.77004	1.34305	1.85567	2.943	1.54022	1.22848
1.39922	1.5728	1.91825	1.39786	1.17865	1.45126	2.24243	2.06196		0.99584	1.12428	1.97575	1.12515	1.05402	1.45278	1.93463	1.1435		0.965925	1.28071	1.70333	1.34684	1.48359	1.1459	1.3414	1.41196		0.963462	1.20682	1.40463	1.24933	1.49227	1.33178	2.51472	1.97846		1.2032	1.49255	1.17958	1.39786	1.27779	1.38628	1.55384	1.22048
1.19153	1.16807	2.42743	1.61235	1.0907	1.3423	1.82161	1.96282		1.84137	1.01516	1.87428	1.34997	1.24947	1.6159	1.9093	1.62417		1.18301	1.58045	2.13091	1.44254	1.15306	1.74714	1.6859	1.73729		1.32844	1.29897	1.44166	1.3437	1.74181	1.29158	1.62713	1.83283		1.21181	1.40573	1.29812	1.61235	1.52261	1.67162	1.73341	1.72801
1.07836	1.31058	1.5712	1.65366	1.23239	1.3236	1.80613	1.38313		1.26045	1.18913	1.5429	1.39617	0.993909	1.15089	1.85699	1.88913		1.24091	1.01618	1.80398	1.00605	1.88691	1.48497	2.08643	1.16099		1.30201	0.922428	1.46533	1.3605	1.3902	1.59896	1.22946	2.01933		1.30988	1.43284	1.8936	1.65366	1.66319	1.36572	2.05305	1.22578
1.26126	1.62124	2.38961	1.26426	1.3549	1.72336	1.75106	1.69447		1.03288	1.31442	1.8303	1.32963	1.44057	1.65126	2.06148	1.45936		0.915603	1.26425	1.80896	0.984004	1.39422	1.14399	1.53671	1.30208		1.68035	1.05281	1.38763	1.86171	1.77714	1.1296	2.1099	1.06144		1.16029	1.60229	1.36304	1.26426	1.83498	1.44223	1.59824	1.4605
1.38679	1.44118	2.27028	1.62675	1.19705	1.46254	1.78156	1.50388		1.40796	1.45234	1.89163	1.28276	1.23669	1.25745	2.23843	1.58013		1.11679	1.17123	1.47942	1.39175	1.42116	1.30616	1.99772	0.891805		1.10554	1.39925	1.42508	1.35851	1.68803	1.28246	2.56297	1.16763		1.24256	1.07014	1.12241	1.62675	1.51433	1.46604	1.51997	1.64156
1.22697	1.13879	2.47568	1.36876	1.36034	1.27926	1.75639	2.11109		1.46318	1.11646	1.70861	1.21237	0.995772	1.20824	1.45586	1.63112		1.18321	0.913448	1.89996	1.17786	1.21097	1.11417	1.87515	1.69627		1.1606	1.38626	1.62323	1.74092	1.44002	1.77375	1.84115	2.09812		1.40672	1.28553	1.58668	1.36876	1.70636	1.54667	1.88631	1.46886
1.37145	1.08459	2.14887	1.26815	1.35601	1.01745	2.22186	2.102		1.41854	1.40579	2.05478	1.6799	1.37425	1.74529	2.27186	1.2386		1.23217	1.50934	1.76848	1.18026	0.926075	1.60715	1.68806	0.804337		1.14923	1.07049	1.21371	1.11911	1.7017	1.24222	1.56213	1.81085		1.06584	1.27227	1.53208	1.26815	2.11066	1.17605	2.07464	1.70135
1.10923	1.04298	2.26583	1.50458	1.01009	1.50432	1.70631	1.48916		1.12973	1.76468	1.90253	0.99111	1.09496	1.73804	1.89487	1.79611		1.36636	1.04307	1.45283	1.48285	1.11274	1.20702	1.62027	1.1125		1.31047	1.04488	1.24407	1.68232	1.27093	1.15277	1.39201	1.97107		1.24955	1.21194	1.57333	1.50458	2.07761	1.35616	1.85062	1.38146
0.936804	0.994264	2.03573	1.18151	1.04047	1.37275	2.00365	1.54789		1.44432	1.38695	1.94813	1.29841	1.22924	1.59673	1.67697	2.01242		1.02787	0.93479	1.78978	1.24715	1.45181	1.09156	1.57666	1.31933		1.14657	1.1795	1.34228	1.5232	1.47868	1.36457	1.41301	1.36299		1.0482	0.983268	1.68248	1.18151	1.62804	1.28217	1.77997	1.40569
1.15565	1.39061	2.22294	1.40424	0.962363	1.14013	1.99267	1.81812		1.36527	1.66824	1.95025	1.61368	1.09428	1.58329	2.52876	1.74257		0.993025	0.820903	1.44971	1.38855	1.42619	1.40837	2.04759	0.879255		1.25376	0.849321	1.27906	1.86053	1.53764	2.06977	1.95337	2.17475		1.31648	1.34778	1.46686	1.40424	1.71252	1.40179	1.68036	1.58794
1.39951	1.25581	2.09887	1.51265	1.33612	1.3456	2.12657	1.77774		1.23586	1.36125	1.86043	1.66277	1.25	1.68213	2.53034	1.50555		1.0368	1.27458	1.4435	1.20167	1.08636	1.51423	1.23492	1.05547		1.17892	1.21987	0.885331	1.65452	1.57294	1.50014	1.95094	1.68646		1.1669	1.25525	1.79837	1.51265	1.64502	1.52758	1.68719	1.85738
1.25923	1.36963	2.47183	1.37041	0.976922	4.38933	1.8029	1.61445		1.99935	1.72058	1.28086	1.36292	0.954584	1.53147	2.22218	1.65714		1.15306	1.06883	1.892	1.31234	1.32947	1.10342	2.11042	1.28792		1.39874	1.26756	1.19558	1.67439	1.74751	1.12679	2.04972	1.40433		1.31984	1.44203	2.10569	1.37041	1.2472	1.64397	2.17538	1.24364
1.37704	1.57401	2.18248	1.30786	1.21433	1.19748	1.65576	1.63907		1.23442	1.52328	1.60323	1.50398	1.36087	1.52419	1.59325	1.27309		0.898862	1.05271	1.63419	1.319	1.50903	1.73773	1.4895	0.982959		1.13646	0.993791	0.949359	1.6671	1.69236	1.34	1.50223	1.29028		1.31844	1.32453	1.72562	1.30786	1.46581	1.38669	1.79079	1.40513
1.27825	1.15581	2.69874	1.31959	1.27853	1.74818	2.0627	1.47897		1.28331	1.15968	1.51748	1.37452	1.20346	1.61335	1.96878	1.41787		1.06617	1.42715	1.64325	1.21464	1.26167	1.28214	1.3839	1.59276		1.13724	1.11646	1.30308	1.37693	1.37363	1.43888	1.6441	1.37254		1.30996	1.15052	1.36922	1.31959	1.87209	1.41065	1.68396	1.27754
1.24176	1.10426	2.08565	1.78574	1.1468	1.44156	2.17344	1.26751		1.63774	1.38922	1.45906	0.682161	1.52911	1.38979	2.50119	1.43657		1.25556	1.05626	2.07566	1.35716	1.10674	1.22131	1.76756	1.12614		1.14447	1.43709	1.20686	1.31557	1.55053	1.42212	1.50857	1.19363		1.30874	1.48781	1.37153	1.78574	1.52249	1.65218	2.41873	1.1238
1.65021	1.12724	2.00303	1.83712	1.10281	1.6825	2.12312	1.15698		1.213	1.56969	2.13003	1.28569	1.03062	1.44724	1.56008	1.86939		1.19619	1.1011	1.81702	1.27742	1.23501	1.21668	1.78041	1.38244		1.24802	1.2136	1.7525	1.61042	1.49458	1.45771	1.55181	1.86769		1.29897	1.20057	1.51999	1.83712	1.71769	1.50079	1.39917	1.57454
1.36278	1.42142	1.90037	1.33161	1.29675	1.79912	1.91811	1.74615		1.20659	1.23837	1.66598	1.39427	1.03112	1.64699	2.63696	1.44909		1.12047	1.12312	1.52177	1.31858	1.21041	1.25967	2.1206	1.42165		1.17023	1.29201	1.09607	1.22538	1.80325	1.12952	2.0893	1.6231		1.40118	1.5019	1.21014	1.33161	1.65677	1.72381	1.62089	1.30066
1.17863	1.12855	1.8378	2.00198	1.1824	1.31809	1.84879	1.4178		1.20447	1.45724	1.64002	1.63652	1.03865	1.61389	2.20019	1.49645		1.3413	0.968655	1.85535	1.3438	1.05522	1.19297	1.85032	1.60702		1.27799	1.118	1.31491	1.44031	1.5296	1.04146	3.07222	2.03796		1.31066	1.23846	1.43532	2.00198	1.60654	1.39646	1.7062	1.59793
1.30146	1.47408	1.83207	1.33648	1.067	1.70198	1.9974	1.86498		0.930102	1.65601	1.97077	1.32484	1.42623	1.35583	2.33803	1.5555		1.29762	1.19768	1.75761	1.25792	1.51848	1.27177	1.67641	2.07984		1.45298	1.59476	1.5894	1.83805	1.54422	1.13804	1.3304	1.5733		1.27697	1.06394	2.04863	1.33648	1.70976	1.43704	1.93107	1.46107
0.947032	1.03995	2.4264	1.72926	1.11563	1.27143	2.09061	1.55749		2.08415	1.07665	1.74917	1.11154	1.28301	1.40627	1.89657	1.6515		1.19278	1.04977	1.48518	1.44856	1.34274	1.35484	1.57535	1.3278		1.18198	1.02804	1.50909	1.60554	1.50368	1.5956	2.40366	1.48826		1.26103	1.36628	1.3896	1.72926	1.84888	1.34367	1.03418	1.22546
1.41195	1.01387	1.66202	1.6652	1.15741	1.42186	1.86414	1.92067		1.28752	1.76597	1.81784	1.5979	0.948702	1.45945	2.12865	1.44947		1.0792	1.15051	1.18138	1.18057	1.07055	1.17041	1.16773	1.50137		1.33311	1.09011	1.02506	1.56037	1.45466	1.38913	1.57129	1.48775		1.23519	1.39761	1.51635	1.6652	1.7152	1.01488	1.24547	1.67153
1.45129	1.21727	1.59349	1.54858	1.39657	1.69104	1.86554	1.62207		1.23904	1.42834	1.19081	0.935519	1.08244	2.1429	1.955	1.21468		1.19452	1.11997	1.89646	0.892575	1.27674	0.911029	1.64768	1.18803		1.24892	1.23046	2.08452	1.27127	1.35505	1.49987	1.55494	1.72277		1.56533	1.48205	1.81119	1.54858	1.47777	1.42301	1.83553	1.80667
1.13754	1.58521	1.94539	0.966346	1.1856	1.15633	2.0593	1.66672		1.15768	1.34125	1.69324	1.58727	1.20344	1.54056	1.88849	1.67899		1.58275	1.64753	1.55504	1.15192	1.26808	1.22568	1.85311	1.35443		1.3527	0.913376	1.41743	1.45254	1.36063	1.23258	1.51562	1.71842		1.08268	1.11647	1.66109	0.966346	1.53238	1.37441	1.64274	1.54319
1.22972	1.15464	1.78441	1.20626	1.26325	1.36007	1.9736	1.49033		1.6722	1.52635	1.43308	1.33506	0.914738	1.72946	2.06415	1.90125		1.04015	1.41233	1.69417	1.67224	1.35877	1.34786	1.34016	1.30273		0.759709	0.930341	1.20531	1.24967	1.49987	1.73299	2.32743	1.40803		1.21584	1.23746	1.58971	1.20626	2.0537	1.39814	2.3046	1.6542
1.28099	1.41009	2.52753	1.8093	1.40827	1.45871	1.84848	1.30484		1.58689	1.50209	1.75195	1.60623	1.57094	1.49581	2.05714	1.48619		1.10777	1.22176	1.67158	1.38822	1.34076	1.03567	1.53678	1.58792		1.34336	1.06172	1.18556	1.70408	1.62022	1.38859	2.20365	1.16936		1.26436	1.57018	1.76558	1.8093	1.66862	1.58053	1.72093	1.22108
1.69318	1.11467	1.76116	1.26455	1.34959	1.43988	1.59531	1.4064		1.67203	1.9187	1.87909	1.50614	1.23829	1.47618	2.56966	1.71803		1.11428	1.2669	1.68306	1.62893	1.27077	1.2794	1.74824	1.64944		1.23372	1.28861	1.49616	1.48682	1.38571	1.30326	1.57231	1.55364		1.23039	1.27283	1.47659	1.26455	1.43046	1.48093	1.60842	1.31012
1.0939	1.51115	1.52136	1.31123	1.31421	1.59711	1.74794	1.6528		1.31231	1.41387	1.32717	1.65735	1.23787	1.47046	1.9773	1.46774		0.937935	1.29198	1.44538	1.22011	1.33921	0.997227	1.75072	1.60962		1.42969	1.18781	1.06139	1.60732	1.38341	1.38912	1.54803	1.82093		1.17857	1.29748	1.73975	1.31123	1.85058	1.4397	1.52643	1.28742
1.5624	1.65217	2.02403	1.62078	0.92833	1.52455	2.15841	1.22241		1.39134	1.36776	1.31542	0.995818	1.17007	1.49062	1.62487	1.37213		1.20087	1.24116	1.51611	1.15357	1.32894	1.30859	2.4214	1.7007		1.18952	1.6586	1.19943	1.63706	1.40713	1.25131	2.10712	1.45644		1.15889	1.35282	1.83029	1.62078	1.58561	1.30236	1.56145	1.51157
1.21684	1.11625	2.09065	1.72602	1.45479	1.44177	2.04024	1.26284		1.41043	1.86662	1.60861	1.21979	1.4011	1.4446	2.40795	1.05808		1.00858	1.39664	1.61501	1.37142	1.10105	1.09615	1.31949	1.58208		1.13421	1.28887	1.36077	1.17043	1.508	1.42535	2.01578	1.20074		1.45341	1.18416	2.09812	1.72602	1.39992	1.3859	1.67067	1.47145
1.12989	1.53651	1.78783	1.25241	1.24993	1.79047	2.04412	2.0109		1.40343	1.56056	1.9622	1.49199	0.985127	1.20827	2.3662	1.36807		1.1417	1.17101	1.75512	1.50361	1.31601	1.31308	1.29451	1.63473		1.35422	1.64583	1.26407	1.21071	1.1171	1.78271	1.18823	1.49305		1.25089	1.25479	1.5756	1.25241	1.90695	1.32898	1.67518	1.23193
1.1999	1.53604	1.76862	1.18238	0.979005	1.11553	1.92001	1.28077		1.65811	1.03375	1.4465	1.26891	1.07295	1.71201	1.92754	1.5008		1.44538	0.850953	1.16953	1.28715	1.18195	1.1615	1.49656	1.75954		1.21853	1.26779	1.72297	1.13053	1.19943	0.876075	1.57314	1.65127		1.29677	1.40174	1.55015	1.18238	1.60367	1.25727	1.8593	1.73636
1.18255	1.3227	1.93447	1.26964	0.935962	1.2119	2.02089	1.68725		1.58552	1.12168	1.63396	1.72531	1.0195	1.33295	2.21299	0.984303		1.09873	1.47969	1.37379	1.15158	1.50547	1.72846	1.59825	0.953842		1.19728	1.12942	1.45305	1.59824	1.47341	1.67818	1.78999	1.79523		1.51723	1.22472	1.18246	1.26964	1.80809	1.33767	1.55082	1.47352
1.13783	1.23067	1.91363	1.3458	1.19104	1.37139	1.89029	1.63376		1.51538	1.46226	1.26561	1.42898	1.10327	1.43525	2.46813	1.03083		0.970591	1.15925	1.21843	1.33805	1.19264	1.08268	2.68124	1.26782		1.25663	0.864092	1.31968	1.49185	1.595	1.48148	1.58148	1.54485		1.3719	1.34418	1.36263	1.3458	1.57337	1.34833	1.61836	1.5115
0.975356	1.33828	1.71419	1.51632	1.44963	1.67354	2.14008	1.6572		1.64105	1.68013	1.78926	1.02182	1.42347	1.43883	1.8853	1.43053		1.18921	1.00938	1.55759	1.28084	1.13914	1.94432	1.78838	1.4306		1.19954	1.13344	1.28201	1.40563	1.3245	1.15412	1.78216	2.00026		1.2123	1.38201	1.43953	1.51632	2.03104	1.39861	1.68686	1.48266
1.4846	1.44009	1.46843	1.71925	1.39624	0.939063	1.88037	1.46575		1.3238	1.50243	1.70704	1.34537	1.25574	1.54141	2.01526	1.23857		1.08582	1.23614	1.47817	1.31831	1.08086	1.27455	1.26693	1.51498		1.14203	1.2725	1.396	1.33306	1.35672	1.65538	1.6582	1.37562		1.68275	1.31916	1.73519	1.71925	1.34285	1.43367	2.12466	1.72159
1.53768	1.67142	1.51767	2.2135	1.03087	0.983224	1.95348	1.37195		1.41491	1.56939	1.57742	1.76012	1.19921	1.70636	1.71856	1.60647		1.30589	1.14116	1.48732	1.41181	1.42904	1.09898	1.58554	1.31692		1.14309	1.40666	1.4412	1.25749	1.7224	1.40437	1.47125	1.62824		1.10401	1.12193	1.63746	2.2135	0.620192	3.31938	2.02491	1.07068
1.16341	1.23723	1.33019	1.5924	1.2232	1.35596	2.0628	1.76298		1.59878	1.39845	1.15339	0.882636	1.30784	1.18557	1.77425	1.46653		1.17226	1.07466	1.96359	1.27683	1.50336	1.04462	1.78784	1.79143		1.41072	1.45447	1.30581	1.20812	1.45928	1.19871	1.3114	1.52896		1.272	1.52824	1.33262	1.5924	1.85364	1.48688	1.48718	1.38123
1.42231	1.70142	1.6725	1.64398	0.798004	1.18146	2.16597	1.76262		1.24978	1.06901	1.41598	1.50834	0.96674	1.64287	1.64998	1.73518		1.28592	1.24333	1.47849	1.14517	1.26392	1.28028	1.69545	1.12318		1.23016	1.36354	1.25428	1.67607	1.47206	1.25874	1.74448	1.71034		1.15052	1.24009	2.24349	1.64398	1.88114	1.3275	1.78891	1.64678
1.16528	1.1431	1.61381	1.23742	1.18988	1.19219	2.31352	1.12894		1.20787	1.48369	1.89225	1.65483	1.01301	1.44478	2.01805	1.5692		1.15607	1.10767	1.6573	1.40291	1.24267	1.21771	2.01714	1.31487		1.1976	1.04996	1.39656	1.53135	1.52634	1.71637	1.65779	1.134		1.28036	0.964985	1.70731	1.23742	1.41549	1.45138	2.08853	1.31277
1.316	1.34323	1.64634	1.45416	1.20381	1.48309	1.99428	1.4609		1.19171	1.69213	2.2048	1.03509	1.07395	1.64407	2.33099	1.7877		1.16862	1.09056	1.40901	1.05072	0.999257	1.28206	1.14972	1.4077		1.15396	1.24831	1.70345	1.3242	1.54287	1.64813	1.8783	1.61143		1.33061	1.27619	1.75295	1.45416	2.0044	1.29509	1.83091	1.35166
1.43755	1.6893	1.75256	1.46865	1.41416	1.5328	2.06656	1.27488		1.74592	1.56394	2.00445	1.33163	1.06546	1.38791	2.30088	1.8363		1.16666	1.37225	1.58859	1.76978	1.19247	1.08839	1.65446	1.31677		1.16507	1.63569	1.3721	1.28703	1.31255	1.56647	1.63672	1.88389		1.28729	1.25665	2.11133	1.46865	1.80464	1.45659	1.68982	1.48571
1.11503	1.40922	2.21694	1.40764	1.253	1.60084	1.65051	1.82137		1.49145	1.10612	1.46344	0.955414	1.11779	1.2687	2.34023	1.1787		1.05015	1.98404	1.12538	1.24526	1.83369	1.49192	2.05938	1.22169		1.16191	1.24777	1.00793	1.85792	1.71776	1.08401	2.29019	2.0524		1.29459	1.52661	1.25353	1.40764	1.52211	1.33516	1.63492	1.60925
1.3439	1.27339	1.69221	1.16289	1.11948	1.44458	2.01011	1.19484		1.6117	1.44968	1.96016	1.54532	1.23129	1.38714	2.40837	1.10083		1.14631	1.06171	2.08529	1.29707	1.41614	1.46455	1.65292	1.12667		1.08514	1.07349	1.81081	1.52356	1.53486	1.0554	1.76936	1.80201		1.1568	1.53494	1.44545	1.16289	1.79172	1.38162	1.16135	1.11448
1.2806	1.40386	1.58696	1.53901	1.31824	1.88315	2.03859	1.43001		1.4943	1.49459	1.45908	1.5517	1.25424	1.22316	2.24499	1.41388		1.12631	1.19004	1.42289	1.27968	1.46631	1.14071	1.85401	1.26997		1.42843	1.40901	1.32389	1.08005	1.60828	1.67791	1.67496	1.92851		1.09118	1.0473	1.69383	1.53901	1.81679	1.38891	1.5447	1.75224
1.677	1.31788	1.59703	1.67298	1.40071	1.42198	1.73693	1.63727		1.55937	2.12579	1.55526	1.09019	1.02361	1.62235	1.92543	1.29108		1.19964	1.29023	1.3244	1.16031	1.34855	1.25466	1.4878	1.57718		0.831432	1.50305	1.1122	1.58274	1.06489	1.21613	1.98688	1.4619		1.10669	1.41692	1.17357	1.67298	1.38263	0.840307	1.63523	1.33779
1.31976	1.56085	1.64943	1.50491	1.23378	1.86248	1.78844	1.56559		1.14464	1.08434	1.42202	1.45816	1.18068	1.35846	2.04211	1.33045		1.40627	1.40505	2.14369	0.809144	1.44498	1.15162	1.19389	1.13277		1.35191	1.12527	1.25298	1.60065	1.03835	1.25089	2.18231	1.84417		1.40375	1.3944	1.50979	1.50491	1.70218	1.42946	1.40399	1.79418
1.10571	1.40334	1.98151	1.5153	1.27844	1.3735	1.66405	1.49018		1.51331	1.36835	1.05241	1.52582	1.54999	1.05543	2.96769	1.11695		1.34107	1.52913	2.1467	1.30025	1.457	1.39806	1.77602	1.09129		1.20467	1.1688	1.34128	1.40356	1.66928	1.33615	1.96998	1.13862		1.49165	1.33251	1.83579	1.5153	1.61895	1.13676	1.76529	1.34707
1.2847	1.08073	1.33079	1.12651	1.26882	1.12834	1.60823	1.60115		1.22302	1.39374	1.23401	1.47637	1.28122	1.45798	2.17045	1.73464		1.10775	1.4115	1.52146	1.74008	1.43519	1.43646	1.22007	1.24893		1.3327	1.36336	1.41484	1.64746	1.72668	1.39251	1.95596	1.69216		1.07856	1.27347	1.60832	1.12651	1.5255	1.41713	2.15085	1.60513
0.876194	1.15771	1.84234	1.32575	1.37111	1.45254	1.66972	1.44888		1.52	1.55442	1.4206	1.2285	1.29075	1.29647	1.72482	1.60316		1.32629	1.46259	1.89672	1.23255	1.10314	0.930529	1.6645	1.60947		1.46887	1.22288	1.28614	1.27765	1.43714	1.62594	2.08079	1.50325		1.36657	1.35075	1.82217	1.32575	1.42849	1.54452	1.55943	1.24785
1.23993	1.62889	1.66048	1.65656	1.36063	1.6493	2.03673	0.976267		1.39061	1.38683	1.53822	1.29531	1.07469	1.51633	1.96324	1.32145		1.12293	1.37205	1.68353	1.31944	1.68603	1.4128	2.54073	1.23817		1.37968	1.15321	1.18743	1.45537	1.52674	1.45715	2.84913	1.59452		1.18697	1.24522	1.22586	1.65656	1.74614	1.16566	1.72813	1.3288
1.32741	1.22854	1.35954	1.78454	1.46343	1.68992	2.2191	1.22999		1.30909	1.39026	1.86997	1.50634	1.27524	1.42098	2.00514	2.02367		1.19181	1.3188	1.74639	1.85719	1.22388	1.48953	1.14682	0.996771		1.28633	1.55241	1.40907	1.73322	1.42716	1.51356	1.06837	1.47301		1.20682	1.47375	1.66113	1.78454	1.37489	1.92446	1.75069	1.14966
1.05925	1.34407	1.77999	1.15167	1.4586	1.6784	1.34481	1.6111		1.29694	1.17455	1.49347	1.45309	1.52191	1.45301	1.7808	1.27369		1.19402	1.46298	1.90833	1.26639	1.5458	1.25331	1.25912	1.17833		1.27011	1.31571	1.32082	1.38914	1.43326	1.66128	2.38218	1.573		1.12279	1.27002	1.85309	1.15167	1.45487	1.21511	1.82205	1.62714
1.19535	1.36735	1.59351	1.54469	1.67237	1.41335	2.01624	1.39759		1.41012	1.21672	1.71628	1.99619	1.10157	1.3862	2.12568	1.74608		0.966766	1.40892	1.37223	1.48805	1.23662	1.19926	1.1474	1.66365		1.07427	1.04803	1.50628	1.26945	1.39763	1.33222	1.9001	1.72816		1.27219	1.64131	1.81124	1.54469	1.66492	1.3998	1.86832	1.32476
1.51421	1.40869	1.33526	1.54912	1.30614	1.33758	1.7374	1.38647		1.45556	1.45074	2.02939	0.929469	1.32158	1.65115	1.42689	1.69857		0.923338	0.872739	1.42157	1.26031	1.07515	1.49139	1.86021	1.48163		1.09615	1.39784	1.08546	1.50904	1.50505	1.17804	2.58841	1.23833		1.35268	1.50998	1.75829	1.54912	1.81391	1.65303	2.07768	1.64035
1.13117	1.32294	2.11016	1.87412	1.15933	1.47137	2.03018	1.38072		1.70426	1.39517	1.21008	1.4894	1.028	1.00201	2.19859	1.49228		1.31973	1.0054	2.02558	0.915289	1.16458	1.5613	1.81099	1.48983		1.11217	1.55646	1.29613	1.26621	1.28435	1.51781	1.60188	1.4104		1.36673	1.0759	1.51285	1.87412	1.38832	1.33555	1.36983	1.32053
1.01152	1.08076	1.90616	1.44724	1.48118	1.43949	2.28296	1.47953		1.61327	1.32133	1.37566	1.64601	1.35527	1.33693	1.83005	1.48068		1.29882	1.11758	1.45924	1.53523	1.3692	1.35946	1.39343	0.961305		1.35052	1.1698	1.61381	1.44529	1.14577	1.26109	1.99367	1.58679		1.10618	2.26792	1.43025	1.44724	1.13964	1.74376	2.09711	1.69995
1.29717	1.52448	1.91495	1.17915	1.30762	1.16357	1.91841	1.28721		1.10253	1.28172	1.46393	1.36054	1.07726	1.57965	1.656	1.73806		1.70572	1.41365	1.41787	1.37441	0.943943	1.06486	1.49218	1.36642		1.24626	1.32289	1.57319	1.35045	1.51299	1.56374	1.57626	1.67212		1.15516	1.26904	1.56304	1.17915	1.75205	1.27981	1.55711	1.39165
1.16849	1.30727	1.68949	1.39324	1.17225	2.0601	2.05286	1.51123		1.4726	2.07239	2.00611	1.37563	1.13592	1.59662	1.80273	1.73612		1.06155	1.23226	1.46503	1.43749	1.15249	0.819785	1.94457	1.18643		1.10461	2.08281	1.17032	1.64257	1.65665	1.40635	1.62856	0.982155		1.0796	1.47219	1.41046	1.39324	1.45835	1.46002	1.69795	1.44695
1.46309	1.37899	1.38856	1.3754	1.17511	1.24467	1.99028	1.3466		1.13681	1.24713	1.41693	1.23722	1.16074	1.71381	2.14699	1.42402		1.2954	1.40185	1.78982	1.21907	1.37931	1.38057	1.46395	1.23105		1.00473	1.29177	1.18738	1.30309	1.44732	1.59225	1.70415	1.68301		1.26221	1.53521	1.18217	1.3754	1.37701	1.73441	1.40177	2.01811
1.42985	1.31809	1.04076	1.17782	1.35535	1.41412	2.20522	1.62348		1.53541	1.4609	1.88365	1.32976	1.37664	1.37779	1.90066	1.44224		1.36422	1.09682	1.57417	1.71602	1.6044	1.67005	1.17431	1.45823		1.14149	1.39521	1.17626	1.50915	1.73194	1.0291	2.08238	1.64302		1.41817	1.41999	1.83249	1.17782	1.76625	1.37545	1.30732	1.33891
1.25603	1.32875	2.42268	1.74726	1.39587	1.54872	2.00484	1.89885		1.25839	1.88682	1.80718	1.52876	1.03044	1.40763	2.20495	1.37638		1.16143	1.13617	1.61454	1.43647	1.15988	1.53144	1.23448	1.47002		1.13001	1.83088	1.34466	1.54728	1.42372	1.5033	1.49289	1.68246		0.936172	1.4232	1.83755	1.74726	1.22081	1.44816	2.24583	2.23766
1.19566	1.4324	1.80494	1.13075	1.45698	1.09115	2.01577	1.43503		1.59617	1.76863	1.32047	1.17363	1.19724	1.48853	2.1943	1.68695		1.08933	1.36758	2.04591	1.30642	1.18553	1.20959	1.71848	1.06686		1.31452	1.2959	0.96036	1.16149	1.23666	1.12935	1.74918	1.62006		1.49564	1.44029	1.88176	1.13075	1.5017	1.28985	1.96957	1.48957
1.06172	1.46469	1.55055	1.58848	1.15113	1.91829	1.96107	1.35496		1.22639	1.46003	1.71969	1.80005	1.17328	1.66373	1.99481	1.95048		1.20613	1.6857	2.16026	1.64035	1.19637	1.30409	2.2277	1.144		1.07128	1.32725	1.13005	1.26355	1.34325	1.87608	1.93367	1.69965		1.15173	1.68195	1.58658	1.58848	2.04921	1.41101	1.54367	1.47447
1.25025	1.49246	2.06945	1.48604	1.35153	1.17376	1.60246	1.38669		1.31195	1.08466	1.75399	1.51501	1.18459	1.72055	1.92563	1.49164		1.14433	1.28677	1.32907	1.99646	1.42261	1.552	1.92536	1.43877		1.48004	1.43761	1.35596	1.56613	1.28449	1.71201	1.13925	2.01383		1.19915	1.26165	1.55924	1.48604	1.35153	1.25873	2.04202	1.08876
1.28191	1.36765	1.68552	1.24918	1.54839	1.29935	2.20046	0.827584		1.70371	1.83	1.23072	1.26815	1.19591	1.23816	1.89352	1.21635		1.18095	1.17052	1.74388	1.04416	1.18733	1.30786	1.49736	1.45011		1.20516	1.69095	1.61987	1.22734	1.43994	1.49377	2.30883	1.64954		1.33423	1.19606	1.60312	1.24918	1.3342	1.48579	1.90863	1.84818
1.37521	1.58286	2.00926	1.32277	1.11882	1.48892	2.28991	1.3374		1.34288	1.57149	1.06353	1.3223	1.15656	1.70846	1.57143	1.56366		1.15275	1.19214	1.72335	1.17542	1.16961	1.71803	1.90967	1.43067		1.4033	1.30592	1.1524	1.62385	1.3635	1.56821	1.50598	1.48572		1.42997	1.65453	1.48608	1.32277	1.66855	1.25303	1.8939	1.76381
1.7073	1.36923	1.69064	1.07724	1.0964	1.8034	2.11806	1.82733		1.23747	1.38363	1.66092	1.42411	1.04025	1.28313	2.29931	1.48341		1.22986	1.60276	2.04646	1.01887	1.3056	1.27398	1.48156	1.26537		1.18844	1.14509	1.11433	1.20488	1.61974	1.23162	1.8483	0.976082		1.25077	0.969847	1.52206	1.07724	1.76596	1.20277	1.63856	1.869
1.25615	1.439	1.46977	1.35927	0.968201	1.51832	2.08911	1.38881		1.2673	0.831371	1.60254	2.08849	1.06183	1.38826	1.62777	1.16175		0.95888	1.04594	1.33014	1.04841	1.16673	1.52562	1.75116	1.69796		1.28573	1.11575	0.76328	1.40293	1.31144	1.37516	1.15309	1.35899		0.972951	1.55104	1.25874	1.35927	1.25276	1.45107	1.42372	1.02749
1.13554	1.46936	1.30179	1.58739	1.1618	1.24648	2.1479	1.89633		1.55947	1.17403	1.61688	1.29221	1.22282	1.45397	1.76319	1.41502		1.15647	1.32764	1.50561	1.22378	1.27316	1.16371	1.76549	1.11078		0.946083	1.28709	1.20223	1.46029	1.44024	1.19562	1.2619	1.33716		0.972367	1.12512	1.60309	1.58739	2.0491	1.48225	1.61873	1.67209
1.27002	1.3505	2.06618	1.5484	1.05869	1.61512	1.91893	0.978352		1.22158	1.51135	1.03884	1.42214	1.29292	1.14552	1.76156	1.61573		1.16542	1.55635	1.72723	1.60048	1.64223	1.64206	1.80045	0.909617		1.19702	1.42351	1.64239	1.48022	1.6325	1.4968	2.24644	1.70935		1.33895	1.12065	1.41421	1.5484	1.48115	1.48088	1.91869	1.66919
1.44213	1.30963	1.22927	1.41876	1.19255	1.90969	1.86872	1.19176		1.47362	1.26802	1.25433	0.924345	1.082	1.58479	1.71273	1.41416		1.04097	1.10916	1.45598	1.05765	1.2917	1.3318	1.47914	1.09054		1.27253	1.34955	1.75099	1.52738	1.33872	1.65751	2.09668	1.69152		1.19758	1.37847	1.24655	1.41876	2.07138	1.08395	1.70933	2.0555
1.60959	1.34464	2.08853	1.2149	1.16233	1.5356	2.31364	1.27231		1.64526	1.21848	1.08938	1.2145	1.51224	1.61463	2.09847	1.53245		0.910751	1.56144	1.9512	1.10812	1.21407	1.17563	2.23269	0.967722		1.26092	1.33068	1.42819	1.77057	1.77773	1.29957	2.36671	1.35436		1.23036	1.98068	2.20324	1.2149	1.24821	1.19142	1.5262	1.57414
1.04935	1.05098	1.77036	1.43282	1.14373	1.47778	1.98437	1.38182		1.3807	1.26492	1.26178	1.42888	1.21255	1.34444	1.6722	1.48853		1.16498	1.40103	1.83889	1.26817	1.28898	1.6129	1.8011	1.2839		1.22361	1.42304	1.25143	1.37362	1.4035	1.85024	2.40594	2.05783		1.33821	1.35883	1.69331	1.43282	1.55692	1.23231	1.87589	1.25753
1.27522	1.09053	2.07266	1.37076	1.43794	1.81442	2.46474	1.7311		1.32922	1.4067	1.59354	1.69124	1.22132	1.62215	1.89346	1.54234		1.27979	1.16515	1.67279	1.33576	1.30773	1.33729	1.52731	1.5774		1.26435	1.38025	1.32587	1.40214	2.13019	1.95409	2.06018	1.79538		1.16677	0.808168	1.73177	1.37076	2.38034	1.19443	1.96016	1.39751
1.24848	1.44706	1.41993	1.6258	1.25176	1.75056	2.09996	1.72954		1.3352	1.0511	1.60242	1.45922	1.37378	1.67378	1.62441	1.24634		1.50842	1.01179	1.45994	1.77577	1.34632	1.48894	1.77731	1.21941		1.24582	1.45914	1.37054	0.952784	1.46358	1.51084	1.69311	1.45152		1.30605	0.982153	1.60545	1.6258	1.40311	1.79048	1.64675	1.86949
0.968298	1.16027	1.38231	1.65686	1.36278	1.78662	1.69085	1.43138		1.46116	1.03713	2.04724	1.2122	1.25187	1.60636	1.98212	1.45022		1.13303	1.18677	1.51175	1.2496	1.43722	1.50064	2.11942	1.07431		1.44997	1.01412	1.28467	1.11684	1.39793	1.69927	1.82762	1.90921		1.19417	1.20497	1.49167	1.65686	1.5486	1.5875	1.73553	1.14443
1.39807	1.22391	1.78311	1.42198	1.50111	1.3726	2.15896	1.54643		1.31371	1.29351	1.55083	0.976766	1.18715	1.70506	2.14517	1.92873		0.973061	1.6714	1.76001	1.54228	1.12454	1.38868	1.9895	1.23111		1.60591	1.3974	1.16765	1.41738	1.69444	1.58532	2.01228	1.49005		1.09546	1.24734	1.76938	1.42198	2.03488	1.17355	1.67761	1.514
1.32589	1.68083	1.74776	1.43935	1.2751	1.55761	1.87867	1.12372		1.44726	1.64445	1.13438	1.50187	1.23752	1.49011	1.74853	1.37669		1.84016	2.17033	1.95135	1.47072	1.85491	1.42449	1.80781	1.43196		1.06866	1.25047	0.722424	1.49528	1.74698	1.7498	1.73706	1.08431		1.16785	1.84739	1.52128	1.43935	1.46674	1.29032	1.52104	1.56366
1.11429	0.885024	1.66416	1.47032	1.50046	1.32055	2.10603	1.6117		1.27131	1.41012	1.28514	1.51395	1.11731	1.23662	1.22146	1.49317		0.995477	1.29212	1.46577	1.10931	1.22178	1.39413	2.18952	1.46069		1.11718	1.07291	1.24918	1.28708	1.49657	1.61337	1.31612	1.20683		1.27071	1.10744	1.58315	1.47032	1.6747	1.51029	1.48337	1.44844
1.17239	1.53229	1.64257	1.73217	0.991586	1.51093	2.11666	1.039		1.63206	1.53561	1.7436	1.78407	0.826923	1.40772	2.3095	2.01472		1.12421	1.21966	1.74134	1.26563	1.02812	1.06405	1.60146	1.02014		1.11304	1.60016	1.74756	1.44634	1.51898	1.99858	2.01669	1.83341		1.00094	1.41554	1.87377	1.73217	1.54894	1.0004	1.70912	1.20279
1.53056	1.15901	1.71218	2.04127	1.29938	1.53662	1.75282	1.42078		1.37782	1.63555	1.00966	1.59769	1.13508	1.11349	1.78513	1.45849		1.3439	1.15901	1.61141	1.02192	1.51138	1.36163	2.3703	1.46722		1.27248	1.79743	1.43437	1.21783	1.15574	1.83828	2.21555	1.75927		1.42165	1.30391	1.72721	2.04127	1.5228	1.18445	2.01809	1.68308
1.20412	1.50572	1.90975	1.87184	1.10685	1.2673	1.88071	1.37566		1.21379	1.3253	1.53542	2.01605	1.37065	1.38482	1.85612	1.0446		1.13887	1.57219	1.58725	1.19361	1.31681	1.41246	1.18392	1.18858		1.15864	1.24092	1.26661	1.47846	1.35196	1.49602	1.76617	1.98039		1.43935	0.978176	1.53976	1.87184	1.49871	1.23473	1.86373	1.71803
1.291	1.03398	2.50237	1.68188	0.953363	1.41575	2.08599	1.4111		1.74635	1.27168	1.48286	1.70042	1.49716	1.4737	1.73227	1.56887		1.03954	1.36065	1.33325	1.48721	1.23661	2.48386	1.36617	1.27296		1.24163	1.19649	1.47344	1.45931	1.57163	1.4168	2.55434	1.46073		1.35929	1.85242	1.3799	1.68188	1.25103	1.31909	2.11503	1.46052
1.23715	1.523	2.13819	1.51042	1.53056	1.83364	2.00113	1.20923		1.46393	1.54652	1.49674	1.65519	1.46441	1.21588	1.70813	1.09279		0.97103	1.19907	1.40165	1.31541	1.42408	1.43056	1.54468	1.34056		1.06659	1.39094	1.28777	1.45897	1.4588	1.73885	1.82509	1.58271		1.1753	1.27692	1.30786	1.51042	1.54282	1.37706	1.97482	1.93543
1.32981	1.60455	2.05911	1.49562	1.08967	1.23349	2.38932	1.54023		1.2453	2.12502	1.76533	1.22365	1.23772	1.46816	1.69016	1.17228		1.39841	1.17481	1.43529	0.762863	1.48119	1.23579	1.30771	1.42979		1.16377	1.51148	1.36832	1.22824	1.49808	1.8463	2.34138	1.46625		1.05502	1.34079	1.60217	1.49562	1.54223	1.74429	1.88079	1.55729
1.13655	1.45995	2.0136	1.148	1.52129	1.55109	1.96979	1.37031		1.25094	1.82915	1.66959	0.768022	1.13154	1.70125	2.35566	1.39932		1.13685	1.36623	1.46319	1.43016	1.33139	1.26125	1.16379	1.40449		1.24968	1.62933	2.05676	1.70825	1.82478	1.57418	1.83199	1.36909		1.34022	1.32889	1.50482	1.148	1.71005	1.48187	1.62587	1.4127
1.40709	1.40517	1.45123	1.74926	1.1399	1.22421	2.09361	1.41129		1.64103	1.40924	1.45182	1.49634	1.2772	1.36153	1.86517	1.14762		1.64664	1.31441	1.55441	1.15782	1.30547	1.24353	1.89628	1.18179		1.33251	1.28832	1.24742	1.68521	1.05409	2.40924	2.14306	1.70307		1.01398	0.92066	1.68803	1.74926	1.38791	1.27157	1.84541	1.39184
1.17117	1.39994	1.68361	1.67245	1.13692	1.57004	2.08708	1.5769		1.33631	1.52698	1.50039	1.21983	1.00046	1.46961	2.01094	1.35123		1.35105	1.16022	1.79463	1.22259	1.11754	2.17341	1.55892	1.40417		1.1175	1.64737	0.842654	1.04722	1.69445	1.46223	1.42529	1.12631		1.35282	1.74869	1.76784	1.67245	2.58752	1.53412	1.98093	1.01239
1.43062	1.28807	1.40617	1.6272	1.22991	1.37556	1.54103	1.42808		1.31542	1.11854	1.31317	2.01852	1.09604	1.28434	1.64592	1.5618		1.2409	1.29476	1.66707	1.48133	1.72802	1.47742	1.48425	0.988804		1.22177	1.2939	1.10398	1.37873	1.29752	1.77712	1.79186	1.68891		1.13278	1.26563	1.64418	1.6272	1.46029	1.25835	1.36783	1.59593
1.33339	1.27686	1.8228	1.92798	1.2992	1.6147	1.7731	1.75228		1.31919	1.56875	1.24944	1.15773	1.10514	1.30324	1.77256	1.27533		1.03417	1.73673	1.90287	1.35653	1.55475	1.16778	1.97098	1.08434		1.25767	1.41232	1.31566	1.61399	1.56433	1.83409	2.02399	1.73744		1.25074	1.86387	1.36644	1.92798	1.69447	1.1628	1.68038	1.25635
1.01123	1.42967	2.24341	1.7772	1.26008	1.68809	1.62051	1.87127		1.27373	1.25402	1.28568	1.31579	1.58887	1.09446	1.6861	1.86645		1.25532	1.50985	2.13813	1.24285	1.56218	1.83034	1.70769	1.58304		1.09327	1.20947	1.23948	1.82817	1.40482	1.67943	1.69459	1.24094		0.959052	1.39635	1.52003	1.7772	1.61938	1.18167	1.45851	1.40293
1.27329	1.70256	1.74558	1.68827	1.22926	1.32661	1.81839	1.90736		1.67094	1.36261	1.44276	1.54665	1.27846	1.35094	1.90331	1.46755		1.12898	1.30786	1.96166	0.965983	1.33438	1.42566	1.9184	1.47598		1.04054	1.13362	1.56783	1.37421	1.50991	1.50914	1.56303	1.96149		1.12222	1.44062	1.14162	1.68827	1.52755	1.21835	1.38998	1.12146
1.6567	1.4749	1.67534	1.52297	1.10763	1.61002	1.82262	1.3309		1.39477	1.55854	0.912345	1.32258	1.0365	1.4833	1.60037	1.64036		1.05182	1.39946	2.109	1.19447	1.1202	1.18868	1.6494	1.70124		1.23702	1.32099	1.23739	1.57991	1.47284	1.48285	1.29329	1.63097		1.29774	1.52178	1.48357	1.52297	1.95414	1.39056	1.60827	1.3835
1.31487	1.5725	1.41272	1.71162	1.38158	1.4212	2.0177	1.58139		1.3113	1.22714	1.30237	1.04551	1.25676	1.46631	2.41241	1.31136		1.3169	1.20133	1.87992	1.28584	1.33862	1.17791	1.62123	0.888542		1.49247	1.27725	0.913817	1.07322	1.46681	1.30959	1.77967	2.06128		1.14946	1.23436	1.58563	1.71162	1.29391	1.30371	1.951	1.08981
1.31206	1.35107	2.15631	2.05647	1.22749	1.42821	1.88755	1.07625		1.3676	0.975938	1.31573	1.43884	1.13889	1.37771	1.48932	1.88581		1.06892	1.28688	1.61799	0.97459	1.23944	1.23075	1.32868	1.02305		1.26285	1.34491	1.47661	1.50537	1.6224	1.2901	2.21738	1.83985		0.991019	1.47079	1.68674	2.05647	1.46068	1.45152	1.36393	1.21945
1.35089	1.41269	1.75237	1.5332	1.22944	1.4208	1.6463	1.60343		1.78374	1.6162	1.51115	1.6875	1.04615	1.49414	1.51603	1.94955		1.38528	1.12708	1.511	1.04804	1.28019	1.0268	1.47932	1.65941		1.23039	1.27262	1.61759	1.78261	1.53754	1.67289	1.58891	1.49185		1.19568	1.39591	1.44349	1.5332	1.80316	1.32369	1.61547	1.46183
1.40448	1.24108	1.59254	1.72127	1.2266	1.52061	2.14326	1.60905		1.25849	1.91321	1.52263	1.68721	1.27696	1.68921	1.78844	1.34742		1.04292	1.42232	1.39415	1.62523	1.31059	1.5816	1.59318	1.609		1.20561	1.30227	1.41458	1.52174	1.79119	1.63737	1.96894	1.52049		1.38009	1.59847	1.38439	1.72127	1.24464	1.37786	2.3879	1.78693
1.07609	1.40883	1.86906	1.58994	1.07796	1.33117	1.53194	1.93		1.68438	1.37892	1.56935	1.22484	1.05985	1.31107	1.8677	1.25093		1.5541	0.964206	1.88181	1.25414	1.67506	1.25583	1.49357	1.11597		1.16198	1.30333	1.31323	1.4723	1.80822	1.61176	1.95492	2.19008		1.43486	1.30984	2.03821	1.58994	1.43914	1.20688	1.78844	1.44625
1.80353	1.38072	1.97402	1.33854	1.25024	1.29605	1.48585	1.30855		1.84824	1.57385	1.46294	1.86535	1.23519	1.19882	1.91338	1.1293		1.33017	1.69147	1.73709	0.809871	1.31801	1.11407	1.68996	0.99222		1.14897	1.204	1.46287	1.80109	1.20251	1.65472	1.58017	1.55645		1.52012	1.40382	1.18974	1.33854	1.42422	1.16898	1.81892	1.16075
1.46259	1.43759	1.93005	1.17781	1.12614	1.41575	1.75628	1.16456		1.2325	1.94176	1.46942	1.69413	1.27294	1.36813	1.59506	1.28703		1.15238	1.62744	1.61373	1.47263	1.08069	1.50153	1.35697	1.44924		1.53375	1.33827	1.21474	1.49184	1.93505	1.53387	2.08287	2.09478		1.42193	1.05854	1.44293	1.17781	1.80814	1.21024	1.64848	1.3218
1.25815	1.29418	1.61774	1.70163	1.47002	1.75802	1.69442	1.60801		1.3505	1.59618	1.28961	1.7695	1.17511	1.16186	1.57028	1.07695		1.00923	1.08665	1.51553	1.64538	1.45447	1.19801	1.69027	1.21349		1.45558	1.3638	1.18931	1.35036	1.55328	1.50692	2.11606	1.90302		1.26371	1.25599	1.19772	1.70163	2.11746	1.22697	1.88534	1.40999
1.27966	1.27275	1.57624	1.55187	0.83551	1.53523	2.01492	1.9051		1.26036	1.49191	1.58611	1.81169	1.33349	1.15779	1.75416	1.48358		1.19274	1.39394	1.56276	1.85116	1.39912	1.51134	1.6869	1.22442		1.33364	1.26658	1.42587	1.41165	1.61893	1.62691	1.69223	1.60089		1.2206	1.28484	1.60821	1.55187	1.81069	1.45742	1.54894	1.35106
1.30482	1.21568	1.34985	1.6583	1.31302	1.68012	1.78906	1.42885		1.43289	1.12055	1.48646	1.36246	1.10384	1.60881	1.8549	1.24033		1.37444	1.19477	1.87751	1.64248	1.58088	1.37394	2.04945	1.41689		1.54224	1.60328	1.61456	1.2585	1.57163	1.54052	2.44825	1.53963		1.20273	1.14941	1.54334	1.6583	1.71449	1.80449	1.80788	2.1251
1.51324	1.12182	1.86746	2.19324	1.25017	1.62866	1.79682	1.8644		1.31957	1.3897	1.47616	2.08751	1.10888	1.54342	2.0919	1.48298		1.39242	1.41674	1.69889	1.64337	1.40881	1.73315	1.69021	1.25014		1.44126	1.50761	1.14421	1.68925	1.26288	1.75466	2.1085	1.42046		1.18412	1.5582	1.75532	2.19324	1.64639	1.39466	1.94706	1.38114
1.19834	1.51311	1.97317	1.78076	1.03859	1.526	1.45673	1.19282		1.42304	1.00654	1.16034	1.52783	1.21076	1.45201	1.68157	1.23723		1.68101	1.08334	2.48701	1.46362	1.41979	1.16647	1.85213	1.56893		1.3029	1.06282	1.39338	1.13756	2.09704	1.65123	1.94359	1.95353		1.21678	1.28057	1.41655	1.78076	1.8189	1.13104	1.14987	1.46803
1.33208	1.22371	1.43324	1.88333	1.35329	1.55228	2.147	2.04976		1.38317	1.43494	1.58533	1.06486	1.13949	1.64217	2.07544	1.39227		1.23795	1.41092	1.68463	1.02019	1.09859	1.06244	1.79724	1.03992		0.90799	1.19099	1.38979	1.40829	1.2737	1.49645	1.69151	2.1097		1.04543	1.30175	1.45918	1.88333	1.84739	1.40177	1.85111	1.60518
1.15353	1.49933	1.6327	2.13426	1.33783	1.27418	1.6138	1.6442		1.75748	1.3894	1.48297	1.45911	1.19015	1.17782	1.94883	1.56321		1.19759	1.27673	1.17886	1.03725	1.1388	1.08125	1.09532	1.51956		1.27779	0.810037	1.27873	1.33479	1.7397	1.45141	1.48041	1.9033		0.949121	1.96759	1.39946	2.13426	1.99111	1.31349	1.83099	1.13586
1.21037	1.91628	1.72867	1.54219	1.20347	1.77388	2.28158	1.48544		1.7724	1.55368	1.35036	1.55461	1.12336	1.45251	1.90177	1.28126		1.12314	1.15074	1.43026	1.79902	1.48384	1.37441	1.83426	1.68422		1.14399	1.33829	1.24706	1.60219	1.57288	1.69605	2.27548	2.65604		1.33133	1.12498	1.32116	1.54219	1.68222	1.1515	1.95382	0.796923
1.45597	1.32199	1.72902	1.49463	1.09269	1.57617	1.68128	1.13605		1.3659	1.52782	1.2124	1.11511	1.06816	1.71811	1.73887	1.65499		1.34789	0.975172	2.58275	1.27125	1.35235	1.28235	1.75072	1.39202		1.2136	1.06788	1.24578	1.26643	1.50009	1.48574	1.9743	1.75343		1.20631	1.26659	1.18494	1.49463	1.42076	1.56883	1.89311	1.28726
1.30078	1.44451	1.80061	1.37985	1.35438	1.46584	1.94368	1.27896		1.50828	1.9348	1.59246	1.85738	1.10104	1.29641	2.0277	1.37606		1.13627	1.21902	1.3638	1.44984	1.64207	1.43647	1.5865	1.30841		1.33404	1.2123	1.28643	1.85805	1.38386	1.33586	2.09465	1.45595		1.20387	1.28681	1.38911	1.37985	2.61757	1.48381	1.82831	1.83492
1.28123	1.4154	1.84457	1.83197	1.41861	1.55662	1.62454	1.59255		1.92714	1.26379	1.69026	1.59319	1.09178	1.45104	1.53414	1.61737		1.56912	1.24151	2.25191	1.24632	1.71879	1.31707	1.11167	1.17378		1.44267	1.21145	1.38811	1.36052	1.25457	1.49061	1.87551	1.7293		1.27859	1.75646	1.35001	1.83197	2.47602	1.78113	1.62512	1.36761
1.1271	1.49067	2.10826	1.94629	1.14288	1.34262	1.92761	1.29035		1.76229	1.88521	1.54966	1.40103	1.20262	1.20927	1.37177	1.66183		1.18722	1.45303	1.68609	1.12971	1.38027	1.47573	1.55304	1.41587		0.914832	1.31689	1.34946	1.42219	1.99343	1.59372	1.62529	2.16052		1.21575	1.4423	1.58472	1.94629	1.43548	0.972613	1.76207	1.36456
1.35161	1.26811	1.43737	1.27882	1.16864	1.40011	1.71527	1.54188		1.11822	1.84773	1.29992	1.62729	1.16435	1.02927	1.56387	1.86477		1.27227	1.1889	2.24042	1.47278	1.21539	1.43098	1.69628	1.19927		1.30029	1.0934	1.20933	1.2065	1.48804	1.47271	1.28377	2.24221		1.32737	1.03454	1.79666	1.27882	1.76367	1.03347	1.19602	1.30287
1.43684	1.24962	1.70765	1.32621	1.40924	1.63682	1.25927	1.45443		1.46556	1.80558	1.2826	1.31027	1.13665	1.07571	2.3647	1.53103		1.07735	1.29379	2.28163	1.37096	1.10096	1.40518	2.09365	1.73027		1.14601	1.6657	1.34082	1.30422	1.63166	1.56664	1.68021	1.64868		1.27439	1.35838	1.83875	1.32621	2.29421	1.31481	2.02515	1.13319
1.39927	1.00527	1.77799	1.71246	1.09142	1.54269	1.9218	1.79272		1.10876	1.28939	1.4481	1.44283	1.02785	1.38575	1.77273	1.14699		1.13938	1.64998	1.76186	1.1928	1.2123	1.66527	2.05676	1.26066		1.31804	1.17153	1.43674	1.21105	1.54979	1.54952	1.67304	2.14821		1.20514	1.36801	1.46606	1.71246	1.81145	1.42673	1.8167	1.47784
1.42738	1.44073	1.61176	1.61223	1.23376	1.44133	1.44976	1.43205		1.42794	1.32867	1.52903	1.00662	1.19461	1.27541	1.50382	0.986558		1.1678	1.38127	1.34668	1.46614	1.43967	1.51192	1.59529	0.927623		1.2802	1.29688	1.4149	1.56131	1.45503	1.54789	1.70955	2.04256		1.17567	1.45856	1.67422	1.61223	1.90007	1.67271	1.67133	1.29968
1.56485	1.18942	1.29989	1.71785	1.51096	1.27825	1.73187	1.70004		1.38854	1.68392	1.48557	1.00615	1.04449	1.50993	1.9593	1.47791		1.20113	1.22534	1.93819	1.80483	1.24122	1.32827	1.78361	1.52083		1.07037	1.29891	1.62737	1.27205	0.952966	1.53936	1.62424	1.068		1.32236	1.3057	1.63975	1.71785	1.96486	1.43732	1.50242	1.27787
1.37812	1.07182	1.64783	1.64689	1.20845	1.56915	1.7357	1.47529		1.43164	1.43501	1.30212	1.86858	1.3553	1.21324	1.45931	1.39537		1.07034	1.2374	1.40481	1.45572	1.31701	1.59155	2.12861	1.87934		1.28883	1.33006	1.46718	1.98913	1.45168	1.44039	1.80776	1.88475		1.07354	1.0695	1.32845	1.64689	1.77274	1.19949	1.79367	1.18964
1.27119	1.5206	2.22347	1.39943	1.29835	1.78871	1.86859	1.5214		1.41922	1.53863	1.53946	1.27466	1.18342	1.48663	1.11705	1.1962		1.33248	1.18019	1.95625	1.517	1.13857	1.58396	2.20674	1.67295		1.13489	1.62271	1.20732	1.23012	1.64202	1.69979	2.25015	2.15049		1.08286	1.33103	1.36409	1.39943	1.40808	1.22635	1.61493	1.40559
1.30911	1.16735	1.70668	1.11734	1.11976	1.46326	1.94385	1.42473		1.58771	1.69899	1.3338	1.9105	1.10069	1.23195	1.62597	1.14738		1.02626	1.46211	1.90643	1.29586	1.72991	1.47398	2.1007	1.09933		1.33619	1.04426	1.47296	1.29414	1.21332	1.54325	2.37556	2.04096		1.3406	1.16027	1.04137	1.11734	1.5775	1.05038	1.74037	0.909021
1.10193	1.29041	2.05005	1.3284	1.2731	1.80759	2.13817	1.5473		1.55997	1.18441	1.29137	1.26719	0.888471	1.754	1.94982	1.61731		1.13524	1.13968	1.99856	0.925101	1.23839	1.69193	1.49571	1.29046		1.26344	1.11089	1.39634	1.52919	1.50472	1.58474	1.75435	2.65729		1.11912	1.10482	1.54423	1.3284	1.79857	1.07816	1.25515	1.18558
1.14288	2.41772	1.47442	1.57885	1.42971	1.17855	1.83448	1.45001		1.37704	1.28498	1.60646	1.59421	1.23284	1.39524	1.99063	1.04934		1.24828	1.21838	1.36853	1.65617	1.23411	1.50967	2.41007	1.43139		1.31832	1.1782	1.6013	1.46709	1.77705	1.3153	1.56339	2.61931		1.10767	1.29408	1.50367	1.57885	1.88044	1.61923	1.79512	1.27531
1.31113	1.61653	2.39636	1.8932	1.14745	1.6034	1.94169	1.32885		1.26553	2.17395	1.26329	1.22475	1.09082	1.69977	1.99777	1.56774		1.28633	1.28612	1.69439	1.48228	1.52324	1.35651	1.809	1.30513		1.38854	1.17065	1.30103	1.37435	1.54464	1.83475	2.50728	2.4687		1.31489	1.108	2.58505	1.8932	1.47947	1.72941	1.20849	2.00804
1.33907	1.30557	1.99424	1.45605	1.1733	1.52073	1.85326	1.2797		1.18163	1.77622	1.3827	1.5649	1.03236	1.65585	1.70036	1.07588		1.34021	1.50013	1.73491	1.40314	1.3776	1.31509	1.63667	1.37224		1.35721	1.63783	1.2702	1.40873	1.0444	1.73623	1.82091	1.99079		0.93397	1.88589	1.80759	1.45605	1.66698	1.59302	2.00688	1.45802
1.40478	1.00633	2.03034	1.70421	1.16999	1.51689	2.15964	1.28387		1.43739	1.50168	1.335	1.54607	1.27027	1.26015	1.75909	1.21211		1.22782	1.45577	2.03947	1.25772	1.21571	1.48916	2.21598	1.30279		1.44109	1.69282	1.02629	1.54908	1.68598	1.44245	1.43307	1.55022		1.25205	1.2987	1.35603	1.70421	1.73716	1.11717	1.61109	1.6468
1.26441	1.53741	2.0168	1.36923	1.24252	1.51364	1.97293	1.52846		1.22766	1.69045	1.47392	1.52537	1.25532	1.637	1.95741	1.12685		1.22757	1.32783	1.30714	1.1721	1.68663	1.60207	1.76308	1.27327		1.20604	1.31336	1.28103	1.3987	1.85942	1.90145	1.88324	2.21652		1.1551	1.19141	1.01906	1.36923	1.81455	1.35217	1.7398	1.92721
1.06698	1.64102	2.20453	2.11662	1.48388	1.46222	1.84624	1.4905		1.38602	1.54411	1.52479	1.48633	1.11036	1.57554	1.8095	0.792404		1.2107	1.1157	2.08031	1.4071	1.29661	0.829764	1.70958	1.02605		1.26318	1.34118	1.23717	1.16123	1.52223	2.04839	2.39194	1.82995		1.17311	1.50622	1.99757	2.11662	1.67233	1.09185	1.94343	1.26817
1.29046	1.24676	1.96319	1.44276	1.16524	1.11721	1.97365	0.965948		1.49611	1.53293	1.85556	1.22573	1.46153	1.55342	1.84195	1.65842		1.50317	1.2469	1.56057	1.55711	1.27223	1.69601	1.48686	1.10666		1.32821	1.35262	1.33726	1.2977	1.689	1.00522	2.38353	2.0368		1.24223	1.12616	1.32476	1.44276	2.14214	1.09567	1.7552	1.21888
1.15923	1.60556	2.02545	1.51767	1.11825	1.52949	1.77881	1.6562		1.32814	1.65943	1.22079	1.57602	1.20619	1.06753	1.90024	1.5238		1.00174	1.09527	1.4646	1.55771	1.18269	1.25731	2.84568	1.6567		1.36857	1.36094	1.06552	1.2847	1.37952	1.60059	2.69	2.42832		1.28889	1.13065	1.47686	1.51767	1.4377	1.1296	1.71382	1.63296
1.03623	1.58299	1.60381	1.65174	1.2245	1.17382	1.90254	1.24792		1.40708	1.91718	1.21277	1.16675	1.26492	1.11074	1.93153	1.17546		1.1744	1.69865	1.26147	1.05987	1.11528	1.37067	1.88948	1.38853		1.26548	1.36641	1.61805	0.947046	1.48039	1.13607	2.29499	1.45868		1.45916	1.41405	1.30625	1.65174	1.53942	0.978979	1.80901	1.44867
1.28898	1.19649	1.47604	1.47531	1.02954	1.6981	1.86261	1.78408		1.57493	1.66904	1.12977	1.50558	1.14432	1.37941	1.76943	1.94859		1.05688	1.39946	2.44289	1.34363	1.47866	1.3074	2.57786	1.42734		1.37375	1.18633	1.51921	1.39837	1.56953	1.51992	1.73508	2.34629		1.17626	1.60554	1.68136	1.47531	1.55962	1.2892	1.5866	1.68578
0.957785	1.27992	2.22567	2.25623	1.25275	1.11668	2.04006	1.94028		1.51846	1.46096	1.92967	1.4827	1.25029	0.925492	2.27247	1.20173		1.11735	1.19665	1.95932	1.55501	1.33559	1.39419	1.76698	1.31561		1.42775	1.21846	1.40216	1.60983	1.31994	1.62653	2.42152	2.28683		1.3567	1.01855	1.2117	2.25623	1.66856	1.65637	1.386	1.57799
1.38705	1.08074	1.6585	1.50522	1.0289	1.48632	1.99842	1.82029		1.55425	1.30618	1.21372	1.44671	0.87991	1.52224	1.72402	1.27373		1.62044	1.50196	2.06381	0.991398	1.72735	1.54236	1.75798	1.22768		1.57052	1.41557	1.57539	1.29297	1.65214	1.68117	2.43628	2.52658		1.18227	0.857936	1.38974	1.50522	1.59373	1.04223	1.81906	1.38931
1.39708	1.19834	1.53523	1.37326	1.14853	1.40557	1.54305	2.01234		1.37922	1.47493	1.10763	1.48356	1.24219	1.13544	1.3893	1.66885		1.2677	1.64678	1.32996	1.02873	1.21345	1.33584	1.58431	1.68969		1.30024	1.3463	1.44022	1.30932	1.45636	1.73076	1.59196	1.80244		1.36998	1.15874	1.30711	1.37326	1.75317	1.48007	1.68512	1.44726
1.31897	1.11428	1.39069	1.53941	1.04337	1.09442	1.94761	1.28666		1.22371	1.03038	1.8561	1.28232	0.91367	1.13638	1.64034	1.40165		1.31713	1.6002	1.65847	1.10082	1.31463	1.46531	2.22309	1.44906		1.24995	1.23429	1.16216	1.77572	1.35047	1.36389	1.65695	1.73725		1.43147	1.40139	1.57349	1.53941	1.19527	1.41937	1.92531	1.07212
1.29284	1.35908	1.03632	1.12597	1.31249	1.60922	1.5173	1.31843		1.20415	1.03194	1.35351	1.66217	1.0557	1.28771	1.8604	1.09988		1.37716	1.21508	1.64158	1.28224	1.34739	1.24263	1.90815	1.57698		1.15785	1.32108	1.4285	1.61071	1.58045	1.59232	1.99549	2.39415		1.22718	1.56918	1.46839	1.12597	1.53687	1.16494	1.60794	1.32977
1.09676	1.57079	1.91612	1.49728	1.05333	1.32541	1.94971	1.71911		1.26553	1.58503	1.24802	1.56801	1.48832	1.24217	2.00664	2.23351		1.6712	1.51039	1.44759	1.60806	1.76266	1.76116	1.94773	1.15663		1.17119	1.17657	1.49291	1.50968	1.3637	1.2996	1.52675	2.01323		1.44616	1.63609	1.45835	1.49728	1.43669	1.22723	1.99525	1.77195
1.31239	1.19957	2.16867	1.90802	0.970561	1.82428	1.67268	1.21437		1.48424	1.15354	1.28457	1.5302	1.10257	1.47706	2.03887	1.53039		1.31295	1.67589	2.05751	1.61718	1.27787	0.898068	2.14555	1.32651		1.43362	0.979532	1.26132	1.39506	1.60895	1.33764	2.07373	1.49434		1.08373	1.44555	1.50472	1.90802	1.85885	1.74612	2.00259	1.15358
1.23237	1.57922	0.897053	1.76394	1.04406	1.40619	1.83849	1.19593		1.52546	1.65805	1.5461	1.99614	1.08088	1.42426	1.45287	1.33083		1.26825	1.70461	1.27288	1.01116	1.15796	1.4013	1.33557	1.32343		1.34313	1.43417	1.32848	1.18247	1.47956	1.53863	2.625	1.90206		1.05152	0.932398	1.39924	1.76394	1.55246	1.96306	1.79001	1.41128
1.29008	1.30685	1.8902	1.36101	1.13896	1.25582	2.02741	1.51787		1.45364	1.35331	1.54453	1.33655	1.04239	0.949265	1.63292	1.59306		0.92967	1.28003	1.79456	1.3451	1.10668	1.29222	2.00574	1.42781		1.40849	1.25256	1.19596	1.21594	1.61214	1.53969	1.68268	1.90315		1.20459	1.25876	1.75891	1.36101	1.61211	1.56469	1.65101	1.70961
1.55771	1.3851	1.5357	1.74705	1.1804	1.7184	1.50236	1.73962		1.36729	1.24211	0.991228	1.02971	1.07064	0.977517	2.27413	1.72961		1.56533	1.47366	1.86558	1.30313	0.931064	1.63529	1.65883	1.89061		1.50234	1.41033	1.22729	1.33632	1.5781	1.56036	2.45255	1.77272		1.20849	1.28531	1.32747	1.74705	1.70432	1.21609	1.18377	1.59709
1.53847	1.39617	2.09089	2.09277	1.13631	1.51807	1.80476	1.66961		1.5715	1.29235	1.44973	1.56361	1.36799	1.26271	1.71894	1.28221		1.10901	1.02386	1.53341	1.38305	1.2731	0.987853	1.53071	1.0277		1.37331	1.2943	1.17911	1.50776	1.51744	1.89896	2.31419	1.9995		1.46591	1.57442	1.32872	2.09277	1.9855	1.47935	1.38483	1.45173
1.4015	1.26519	1.95619	1.58431	1.40765	1.23981	1.87266	1.67842		1.1973	1.23739	1.49115	1.44314	1.13325	1.61863	1.87797	1.30955		1.28695	1.62502	1.89147	1.20864	1.23896	1.13542	1.66297	1.22779		1.47189	1.24956	1.084	1.30243	1.49844	1.59611	2.19876	2.42221		1.23849	0.931022	1.57852	1.58431	1.36848	1.25499	1.47667	1.13156
1.31833	1.16857	1.98863	1.39491	1.30374	1.34382	1.92077	1.42882		1.40762	1.21471	1.72053	1.14703	1.10328	1.44921	2.29457	1.60865		1.00425	1.34371	1.49229	1.31407	1.30757	1.26748	2.02381	1.48217		1.46303	1.4015	1.41792	1.46312	1.14472	1.58236	2.38873	1.68137		0.999634	1.20246	1.76085	1.39491	1.0934	1.53744	1.79859	1.35976
0.947456	1.04953	1.62862	1.73864	1.1264	1.93527	1.40653	1.46609		1.24278	1.74238	1.09686	1.12118	1.37479	1.30512	2.06693	1.46822		1.44888	1.50165	2.49334	1.29844	1.34213	1.2556	2.0531	1.35342		1.34766	1.49996	1.50043	1.31418	1.89098	1.64532	2.18739	2.52265		1.20671	1.13387	1.24859	1.73864	1.85205	1.37682	1.67639	1.57014
1.12027	1.52056	1.34327	1.33132	1.13872	1.34025	1.8946	1.69047		1.23492	1.44722	1.46073	1.44087	1.14325	1.0827	1.57485	1.41534		1.08365	1.30627	1.60064	1.22428	1.21832	1.36921	1.35302	1.58184		1.32334	1.1059	1.19701	1.59441	1.3943	1.69691	1.95945	2.38689		1.11985	1.30506	1.63583	1.33132	1.64728	1.92733	1.46581	1.10012
1.06471	1.6928	1.33447	1.1957	1.50175	1.95187	1.7735	1.55903		1.32097	1.44285	1.18337	1.07102	1.34601	1.05125	1.34389	1.37342		0.80737	1.27362	2.17107	1.24504	1.54347	1.09052	1.78037	1.11216		1.22949	1.27244	1.3633	1.41313	1.61135	1.54717	2.63729	1.67001		1.1884	1.16751	1.60776	1.1957	1.57624	1.21897	1.75567	1.58157
1.18926	1.57721	1.47776	1.42297	1.18251	1.44069	1.83844	1.4662		1.24177	1.21636	1.23102	1.5198	1.3172	1.31715	1.61623	1.28283		1.56935	1.10835	1.69636	1.16061	1.28046	1.58562	1.77462	1.84153		1.22287	1.3089	1.67313	1.21076	1.56316	1.34191	1.75084	1.49059		1.29852	1.23045	1.29578	1.42297	1.81319	1.99209	2.13556	1.5383
1.28714	1.60323	1.94179	1.21172	1.07883	1.67353	1.66341	1.25429		1.25147	1.57939	1.35121	1.70829	1.12219	1.3613	2.01704	1.15223		1.02657	1.46604	1.93594	1.38976	1.01854	1.37383	2.00423	1.33291		1.53771	1.17952	1.37937	1.21177	2.14525	1.62847	2.54278	2.13164		1.26801	1.41496	1.71189	1.21172	1.46066	1.58173	1.92894	1.07677
1.20379	1.41675	1.60737	1.45316	1.25287	1.64936	1.88254	1.43124		1.44698	1.77489	1.40532	1.20563	1.13701	1.62165	1.97876	1.28243		1.04333	1.51336	1.42101	1.30709	1.30516	1.48136	1.60157	1.47224		1.54487	1.1182	1.37258	0.886201	1.85811	1.39388	2.25131	1.85723		0.983318	1.44731	1.66689	1.45316	1.47931	1.4323	1.97684	1.08719
1.36302	1.45402	1.7946	2.0214	1.19261	1.65483	1.78731	2.02953		1.28518	1.7737	1.57734	0.945927	1.59893	1.40815	1.8467	1.29078		1.30198	1.433	1.4367	1.41793	1.33605	1.57777	1.97553	1.48923		1.224	1.56375	1.08992	1.4445	1.9019	1.46864	1.83599	2.1574		1.27912	0.989896	1.33002	2.0214	1.45568	1.27758	2.03709	1.41365
1.55905	1.86586	1.81698	1.19528	1.22146	1.30729	2.24995	1.66603		1.29495	1.27168	1.82319	1.50467	1.08539	1.0439	1.68276	1.42024		1.28909	1.29365	1.77885	1.48065	1.36499	1.50669	2.30776	1.21694		1.18967	1.27929	1.30541	1.32483	1.94978	1.32086	2.27505	1.81829		1.13684	1.80587	1.36186	1.19528	1.82189	1.58053	1.94857	1.3218
1.5288	1.52703	2.05159	1.38454	1.19356	1.40372	1.71544	1.10706		1.43401	1.11423	1.42721	0.782341	0.967462	0.97477	1.91196	1.29146		0.791693	1.09612	1.63291	1.70293	1.05993	1.07323	1.47057	1.2407		1.27487	1.22372	1.46242	1.60275	1.3228	1.53691	2.27111	1.50102		1.29516	1.21032	1.35552	1.38454	1.28458	1.31982	1.59135	1.48981
1.51675	1.0865	1.48494	1.49762	1.1831	1.34501	1.73416	1.05269		1.3939	1.04998	1.66609	1.59218	1.27526	1.10078	1.87927	1.30387		0.935168	0.955746	1.78775	1.68921	1.2404	1.65054	1.12879	1.74745		1.44374	1.02634	1.2649	1.32492	1.79119	1.83726	1.66891	1.75995		1.28925	0.8679	1.36531	1.49762	1.85599	1.22579	1.55003	0.89217
1.49481	1.434	1.66757	1.61494	1.05988	1.34878	2.32766	1.4759		1.44355	1.66255	1.60597	1.27385	1.07587	1.62406	2.16155	1.44961		1.14511	1.31343	1.81506	1.37376	1.43735	1.32344	1.57348	1.23572		1.14606	1.50145	1.23944	1.71482	1.29907	1.37633	1.86726	2.5095		1.05258	1.66485	1.48425	1.61494	1.77633	1.27084	2.04957	1.47219
1.3408	1.64735	2.02377	1.70911	1.06397	1.91465	1.7304	1.51797		1.37771	1.10492	1.69139	1.55263	1.23816	1.09016	2.12045	1.57288		0.995121	1.27733	1.98748	1.5446	1.04031	1.41661	1.52361	1.31877		1.44563	1.20501	1.36821	1.42584	1.2684	1.52354	1.98462	1.89292		1.12878	1.20076	1.52905	1.70911	1.59271	1.24432	1.87193	1.50157
1.05799	1.50676	1.9292	1.84777	1.19931	1.85474	1.84515	1.58697		1.36044	1.24803	1.45236	1.88236	1.19035	1.13488	2.1555	1.24231		1.27014	1.38113	1.44786	1.37916	1.43101	1.09666	1.96398	1.12969		1.0944	1.27981	1.29058	1.20113	1.35318	1.58097	1.96884	2.43366		1.32781	1.03852	1.72136	1.84777	1.59297	2.12421	1.78302	1.41385
1.3907	1.15553	1.36311	1.51189	0.995804	1.75217	1.9207	2.32005		1.43604	1.2238	1.54331	1.17463	1.32148	1.38126	1.65569	1.30548		1.27387	1.52124	1.75175	0.872669	1.4941	1.32533	1.75664	1.5386		1.31456	0.767467	1.27289	1.29888	1.72359	1.66238	1.34258	1.86633		1.19562	0.931228	1.43501	1.51189	1.95673	1.42757	1.96722	1.19189
1.40725	1.47586	1.88517	1.35699	1.09865	1.50523	1.75546	1.28528		1.33131	1.87683	1.66255	1.18563	1.27966	1.40194	1.91782	1.59117		1.10986	1.07386	2.57334	1.46588	1.39932	1.31576	1.25817	1.37031		1.55666	0.925417	1.13122	1.0137	1.14147	1.81811	1.49465	1.79968		1.45526	0.978568	1.55634	1.35699	1.2447	1.24739	1.43232	1.54567
1.30267	1.42473	1.84322	1.37046	1.15437	1.4954	2.08707	1.57123		1.42012	1.10103	1.59771	1.24402	1.03048	1.44185	2.2041	1.58759		1.02286	1.43568	1.80585	1.46817	0.892357	1.61726	1.7608	1.17094		1.30665	1.07149	0.953611	1.12794	1.50905	1.77201	2.48872	1.66011		1.48348	1.24276	1.82518	1.37046	1.95158	1.01178	1.78626	0.723047
1.2346	1.37102	1.56679	1.52132	1.27388	1.1951	1.5991	1.11887		1.20548	1.58374	1.63639	1.2277	1.10899	1.41724	2.03468	1.56199		1.09399	1.23115	1.92551	1.00249	1.44929	1.42101	2.00591	1.78413		1.23788	1.20694	1.2735	1.51222	1.58296	1.71044	2.44393	2.50762		1.32129	1.09981	1.23035	1.52132	1.85471	1.2625	1.34862	1.66659
1.411	1.30106	1.68968	1.59284	1.04602	1.38345	1.78761	1.47548		1.12572	1.37897	1.10162	1.32569	0.912457	2.0603	2.35274	1.56595		1.10437	1.20118	1.81408	0.823337	1.27682	1.17226	1.93539	1.49496		1.28915	1.04578	1.76699	0.684883	1.3283	1.64821	1.90412	2.16157		1.15155	1.12919	1.26509	1.59284	0.818619	1.40271	1.46355	1.03565
1.32748	1.61743	1.27494	1.5302	0.90821	1.44303	2.02353	1.49014		1.64827	1.31129	1.77743	1.07256	1.21531	0.90037	1.88686	1.58887		1.3411	1.34711	1.9504	1.15741	0.890227	1.28039	1.74134	1.51039		1.50106	1.36635	1.45637	1.15918	1.48892	1.40719	1.96764	2.14032		1.13511	1.12216	1.62277	1.5302	2.05832	1.70037	1.59807	1.43449
1.09958	1.51435	1.07045	1.39281	1.10967	1.66876	1.46988	1.48883		1.38156	1.1793	1.46072	1.36897	1.02741	0.865202	1.84934	1.416		1.24105	1.19425	1.24504	1.20636	0.961691	1.33858	1.47768	1.13743		1.34767	1.17143	1.39861	1.39878	1.58391	1.50566	1.56783	1.64208		1.05265	1.08152	1.6349	1.39281	1.86895	1.47922	1.36463	1.91171
1.19365	1.5882	1.60492	1.23089	1.23696	1.06657	2.05971	1.51497		1.57031	1.0848	1.5018	1.78393	1.19394	1.34802	1.94032	1.57401		1.29133	1.17705	1.72774	1.32035	1.6013	1.44501	2.0883	1.80722		1.49358	1.28722	1.28906	1.27647	1.40602	1.15023	1.56829	2.41892		1.03005	1.71003	1.79187	1.23089	1.94579	1.87576	1.58938	2.21106
1.44746	1.47878	1.44219	1.67036	1.26877	1.40013	1.85418	1.45095		1.42794	1.06901	1.50305	1.71601	0.994129	1.24065	1.71185	1.52842		1.08231	1.44583	1.42364	1.21749	1.14026	1.01578	1.47052	1.85654		1.03828	1.30878	1.48141	1.084	1.20835	1.28016	1.95382	1.64701		1.01873	1.55143	1.92811	1.67036	1.82517	1.40845	1.28699	1.83619
1.11012	1.58608	1.70559	1.69417	1.11403	1.50974	2.04364	1.6503		1.50047	1.06333	1.42899	1.4491	1.0704	1.98774	2.11174	1.48061		1.24653	1.48411	1.3662	1.46525	1.45565	1.88503	2.56597	1.46087		1.12187	1.13733	1.48731	1.21659	1.43733	1.58141	2.24304	1.39657		1.05147	1.29284	1.43118	1.69417	1.36284	1.55501	1.60482	1.04389
1.21571	1.23599	1.86084	1.64213	1.50675	1.2038	1.63311	1.80428		1.30507	1.24248	1.65114	1.20515	1.16446	1.68534	2.52325	1.43091		1.09607	1.20021	1.85086	1.16383	1.89464	1.46267	1.74856	1.67445		1.36511	1.22355	1.07709	1.432	1.72171	2.06677	2.7878	1.69742		1.03603	1.75337	2.22728	1.64213	1.31717	1.51045	1.63998	1.394
1.33958	1.27828	1.78699	1.48691	1.15653	1.62468	1.9794	1.19078		1.21969	0.995844	1.40602	1.30721	1.22954	1.22091	2.14393	1.62109		2.01669	1.57049	1.59314	1.76046	1.46197	1.39017	1.99154	1.21155		1.29112	1.31682	1.52615	1.26446	1.40908	1.30794	1.69421	1.3702		1.21744	1.37788	1.26144	1.48691	1.57931	1.70896	1.58848	0.93877
1.25699	1.56629	1.49394	1.45051	1.19242	2.04443	1.8076	1.77582		1.08773	1.54661	1.65074	1.4885	1.21675	1.18005	1.86013	1.74597		1.21988	1.15742	1.91769	1.27252	1.87266	1.15476	1.70685	0.995487		1.21086	1.29099	1.19817	1.49958	1.32589	1.72146	2.12847	1.38886		1.26627	1.0391	1.64591	1.45051	1.94963	1.91738	1.84994	1.53953
1.4549	1.10602	1.30245	1.52537	1.20684	1.84929	1.93558	1.28767		1.23604	1.26166	1.70612	1.0014	1.12802	1.08194	2.00392	1.73394		1.24703	0.832812	2.04326	0.896428	1.60594	1.23658	2.32951	1.29358		1.36372	1.12099	1.04456	1.2627	1.51797	1.65373	1.72653	1.66668		1.34868	1.52295	1.56997	1.52537	2.03515	1.35613	1.63415	1.30937
1.43321	0.903999	1.56745	1.11954	0.9469	1.89882	1.89001	1.43607		1.5394	1.0229	1.79608	1.2307	1.42922	1.53447	1.85977	1.56043		1.34577	1.21382	1.77723	1.51283	1.64147	1.13823	2.23656	1.9714		1.34522	1.28112	1.1355	1.63524	1.55183	1.34907	2.39201	1.93777		1.31911	1.51856	1.7932	1.11954	1.53219	1.76187	1.67933	1.30878
1.35414	1.25372	1.89325	1.71778	1.10025	2.0876	1.60043	1.73848		1.62034	1.50128	1.25665	1.30195	1.23891	1.20522	1.64103	1.18291		1.43506	1.28757	2.24972	1.06042	1.34549	1.15874	1.48517	0.960959		1.39638	1.08591	1.32881	0.897471	1.68341	1.56913	1.78405	1.42088		1.43825	1.45974	1.75336	1.71778	2.32935	1.42166	1.28884	1.23605
1.57845	0.914716	1.62993	1.60141	1.37186	1.3861	2.16711	1.79289		1.32835	1.29718	1.63395	1.00792	1.05891	1.33912	1.6312	1.31208		1.12827	1.47188	1.70489	1.32094	1.71042	1.11194	1.68798	1.01405		1.17487	1.16397	1.41982	1.38754	1.75337	1.31156	2.05342	1.82797		1.35314	1.05117	1.41594	1.60141	1.59916	1.77723	1.61138	1.37313
1.21976	1.57697	1.08455	1.3705	1.10119	1.45837	2.01621	1.28818		1.46069	1.10202	1.28264	1.43355	1.16647	1.38423	1.74984	2.15125		1.23896	0.849155	1.74724	1.19236	1.54919	0.960149	1.67559	1.18163		1.37464	0.914199	1.31585	1.53033	1.63664	1.53497	2.58713	1.65063		1.44139	1.62274	1.49768	1.3705	1.41204	1.48157	1.66518	1.67648
1.29225	1.28006	1.70509	1.11255	1.01488	1.10599	1.90897	1.89448		0.982775	1.58676	1.78069	1.46081	1.11378	1.91091	1.65888	1.34791		1.2431	1.35625	1.8159	1.53562	1.78618	0.961557	2.0581	1.59275		1.63187	1.18279	1.22368	1.27916	1.72586	1.28632	2.03678	1.31236		1.57292	1.51022	1.9658	1.11255	1.61251	1.45554	1.34402	1.42628
1.36764	0.977823	1.79104	1.56799	1.23959	1.68127	1.95781	1.77432		1.75686	1.29462	2.30282	1.37753	1.16484	1.552	1.65898	1.44408		1.13992	1.03743	1.66471	1.43387	1.36806	1.03708	1.73822	1.47168		1.69596	1.24687	0.896338	1.01797	1.3911	1.24204	1.78189	1.97865		1.50674	1.67009	1.54361	1.56799	1.71215	1.28338	1.88314	1.47802
1.67278	1.33488	1.21303	1.52473	1.31655	1.24544	1.63542	1.64926		1.37182	1.28742	1.75487	1.45259	1.29694	1.58213	2.27929	1.62662		1.21874	1.84403	1.9179	0.899087	1.61466	1.34616	1.67423	1.62561		1.32663	1.19607	1.37794	1.45605	1.7959	1.16951	2.55061	2.36722		1.66116	1.31243	1.36503	1.52473	1.59208	1.97431	2.03087	1.83118
1.40574	1.59778	1.91222	1.77793	1.20474	1.73938	2.13435	1.47922		1.39204	1.20378	1.64826	1.27339	1.23844	1.74949	1.63542	1.12769		1.32386	1.18207	2.01055	1.09001	1.51257	1.48555	2.33426	1.17073		1.27514	1.46583	1.36417	1.25232	1.77892	1.17689	1.99269	2.21413		1.42149	1.1856	1.92621	1.77793	1.17046	1.40266	2.01419	1.66669
1.22106	1.0075	1.94356	1.79396	1.14285	1.43043	1.61291	1.31831		1.36484	1.61187	1.32601	1.28822	1.15858	1.52669	1.72827	1.40069		1.22294	0.840603	1.42728	1.61086	1.34137	1.18592	2.49592	1.25404		1.40247	1.33535	1.33321	1.51823	1.6313	1.25247	1.6906	1.88344		1.35318	1.57181	1.15012	1.79396	2.31258	1.57635	1.58627	1.79003
1.37185	1.28247	1.35805	1.55174	1.15854	2.05083	1.82525	2.06735		1.30005	1.52434	1.80396	1.23537	1.22796	0.883095	2.24406	1.33063		1.72273	1.16954	1.43979	1.15361	1.71363	1.46727	1.4217	1.6433		1.20842	1.1266	1.15957	1.47672	1.69143	1.42394	2.16875	2.7314		1.36678	1.36916	1.08394	1.55174	1.53567	1.64093	1.90092	1.20599
1.25404	1.30187	1.31851	1.11372	1.10829	1.59588	1.86749	1.37239		1.35561	1.08437	1.70791	1.71601	1.2123	1.21066	1.61585	1.47503		1.02164	1.31755	1.41714	1.5141	1.17041	1.2777	1.17302	1.61408		1.53245	1.69435	1.11278	1.34078	1.54388	1.45495	1.82522	1.61239		1.41215	1.80967	1.68119	1.11372	1.63256	1.48355	1.56068	1.342
1.14999	1.67244	1.83026	1.44868	1.46547	1.39215	1.89913	1.75799		1.85811	1.46064	1.47007	1.81749	1.11682	1.3735	2.18418	1.06917		0.970359	1.34346	2.29392	1.30338	1.37991	1.24106	2.11312	1.59223		1.21708	1.27252	0.952393	1.42304	1.56274	1.50133	2.41774	1.49017		1.40563	1.72053	1.80649	1.44868	1.16973	1.75153	1.73706	1.29335
1.45161	1.47682	1.86814	1.1896	1.32554	1.6503	1.75274	1.50207		1.39268	1.24498	1.65205	1.52082	1.21891	0.899706	1.98773	1.34583		0.948315	1.42463	1.55993	1.12242	1.32114	1.40883	2.2424	1.65603		0.966745	0.899701	1.2571	1.62415	1.34572	1.14696	1.79816	2.18518		1.24709	1.47943	1.30925	1.1896	1.85484	1.72643	1.46555	1.51009
1.27768	1.53128	1.67508	1.62451	1.32008	1.14962	1.97098	1.51679		1.17476	1.73682	1.5828	1.30055	1.42835	1.24581	1.61716	1.80745		1.34414	1.09415	1.74015	1.35088	1.18956	1.47113	1.85713	1.07209		1.22627	1.18177	1.38024	1.49707	1.71457	1.62593	1.73726	1.90895		1.22771	1.42287	1.81957	1.62451	1.46687	1.68373	1.69664	1.4912
1.06826	1.42337	1.27263	1.36953	1.47211	1.45824	1.89234	1.94401		1.11503	1.53085	1.42593	1.47597	1.23319	1.21527	1.51467	1.43525		1.16737	1.22548		1.05211	1.38198	1.52021	1.0286	1.18013		1.36053	1.34778	0.89438	1.38859	1.74898	1.19433	1.95161	1.94848		1.59464	1.52694	1.73418	1.36953	1.78246	1.4754	1.33495	1.49595
1.33529	1.01476	1.97249	1.70539	1.12537	1.70174	1.85318	1.27579		1.22524	1.28917	1.55595	1.77342	1.04668	1.66014	2.08316	1.44024		1.48282	1.31916	1.97152	1.14942	1.4197	1.58989	1.97024	1.90156		1.3898	1.61705	1.2707	1.48261	1.6362	1.58544	1.71709	1.49823		1.45537	1.54476	1.68336	1.70539	1.94261	1.41845	1.76855	1.11745
1.37591	1.06184	1.3714	1.7644	1.37513	1.67123	1.98352	1.79456		1.638	1.32673	1.65322	1.16282	1.15737	1.32318	1.92746	1.09423		1.29969	1.01119	2.03974	1.27359	1.59928	1.24894	1.83975	0.740578		1.24822	1.36551	1.10296	1.61994	1.44409	1.77221	1.76194	2.19578		1.33574	1.54572	1.32896	1.7644	2.14947	1.55167	2.10294	1.43625
1.45455	1.31388	2.04392	1.43241	1.4005	1.04366	1.922	1.06142		1.23579	1.51139	1.67882	1.1869	1.13345	1.40084	1.99871	1.543		1.62792	1.39724	1.41476	1.11804	1.72754	1.03054	1.26049	1.64446		1.46894	1.656	1.24325	1.32627	1.55808	1.95709	1.76796	2.08203		0.920396	1.32845	1.75164	1.43241	1.60872	1.48746	1.89478	0.748081
1.45318	1.39465	1.59271	1.43466	1.19311	2.1038	1.6138	1.69823		1.27032	1.53068	1.40957	1.22144	1.08431	1.49547	1.68465	1.61545		1.48944	0.866842	1.77147	1.02765	1.46416	1.37635	1.0229	1.38864		1.39752	1.09059	1.00214	1.4853	1.96692	1.72233	1.74766	1.60823		1.24833	1.43525	1.7996	1.43466	1.63765	1.86487	1.57607	1.82146
1.17193	1.38542	1.82423	1.8639	1.17368	1.38129	1.74053	1.54561		1.42731	1.27178	1.64442	1.71999	1.075	1.08764	1.83578	1.78529		1.25958	1.18881	2.09113	0.856642	1.74039	1.1182	1.62376	1.52877		1.15574	1.16737	1.53541	1.45883	1.54244	1.65541	2.20725	1.09563		1.38643	1.45098	1.37391	1.8639	1.63379	1.79483	1.45881	2.04808
1.23158	2.09863	1.75749	1.14984	1.04813	1.44187	2.01105	1.64186		1.92731	1.20507	1.65076	1.43103	1.34552	1.74654	1.78211	1.33978		1.29029	1.1253	1.83623	1.19577	1.28305	1.41187	1.88767	1.32422		1.50891	1.19864	1.27169	1.77709	1.6272	0.907146	2.10398	1.92623		1.35382	1.58693	1.57611	1.14984	1.95588	1.47305	1.48784	1.37152
1.45209	1.38011	2.01022	1.51042	1.19554	1.51525	1.70564	1.46806		1.4013	1.07759	1.35847	1.32201	0.923039	1.05301	2.28942	1.31455		1.52449	1.03347	2.09736	0.976841	1.43362	1.1664	1.89746	1.28128		1.10196	1.30985	1.11539	1.46562	1.74098	1.63936	2.46982	2.06223		1.45389	1.42255	1.29847	1.51042	1.61128	1.22083	1.80055	1.94316
1.43928	0.933925	1.32417	1.59465	1.55241	1.71848	1.65043	1.59905		1.36206	1.28747	1.32898	1.32677	1.2921	1.58032	1.52526	1.30669		1.49853	0.773388	1.67745	1.4947	1.41254	0.867762	2.60737	1.54552		1.42212	1.25482	0.835993	1.24566	1.63348	1.23165	1.56601	1.10946		1.31623	1.29158	1.66974	1.59465	1.79339	1.57359	2.00799	1.89191
1.32447	1.81912	1.36356	1.49168	1.20545	1.2107	2.32855	1.83854		1.56841	1.50663	1.26886	1.51528	1.03032	1.23502	2.35301	1.20144		1.15108	1.42651	1.55293	1.16999	1.12287	1.2185	2.05871	1.75309		1.32861	1.29912	1.24889	0.749502	1.44685	1.40163	2.07482	1.71429		1.32852	1.16692	1.59675	1.49168	1.88354	1.66509	1.85233	1.0921
1.25458	1.16917	1.42027	1.54167	1.15886	1.41428	1.91639	0.992761		1.22168	1.4182	1.62788	1.34108	1.12193	1.39939	1.61801	1.38966		1.2416	1.52861	2.19653	1.01835	1.22064	1.12103	1.41276	1.62336		1.23238	1.62931	1.21434	1.48993	1.16707	1.28756	2.21829	1.83123		1.50759	1.21262	1.60292	1.54167	1.08749	1.67042	1.0614	1.37833
1.28659	1.23786	1.22304	2.0166	1.19038	1.41847	1.89752	1.44132		1.34315	1.3078	1.74702	1.14294	1.1319	1.29977	1.8587	1.06792		1.32206	1.09401	2.41582	1.0657	1.507	1.33176	1.64593	1.30429		1.48382	1.17611	1.62223	1.25463	1.59686	1.5329	1.97147	1.68694		1.17156	1.36351	1.26675	2.0166	1.83468	1.79688	1.47814	1.26594
1.32009	2.07163	1.5081	1.69667	1.27582	1.51679	2.31348	1.7109		1.30532	1.45971	1.47244	1.54174	1.13043	1.51826	1.82235	1.70349		1.04785	1.38543	1.33344	1.22439	1.23092	1.34667	1.76104	0.936064		1.27927	1.18296	1.39091	1.41502	1.41391	1.20649	2.04707	1.47048		1.46993	1.83682	1.60149	1.69667	1.41893	1.73541	1.58071	1.71507
1.2041	1.24369	1.52498	1.36	1.1469	1.43024	1.89111	1.57129		1.59111	1.35655	1.8123	1.12114	1.1983	1.56872	2.27298	1.56395		1.44377	1.11391	1.73343	0.907832	1.99169	1.22926	1.26982	1.53621		1.48096	0.94468	1.26587	1.37926	1.64526	1.59458	1.63731	1.58494		1.11601	1.57417	1.81648	1.36	1.42698	1.51198	1.90472	0.965598
1.66513	1.33028	1.0891	1.28105	1.07784	2.0561	1.55205	1.93809		1.37784	1.55683	1.89559	1.37404	1.30553	1.82739	1.36471	1.53881		1.3366	1.15538	1.95728	0.790149	1.73195	0.909854	1.88092	1.44868		1.50603	1.06912	1.32437	1.66548	1.57151	1.5083	1.71607	2.28239		1.35357	1.53863	1.771	1.28105	2.42087	1.33007	1.61375	1.54942
1.35501	1.34028	1.48142	1.48443	1.08403	1.55479	2.05947	1.63801		1.12997	1.65827	1.9015	1.39036	1.1152	1.28269	1.58317	1.47016		1.43768	1.29969	1.81182	1.08139	1.93244	1.8704	1.76511	1.65082		1.05656	1.00501	1.08176	1.46677	1.53254	1.58915	2.81687	1.79924		1.11413	1.498	1.53228	1.48443	1.76464	1.36739	1.43602	1.30233
1.41985	1.58231	2.201	1.22631	1.29219	1.56872	2.23099	1.8398		1.48206	1.48187	1.52998	1.04059	1.16424	0.933484	2.25899	1.10681		1.35203	0.956814	2.39669	0.977591	1.31227	1.18121	2.12178	1.31404		1.25685	0.989278	1.37805	1.67292	1.28165	1.55887	2.34499	2.57009		1.43406	1.55533	2.13449	1.22631	1.76	1.46559	1.83427	1.56536
1.2722	1.48195	1.43054	1.68139	0.917288	1.74451	1.79405	1.51124		1.65334	1.51981	1.3628	1.393	1.13883	1.72706	1.48468	2.01264		1.41548	1.18023	2.60094	1.22132	1.43953	1.28536	1.38294	1.42014		1.32838	1.116	1.44857	0.986805	1.92959	1.0756	1.92866	1.58303		1.34976	1.29831	1.53491	1.68139	1.12939	1.9044	1.4462	1.40298
1.27694	1.981	1.85374	1.49833	1.17434	1.49215	2.197	1.42073		1.47291	1.25529	1.39445	1.35842	0.919713	1.44514	1.671	1.51834		1.77471	1.2324	2.54735	1.08956	1.34016	1.53069	2.26041	1.73184		1.43871	1.0819	1.1954	1.38987	1.49064	1.68146	2.25114	1.59728		1.37707	1.57995	1.84782	1.49833	2.24529	1.57603	1.0558	1.64192
1.12068	1.82466	1.44955	1.38553	1.00915	1.56974	1.94402	1.44263		1.36579	1.47349	1.78409	1.31318	0.968693	1.43495	1.98601	1.47859		1.39543	1.14179	1.88007	1.14922	1.17799	1.48132	1.36099	1.84641		1.17369	1.24409	1.28809	1.35287	1.32747	1.17276	1.96672	1.53169		1.15565	1.17912	2.50478	1.38553	1.48478	1.58652	1.64899	1.19308
1.14326	1.70865	1.42947	1.56387	1.18884	1.8193	1.89597	1.81613		1.40461	1.70359	1.25133	1.07295	1.31469	1.29516	1.74836	1.5247		1.21875	1.23184	1.65127	1.1484	0.972894	0.972168	2.05305	1.54021		1.53026	2.16189	1.24333	1.08984	1.70612	1.25106	2.37277	2.00971		1.36491	1.47432	1.87431	1.56387	1.7304	1.54394	1.66855	1.04059
1.42074	1.47525	1.99808	1.47997	1.16384	1.58638	2.13452	2.07352		1.25583	1.82844	1.61463	1.76812	1.00908	1.44666	1.608	1.87301		1.77539	0.986236	2.83218	1.07478	1.20792	1.04987	2.16623	1.40868		1.20202	0.960968	1.15161	1.98771	1.33916	2.14978	1.89903	2.0062		1.75358	1.38657	1.32058	1.47997	1.67019	1.26947	1.90436	1.24097
1.3349	1.2878	1.57376	1.72622	1.04037	1.42628	2.1186	1.86384		1.3682	1.57684	1.5569	1.24029	1.06831	1.465	1.67396	1.36235		1.41449	1.24052	1.52378	1.59458	1.24823	1.25407	1.96019	0.993367		1.12848	1.16643	1.36014	1.25292	1.72015	1.40047	2.28697	1.61698		1.54886	2.22397	1.07369	1.72622	1.91769	1.35965	1.50361	0.877706
1.37341	1.79163	1.66184	1.68837	1.76673	1.63402	2.17082	1.20836		1.36801	1.29227	1.50691	1.41434	1.32183	1.4121	1.60275	1.86244		1.23884	1.20989	2.49654	1.56604	1.68602	1.32825	1.58352	1.48802		1.33772	1.34441	1.36744	1.13314	1.44141	1.55745	1.38512	2.05696		1.51626	1.33657	1.00212	1.68837	1.80088	1.17868	1.68182	1.20415
1.35605	1.35619	1.19347	1.68995	1.34459	1.74556	2.24632	1.22762		1.27752	1.4139	1.8517	1.46553	1.34154	1.39264	1.62556	1.42006		1.23839	1.19433	1.72226	0.883474	1.26046	1.03987	1.80855	2.10899		1.10002	1.27587	1.2919	1.58495	1.60623	1.15796	1.53293	2.15266		1.27815	1.3989	1.93494	1.68995	1.94779	1.71543	1.29035	1.51135
1.36504	2.00292	1.42715	1.4623	0.881163	1.80195	2.04148	1.41942		1.44294	1.17788	1.23723	1.50301	1.01863	1.66923	1.43824	1.55522		1.32254	1.0166	2.01971	0.921457	1.6825	1.59404	1.87401	1.52088		1.31564	0.849479	1.05078	0.863846	1.74483	1.60298	2.07723	1.8258		1.45446	1.1425	1.31112	1.4623	1.90372	1.43832	1.59224	1.62182
1.27794	1.47575	1.5876	1.16427	1.48307	1.46902	2.12376	1.73855		1.24636	1.20401	1.70497	1.12289	1.16488	1.4463	2.35773	1.65723		1.09228	1.0389	1.67162	1.18141	1.67157	1.18139	1.58628	1.86906		1.07496	0.932581	1.32483	1.66768	1.50193	1.53867	2.10959	1.70545		1.40306	1.57847	1.82632	1.16427	1.38444	1.55684	1.58141	1.62318
1.28264	1.6115	2.33516	1.51832	1.73067	1.71564	1.7751	1.83083		1.37956	1.33997	1.27593	1.3243	1.31199	1.48951	1.66732	1.16464		1.3295	1.05712	1.45013	1.36063	1.30606	1.71293	1.54679	1.23934		1.00191	1.30931	1.45172	1.12933	1.39112	1.0612	1.69197	2.22118		1.30466	1.1682	1.69337	1.51832	1.69018	1.52445	1.99511	0.860252
1.18084	2.41031	1.39644	1.51227	1.88467	1.46439	1.42912	1.67834		1.179	1.7482	1.58681	1.4147	1.32742	1.16458	2.1329	1.49519		1.28018	1.30084	1.98527	1.18901	1.13547	1.5056	2.00324	1.29758		1.402	1.08079	1.14697	1.21206	1.50296	1.30799	2.55116	1.63919		1.68997	1.44666	1.59988	1.51227	2.22679	1.46472	1.45152	1.13868
1.0117	1.29739	1.29404	1.16955	1.49858	1.38436	1.83295	2.00339		1.24821	1.28447	1.32231	1.32069	1.53678	1.56584	1.36195	1.34183		1.14579	1.19785	1.42329	0.873408	1.01266	1.29875	1.33976	1.21466		1.07862	1.40595	1.43356	1.53788	1.99337	1.57851	1.74166	2.3735		1.2641	1.58203	1.54546	1.16955	1.57609	1.5607	1.47254	1.26437
1.29427	1.52045	1.39247	1.26804	1.653	1.37344	1.97067	1.39795		1.46	1.4256	1.29053	1.17364	1.15473	1.21179	1.78201	1.31834		1.58391	1.53943	1.92721	0.965525	1.46457	1.08416	1.80515	1.55343		1.16206	1.34397	1.08343	1.56984	1.64076	1.11325	2.23707	1.43387		1.39284	1.44026	1.98004	1.26804	1.61951	1.38243	1.47885	1.18599
1.23548	1.83303	1.39653	1.42269	1.34262	1.81971	2.12187	1.73972		1.54613	1.10502	1.67572	1.32281	1.15188	1.15976	1.84127	1.59348		1.43851	0.973683	2.03409	0.990401	1.62437	1.14023	1.67138	1.70443		1.06072	1.31315	1.06227	1.53973	1.43641	1.58796	2.27979	1.87162		1.19937	1.4509	1.70167	1.42269	1.65883	1.53894	1.69923	1.65401
1.21126	1.31718	1.48781	1.33066	1.46105	1.5085	2.03119	1.70473		1.20835	1.35893	1.32297	1.35861	1.12977	1.6178	1.41026	1.40475		1.59371	1.46917	2.0599	1.56558	1.22762	1.3863	2.19601	1.34465		1.00815	1.35894	1.27938	2.21523	1.41531	1.86427	1.72548	1.91952		1.59226	1.40235	1.93302	1.33066	1.50326	1.44132	1.88738	1.50429
1.33747	1.01133	1.44627	1.27652	1.26253	1.63822	1.95636	1.11269		1.39504	1.15366	1.29802	1.01024	1.09337	1.39018	1.83876	1.38275		1.52971	1.19049	2.04794	1.02457	1.406	1.80076	1.78473	1.55876		1.2604	1.40224	1.37607	1.24197	1.24626	1.31549	2.33013	1.60746		1.41832	1.18424	2.02008	1.27652	2.19542	1.25477	1.64596	1.2331
1.13827	1.38179	1.59631	1.26124	1.74164	1.76572	1.72772	1.84823		1.55988	1.22865	1.26923	1.28066	1.30912	1.12814	1.90502	1.29905		1.33019	1.09768	1.79004	1.1951	1.40814	0.991024	1.95437	1.11814		1.57185	1.37492	1.41384	0.900061	1.71551	1.15076	2.68188	1.52994		1.15516	1.6119	1.51631	1.26124	1.47346	1.35516	1.49447	1.62173
1.12864	1.18102	1.48586	1.29183	1.49266	1.20159	1.79706	1.21043		1.39804	1.72019	1.51786	1.10133	1.03509	1.26974	2.44374	1.5021		1.29998	1.25942	2.2269	0.732166	1.17243	1.0873	1.05638	1.70026		1.22417	1.50986	1.15675	1.10869	1.88269	1.54107	1.72965	2.05751		1.05881	1.36001	1.89483	1.29183	1.6481	1.31219	2.01005	1.06248
1.30023	1.38235	1.6791	1.54147	1.65912	1.49896	2.06712	1.94182		1.32001	1.47298	1.81972	1.21641	1.5021	1.52387	1.25304	1.45883		1.35128	1.24557	1.81596	1.18623	1.26097	1.06751	1.65311	1.38953		1.17792	1.34979	1.04659	1.2696	1.42918	1.37215	1.99113	1.90957		1.46091	1.58257	1.39161	1.54147	1.8105	1.87549	1.7114	1.45765
0.922401	1.46255	1.40832	2.00482	1.87054	1.57181	2.01112	1.18757		1.27827	1.1332	1.2781	1.18968	1.04484	1.14985	1.59058	1.31055		1.35053	1.25987	2.03777	1.06975	0.87087	1.45719	1.66223	1.56026		1.27928	1.40999	1.0309	1.29819	1.58763	1.65864	2.36813	1.80427		1.51153	1.15461	1.73704	2.00482	1.70523	1.65241	1.67883	0.811319
1.13665	1.7702	1.75658	1.01735	1.70941	1.20041	2.0317	2.03704		1.13023	1.48674	1.17517	0.837265	1.35088	1.59018	2.17825	1.1006		1.58492	1.06796	2.01458	1.47611	1.26192	1.05317	1.22654	1.61227		1.36534	1.47582	1.30706	1.08249	1.39586	0.912079	1.99758	1.76537		1.4813	1.02292	1.51448	1.01735	1.64615	1.57139	2.25831	1.39891
1.28648	1.31536	1.50216	1.04913	1.65437	1.5936	1.25418	1.84964		1.18044	1.42776	1.24759	1.31219	1.39995	1.40217	1.64178	1.14555		1.21806	1.18266	1.8789	1.1064	1.34868	1.33429	1.7285	1.50492		1.22986	0.910753	1.46017	2.25439	1.49134	1.7214	2.07241	1.98131		1.26247	1.19872	1.34326	1.04913	1.63958	1.3032	1.71547	1.59236
1.01498	1.73822	1.58886	1.84297	1.52628	1.38002	1.99367	1.23205		1.58255	1.25457	1.44584	1.395	1.34655	1.2426	1.68109	1.01902		1.41878	1.27073	1.85584	1.50791	1.4961	1.26241	1.64259	1.62545		1.19918	0.914734	1.10511	1.62282	1.53853	1.55236	1.8405	1.67018		1.29373	1.9873	1.69266	1.84297	1.47067	1.55107	1.41752	1.71219
1.45521	1.60247	1.56382	1.54917	1.47226	1.35028	1.86866	1.81514		1.22227	1.41953	1.15707	0.861075	1.12525	1.21541	2.04427	1.56284		1.09334	1.27304	1.70711	0.937463	1.73004	1.22956	1.30407	1.01643		1.22804	1.15416	1.58234	1.14442	1.43517	1.19734	2.16107	1.63559		1.27185	1.09311	1.3789	1.54917	1.71586	1.62986	1.70312	1.40855
1.03435	1.57373	1.43633	1.02791	1.73206	1.5806	2.00455	1.19811		1.5996	1.25288	1.14377	1.43913	0.868685	1.85071	1.75258	1.01588		1.23604	1.0361	1.95856	0.948208	1.67423	1.39591	1.49065	1.85811		0.979681	1.33344	1.18349	1.42529	1.52463	1.29182	2.11444	2.02318		1.22011	1.47568	1.57238	1.02791	1.85921	1.64712	1.89436	1.27225
1.35848	2.01043	2.04426	1.35372	1.65025	1.13773	2.2478	1.26919		1.55822	1.55532	1.49482	1.13985	0.950271	1.27145	2.18797	1.35607		1.59081	1.29154	1.39898	1.11262	1.28756	1.55355	1.74098	1.51828		1.47609	1.09686	0.999313	1.37001	1.3961	1.27715	2.16939	1.98706		1.61238	1.36599	1.35541	1.35372	1.65958	1.62027	1.2148	1.37347
1.1808	1.46242	1.68868	1.1029	1.43566	1.71147	1.87441	1.57413		1.5731	1.62078	1.58388	1.3767	1.01406	1.56644	2.29087	1.46534		1.58369	1.45388	2.04119	1.47879	1.46502	1.19047	2.25071	1.19033		1.28972	1.32876	1.13144	1.30076	1.13882	2.27341	2.11875	1.55764		1.55316	0.998051	1.2696	1.1029	1.70958	1.50737	1.49319	1.59969
1.43151	1.38217	2.24286	1.33432	1.58015	2.58929	1.8688	1.19708		1.1345	1.85602	1.69672	1.00832	0.947389	1.43942	1.73675	1.08207		1.03123	1.666	1.79646	1.45075	1.45365	1.23418	1.5535	1.36408		1.42627	1.20875	1.03328	1.69706	1.63389	1.34641	1.69537	1.9776		1.27237	1.52657	1.25832	1.33432	1.41939	1.49108	1.70287	1.38644
0.97434	1.38122	0.86529	0.937385	1.83248	1.61431	2.40739	1.55384		1.22691	1.41081	1.54636	1.30594	1.2111	1.23727	1.72856	1.30157		1.11506	1.38159	1.86112	1.43077	1.52324	1.69004	2.55234	1.34424		1.3338	1.07315	1.23284	1.37436	1.4585	1.22983	2.16873	1.67778		1.55428	1.49583	1.55078	0.937385	2.15268	1.37789	2.00375	1.48661
1.51979	1.70778	2.12977		1.35851	1.88554	1.22161	1.67637		1.2932	1.4944	1.07838	1.85791	1.39568	1.4405	1.97063	1.21606		1.15044	1.30278	1.89193	0.930207	1.47142	1.11611	1.25531	1.26593		1.18747	1.27129	1.23582	1.41102	1.54579	1.64975	2.04544	1.62389		1.36092	1.48182	2.31807		1.63365	1.19891	1.62265	1.15335
1.18615	1.34973	1.84367	0.651876	1.59293	1.14134	2.02604	1.51458		1.3673	1.72378	1.82825	1.19791	1.01459	1.05309	1.71007	1.33112		1.04747	1.28375	2.47737	1.16353	1.24634	1.26785	1.70549	1.68551		1.35059	1.18092	1.37812	1.54394	1.78286	1.29083	2.13511	1.65974		1.15238	1.77352	2.05321	0.651876	1.65776	1.32764	1.09635	1.20292
1.01578	1.54305	1.55131	1.21951	1.50918	1.38834	1.85962	2.12227		1.4031	1.78695	1.84152	1.0687	0.886397	1.2222	1.74444	1.16182		1.41495	1.13537	1.89186	1.21318	1.368	1.59796	1.66249	1.36492		1.36122	1.1698	1.28009	1.21338	1.11748	1.57228	2.56693	1.75272		1.20227	1.57288	1.8546	1.21951	1.59744	1.43355	1.83153	1.28151
1.24703	1.11322	1.26525		1.33137	1.43243	1.94933	1.80405		1.65519	0.860739	1.75884	1.06174	1.25219	1.41209	2.06253	1.50176		1.4004	1.25531	2.47062	0.95497	1.3107	1.03783	1.82025	1.74379		1.41465	1.16955	1.1456	1.46361	1.46711	1.66529	2.36531	1.18946		1.3785	1.22599	1.78692		1.26565	1.72803	1.16487	1.46077
1.47828	1.2515	1.76727	1.15669	2.01118	1.51432	1.65789	1.44399		1.22869	1.18368	1.21234	1.24385	1.07586	1.2041	1.43568	1.09967		1.34788	1.01068	1.88996	1.20141	2.08009	1.45179	1.52977	1.29315		0.825769	1.15306	1.43799	1.69149	1.28074	1.25538	1.98536	2.06712		1.31957	1.26047	1.82549	1.15669	1.80764	1.81057	1.81883	1.64129
1.46467	1.49851	1.57404	0.953163	1.38276	1.64239	1.75928	1.59106		1.33512	1.45606	0.883254	1.09016	1.12443	1.2029	1.54736	1.31139		1.16796	0.922283	1.77806	1.09637	1.36821	0.893843	2.18929	1.52253		0.829435	1.30401	1.30012	1.81092	1.62004	1.3435	1.9955	1.6409		1.24496	1.8429	1.61246	0.953163	1.22019	1.35261	1.45994	1.55406
0.989117	1.63088	1.43674	1.25415	1.5608	1.65112	1.86904	1.35291		1.26237	0.727123	1.37583	1.2656	1.12341	1.34649	1.41803	2.00658		1.38382	1.34112	1.77325	1.26582	1.30134	1.39537	1.62441	1.66166		1.35125	0.982755	1.19862	1.08296	1.55525	1.48588	1.8678	1.96847		1.73323	1.39672	1.62472	1.25415	1.62538	1.72083	1.73296	1.68849
1.11368	1.62255	1.42785	0.792617	1.86273	1.71015	1.94884	1.36896		1.6144	1.64753	1.24122	1.54623	1.12337	1.07423	1.4752	1.36882		1.2316	1.49595	1.40888	1.30659	1.36312	1.48751	1.51309	1.26812		1.25858	1.44723	1.38164	1.56163	1.80579	1.37223	2.06938	1.73786		1.41011	1.61992	2.30567	0.792617	1.26991	1.43422	2.27987	1.13521
1.16073	1.65833	1.57338	1.09708	1.33935	1.51148	2.03336	1.19925		1.40555	1.42656	1.48921	1.22495	1.04529	1.17051	1.52851	1.34885		1.41641	0.803828	1.74328	1.07405	1.26071	1.45097	1.806	1.64047		1.31913	1.44746	1.02111	1.38474	1.36117	1.19639	2.35698	1.41875		1.23587	1.04118	2.15469	1.09708	1.44888	1.59539	1.87679	1.02661
1.40257	1.62701	1.6384	1.14989	0.985384	1.74221	1.99236	1.01871		1.49726	1.69487	1.61904	1.31565	1.22788	0.883515	1.85642	1.41519		1.2061	1.15145	1.86898	1.04599	1.41507	1.47581	1.98612	1.3401		1.39099	1.15794	1.24117	0.918126	1.65002	1.6324	1.90871	2.21648		1.49196	1.57905	1.62697	1.14989	2.0642	1.49275	1.79527	1.43647
1.37305	1.518	1.40616	1.06513	1.13456	1.78572	1.94799	1.41697		1.46807	1.70009	1.54451	1.54575	1.53457	1.28349	2.03422	1.35993		1.22566	1.6245	2.16398	1.21219	1.29214	1.57297	2.23581	1.50189		1.32246	1.50121	1.18894	1.23502	2.04285	1.03758	2.08266	1.80977		1.12657	1.26846	1.30537	1.06513	2.12931	1.49747	1.89743	1.31625
1.42155	1.30657	1.24345	1.18546	1.72117	1.74593	2.40368	1.56383		1.27515	1.50965	1.36135	1.30949	0.908409	1.44669	1.30035	1.11586		1.23142	1.20699	1.8113	1.59792	1.38931	1.57391	1.79753	1.54014		1.1989	1.24255	1.29966	1.98202	1.53328	1.74002	2.495	1.45706		1.5339	1.48529	1.79445	1.18546	2.13691	1.22971	1.72949	1.41766
1.19775	1.63145	1.16705	1.54383	1.17542	1.49668	2.11455	1.82656		1.61804	0.850656	1.15023	1.10141	1.2629	1.11709	1.82186	1.03229		1.30997	1.09765	2.37329	1.25636	1.67891	1.16793	0.795528	1.25742		1.73062	0.893443	1.18499	1.59708	1.77431	1.3014	1.83729	2.04415		1.62594	1.42662	1.89709	1.54383	1.3013	1.95804	1.84992	1.72251
1.15616	1.33762	1.9534	1.13725	1.65332	1.86038	1.68638	1.47311		1.54845	1.29994	1.3616	1.59243	1.13338	1.4274	1.62693	1.04718		1.19294	1.23114	1.91965	0.942671	1.23076	1.38446	1.62652	1.56615		1.09217	1.34277	1.21358	1.58015	1.73329	1.48126	2.25836	2.07477		1.52184	1.36927	1.851	1.13725	1.81261	1.50631	1.94283	2.20513
1.40307	1.56184	1.35296	1.08562	1.40916	1.76913	1.91189	1.82769		1.47181	1.32659	1.17224	1.78016	1.15833	1.36425	1.88188	1.13579		1.35034	1.3962	2.04087	1.59046	1.48862	1.34305	1.62836	1.61968		1.02384	1.13727	1.2809	1.37508	1.47937	1.2072	1.96463	1.5731		1.3386	1.37822	1.89488	1.08562	1.98812	1.44342	1.73209	2.20641
1.34477	2.33987	1.77238	1.65186	1.52876	1.49629	1.94598	1.43276		1.59185	1.4924	1.09447	1.04536	1.09439	1.30173	1.62388	1.3933		1.44006	1.54394	1.7742	1.07448	1.70182	1.4299	2.09778	1.66869		1.19093	1.73873	1.04655	1.66514	1.96643	1.68847	1.8778	1.51557		1.22375	1.50561	1.6828	1.65186	2.15664	1.23046	1.88989	1.68962
1.60842	1.26651	1.82267	1.40882	1.68089	1.4312	2.44144	1.23928		1.09922	1.05137	1.20781	1.25069	1.26862	1.24778	2.17358	1.80125		1.14706	1.46349	2.13743	1.42237	1.48882	1.18376	2.07163	1.40956		1.14459	1.20784	1.37006	1.44282	1.50169	1.79594	1.90755	1.87658		1.27386	1.26229	2.26575	1.40882	1.52269	1.4515	1.75265	2.20092
1.24134	1.33628	1.8243	0.941264	1.54454	1.42632	1.90015	1.48803		1.57115	1.71598	1.39222	1.64855	1.48225	1.16571	1.96494	1.23883		1.21394	1.25137	2.2009	1.00633	1.48236	1.6193	1.92382	1.96244		1.26074	1.06159	1.1318	1.95265	1.45644	1.47855	2.18604	2.42575		1.24523	1.66544	1.80488	0.941264	1.5284	1.22906	1.81105	1.76821
1.3671	1.29121	1.75486	1.18182	1.42351	1.32587	2.10974	1.42252		1.40142	1.35276	1.75077	1.09228	1.14064	1.46626	1.6453	1.27537		1.05661	1.52312	2.36738	1.99522	1.27932	1.279	1.46595	1.86887		1.50009	1.58616	1.4278	1.26699	1.51646	2.09026	1.77731	1.52367		1.20986	1.14496	1.63628	1.18182	1.19445	1.44108	1.90591	1.51808
1.33913	1.73945	1.37606	1.59217	1.39963	1.34701	1.44319	1.69383		1.51458	1.12717	1.89244	1.15791	1.27768	1.34201	1.70781	1.73154		1.16767	1.62752	1.60154	1.26665	1.63851	1.42178	1.75444	1.41504		1.39205	1.30264	1.29936	1.48083	1.3459	1.65681	1.7485	1.36622		1.04791	0.922704	1.38692	1.59217	1.57028	1.40371	1.98812	1.73525
1.1626	1.27733	1.81034	1.53378	1.55217	2.14027	1.7079	1.33617		1.40948	1.41678	1.5406	1.31285	0.859726	1.21191	1.70214	1.32247		1.03282	1.22653	1.34061	1.09101	1.48381	1.01042	1.32145	1.52027		1.19267	1.28976	1.29583	1.74726	1.32732	0.912544	2.09095	2.33983		1.34995	1.3478	2.3238	1.53378	1.16143	1.28807	1.75529	1.55367
1.26888	1.20007	1.2987	1.3106	2.27928	1.393	2.0231	1.47919		1.22103	1.33106	1.19488	1.59308	1.41508	1.09646	1.74971	1.32327		1.46864	1.08032	1.84516	1.28748	1.50727	1.26975	1.75932	1.51304		1.16396	1.04972	1.59732	1.29951	1.38923	1.36995	2.23757	1.20336		1.40115	1.4243	1.89515	1.3106	1.54788	1.24354	1.21961	1.4958
1.48632	1.57557	1.57158	1.23969	1.60765	1.82195	1.88206	1.62967		1.53169	1.30612	1.24307	1.35623	0.993889	1.31835	1.92808	1.20621		1.00483	1.21822	2.42813	1.21761	1.17471	1.30692	1.09531	1.3895		1.41586	1.2061	1.03857	1.55934	2.08924	1.27485	2.33406	1.25612		1.51246	1.27239	2.07276	1.23969	1.81355	1.74139	2.01896	2.27922
1.31505	1.25433	1.25416	1.02916	2.16791	1.35372	1.89556	1.12551		1.24313	1.15935	1.61918	1.25961	0.938425	1.842	1.89278	1.18365		1.34471	1.0395	1.52595	1.09813	1.80229	0.987252	1.50082	1.10367		1.33689	1.12794	1.72006	1.77465	1.51395	1.38515	2.11776	2.16408		1.50808	1.32741	2.21369	1.02916	1.89948	1.71411	1.38719	1.45572
1.40124	1.67229	1.5545	1.05637	1.16146	1.18284	1.84911	1.51546		1.4449	1.39187	1.12404	1.33555	0.820225	1.47676	2.13256	1.43694		1.5698	1.04277	2.24234	1.03286	1.58046	1.26338	1.81872	2.19083		1.05403	1.31346	1.26776	1.98052	1.57769	1.19736	1.83687	1.88742		0.999647	1.68742	2.18724	1.05637	1.59605	1.50673	2.07916	1.9902
1.41671	1.73446	1.31033	1.07134	1.32636	1.25128	1.89207	1.20325		1.30799	1.8248	1.29185	1.50375	1.12919	1.43294	1.61388	1.41657		0.965339	0.9188	1.91197	1.51671	1.57121	1.05052	2.02484	1.95639		1.30945	2.3452	1.21414	0.985994	1.37924	1.17827	1.86481	1.82237		1.68758	1.40689	2.53163	1.07134	2.03437	2.02764	1.54965	1.42608
1.18714	1.71578	1.66629	1.40907	1.6116	1.64988	1.62208	1.4482		1.28717	1.19925	1.61645	1.64565	1.22209	1.36704	1.83673	1.45026		1.19928	1.13885	2.04409	1.15319	1.38379	1.56235	1.70627	1.25698		1.53805	1.14903	1.14272	1.66376	1.66143	1.59584	1.71468	2.30202		1.28176	1.48724	2.41439	1.40907	1.67432	1.32479	2.08756	1.12426
1.31116	1.41345	1.61604	1.09831	1.74316	1.33652	2.10407	1.32691		1.1826	1.38931	1.33832	1.17261	1.17199	1.7952	2.06137	1.22187		1.4092	1.20854	2.47254	0.798076	1.17937	1.46464	1.44583	1.66934		1.30621	1.07739	1.96001	1.32065	1.33716	1.5818	1.73538	1.40396		1.74468	1.70627	2.10817	1.09831	1.75297	1.55809	1.22922	1.94553
1.50923	1.09355	1.51193	1.28419	1.38441	1.3875	1.90932	1.69286		1.35783	1.25945	1.30056	1.37246	1.164	1.00224	1.29901	1.24262		1.08124	1.11607	2.21587	1.12847	1.5078	1.5334	1.76141	1.86291		1.38872	1.13281	1.49007	1.48308	1.43165	1.45663	1.73114	1.53514		1.11613	1.25478	1.1601	1.28419	1.64103	1.60421	1.34885	1.72287
1.3264	1.43112	1.5098	1.25711	1.65082	1.49316	2.23736	1.55522		1.39796	1.32889	1.73058	1.01888	1.25682	1.75108	1.62812	1.40463		1.21366	1.22911	1.82056	1.12338	1.09812	1.65005	1.54437	1.32392		1.54243	1.39031	1.48962	1.41838	1.50472	1.61559	2.39288	1.69675		1.60245	1.49046	2.07415	1.25711	2.00336	1.88975	2.36185	2.21094
1.28692	1.38396	1.12782	1.53268	1.64315	1.16589	1.92427	1.58141		1.31188	1.10845	1.00845	1.58847	1.13339	1.3172	2.00236	1.5012		1.44299	1.60854	1.46258	1.25375	1.5072	1.23163	1.31011	1.84264		1.37654	1.16326	1.07046	1.39414	1.69014	1.14971	1.83338	1.63278		1.48774	1.75765	2.57972	1.53268	1.88054	1.62893	1.68065	1.60466
1.21039	1.54597	2.06709	1.38179	1.01282	1.25189	2.25377	1.27204		1.42117	2.1677	1.69671	1.34883	1.16949	1.27449	1.67772	1.07483		1.65788	1.2191	1.50899	0.859264	1.30461	1.43897	1.82411	1.46465		1.30503	0.984294	1.15526	1.42364	1.57536	1.27557	1.33439	1.71656		1.46631	1.87381	1.9551	1.38179	1.69153	1.30283	1.37192	1.98743
1.02162	1.35793	1.83781	1.14649	1.07508	1.2076	1.57203	1.20934		1.27028	1.525	1.28431	0.971079	1.20944	1.19847	1.80597	1.07615		1.35925	1.33274	1.75686	1.39471	1.31482	1.11847	1.59073	1.73291		0.960565	1.08071	1.30593	1.82064	1.52785	1.60551	1.92222	1.85097		1.56886	1.49349	2.1326	1.14649	1.67136	1.63012	1.96204	1.73339
1.25324	1.56713	1.69849	1.29345	1.55575	1.54968	2.35606	1.71762		1.43003	1.0685	1.7483	1.12658	1.18645	1.36408	1.61077	1.38733		1.375	1.24606	1.26568	1.26473	1.76791	1.0428	1.80257	1.66938		1.18696	1.28089	1.77328	1.349	1.19769	1.59064	1.95161	1.3058		0.980719	0.954797	2.15463	1.29345	1.07335	1.83367	1.84563	1.29039
1.12193	1.3637	1.67713	1.63111	1.42826	1.57948	1.48323	1.00254		1.41031	1.51377	1.34355	1.2634	1.11943	1.35268	1.47349	0.966985		1.17718	1.22132	1.42311	1.57271	1.82722	1.24541	1.49803	1.4062		1.28511	1.45764	1.11266	1.25551	1.48613	1.44952	1.82352	1.57898		1.32677	1.71723	1.57219	1.63111	1.73182	1.8405	1.64622	2.25253
1.21898	1.58979	1.71339	1.17749	0.959128	1.66956	2.23573	1.08121		1.30094	1.25322	1.70907	1.46287	1.13435	1.55734	1.43317	1.08527		1.15807	1.10774	1.61444	0.859874	1.17791	1.22837	1.77669	1.20648		1.3546	1.1232	1.31964	1.074	1.62561	1.30767	1.44488	2.37231		1.66862	1.46245	2.14416	1.17749	1.68429	2.01563	1.94951	2.71387
1.22709	2.03508	1.44371	0.989405	1.74611	1.55277	2.62033	1.42737		1.33611	1.42447	1.42379	1.02549	1.10604	1.37288	2.35179	0.940102		1.35015	1.38089	1.567	1.58553	1.73741	1.30344	1.38666	1.73139		0.86281	1.17515	1.18947	1.67418	1.10188	1.10667	1.92659	2.04467		1.35618	1.58719	2.0836	0.989405	1.52935	1.61933	2.02886	1.84051
1.18746	1.19441	1.92768	1.02196	1.82612	1.31682	2.3573	1.94273		1.49875	0.782968	1.17214	1.37578	1.13244	1.20811	1.78748	1.32623		1.53163	1.02853	1.38254	0.919384	1.49791	1.22293	1.43612	1.68776		1.29513	1.59486	1.02333	1.8869	1.5791	1.46305	2.75261	2.2485		1.31244	1.36097	2.1244	1.02196	1.85181	1.52832	2.09555	2.18647
1.25136	1.15671	1.37621	1.09386	1.37237	1.64512	2.05485	1.43203		1.51839	1.77289	1.61284	1.23562	1.24839	1.20044	1.49777	1.13607		1.21409	1.20178	2.27434	1.09149	1.80799	1.22319	2.31573	1.5482		1.15459	0.940692	1.20203	1.99856	1.56234	1.2895	2.26693	1.8272		1.46605	1.22065	1.90031	1.09386	1.4976	1.64087	1.902	2.11633
1.32278	1.40387	1.55306	1.20844	1.27955	1.43002	2.26766	1.81216		1.69545	1.66091	1.62114	1.38038	1.31668	1.60203	1.78813	1.13757		1.62791	1.50933	1.52633	0.839908	1.70554	1.43662	1.77132	0.983443		1.22943	1.17813	1.17441	1.20331	1.28371	1.02403	2.11314	1.69119		1.18138	1.33228	1.48177	1.20844	2.14404	1.52693	1.66183	1.73157
1.37065	1.69362	1.36243	1.16315	1.19831	1.16774	2.21935	1.48493		1.56111	1.13528	1.60925	1.34229	1.16816	1.29847	1.34276	1.28388		1.32178	1.38028	1.22554	1.3507	1.69548	1.37238	1.55729	1.51819		0.960771	1.0977	1.47403	1.94246	1.14456	1.50264	2.39933	1.94235		1.27084	1.23804	2.36344	1.16315	1.60164	1.15599	1.67495	1.46974
1.39802	1.69081	1.91011	0.862132	1.01558	1.58497	2.14642	1.57959		1.36769	1.29482	1.71452	1.45646	1.05649	1.19922	1.63505	1.20257		1.3137	1.4852	1.89584	1.10286	1.55254	1.16109	1.2619	1.76432		1.34292	1.19986	1.39896	1.97538	1.47046	1.10228	2.25601	2.7276		1.37408	1.36703	2.54994	0.862132	1.52383	1.89309	1.45828	1.59276
1.51415	1.44522	1.78735	1.11361	1.05302	0.951684	2.15712	1.36488		1.2928	1.04156	1.62038	1.1979	1.45749	1.2127	1.79811	1.44409		1.39729	0.925759	2.04302	0.745182	1.80855	1.4807	2.08731	1.40165		1.21282	1.2713	1.30462	1.58542	1.27775	1.32236	1.85762	2.21922		1.14601	1.77184	2.17294	1.11361	1.79556	1.65484	1.56722	1.92794
1.21225	1.21704	1.85533	1.49261	1.49203	0.998463	2.01517	1.79269		1.38708	1.35106	1.25947	1.5715	1.26343	1.22453	1.69856	1.51742		1.19448	1.0067	2.21728	1.17791	1.50009	0.844065	1.78503	1.56035		1.42234	1.22868	1.26535	1.86236	1.33767	1.5201	1.82654	1.68603		1.39349	1.40528	2.42421	1.49261	1.39493	1.28981	2.1779	1.94721
1.41458	1.0344	1.45854	1.16478	1.58136	1.33921	2.0284	1.34568		1.36255	1.57599	1.85916	1.4848	1.04372	1.19538	1.68764	1.05885		1.4726	1.14918	1.66888	1.12566	1.67776	1.77045	1.84482	1.23087		1.27933	1.33515	1.41591	1.42583	2.13915	1.27166	1.57653	1.30537		0.985089	1.35917	1.67723	1.16478	1.76902	1.57638	1.66023	2.00152
1.55992	2.14757	1.23365	1.15463	1.70748	1.26182	2.3974	1.13159		1.45788	1.68549	1.47991	1.60736	1.27728	1.10798	1.93111	1.2803		1.22258	1.10941	1.72422	0.859758	1.37157	1.14137	1.93382	1.64749		1.36304	1.36472	1.37736	1.85655	1.67748	1.75899	1.76771	1.69408		1.3834	1.83492	1.89527	1.15463	1.39023	1.62112	1.98154	1.78181
1.30263	1.46531	1.40781	1.35629	1.31072	1.67564	2.18011	1.40781		1.72575	1.76578	1.09221	1.32216	1.04571	1.39964	1.12013	1.54385		1.40169	1.27505	1.45139	1.66419	1.42235	1.62267	1.38785	1.43447		1.12303	1.43541	1.28365	1.59512	1.41513	1.36628	2.06451	1.68463		0.845173	1.19469	2.11982	1.35629	1.52569	1.81315	1.72742	1.78129
1.26104	1.60589	1.15093	1.52377	0.952135	1.33814	1.6874	1.4052		1.62011	1.54153	1.29154	1.08932	1.28882	1.35692	1.68467	1.40754		1.31925	1.66704	2.33929	2.01061	1.77093	1.02913	2.03839	2.24514		1.31097	1.34573	1.06588	1.23603	1.26791	1.49389	2.07359	1.8831		1.29063	1.21541	2.118	1.52377	1.48361	1.56893	2.30589	1.88481
1.2813	1.31996	1.19817	1.19657	1.33917	1.37308	2.33967	1.32818		1.38082	1.5285	1.6597	1.25946	1.15128	1.18929	2.00639	1.39012		1.16235	1.33624	2.15182	1.57227	1.36989	0.978324	2.4926	1.66214		1.16762	1.27537	1.25031	1.58827	1.48975	1.29534	2.08182	2.29795		1.11488	1.27986	1.12571	1.19657	2.16984	1.39446	1.8872	1.84715
1.30712	1.35998	1.83451	1.10422	1.48545	1.64556	2.17948	1.53363		1.52081	1.44695	1.57393	0.937572	1.20835	1.48042	1.82174	1.36031		1.40742	1.26045	1.37659	2.02077	1.34357	1.22987	2.14071	1.84179		1.1634	1.21363	1.75682	1.54213	1.70797	1.60297	1.96358	2.26907		1.43412	1.66381	1.67417	1.10422	1.5696	1.40029	2.11312	2.137
1.12108	1.51809	1.58267	1.5338	1.34647	1.5719	1.67077	1.17098		1.26992	1.58154	1.42635	1.05342	1.01865	1.34885	2.14715	1.27849		1.398	1.08403	1.76975	1.65436	1.4478	1.07762	2.14395	1.69215		1.10741	0.931355	1.46418	1.55903	1.2005	1.50365	1.72008	1.90672		1.1832	1.76386	1.86619	1.5338	1.71524	1.53561	1.80078	2.09116
1.32237	1.21828	1.41353	1.30038	1.1842	1.37055	1.92315	1.42026		1.42769	1.37869	1.52571	1.16232	0.986462	1.40113	1.86042	1.40961		1.30719	1.2919	1.87077	1.02167	1.25652	1.03131	1.8869	1.99277		1.35666	1.14093	1.67401	1.68462	1.30852	1.3559	1.94343	1.47801		1.20437	1.45365	2.34407	1.30038	1.60376	1.59247	1.64352	1.948
1.35566	1.41508	1.68292	1.44975	1.35331	1.25731	1.73812	1.69072		1.33953	1.60354	1.63399	1.47212	1.19568	1.67246	1.28296	1.34806		1.34605	1.09922	1.07342	1.65381	1.45912	1.83489	1.78668	1.45295		1.24153	2.76999	1.47956	1.53966	1.12269	1.69512	1.57198	1.5291		1.44876	1.27886	1.63216	1.44975	1.70377	1.63682	2.0545	1.50888
1.45469	1.10057	1.83787	1.07345	1.02679	1.45482	2.5262	1.19995		1.54883	1.34461	1.46832	1.34192	1.58812	1.1836	1.49586	0.921916		1.29944	1.08639	1.36087	1.39368	1.50734	0.816681	1.57889	2.23303		1.44358	1.33791	1.04871	1.32816	1.66858	1.52061	2.07299	1.84601		1.5862	1.41312	2.15029	1.07345	1.97661	1.45284	2.29866	2.4125
1.29139	1.49284	1.45162	1.34167	3.0558	1.41494	1.96009	1.61943		1.28472	1.21404	1.63986	1.19672	1.27632	1.35511	1.76385	1.23313		1.32154	1.4021	1.65648	1.93994	1.35509	1.29794	2.04017	1.83627		1.36649	1.13814	1.00077	1.21972	1.48631	1.49334	1.90507	1.88568		1.52064	1.2589	1.57111	1.34167	1.64004	1.55533	1.86767	1.92807
1.50452	1.42336	1.70067	1.64692	1.40067	1.83626	2.27915	1.48318		1.59712	1.38999	1.55228	1.17985	1.06442	1.896	1.9314	1.49154		1.25932	1.27149	1.48736	1.3138	1.37534	1.34122	1.10049	1.67689		0.96937	1.20302	1.40481	1.68038	1.26291	1.52408	1.25303	1.90184		1.09953	1.3147	1.63839	1.64692	1.79526	1.30801	2.19451	1.95999
1.67122	1.44815	1.74304	1.35929	1.40519	1.0053	2.7044	1.1572		1.54639	0.996735	1.66926	1.12864	1.30762	1.44414	2.03384	1.04115		1.23561	1.20252	1.40218	1.44432	1.13086	1.0566	1.41492	1.7367		1.54664	1.29315	1.36494	1.49142	1.5921	1.52161	1.70182	1.84427		1.36822	1.822	1.68914	1.35929	1.69272	1.51839	1.37885	1.58595
1.28883	1.63373	1.55894	1.48608	1.57992	1.35217	2.11143	1.39301		1.23732	1.71515	1.60735	1.51989	0.988564	1.26576	1.43468	1.3719		1.45003	1.09414	1.47419	1.70647	2.05778	0.885274	1.3839	1.66082		1.13394	1.19478	1.18267	1.39798	1.48204	0.967366	1.43532	1.90132		1.20773	1.13621	1.52819	1.48608	1.6849	1.42744	1.63699	1.96339
1.10677	1.1178	1.26085	1.26198	1.34457	2.08019	2.14313	2.39422		1.36137	1.53002	1.5572	1.16609	1.27405	1.63992	2.42764	1.05883		1.68861	1.20975	1.73939	1.88761	1.50913	1.32268	0.974763	1.47509		0.959197	1.05077	1.14738	1.2431	1.81956	1.87502	1.66153	0.744881		0.862779	1.25875	1.99662	1.26198	1.59857	1.50627	1.90706	1.89172
1.56607	1.05591	1.35967	1.10656	1.15914	2.40764	2.49697	1.85433		1.16735	1.72249	1.65906	1.00846	1.15413	1.35397	1.79591	1.33388		1.73338	1.02973	2.371	1.84047	1.4091	1.14754	1.82976	1.3683		1.10193	1.85864	1.44787	1.29953	1.93424	1.282	1.76	1.32601		1.48078	1.40343	1.92339	1.10656	2.17218	1.44968	1.93722	2.15222
1.40152	1.20436	1.50313	1.35527	1.70377	1.30999	2.26939	1.07147		1.46018	1.24024	1.27891	1.53394	1.16076	1.18282	1.34102	1.60806		0.971218	1.19797	1.91824	1.58089	1.57834	1.11587	1.74162	1.11304		1.00876	1.40321	1.45084	2.13233	1.75539	1.20885	2.06692	1.65712		1.17547	1.31037	1.54833	1.35527	2.02794	1.5023	1.68969	1.92535
1.64602	1.70204	1.67147	0.768705	1.54144	1.74814	2.21521	1.31652		1.57337	0.981464	1.97557	0.962973	1.08858	1.2426	1.67158	1.33679		1.13807	1.38756	1.56578	1.57634	1.52247	1.25858	1.15041	2.3109		1.15435	1.12756	1.38795	1.74357	1.75562	1.33783	1.81995	1.57008		1.41694	1.81117	1.80854	0.768705	1.16135	1.3688	1.78906	2.08975
1.29555	1.13496	1.47283	1.01314	1.65521	1.25479	2.49366	1.56506		1.29278	1.07332	1.1769	0.716646	1.12204	1.23628	2.08539	1.11084		1.18436	1.29347	1.92761	2.12311	2.02217	1.06487	2.11223	1.66956		1.04123	1.48199	1.30035	1.58927	1.66246	1.27598	2.20118	1.93287		1.59239	1.41711	1.58969	1.01314	2.17548	1.43288	2.15666	1.73948
1.46854	1.39729	1.69993	1.26944	1.34881	1.32588	1.99334	1.872		1.46669	1.73859	1.60463	1.38716	1.08696	1.683	1.98865	1.68471		1.37614	1.14834	1.60625	1.13944	1.60487	1.13361	1.18399	1.39742		1.46193	1.27677	1.87531	1.51394	1.31247	1.04446	1.98524	1.81776		1.27009	1.47733	2.10628	1.26944	1.87287	1.60239	1.818	1.70138
1.43375	1.43743	1.50374	1.24182	1.58689	1.60994	1.82719	1.56799		1.76026	1.31866	1.48614	0.825686	1.12037	1.35615	2.19582	1.23787		1.36766	1.32716	1.72814	0.909265	1.35034	1.30651	1.06229	1.62638		1.66947	1.09671	0.991526	1.10736	1.36125	1.27873	1.90613	2.06014		1.50328	1.30385	1.19688	1.24182	1.9142	1.70661	1.56166	1.81025
1.06385	1.89836	1.37317	0.862711	1.505	2.14937	2.01707	1.27577		1.2951	1.36969	1.56505	1.5533	1.14096	1.1589	2.07923	1.21929		1.3777	1.21381	1.45026	1.90715	1.56232	1.22712	1.43631	1.12113		1.16883	1.07988	1.03092	1.52012	1.58214	1.19696	1.71274	1.96493		1.25801	1.24999	1.75108	0.862711	1.68513	1.13141	1.33887	2.16337
1.29418	1.07939	1.87587	1.28489	1.46987	1.38812	2.05796	1.4349		1.49715	1.72525	1.81225	1.0374	1.26691	1.32563	2.02892	1.12983		1.31711	1.2563	2.02731	1.29412	1.3065	1.35898	1.23301	1.38806		1.24873	1.29388	1.41823	1.43823	1.2826	1.54837	2.15405	1.66575		1.65193	0.975645	2.22398	1.28489	0.854792	1.36708	2.04349	1.45941
1.4623	1.15259	1.34787	0.760869	1.24015	1.89946	2.17726	1.47587		2.08617	1.31203	1.33704	1.15049	0.994736	1.24656	2.22811	1.33458		1.29407	0.845384	1.82222	1.15365	1.45071	0.881293	1.81579	1.61865		1.27922	1.17803	1.29567	1.20894	1.33981	0.884429	2.03221	1.98824		1.56591	1.28413	2.55945	0.760869	1.18497	1.67874	1.99319	1.24039
1.05374	1.31187	1.65242	1.47003	1.60237	1.91275	1.94741	1.71666		1.41473	1.7149	1.27817	1.32624	1.10192	1.37204	2.75467	1.28836		0.927477	1.02004	1.96849	1.3098	1.53715	1.46894	1.4868	1.0771		1.36477	1.01752	1.02504	1.32528	1.10934	1.52799	1.79262	1.64001		1.17072	1.9238	1.99379	1.47003	1.97743	1.71538	0.839435	2.1446
1.49697	1.38835	1.1378	1.21842	2.26555	1.85429	1.93784	1.39007		1.4488	1.14877	1.79786	1.01985	1.04865	1.52879	1.698	1.23887		1.32739	1.21895	1.56036	1.63703	1.23881	1.0633	1.55945	1.79354		1.37142	1.12129	1.4112	1.67614	1.71848	1.7997	1.95621	1.66632		1.06236	1.49175	2.08813	1.21842	1.84604	1.7198	2.04536	1.44598
1.44831	1.51692	1.26732	1.41058	1.09051	1.59577	2.17083	1.6113		1.85331	1.44023	1.72887	1.16578	0.936168	1.57772	2.25284	1.51408		0.945714	1.022	1.70207	1.55622	1.26143	1.42358	1.77585	1.54005		1.49879	1.29136	1.18011	1.11921	1.07152	1.17595	1.58318	1.53714		1.19545	1.7034	1.33365	1.41058	1.49861	1.63764	1.84932	2.40236
1.2623	1.42185	1.58572	1.45533	1.75302	1.65571	2.26039	1.18991		2.06195	1.0951	2.12933	1.21867	1.15978	1.58565	2.5484	1.07859		1.41448	1.07509	1.90584	1.73075	1.07303	1.25628	1.62357	1.42797		1.23794	1.01172	1.25152	1.36463	1.53806	1.76008	1.69816	1.50271		1.23852	1.70263	2.65859	1.45533	1.83126	1.39997	1.43472	1.47867
1.46452	1.30055	1.40792	1.25303	1.45543	1.67895	2.1007	1.0258		1.53395	1.53812	2.42191	1.34444	1.25586	1.29114	2.30884	1.41856		1.36965	1.25551	1.47142	1.70426	1.87347	0.888458	1.2489	1.83582		1.26891	0.938429	1.32268	1.22724	1.50518	1.37882	1.92212	1.90389		1.52743	1.5778	1.73992	1.25303	2.13965	1.21421	1.86461	1.70639
1.28326	1.00248	1.85646	1.46675	1.08864	1.46622	1.94538	1.30746		1.65965	1.41201	2.46231	1.37788	1.06955	1.77384	1.52141	1.3858		1.44811	1.00162	2.05897	1.00501	1.55401	1.07823	1.38441	1.65898		1.06697	1.37733	0.844304	1.94894	1.15611	1.57007	2.16456	1.72043		1.4127	1.73774	2.27912	1.46675	2.02715	1.42753	1.62525	1.6234
1.11445	1.51412	1.22157	1.22627	1.43354	1.22738	2.42526	1.4296		1.83903	1.66626	2.14623	1.42623	1.08724	1.17082	2.55022	1.75657		1.12549	0.886421	1.72208	1.72044	1.39602	1.18472	1.92471	1.32421		1.13587	1.25466	1.15211	1.40297	1.18745	1.03987	1.87296	1.90824		1.23053	1.59928	1.81598	1.22627	1.61042	1.55872	1.35229	1.46211
1.31956	1.25462	1.2405	1.21003	1.15335	1.32823	2.1858	1.72137		1.83479	1.41496	2.76551	1.10823	1.23598	1.3239	2.09734	1.38845		1.15888	1.50823	1.88994	1.42171	1.49865	1.13252	1.62682	1.92121		1.09974	1.42106	1.23113	0.99668	1.26044	1.40214	1.56717	1.85333		1.27455	1.21907	1.61532	1.21003	1.78668	1.46394	2.1688	1.78537
1.34292	1.2967	1.53942	1.65844	1.87412	1.3424	1.91698	1.32075		1.6426	1.3569	2.60726	1.40131	1.0075	0.83826	2.35796	1.13146		1.10762	1.11518	1.99945	1.38041	1.06655	1.51521	1.57634	1.4088		1.32163	1.37635	1.78972	1.55697	1.60232	1.30523	1.72024	1.60618		1.19182	1.49176	1.92412	1.65844	1.56857	1.44896	2.03265	1.61658
1.28102	1.34732	1.75415	1.11003	1.65002	1.3531	1.99835	1.25955		2.16068	1.39126	1.95405	1.53476	1.41393	1.77248	2.2858	1.1317		1.34068	1.25816	1.58795	1.64377	1.7971	1.24435	1.70017	1.82847		1.23025	1.44861	1.24762	1.5359	1.63344	1.05633	2.03905	1.57203		1.27378	1.17289	1.6451	1.11003	1.76929	1.21236	1.53175	2.12395
1.1687	1.24213	1.36195	1.35535	1.27881	1.80626	1.5536	1.72587		2.09081	1.51429	2.68267	1.05511	1.31303	1.33891	2.09989	1.28069		1.54296	1.37416	1.86562	1.20498	1.38951	1.14906	1.63288	1.11864		1.21571	1.39322	1.41205	1.3186	1.61476	1.72388	1.74938	2.08875		1.56757	1.3088	1.78988	1.35535	0.781385	1.7284	1.60327	2.17366
1.31109	1.16048	1.56126	1.37149	1.51641	1.99879	2.19406	1.61814		1.75803	1.13023	2.51395	1.12036	1.05076	1.44977	2.56704	1.30792		1.56094	1.2689	1.39408	1.39614	1.50036	0.924609	1.59004	1.63626		1.13955	1.3203	1.51214	1.59562	1.29487	2.13217	1.88231	1.33411		1.29295	1.62759	2.19604	1.37149	2.14318	1.54985	2.24308	2.0587
1.1962	1.01197	1.17419	1.40816	1.29789	1.08116	2.21365	1.04521		2.02653	1.13594	2.28397	1.06009	1.2876	1.34144	1.32456	1.30617		1.55312	1.23925	1.87858	1.1341	1.5139	0.994019	1.79577	1.862		1.19759	1.25082	1.1903	1.26918	1.35404	1.44472	1.83244	1.05165		1.74962	1.46717	1.46511	1.40816	1.26151	1.30593	2.11168	1.50847
1.37348	1.47075	1.11805	1.1717	1.33953	1.43489	1.55131	1.94594		1.61969	1.11221	1.9037	1.35223	1.02095	1.57871	3.07994	1.76527		1.07194	1.1779	1.93621	1.46115	1.2266	1.07668	1.12834	1.52383		1.46452	1.6108	0.863782	1.35769	1.22543	1.57624	1.76808	1.50501		1.34108	1.6101	1.87962	1.1717	1.96721	1.81244	1.82217	1.81295
1.37765	1.21713	1.42664	1.28331	1.46451	1.2683	1.72026	0.917901		1.59719	1.27915	2.4441	1.18237	2.24288	1.20836	1.7063	1.39033		1.33786	1.25378	1.66809	1.13783	1.41891	1.3704	2.07325	1.48088		1.47148	1.57745	0.819142	1.30581	1.22632	1.45081	1.49878	1.55188		1.59552	1.49955	1.441	1.28331	2.25175	1.30886	2.50435	1.41812
1.27671	1.24207	1.36383	1.08091	1.70981	2.09536	2.31562	1.62692		1.46536	1.80835	2.17615	1.25917	1.22722	1.63155	1.95369	1.74104		1.38618	1.00949	1.59643	1.43098	1.23382	1.21809	1.38155	1.27774		1.22855	0.562145	1.03223	1.36023	1.54275	1.38096	1.70267	1.53282		1.33048	1.75492	2.00802	1.08091	1.49737	1.69009	1.47362	1.52293
1.17107	0.957164	1.60097	1.37454	1.23095	1.91672	2.23462	1.77455		1.8425	1.72049	2.08229	1.16501	1.11728	1.50263	2.50457	1.16865		1.30075	1.43516	1.60549	1.4864	1.41639	1.04024	1.79389	1.33697		1.30574	1.25676	0.942012	0.920902	1.51228	1.57893	1.82137	2.20012		1.26043	1.43052	1.69953	1.37454	2.36208	2.03687	1.48659	1.24801
1.42347	0.976752	1.48528	1.08048	1.3419	1.72792	1.63207	1.61442		2.05452	1.53039	2.15049	1.61001	1.53738	1.99006	2.07684	1.41271		1.32566	1.46576	1.8047	1.4138	1.93952	1.12746	1.81975	1.74309		1.22721	1.3726	1.35242	1.34534	1.31229	1.65239	1.97302	1.91686		1.66681	1.31888	1.79427	1.08048	1.71626	1.71745	2.08307	1.64244
1.26423	0.833219	1.93729	1.07096	1.67378	2.44933	1.56574	1.22643		1.91082	1.462	2.12484	1.62379	1.47323	1.65693	1.88735	1.08458		1.14393	1.01882	1.25164	1.23173	1.15545	1.16513	1.83006	1.40753		0.963756	0.996774	1.19409	1.9096	0.936351	1.52904	1.51095	1.50984		1.4789	1.60571	1.97842	1.07096	1.63658	1.50434	1.58253	1.4532
1.10074	1.24071	1.95487	1.40042	1.88769	1.77424	1.36391	2.22359		1.71194	1.62934	2.92891	1.22708	1.64769	1.15746	1.89762	1.08554		1.03975	1.14809	2.5874	1.39391	1.28942	1.34848	1.83869	1.33957		0.877872	0.478564	1.23237	1.55486	1.4912	1.51991	1.56283	1.81704		1.78042	1.48797	1.91602	1.40042	1.71219	1.55247	1.71632	1.95678
1.27919	1.35729	1.65182	1.46395	1.5476	1.40091	1.99816	1.70263		1.88734	1.68414	2.42325	1.33303	1.58408	1.87066	2.29334	1.40173		1.22261	0.953438	1.32327	1.47266	2.09177	1.05646	1.90776	1.76077		1.36904	1.32141	1.77993	1.78309	1.82765	1.5755	2.18751	1.69646		1.69545	1.23	1.58398	1.46395	1.91907	1.10332	1.58955	2.21952
1.14622	1.53589	1.66263	1.31593	1.58344	1.38133	1.9944	1.50691		2.0555	1.26894	2.07431	1.0001	1.51184	1.63913	2.45939	1.30234		1.21432	0.982498	1.43073	1.37699	1.52171	1.04594	1.59868	2.18252		0.996617	1.31075	1.77122	1.74946	1.8816	1.70822	1.92651	1.47803		1.3706	1.34968	2.28753	1.31593	2.01748	1.53814	1.6708	2.03242
1.3072	1.36783	1.82567	1.50565	1.27444	1.78518	1.67227	1.191		2.1142	1.509	2.01901	1.15934	1.33532	1.61782	2.29933	1.16556		1.37894	1.17738	1.4702	1.34387	1.39793	2.04782	1.65952	1.53659		1.26938	1.89482	1.91907	1.72829	1.33991	1.74257	2.13504	1.27051		1.26094	1.64407	1.57568	1.50565	1.68652	1.53931	1.46415	2.03911
1.25447	1.48351	1.52921	1.30102	1.6254	1.46894	2.54167	1.37886		1.65803	1.69204	2.2667	1.06844	1.24013	1.13538	2.34659	1.47751		1.19957	0.983406	1.31008	1.54328	1.50529	1.11318	1.28923	1.38847		1.32982	1.47848	1.70185	1.64123	1.9592	1.554	1.73053	1.54163		1.34172	1.57914	2.09856	1.30102	1.49235	1.33679	1.63204	1.6687
1.22691	1.09407	1.39871	0.985847	1.34975	2.07064	1.80228	1.46448		1.81632	1.58056	2.45703	1.28533	1.55398	1.07894	2.36428	1.15141		1.12315	1.48924	1.56842	1.45579	1.39925	0.971028	1.68151	1.38605		1.2075	1.19624	2.19448	1.53687	1.492	1.5696	1.67839	1.55484		1.40667	1.69844	2.11929	0.985847	1.72315	1.31675	2.01773	1.72783
1.17092	1.63108	1.63787	1.36952	1.26179	1.61423	1.60155	1.65217		1.80531	1.37837	1.86298	1.53682	1.72068	1.70716	2.21816	1.06273		1.58773	1.14623	1.98317	1.63808	1.81995	1.28521	1.5575	2.23271		1.27812	1.37327	2.20793	1.16509	1.23247	1.62488	1.44492	1.38676		1.32919	1.4997	1.99304	1.36952	2.13592	1.58536	1.72682	1.49442
1.32863	2.01534	1.23276	0.977912	1.58561	1.80032	2.28587	1.46746		1.71814	1.78052	3.22389	1.27643	1.44558	1.40543	2.43328	0.881445		1.36973	1.24574	1.57117	1.25121	1.28403	1.01767	1.94913	1.76412		1.41182	0.607469	1.20758	1.55288	1.00501	1.34998	1.64303	1.96072		1.36175	1.5761	1.70762	0.977912	1.62821	1.29426	1.30408	1.23272
1.28426	1.31451	1.69374	1.14815	1.40785	1.46386	1.95214	2.01898		1.72188	1.03622	2.24385	1.36189	1.50287	1.63527	1.90515	1.42103		1.52242	1.55521	1.4934	1.63131	1.3849	0.922211	1.82785	1.058		1.34879	1.31833	1.49537	1.56906	1.51185	1.47881	2.01499	1.54699		1.59168	1.94428	1.61156	1.14815	1.53424	1.51594	1.57999	1.4131
1.50993	1.28115	1.95795	1.2941	1.33194	1.43754	1.88894	1.23785		2.08692	1.49504	2.26653	1.39878	1.41129	1.71715	2.00624	1.53789		1.71715	1.14313	2.12279	0.952119	1.38931	1.34342	2.3028	1.56306		1.38	1.25489	2.77743	2.06464	1.26444	1.36577	1.89394	1.6914		1.65945	1.3438	1.86493	1.2941	1.52858	1.19724	1.82828	1.97212
1.09313	1.69243	1.09886	1.3298	1.4281	1.13701	2.11399	1.41871		1.78998	1.60685	2.31283	1.40711	1.32623	1.43111	2.47456	1.33724		1.08452	1.29053	1.3974	1.63617	1.28096	0.916048	1.69637	1.47237		1.44149	0.949101	1.99615	1.68275	1.57448	1.16366	1.56423	1.75225		1.23657	1.2477	1.80892	1.3298	1.77798	1.47488	1.6777	1.42708
1.26456	1.45406	1.77592	1.3136	1.30502	1.44215	1.76675	1.92501		1.66391	1.93996	2.58651	1.17235	1.47969	1.43542	2.14549	1.08896		1.29842	1.45753	1.32138	1.24074	1.82763	1.05399	1.80036	1.55959		1.12051	1.22323	1.5615	1.05269	1.06838	1.94723	1.84423	1.78108		1.51425	1.82235	2.17555	1.3136	1.55323	1.46675	1.65398	1.67986
1.13617	1.0351	1.80933	1.25762	1.6006	1.46465	2.10176	1.75722		1.74861	1.22601	2.05945	1.26758	1.14618	1.18813	2.0582	1.42774		1.29073	1.59061	1.7619	1.42466	1.22015	0.805795	1.88969	1.65736		1.15863	1.65267	1.27886	1.44183	0.934068	2.26186	2.18134	1.83824		1.22956	1.419	2.06576	1.25762	1.80164	1.26943	2.00375	1.35366
1.31408	1.7095	1.69489	1.27578	1.31895	1.7946	2.36285	1.71639		1.68625	1.60929	2.5646	1.34007	1.22651	1.82081	2.15258	1.63189		1.44077	1.06294	1.25493	1.57155	1.36227	1.37365	1.65819	1.55457		1.19124	1.3681	1.87065	1.25762	1.25572	1.46105	2.30854	1.82506		1.36892	1.55115	1.81466	1.27578	2.15745	1.30883	1.2705	1.70202
1.38936	1.69154	1.82209	1.12182	1.1707	1.55112	1.58672	1.43035		1.77555	1.49668	2.32691	1.29453	1.51626	1.04219	1.84025	1.67107		1.13208	1.21282	1.84001	1.71563	1.27403	1.05033	1.47424	1.25979		1.48399	1.63706	1.98533	1.60695	1.53214	1.566	1.69857	1.08143		1.23655	1.54045	2.06079	1.12182	1.23712	1.23623	1.97362	2.26995
1.153	1.66744	1.52014	0.79439	1.06534	1.80471	2.01383	1.11974		1.83894	1.19504	2.91516	1.36212	1.58294	1.16271	1.76156	1.7253		1.07032	1.18929	1.34485	1.48567	1.62698	1.03194	1.62832	1.28748		1.16357	1.37407	1.75083	1.54424	1.67996	1.62976	1.81598	2.05038		1.67623	1.43112	2.07551	0.79439	1.93703	1.132	1.58903	1.30229
1.08586	0.950497	1.49363	1.37861	1.39244	1.7029	2.1745	1.46712		1.33097	1.44244	2.35525	1.16774	1.54939	1.56303	2.7712	1.18898		1.2965	1.21256	2.00341	1.31621	1.25781	1.152	1.51293	1.9929		1.20055	0.519187	1.7072	1.40702	1.34171	1.78141	2.10896	1.90697		1.47882	1.65272	2.4798	1.37861	1.64616	1.25515	1.65631	1.76205
1.16671	1.41725	1.39634	1.04536	1.95037	1.37069	1.97104	1.35322		1.59818	1.46924	2.35206	1.44445	1.53341	1.30019	1.65428	1.72391		1.42098	1.12982	1.71538	1.53568	1.75816	1.41949	1.64671	1.69267		1.2952	1.38641	2.18832	1.9844	1.71623	1.31803	2.27448	1.53098		1.2335	1.35084	1.59397	1.04536	1.17549	1.57881	1.84935	1.80683
1.45536	2.43389	1.25631	0.820834	1.15487	1.8905	2.44328	1.24145		2.36847	1.89757	2.54722	1.22798	1.53368	1.07695	2.08243	1.38006		1.19665	1.34967	1.89598	1.255	1.17197	1.10356	1.74365	0.871747		1.19457	1.18502	1.9598	1.48494	1.85215	1.68701	2.07488	1.15981		1.54455	1.45001	2.00105	0.820834	1.63626	1.42685	1.86668	1.29092
1.41917	1.48039	1.27606	1.42518	1.27231	1.76449	1.78708	1.57845		1.82351	1.97962	2.13884	1.54585	1.21185	1.90358	2.20103	1.84815		1.86985	1.07553	1.84045	1.33817	1.39562	1.21756	1.40557	1.57543		1.30535	1.54193	2.02819	1.50121	1.308	1.71807	1.44467	1.32554		1.54187	1.64865	1.49974	1.42518	1.81646	1.68795	1.64647	1.32348
1.18191	1.36385	1.18501	1.4755	1.79823	1.63044	2.27676	1.11438		1.558	1.0974	1.57532	1.59863	1.29925	1.03186	2.04285	1.00551		1.45911	1.29637	1.87271	1.40614	1.37336	0.837878	1.53264	1.52765		1.32923	1.23332	1.37786	1.56052	1.40295	1.34542	2.23283	1.75589		1.4876	1.56751	1.71756	1.4755	1.66811	1.51066	1.20042	1.93753
1.61186	0.941741	1.42189	1.33989	1.50027	1.19454	2.00277	1.90966		1.66392	1.10236	2.08399	1.27119	1.39441	1.29818	1.96656	1.47918		1.13519	1.08373	1.69303	1.44311	1.33863	0.979295	1.9046	1.7017		1.40308	1.61768	1.22363	1.22088	1.86021	1.69453	2.05481	1.52835		1.28043	1.11956	1.51235	1.33989	1.59604	1.39725	1.74991	2.14925
1.41027	1.22132	1.55123	1.28717	1.27802	1.12804	2.30752	1.9635		1.6804	1.42364	2.66975	1.23821	1.75035	1.03607	2.27497	1.01462		1.33698	1.20758	1.6005	1.22454	1.49109	1.14197	1.42116	1.37314		1.43779	1.25831	1.78159	1.47698	1.28703	1.23435	1.92581	1.37627		1.32632	1.54921	1.94015	1.28717	1.69521	1.22503	1.90236	1.92369
1.13295	1.23125	1.26379	0.995725	1.15137	1.25252	1.84928	1.54009		1.6959	1.35272	2.20518	1.08349	1.51722	1.4465	2.3356	0.97188		1.2589	1.11114	1.33285	1.56527	1.47278	1.05036	1.29678	1.28955		1.07229	1.70829	1.3377	1.38417	1.52036	1.59392	1.67158	1.50504		1.45972	1.18371	1.80953	0.995725	2.70566	1.39863	1.73762	1.30645
1.18674	1.56614	1.1524	1.56711	1.28133	1.30884	1.80892	1.23254		1.55974	2.00988	2.70426	1.28445	1.43999	1.17914	2.41237	1.59599		1.26664	1.24883	1.35675	1.23299	1.471	1.1082	1.9182	1.55055		1.15605	1.36134	1.85187	1.79951	1.17488	1.53222	1.79732	1.67344		1.42	1.73953	2.01321	1.56711	1.33726	1.24104	1.7107	1.2723
1.21517	1.19436	2.01148	1.13039	1.69716	1.2866	1.99053	1.67676		1.7616	1.17325	2.09344	1.29363	1.32174	1.48602	2.14535	1.1664		1.42989	0.982204	1.64224	1.44144	1.36232	1.84002	1.66637	1.14836		1.31618	1.29526	1.54226	1.40631	1.35512	1.58529	1.8378	1.60551		1.66507	1.64112	1.83386	1.13039	1.97214	1.18058	1.79909	2.10256
1.36761	1.49303	1.42294	1.23518	1.83889	1.30487	1.49385	1.58575		1.84039	1.74922	1.61194	1.29862	1.43927	1.22469	2.04968	1.07366		1.09918	0.678256	1.34033	1.3106	1.32284	1.83496	2.11222	2.10159		1.21298	1.44125	1.89108	1.66702	1.21617	1.40596	1.88763	1.27935		1.3707	1.3826	1.78079	1.23518	1.7302	1.39816	1.89509	1.60182
1.17506	1.40556	1.17689	1.10834	1.6752	1.43442	2.34958	1.34523		1.80347	1.49798	2.76787	1.55611	1.27249	1.68165	2.06864	1.8542		1.2121	1.44947	1.4045	1.11005	1.66458	1.21269	2.34466	1.28146		1.20817	1.55779	2.53021	1.16717	1.19876	1.81493	1.53411	1.39727		1.48519	1.29764	2.38726	1.10834	1.89906	1.32339	1.60813	2.17288
1.18593	1.76873	1.19102	1.23358	1.07865	1.55151	2.12197	1.21671		1.34758	1.07047	2.26404	1.31525	1.08347	1.98151	2.02122	1.16921		1.33503	0.922084	1.21303	1.45261	1.14586	1.58948	1.88861	1.4593		1.15595	1.05405	1.63356	2.02985	1.84829	1.62938	1.51987	1.71801		1.67029	1.21773	1.37887	1.23358	1.52291	1.42799	2.18796	2.39287
1.29145	1.68699	1.52518	1.00296	1.45981	1.52976	1.5134	1.59039		2.00539	1.63895	2.4992	1.15646	1.58737	1.63316	2.06513	1.28353		1.5319	1.23727	1.71574	1.51672	1.39526	1.37116	1.75951	1.31696		1.36695	1.26665	1.65285	1.64402	1.08996	1.86521	1.87543	1.84314		1.39812	1.2581	2.08886	1.00296	1.86216	1.40935	1.36631	1.86979
1.32482	1.11037	1.17673	1.46282	1.53229	1.47431	2.48987	1.61115		1.67019	1.56197	2.62726	1.28897	1.45507	1.06198	1.93008	1.344		1.36628	1.0829	2.06848	1.69959	1.51772	1.90838	1.61716	1.73665		1.23893	1.29769	1.39623	1.32338	1.35734	1.6965	1.66979	1.75621		1.22402	1.50292	2.21906	1.46282	1.79669	1.61832	1.05615	2.15047
1.08417	1.35632	1.33577	1.45321	1.45843	1.73446	1.93842	1.26711		1.88656	1.34336	1.87962	1.16275	1.51185	1.73036	1.87192	1.18423		1.45478	0.903655	1.54834	1.53032	0.994773	1.4488	2.03013	1.27494		1.18507	1.93451	1.81513	1.13013	1.30622	1.68014	2.10089	1.73208		1.65229	1.37078	1.88848	1.45321	1.69821	1.60881	1.30689	1.20897
1.51658	1.1153	1.54043	1.29825	1.44061	1.9994	2.55607	2.0078		1.68876	1.42197	2.3313	1.29276	1.08137	1.62022	2.47572	1.09424		1.20655	1.20537	2.42317	1.55538	1.28432	1.37044	1.62041	1.57405		1.09269	1.39831	1.49218	1.79449	1.32869	1.54869	1.90536	1.5174		1.40627	1.76058	1.73121	1.29825	1.70212	1.35457	2.12591	2.11992
1.35756	1.26503	2.2458	1.4544	1.73373	1.56703	1.83007	1.33641		1.81011	1.54311	1.11629	1.18595	1.41811	1.6653	1.84453	1.79863		1.12367	1.22774	1.611	1.36952	1.4087	1.66872	1.53822	1.66377		0.984747	1.35155	2.38089	1.51546	1.47531	1.47775	2.29724	1.74843		1.51259	1.4789	1.59603	1.4544	1.31045	1.3053	1.48701	1.27464
1.11023	1.02081	2.71515	1.53259	1.52406	1.41783	2.36221	1.36178		1.98849	1.43908	2.21013	1.41084	1.34754	1.44394	2.35265	1.02033		1.06213	1.39987	1.34452	1.52809	1.1288	1.33507	1.37259	1.48739		1.24011	0.986895	1.79653	1.89199	1.50209	1.42702	1.86712	1.20033		1.66189	1.35648	1.98642	1.53259	1.34504	1.50635	1.98379	2.09149
1.2205	1.30517	2.06136	1.72091	1.46365	1.67684	2.17792	1.55684		1.75581	1.52554	2.14845	0.931791	1.36199	1.62343	1.55097	1.82801		1.26974	0.947597	1.48779	1.40213	1.33153	1.53625	1.7383	1.45989		1.579	1.36139	1.82059	1.37446	1.39854	1.68513	1.96538	1.69164		1.51845	1.31542	1.68389	1.72091	1.66905	1.66125	2.29271	2.05537
1.36808	1.6219	2.50687	1.63317	1.4773	1.46819	2.25685	1.60109		1.5257	1.18244	2.33139	1.17118	1.57768	1.19355	2.00332	1.69014		0.996251	1.08603	1.95075	1.402	1.4393	1.44241	1.70803	1.06391		1.06971	1.20657	2.1849	1.5337	1.21943	1.60781	1.54877	1.54955		1.46565	1.37746	1.92606	1.63317	1.17955	1.14553	2.08166	2.054
1.27937	1.02129	2.26588	1.42722	1.33548	1.53388	2.17682	1.29354		1.65453	2.64266	2.22321	1.24688	1.38948	1.69877	1.73113	1.44495		1.48068	1.02592	1.39104	1.31211	1.07963	1.05862	1.45711	1.41831		1.71097	1.23832	2.39484	1.6863	1.21727	1.98496	1.88495	1.93947		1.54591	1.71935	1.7161	1.42722	1.63133	1.5676	2.09286	2.02451
1.30577	1.13385	1.35906	1.04382	1.32356	1.50548	1.84341	1.48853		1.64189	1.81501	2.933	1.16607	1.23707	1.6098	2.34559	1.44993		0.996654	1.28612	1.95205	1.54276	1.2701	1.42874	2.10704	1.33979		1.15489	1.34628	2.229	1.98298	1.54365	1.4769	1.50217	1.34639		1.38883	1.20367	2.60239	1.04382	1.61828	1.43546	1.84009	2.28437
1.15971	1.28261	1.7576	1.45421	1.45177	1.45775	2.18352	1.49049		1.61445	1.20338	2.42055	1.87335	1.35262	1.62161	2.39952	1.25452		1.31862	1.34457	1.2203	1.53558	0.940786	1.34089	2.03069	1.48388		1.10337	1.1484	1.99943	1.49668	1.37342	1.61883	1.62403	1.30366		1.04502	1.81649	1.51603	1.45421	1.36222	1.63126	2.03211	1.10134
1.37712	1.58326	2.20447	1.03026	1.64182	1.65725	1.97801	1.44117		1.77125	1.43168	2.61273	1.20125	1.38573	1.33541	2.30874	1.32299		1.13641	0.876057	1.3982	1.21851	1.19431	1.70861	2.1399	1.55214		1.16666	1.18282	2.59958	1.72367	1.44915	1.44064	1.85423	1.53048		1.49147	1.45833	2.39966	1.03026	1.76527	1.66285	1.95545	1.80973
1.55756	1.69599	2.1837	1.17145	1.22494	1.32544	2.15085	1.00002		1.80155	1.4581	2.68405	1.77907	1.52938	1.3179	2.58116	1.32463		1.13102	1.09669	1.25161	1.223	1.20418	1.89139	1.77094	1.7345		1.1776	1.32465	1.88499	1.5393	1.34382	1.73478	2.13208	1.68678		1.6783	1.55123	1.761	1.17145	1.6034	1.89596	1.78777	1.95664
1.19637	1.87462	1.77034	1.15999	1.43762	1.35833	2.23622	1.69212		1.65099	1.30361	2.303	1.52279	1.39025	1.11998	1.95575	1.25038		1.54559	1.14899	2.00023	1.12111	1.93905	1.21671	2.36382	1.5793		1.09438	1.60333	1.53138	1.53934	1.2634	1.82141	1.71853	1.73182		1.92606	1.0673	1.23293	1.15999	1.46702	2.15796	1.92606	2.21491
1.13774	1.46368	1.78653	1.11011	1.44602	1.71802	1.95194	1.49436		1.87451	1.41415	1.8758	1.40257	1.41943	1.4876	2.06353	1.45381		1.14766	1.85301	1.14346	1.44142	1.31413	1.69068	2.08727	1.22859		1.39097	1.42584	1.51181	1.60999	1.16004	1.77398	1.61547	1.68101		1.32977	1.22627	1.93646	1.11011	1.95596	1.20929	2.18269	1.29016
1.23178	1.66216	2.07815	1.22116	1.6402	2.00967	2.13915	1.4214		1.59233	1.74866	2.05875	1.09165	1.30524	1.05356	2.11511	1.13179		1.22186	0.996669	2.21236	1.24199	1.54492	1.40403	1.52073	1.71313		1.2987	1.45831	2.12394	1.74946	1.94568	2.4617	2.04522	2.13731		1.27142	1.30176	1.78393	1.22116	1.65119	1.68659	1.92779	1.69451
1.21576	1.29438	2.22659	1.34259	1.3145	1.74101	2.23363	1.38269		2.21132	1.06376	2.42131	1.54268	1.3592	1.56394	1.85609	1.41823		1.08321	1.98039	1.92005	1.28184	1.61237	1.60248	1.66708	1.48989		1.19766	1.50631	1.83806	1.33534	1.44862	1.7516	1.84805	2.00235		1.34415	1.39858	1.55713	1.34259	1.58757	1.59232	2.09329	1.11943
1.07596	1.13977	2.33391	1.02357	1.29167	1.37784	1.67292	1.39062		1.57121	1.66544	1.97708	1.17219	1.42124	1.53185	1.85674	1.41586		1.28844	0.849162	3.03187	1.21431	1.31294	1.3611	2.06851	1.71931		1.52927	1.14757	1.73154	1.82973	1.47835	1.7336	2.16206	1.82241		1.3189	1.3645	2.19229	1.02357	1.43789	1.99897	2.22604	1.7309
1.27964	1.74826	2.22109	1.09385	1.71517	2.53761	1.90892	1.17509		1.45986	1.80533	2.47102	1.44064	1.77187	1.56946	1.9449	0.81118		1.33485	1.21583	2.06413	1.60689	1.16388	1.30268	2.17141	1.61096		1.3073	1.09068	1.85796	1.61239	1.93311	1.43185	1.57865	1.75834		1.17231	1.77742	1.82698	1.09385	1.1917	1.92028	2.43989	1.98433
1.30714	1.66252	2.07895	1.02304	1.16426	1.45463	1.54809	1.76886		1.50405	1.66072	2.1421	1.52901	1.4627	1.36561	1.98076	0.965084		0.967963	1.1686	2.18865	1.40539	1.44483	1.29559	1.82013	1.23131		1.19643	1.43959	1.64859	1.69089	1.42544	1.40364	2.28768	1.48131		1.50329	1.27876	1.57418	1.02304	1.38048	2.02248	1.656	1.26318
1.13546	1.42113	2.20851	1.62949	1.27255	1.65362	1.47208	1.5907		1.79501	1.14505	2.48189	1.38962	1.38405	1.33299	1.97033	1.66534		1.22717	1.28949	2.1819	1.30046	1.4349	1.4238	1.72878	1.95397		1.55302	1.17573	1.78349	1.44423	1.25324	1.3187	1.60088	1.78035		1.29132	1.31589	2.09797	1.62949	1.75628	1.62906	1.73	0.937952
1.38968	1.64306	2.33101	1.36824	1.59927	1.30296	1.87465	1.35157		1.90368	1.25351	2.47487	1.49849	1.63261	1.05824	2.19425	1.13203		1.48639	1.12702	2.21019	1.41319	1.41365	1.62985	1.72814	1.60126		1.26553	1.15975	1.93011	1.46614	1.14204	1.17666	1.94928	1.86655		1.36215	1.44628	1.81259	1.36824	1.44482	1.89337	2.64241	1.63659
1.10894	1.30386	2.03672	1.29992	1.0908	1.21343	2.39463	1.0271		1.58719	1.20523	2.56856	1.31773	1.19175	1.12813	2.36747	1.26637		1.13814	0.965827	2.02602	1.33943	1.45755	1.36324	2.04792	1.6828		1.12309	1.16105	2.08852	1.56108	1.82111	1.41478	1.76725	1.90037		1.67223	1.41106	1.62542	1.29992	1.47147	1.66484	1.5024	1.80402
1.08618	1.38759	2.6692	1.47405	1.0384	1.66123	2.43977	1.16587		1.95524	1.28249	2.0893	1.48646	1.67016	1.21631	1.92724	1.38755		1.10158	1.89667	2.16823	1.58074	1.27908	1.46674	1.69218	1.84611		1.3742	1.08564	1.76876	1.39607	1.76923	1.71192	1.56054	1.61594		1.47999	1.26276	2.03436	1.47405	1.48934	2.06424	1.88442	1.81784
1.28055	1.58068	2.04386	0.897945	1.89531	1.48011	1.9393	1.37956		1.3812	1.64174	2.55866	1.35226	1.62333	1.10053	2.2057	1.18662		0.992591	1.36718	1.48897	1.38182	1.65885	1.28497	1.32829	1.3529		1.10396	1.53199	1.47874	2.16706	1.67214	1.5475	1.72273	1.55909		1.19864	1.35979	2.39207	0.897945	1.24356	1.65588	2.20529	1.38909
1.38698	1.4321	2.16649	1.10579	1.64786	1.73057	1.80526	0.929218		1.84746	1.49465	2.47194	1.18576	1.83453	1.45603	2.15344	1.27918		1.24368	1.26877	2.3598	1.53895	1.67503	1.25584	1.73271	2.00419		1.29343	1.59101	2.11903	1.70628	1.23296	1.96995	2.02645	1.63766		1.16981	1.38904	1.91237	1.10579	1.78399	1.47597	1.89146	1.0965
1.28469	1.42837	1.79778	1.18395	1.07307	1.49831	2.31554	1.60713		1.62313	1.22534	2.71502	1.54965	1.17823	1.11769	2.0624	1.43523		1.17752	1.15972	2.56391	1.3308	1.40626	1.75557	1.23337	2.01132		1.04421	1.36146	1.78471	1.62762	1.2988	1.3575	1.82575	2.09838		1.38904	1.3055	1.81135	1.18395	1.46034	2.45464	1.66212	1.6193
1.09258	1.62371	1.89104	1.55208	1.71989	1.21843	1.48536	1.56687		1.40386	1.4586	2.04802	1.27282	1.4468	1.4947	2.3664	1.38936		1.13901	1.49398	2.52532	1.64209	1.38672	1.65465	1.74802	1.37252		1.06748	0.932164	1.54638	1.52662	1.33819	1.56733	2.20963	1.69061		1.21204	1.35433	1.58121	1.55208	1.54658	1.57177	1.92768	1.70527
1.31201	1.51194	1.92451	1.58923	1.07177	1.24272	1.74102	1.30381		1.28921	1.74622	2.09378	0.983098	1.39458	1.36026	1.75453	1.24608		1.09411	1.37437	2.30546	1.24797	1.36312	1.50315	1.4373	1.44345		1.41528	1.15883	1.37659	1.6623	1.83185	2.50039	1.84094	1.61502		1.32787	1.36292	1.8151	1.58923	2.08874	1.58223	2.11924	1.87213
1.23614	1.83313	1.79179	1.4249	1.36134	1.55699	1.98418	1.94457		1.78608	1.84472	2.56269	1.20813	1.57683	1.14641	2.1257	1.59196		1.15817	1.34743	2.51289	1.2552	1.39811	1.0371	1.60045	1.94405		1.15956	1.55676	2.32555	1.21009	1.6533	1.44206	2.17302	2.26331		1.13987	1.31655	2.06772	1.4249	1.5952	1.90956	1.80706	1.7249
1.35031	1.36856	2.06831	0.979834	1.35935	2.0651	2.03982	1.52544		2.14562		2.15115	1.43201	1.66842	0.949319	2.43574	1.45536		1.17647	1.23545	2.10386	1.554	1.40738	1.43832	1.13904	1.61693		1.41813	1.26204	2.15508	1.60766	1.09009	1.43926	1.88594	1.67833		1.49547	0.956522	1.99037	0.979834	1.25423	1.37596	2.18974	1.59313
1.13816	0.97115	2.13772	1.77957	1.74059	1.77846	1.89761	1.28765		1.96454		2.23277	1.02272	1.08482	1.22472	1.98384	1.29776		1.37175	1.28797	2.14579	1.39398	1.22636	1.4089	2.00256	2.01235		1.08144	1.3152	1.81617	1.53504	1.53258	1.72955	1.94149	1.99051		1.79141	1.32112	1.73808	1.77957	1.48924	1.91427	1.93013	1.7991
1.36623	1.47606	2.07363	0.715162	1.71142	1.48528	1.74465	1.28647		1.58577		2.04977	1.64306	1.45935	1.01213	2.42493	0.906093		1.34934	1.79453	1.52233	1.49458	1.49336	1.22299	1.57797	1.20643		1.05412	1.56222	1.7195	2.25577	1.52532	1.52174	1.62984	2.3669		1.13965	1.18081	2.24235	0.715162	1.88561	1.4929	1.39855	2.06664
1.24304	1.19605	2.32686	1.85771	1.59345	1.44307	1.74937	1.12244		1.58349		1.73524	1.45653	1.46106	1.65957	2.19723	1.09692		1.33409	1.36215	2.59797	1.19879	1.48531	1.23337	1.72516	1.26656		1.09522	1.69741	2.20322	1.14528	1.71084	1.51809	1.78078	2.0104		1.31292	1.3124	1.67462	1.85771	1.24378	2.11811	2.0963	1.4922
1.14204	1.17996	1.9866	1.37693	1.42954	1.65468	1.88619	1.07667		1.23174		2.09136	1.42497	1.26774	1.31263	1.9175	1.55176		1.2991	1.2713	1.93414	1.68428	1.27906	1.48334	1.35429	1.68299		1.31473	1.2651	1.8227	1.43263	1.55701	1.58633	1.92606	2.05924		1.494	1.22096	1.71239	1.37693	2.13156	1.67208	1.65223	1.66833
1.33876	1.14237	2.44087	1.64377	1.24718	1.40775	1.69462	1.43464		1.39649		1.98589	1.44378	1.24732	1.01897	2.0821	1.47486		1.42119	1.2686	2.14904	1.79409	1.32589	1.06595	1.57129	1.61982		1.42561	1.48163	2.3312	1.34823	1.33059	2.02972	2.00048	1.51846		1.25838	1.33465	1.90313	1.64377	1.63187	2.4743	1.63395	1.33437
1.30335	1.35149	2.1444	1.25536	1.53472	1.63598	1.36912	1.45185		1.83099		3.25643	1.22271	0.9667	1.10721	1.61949	1.54485		1.28937	1.2141	2.10908	1.18255	1.52431	1.47221	1.16303	1.37314		1.14363	0.879254	1.28735	1.76394	1.9585	1.44307	1.86615	1.54176		1.56576	1.15488	1.47354	1.25536	1.56679	1.69522	1.75808	1.28455
1.495	1.3849	2.08866	0.965036	1.44272	1.07509	1.4674	1.12533		1.4864		2.28701	1.44358	1.18455	1.34197	2.47492	1.00567		1.08035	1.45624	1.60827	1.8389	1.34279	1.3278	2.17021	1.3916		1.10934	1.21597	1.78463	1.28435	1.53363	1.61307	1.98854	2.07716		1.5888	1.26274	1.77023	0.965036	1.64854	1.64691	1.11579	1.93367
1.13661	1.23171	2.18327	1.34268	1.38072	1.54965	1.72352	1.69708		1.75295		1.89286	1.50771	1.33792	1.30235	1.73403	1.10787		1.28181	0.871601	0.943616	1.51247	1.1139	1.22588	1.59472	1.23542		1.19184	1.64691	1.155	1.18789	1.50858	1.44254	1.63606	1.2527		1.36157	1.54088	2.01579	1.34268	1.57007	1.66135	1.2764	1.52291
1.37863	1.0927	2.22519	1.46065	1.51062	1.49678	1.47464	1.52415		1.67442		3.08215	1.75014	1.40036	1.5523	1.92119	1.26557		1.04163	1.30012	2.47946	1.50678	1.28373	1.46888	2.00072	1.78791		1.21772	1.198	1.59903	1.3104	1.7839	1.72124	2.01494	1.57915		1.12686	1.27583	1.64736	1.46065	1.57945	1.96284	2.92526	1.62972
1.18744	1.61347	1.48034	1.45733	1.38644	1.94824	1.38433	1.34686		1.43135		2.26719	1.21796	1.53228	1.15327	2.08561	1.59193		1.19433	1.24897	1.72206	1.19911	1.20768	1.69288	1.89375	1.51728		1.02973	1.52197	2.30123	1.49752	1.53341	1.63819	1.76022	2.25194		1.19006	1.33368	1.83772	1.45733	1.17751	1.56523	1.72395	1.50593
1.06925	1.19246	2.43535	1.20137	1.5931	1.3771	2.1632	1.03733		1.96744		2.28558	1.47343	1.3684	1.46893	2.10677	1.66832		1.25312	1.47246	2.25471	1.51238	1.06594	1.22778	2.20715	1.75489		1.23619	1.42752	1.75814	1.82646	1.41795	1.89334	1.98043	2.06604		1.48394	1.22332	2.20424	1.20137	2.11183	1.93276	1.94537	1.55211
1.30137	1.65274	1.9763	1.10746	1.70413	1.5687	2.25499	1.4089		1.76548		2.25151	1.31637	1.33382	1.53682	1.90893	1.67961		1.26056	1.01906	2.5523	1.26134	1.45539	1.20238	1.75299	1.47094		1.08114	1.00431	1.5452	1.42647	1.16577	1.47742	1.66234	2.23409		1.26887	1.38124	1.6165	1.10746	1.66861	1.99368	1.72539	2.17209
1.27305	1.69222	2.19935	1.26707	1.26564	1.6257	2.17196	1.43965		1.44938		2.70654	1.25098	1.2835	1.46996	2.21676	1.68523		1.14451	1.12853	1.57611	0.709692	1.35216	1.35099	1.30254	1.78066		1.2497	1.33777	1.99581	0.997668	1.64065	1.94444	1.73241	2.09189		1.30601	1.42489	1.79735	1.26707	1.67621	2.27738	1.76711	1.63033
1.37553	1.33873	2.16546	1.42216	1.88492	1.89086	1.95175	1.84873		1.58308		2.57197	1.35631	1.55026	1.82851	1.68607	0.985105		0.904248	1.41868	1.87709	1.6819	1.83127	1.36632	1.96581	1.78041		1.11776	1.6265	1.83008	1.1558	1.51457	1.45858	1.68712	1.63531		1.59608	1.26775	2.26547	1.42216	2.20147	1.58408	1.80812	1.92894
1.14638	1.6848	2.0737	1.1075	1.16715	1.8465	1.71809	1.29594		1.60072		1.79554	1.146	1.48785	1.93479	2.0426	1.30196		1.3886	1.03041	2.57482	1.63949	1.47449	1.66386	1.95383	1.51074		1.30527	1.4198	1.7717	1.47565	1.5507	1.66967	2.05766	1.76502		1.32872	1.15909	1.81171	1.1075	1.60523	1.83016	1.95298	1.54894
1.41383	1.46383	1.9956	1.33073	1.6001	0.918463	2.27743	1.78888		1.14596		2.67178	1.31442	1.58579	1.83149	1.723	1.2723		1.44227	1.27859	2.46174	1.20419	1.4406	1.85185	1.00553	1.04306		0.9296	1.5423	1.85294	1.7368	1.46621	1.17914	1.9542	1.64174		1.32201	1.58432	1.62716	1.33073	0.949476	1.59431	1.64422	2.0873
1.12631	1.4505	1.77896	1.54682	1.89163	1.81442	1.92671	1.74752		1.40437		2.36009	1.64392	1.48178	1.45267	2.2125	0.888521		1.16582	1.0796	1.95665	1.51436	1.35211	1.71742	1.71883	1.53586		1.55331	1.24971	1.90848	1.39102	1.8955	1.67355	1.74791	2.07501		1.22116	1.38108	1.56541	1.54682	1.70371	1.44111	1.95626	1.48441
1.0942	1.01377	2.54845	1.05931	1.53898	1.16265	2.1974	1.36466		1.60386		2.0261	1.50287	1.32594	1.41483	2.41457	1.44097		1.02665	1.14534	2.31365	1.44865	1.29453	1.25211	1.28108	1.57256		1.20229	1.09126	1.36878	1.54092	1.08957	1.68951	1.93166	2.09019		1.25653	1.78519	1.86306	1.05931	2.15356	1.64581	1.73558	1.67585
0.976538		2.18477	1.62684	1.75169	1.33129	1.67895	1.42608		1.39502		2.12082	1.46069	1.53262	1.28013	1.55224	1.25548		1.27883	1.38774	2.16592	1.51877	1.50571	1.99817	1.78957	1.26891		1.21816	1.57939	1.27565	1.23041	1.38712	1.26335	1.8038	1.80448		1.50044	1.3202	1.29271	1.62684	1.47858	1.64407	2.45352	1.39528
1.1277		1.70335	1.29038	1.33032	1.19621	1.93765	1.30127		2.09049		2.17223	1.37754	1.39108	1.0541	2.48526	1.10245		1.14665	1.22442	2.62779	1.1502	1.31517	1.82937	1.85001	1.13605		1.40821	1.58587	2.01099	1.53453	1.25664	1.3015	1.59944	1.39051		1.47859	1.31856	1.30967	1.29038	1.6205	1.83584	1.7495	2.02509
1.27649		2.28532	1.11663	1.63512	1.50894	1.3428	1.34787		1.54928		2.34551	1.49345	1.65133	1.36864	2.06929	0.967545		1.14458	1.40502	2.16286	1.70674	1.3503	1.27032	1.09076	1.18267		1.35296	1.31533	1.60127	1.28878	1.67884	1.95472	2.11834	1.95951		1.15522	1.24019	1.95053	1.11663	1.48022	1.91257	1.85112	1.67005
1.34591		1.99354	0.873416	1.4599	1.7838	1.54206	1.53869		1.56609		2.78203	1.05571	1.49798	1.6279	2.77559	1.19056		1.54034	1.04552	1.52211	1.29282	1.42935	1.61554	2.52195	1.55641		1.04456	1.1919	1.76338	1.47846	1.37994	1.70996	2.44366	1.44074		1.38593	1.12419	2.23549	0.873416	1.6364	1.66335	2.32687	1.49727
1.68236		1.82528	1.71951	1.26642	1.17299	1.60014	1.08969		1.31981		2.27799	1.13712	1.4192	1.37719	1.87764	1.16337		1.45975	1.20903	2.12177	1.37492	1.31855	1.76151	1.75742	1.49303		1.34007	1.07899	1.16328	1.25221	1.76141	1.04792	1.43776	1.72022		1.56586	1.36903	1.94602	1.71951	1.70864	1.67522	1.53517	2.27717
1.29368		2.18916	1.05755	1.44856	1.26571	2.26716	1.20392		1.63015		2.35089	1.67966	1.29778	1.16499	1.83165	0.993131		1.09239	1.17104	1.51581	1.30619	1.35996	1.54321	2.21421	1.23894		1.29222	1.19534	1.69768	1.706	1.23799	1.77016	1.14768	1.51012		0.957516	1.41696	1.88864	1.05755	1.99763	1.61638	1.89642	1.5378
1.20768		2.25073	1.52469	1.4913	1.86936	1.96946	1.11777		1.52804		2.36279	1.40227	1.32499	1.22805	1.75458	1.8323		1.43037	0.875707	2.05939	1.1582	1.09891	1.37756	2.2518	2.00873		1.29247	1.17397	1.69612	1.25751	1.34134	1.58851	1.85565	1.57464		1.50441	1.27999	1.4246	1.52469	1.56208	1.43945	2.24298	1.53434
1.18318		1.95895	0.984309	1.53429	1.32891	1.54466	1.14201		1.57698		2.90973	1.16957	1.18786	1.46033	1.75285	2.25573		1.07468	1.2387	1.92249	1.55425	1.33116	1.13057	1.08292	1.25666		1.36746	1.34782	2.08259	1.83233	1.32374	1.23184	1.785	1.53071		1.49492	1.43314	2.38188	0.984309	2.00612	1.74563	1.65839	1.86512
1.35952		2.0876	1.49983	1.53229	1.73655	1.41927	1.65354		1.60457		1.92289	1.53611	0.899043	1.05884	1.77971	0.999287		1.66136	1.31068	2.13056	1.60131	1.2026	1.2801	1.57276	1.16944		1.20655	1.7147	1.91546	1.7478	1.35162	1.33768	2.1912	2.3691		1.30427	1.31255	1.84473	1.49983	1.73103	1.6708	1.99772	1.49328
1.15295		2.09104	1.4294	1.58528	1.5275	1.90524	1.53768		1.30856		2.02266	1.38485	1.24502	1.41859	2.45095	1.45577		1.41122	1.0674	2.83774	1.24774	1.32033	1.38208	1.34725	1.25636		1.10578	1.34208	2.32791	1.53527	1.79251	1.30953	1.36325	1.5783		1.32615	1.30035	2.33936	1.4294	2.21597	1.81854	2.01215	1.88938
1.25136		1.83078	1.08097	1.62873	1.58741	2.35308	1.38281		1.49186		2.0219	1.88827	1.36091	1.4535	2.43202	1.41637		1.33716	1.34344	1.79963	1.34152	1.35792	1.14619	1.95057	1.3087		1.40778	1.18429	1.65626	1.21562	1.96014	1.81305	1.69168	1.35981		1.36041	1.55497	2.35053	1.08097	1.80703	1.81186	1.53769	1.59541
1.30773		1.96874	0.983666	2.11915	1.52964	1.85837	1.09073		1.25507		2.08306	1.24628	1.28147	1.47513	2.27131	1.3455		1.13559	1.05204	1.95582	1.45926	1.58631	1.39551	1.85878	1.1974		1.59846	1.45293	2.12143	1.63993	1.15546	1.48878	2.12304	2.97428		1.54663	1.40116	1.78763	0.983666	1.1315	1.5342	1.88803	1.73491
1.16997		2.95859	1.12491	1.45185	1.83265	1.95628	1.24928		1.35872		2.61018	1.51292	1.72957	1.70286	1.95711	1.96034		1.30521	1.56211	2.64377	1.29468	1.85828	1.11168	1.96811	1.51411		1.53425	1.6697	2.09933	1.66	1.60853	1.72509	1.99067	2.08905		1.40028	1.07416	1.62573	1.12491	2.3292	1.62709	1.51892	1.44518
1.43949		1.94999	1.10848	1.5327	1.19094	1.60236	1.5801		1.69628		2.40275	1.63711	1.50989	1.82206	2.25186	1.12381		1.25505	0.982452	1.76085	1.52798	1.52148	1.84626	2.21596	2.01725		1.1368	1.60723	1.36209	1.52542	1.80913	1.67197	2.3785	2.55395		1.24702	1.10011	2.05077	1.10848	1.47171	1.55165	2.21676	1.98985
1.28022		2.26694	0.99195	1.59432	1.62164	1.75607	1.23221		1.50602		1.89333	1.4951	1.22145	1.54689	2.39939	1.39129		1.54688	1.33332	2.36423	1.33246	1.48443	1.62086	1.95833	2.03457		1.62116	1.51734	2.59474	1.4166	1.55702	1.26076	1.4468	2.069		1.4147	1.33563	1.90199	0.99195	1.52489	1.35745	2.17432	1.38441
0.868546		2.23359	1.40979	1.73798	1.53486	1.93666	1.44586		1.51663		2.4489	1.56395	1.10484	1.69966	2.4659	1.44165		1.26101	1.25554	2.26038	1.10598	1.1998	1.52456	1.54883	1.47168		0.879507	1.15185	1.17113	1.1622	1.28847	1.89346	2.2027	2.52461		1.18904	1.21305	1.77281	1.40979	2.15135	1.69364	1.0895	1.54002
1.13885		2.1671	0.951077	1.65679	1.29414	1.72428	1.08041		1.64476		2.49099	1.56529	0.982073	1.15421	2.24299	1.05478		1.297	1.26546	2.01812	1.47358	1.31032	1.46455	1.98932	1.23066		1.24933	0.928439	1.51178	1.7271	1.60483	1.37646	1.94954	1.82483		1.3323	1.17394	2.24614	0.951077	1.49063	1.98283	2.09871	1.64637
1.25501		2.44977	1.78201	1.3173	1.93944	1.80717	1.11759		1.51921		1.61211	1.42681	1.4738	1.48716	2.13026	1.37703		1.38807	1.24895	1.86774	1.16219	1.51353	1.47983	1.2563	1.4404		1.49284	1.44516	2.39082	1.10815	1.57647	1.28351	2.09767	2.14377		1.41699	1.08241	1.9608	1.78201	1.64647	1.49753	1.98316	1.64688
1.36171		1.63842	1.29781	1.27812	2.32838	1.97085	0.816342		1.52075		2.3089	2.02551	1.39517	1.41052	1.8956	1.33506		1.2367	1.36593	1.74988	1.5767	1.53518	1.03391	2.00738	1.82359		1.1973	1.7705	1.83235	1.27097	1.56962	1.99649	1.48891	2.10347		1.42075	1.17629	1.86046	1.29781	1.42537	2.06168	1.85965	1.62752
1.08926		2.53543	1.37918	1.5412	1.35104	1.65525	1.34083		1.44788		2.52849	1.75268	1.3205	1.32901	2.51525	1.67379		1.1624	1.5677	1.79523	1.3132	1.37077	1.28714	1.7361	1.28062		1.02204	1.07568	1.84899	1.52298	1.37779	1.5346	1.33711	2.08997		1.22623	1.22694	1.54485	1.37918	1.17202	1.59356	1.73201	1.67282
1.37793		1.73012	2.00299	1.61664	1.86412	1.59481	1.38344		1.34772		2.05919	1.32788	1.67423	1.94599	1.94871	1.11838		1.41759	0.859556	1.63178	1.23784	1.24646	1.71825	1.86079	1.85874		1.3279	1.54748	1.77994	1.16164	1.67823	1.20265	2.03033	2.07305		1.11653	1.31222	1.71313	2.00299	1.60932	1.49347	1.31976	1.79651
1.25823		2.26464	0.982348	1.50454	1.95889	2.28386	1.32711		1.29707		1.60054	1.58624	1.62034	1.38962	2.4967	1.8221		1.28879	1.17133	2.34892	1.50694	1.34201	1.15789	2.15069	1.26556		1.06309	1.18008	1.72879	1.43404	1.33885	1.15134	1.57167	1.98709		1.59378	1.32848	2.02147	0.982348	1.81164	1.23449	1.9209	1.52029
1.36443		2.69184	1.27632	1.44072	2.5742	1.86477	1.56914		1.44608		1.94926	1.56551	1.45114	1.417	2.54925	1.31121		1.69987	1.24286	3.05366	1.24103	1.25033	1.52607	1.54252	1.9954		1.29795	1.84079	2.06314	1.37809	1.36043	2.13102	2.01442	2.32693		1.42308	1.46833	1.9331	1.27632	1.97198	1.52647	1.64179	1.13057
1.21373		2.16852	1.66542	2.18697	1.69802	2.15805	1.7309		1.46631		2.00827	1.64021	1.68171	1.40769	1.91629	1.3326		1.19401	1.08893	2.52661	1.49258	2.01099	1.03886	1.68533	1.4427		1.18489	1.13693	1.84626	1.77063	2.15425	1.63375	1.57982	2.30773		1.82528	1.52109	2.16261	1.66542	1.62355	1.46254	1.52921	2.14994
1.30486		2.14968	0.975075	1.16716	2.08513	2.02117	1.67035		1.50746		1.99842	1.79614	1.38505	1.54245	2.04739	1.33294		1.43705	1.02803	1.93365	1.48741	1.23763	1.35823	1.48377	1.39897		1.26115	1.11415	1.54169	1.35775	1.40195	1.44922	1.56444	1.5103		1.26536	1.2265	2.22766	0.975075	2.22557	1.87417	1.79246	1.12094
1.46836		1.66821	1.07327	2.25003	1.87217	2.2404	1.21586		1.44718		3.08126	1.87748	1.77751	1.32357	1.9411	0.971117		1.29139	1.2199	1.84181	1.15599	1.39823	2.06846	1.52643	1.83063		1.24577	0.967539	1.90699	1.32995	1.56628	1.71535	1.66085	2.08168		1.70602	1.22789	1.64407	1.07327	1.52622	1.56697	2.14831	1.46563
1.32857		1.989	1.29546	1.79016	2.9697	2.038	1.56774		1.73447		1.96836	1.3421	1.07485	2.2974	1.86244	1.3338		1.12979	1.07348	2.20759	1.21396	1.8551	1.48224	1.55094	2.53377		1.14464	1.33195	1.41937	1.23347	1.70195	1.91902	1.71562	1.17526		1.30436	1.08445	2.01098	1.29546	1.89591	1.64004	2.17286	1.40074
1.13315		2.34556	1.41837	1.61116	1.80149	2.21652	1.53214		1.63787		2.37899	1.35784	1.28624	1.3317	2.39469	1.67826		1.48839	1.40888	1.9954	1.51634	1.57353	1.2804	1.4987	1.35324		1.21299	1.56361	2.42315	1.61261	1.16554	1.56588	2.12866	2.276		1.22577	1.16883	1.86977	1.41837	1.74835	1.63628	1.77351	1.32496
1.3129		2.19838	1.18253	1.58344	0.972326	1.9307	1.69103		1.72707		2.33439	1.45602	1.35333	1.85435	1.5948	1.13717		1.50617	1.18132	2.25979	0.960374	1.27455	1.14607	1.61077	1.05893		1.20629	1.22029	1.35998	1.2381	1.27675	2.02554	1.84464	2.54633		1.31007	1.584	1.94927	1.18253	1.43879	1.67621	2.04613	1.89429
1.56712		1.92953	1.37706	1.33452		1.91095	1.37906		1.53427		2.29367	1.68636	1.44445	1.45601	2.55443	1.61809		1.45749	1.11527	2.19016	1.11624	1.16102	1.6766	1.38537	1.42598		1.3189	1.14257	2.27091	1.06254	1.75477	1.27156	1.82824	1.46231		1.63909	1.51608	1.61503	1.37706	1.53872	1.79353	2.1068	1.44433
1.15429		2.21559	1.27779	1.68943		2.2374	1.15141		1.39521		1.70722	1.24766	1.25623	1.38807	2.59296	1.20348		1.17527	0.971387	1.94044	1.37714	1.28642	1.90513	1.9485	1.47546		1.16095	1.6241	2.61801	1.46862	1.35685	1.40757	1.68674	1.81991		1.49934	1.43271	1.60499	1.27779	2.03705	1.65463	1.62403	2.14611
1.29385		2.23122	1.44041	1.5149		1.41524	2.05522		1.35615		2.46479	1.76858	1.55086	1.6871	1.62544	1.23466		1.11606	1.25291	2.02298	1.38008	1.33524	1.15796	1.58036	1.1516		1.40776	1.11664	2.31034	1.48262	1.74445	1.5213	1.76793	1.96211		1.38226	1.32821	2.0053	1.44041	1.83549	1.55426	2.02848	1.48507
1.09577		1.7153	1.51733	1.74776		1.94041	2.12258		1.41133		2.34261	1.34762	1.04844	1.57374	2.14108	1.3739		1.62397	1.36133	2.07079	1.40762	1.71176	1.42444	1.76335	1.50381		1.16007	1.45408	1.79693	1.63997	1.30673	1.50454	0.971023	2.05175		1.33643	1.33485	1.56716	1.51733	1.71256	1.70824	2.16158	1.4001
1.3888		1.44187	1.41515	1.83111		2.31371	1.3639		1.39351		1.78212	1.39125	1.2507	1.53522	1.82337	1.28825		1.17672	1.03557	2.15269	1.43637	1.22446	1.04353	1.59333	1.5612		0.951503	1.7031	2.20928	1.41477	1.2491	1.69184	1.5199	1.8845		1.5121	1.59789	2.33054	1.41515	1.97419	1.56339	1.32262	1.62186
1.52056		2.52672	1.4794	1.62343		1.6997	1.26814		2.16279		1.64786	1.43413	1.25286	1.1136	1.69122	1.1938		1.06194	1.11937	2.69652	1.34604	1.46674	1.23341	1.54197	2.22397		1.36549	1.29034	1.96391	1.73078	1.45298	1.41379	1.90861	1.98075		1.37318	1.30529	1.78566	1.4794	1.51699	1.65275	1.23633	1.17566
1.24651		2.21886	1.21091	1.51284		2.16	1.60993		1.45869		2.45729	1.13315	1.09435	1.57439	2.08087	1.46516		1.4939	1.21023	1.62543	1.35215	1.58289	1.14732	2.33862	1.66049		1.20808	1.25687	1.75448	1.19229	1.386	1.86495	1.71006	2.23523		1.28491	1.21766	2.21016	1.21091	1.86309	1.69155	1.80074	1.59909
0.954354		2.55741	1.50588	1.66033		2.33287	1.87584		2.15649		2.10775	1.56192	1.31743	1.29715	1.95844	1.48817		1.13288	1.35128	2.16828	1.41015	1.29316	1.4597	1.48225	1.22752		1.19582	1.58928	1.62503	1.34003	1.40741	1.46579	0.945983	2.21926		1.28181	1.13869	1.54921	1.50588	1.69737	1.63364	2.16353	1.83465
1.16694		2.5838	1.4421	1.35736		2.33982	1.74285		1.60952		2.63535	1.255	1.5017	1.1153	2.10095	0.897772		1.82955	1.40779	1.59841	1.24765	1.21809	1.25518	1.67106	1.2884		1.03938	1.3509	1.46502	1.731	1.33932	1.79597	1.81792	1.79295		1.33458	1.2321	1.57519	1.4421	1.58353	1.30786	2.09081	1.46706
1.18636		1.80057	0.95285	1.54957		1.8458	1.58232		1.97094		2.38913	1.23145	1.36448	1.5494	1.73696	1.46365		1.46571	1.03765	2.33305	1.47858	1.34251	1.67303	1.12514	1.16675		1.26694	1.03343	1.08353	1.55636	1.34287	1.75042	1.9658	1.57325		1.31791	1.52906	1.79846	0.95285	1.33125	1.5689	2.29273	1.31588
1.44349		2.52358	1.38384	1.52938		2.33237	1.30154		1.58882		1.89905	1.18938	1.34269	1.21201	1.85017	1.55813		1.43138	1.12193	1.81874	1.08643	1.51981	1.47176	1.20754	1.4739		1.17531	1.45045	1.59191	1.30872	1.39076	1.837	1.53204	1.51962		1.49444	1.47887	1.55429	1.38384	1.68792	1.70763	1.84942	1.45113
1.28965		1.91136	1.50382	1.66405		1.75622	1.34085		1.43322		1.81923	1.55449	1.49125	1.35444	1.7964	0.986462		1.31672	1.02875	0.638194	1.69094	1.63481	1.31204	1.88418	1.29156		0.862996	1.19999	1.52758	1.01099	1.53925	1.55707	1.40426	1.77788		1.43735	1.18109	1.38345	1.50382	1.30858	1.71421	1.89079	1.54185
1.23717		1.67233	1.30804	1.49572		2.13087	1.38076		1.68388		2.11841	1.77084	1.73596	1.68616	1.38605	1.31279		1.33056	1.22223	2.16048	1.49663	1.31431	1.63645	1.48939	1.08944		1.16837	1.51141	2.79624	1.5514	1.05785	1.67129	2.18308	1.75425		1.41709	1.76897	1.36622	1.30804	1.66404	1.58751	2.03267	1.82976
1.33217		2.21003	1.15807	1.59845		1.79816	1.36197		1.79921		2.2285	1.5138	1.25547	1.68063	2.34383	1.23491		1.15759	1.2724	1.50717	1.4807	1.15896	1.15369	1.27927	1.49502		1.54487	0.996267	2.3801	1.58341	1.2849	1.36216	1.45327	1.8844		1.53556	1.06747	1.95815	1.15807	1.77478	1.71672	1.88742	1.47374
1.21745		1.82054	1.72639	1.40587		2.00594	1.21313		1.62874		2.48075	1.83998	1.26118	1.08662	2.26654	1.00449		1.51004	1.41207	2.22643	1.30961	1.51874	1.34293	2.03196	1.51004		1.27568	1.28482	1.35896	1.44398	1.49036	1.49388	1.21593	2.02287		1.28917	0.971595	1.95976	1.72639	1.41684	1.56594	2.28447	1.51552
1.30568		2.14037	1.02655	1.18455		1.96387	1.39341		1.4874		2.28507	1.47867	1.3752	0.819305	1.8188	1.02494		1.40596	1.22798	1.87142	1.56106	1.82729	0.889739	2.09036	1.28112		1.44982	1.25663	1.76609	1.67951	1.60377	1.45368	1.25549	1.8588		1.40252	1.27531	1.43449	1.02655	0.871572	1.3779	1.46943	2.28087
1.22913		1.64063	1.27088	1.70694		2.38062	1.6025		1.50257		2.34721	1.61808	0.952878	1.01781	2.36658	1.21897		1.56106	1.49567	1.44372	1.72249	1.49201	1.50656	1.68741	1.56561		0.993944	1.62752	1.66626	1.66192	1.58389	1.63965	1.26997	2.4145		1.35809	1.18123	1.73302	1.27088	1.7503	1.6634	2.12821	1.56592
1.40761		2.10015	1.44833	1.48711		2.64572	1.42519		1.59371		2.435	1.62019	1.4237	2.19212	1.90668	1.74914		1.05097	0.901775	2.11544	1.27642	1.15843	1.15807	1.8581	1.44839		1.20923	1.09375	1.24602	1.50812	1.58547	1.89446	1.42311	1.49127		1.34735	1.40277	2.08312	1.44833	1.58446	1.49966	2.11402	1.14348
1.12359		2.70487	2.03473	1.33939		2.23552	1.51378		1.59079		1.49741	1.1396	1.31311	1.60423	2.26564	1.57706		1.68826	1.2956	2.625	1.4321	1.40575	1.71298	1.85017	1.55439		1.19878	1.02456	1.97133	1.45307	1.59237	1.76686	2.29125	2.26951		1.26343	1.3702	1.35026	2.03473	1.66161	1.7486	2.56603	2.03222
1.07156		2.65905	1.5174	1.97243		2.47867	1.08053		1.39746		2.26644	1.03923	1.07618	1.4948	2.57365	1.62921		1.37661	0.939593	1.61251	1.24069	1.27471	1.42216	1.44758	1.55813		1.11715	1.41044	2.2413	1.13491	1.62283	1.56094	1.95805	2.33051		1.28781	1.21303	1.40195	1.5174	1.37712	1.5794	1.33549	1.68528
1.13664		1.99232	1.16378	1.3611		1.64666	1.63591		1.55943		2.36138	1.39879	1.34801	1.48623	2.26617	1.44521		1.13254	1.45277	1.62821	1.33616	1.10054	1.29251	1.60978	1.23498		1.03309	1.23887	1.923	1.22465	1.25758	1.42406	1.89491	1.43129		1.3845	0.988751	1.51983	1.16378	1.0782	1.85695	1.91578	1.52496
0.997688		2.16826	1.08897	1.94385		1.74655	1.30105		2.33021		2.72787	1.32148	1.25404	1.27948	1.96264	1.42527		1.28212	1.13597	2.47232	1.35992	1.81227	1.45715	1.84461	1.26988		1.26574	1.65268	1.56091	1.23013	1.68364	1.57606	1.9137	1.82925		1.62109	1.22652	1.84558	1.08897	1.37607	1.88118	2.20149	1.74835
1.11223		2.0335	1.22418	1.40004		2.48799	1.32942		1.5788		2.17973	1.47021	1.41924	1.42465	2.47705	1.23612		1.68532	1.12579	1.7096	1.33927	1.25275	0.964092	1.83847	1.26474		1.07389	1.08239	1.80483	1.72349	1.78172	1.29459	1.4762	1.77322		1.25957	1.4249	1.86536	1.22418	1.75773	1.95216	1.64818	1.40157
1.28067		1.92857	1.35095	1.2808		1.94788	1.15493		1.38824		2.78779	1.60359	1.2982	1.30656	1.74348	1.36337		1.08645	1.00449	1.76971	1.47107	1.46122	1.37693	2.08397	1.11817		1.32777	1.22225	1.64779	1.398	1.5746	1.75145	1.72676	2.07206		1.32607	1.32132	1.90901	1.35095	1.72336	1.36294	1.77647	1.63794
1.35752		1.88624	1.27934	1.4646		1.50724	1.52084		1.86639		2.31717	1.69843	1.43149	1.38406	1.88732	1.38006		1.48589	1.4093	2.33109	1.05292	1.42213	1.37663	2.49268	1.07955		0.95102	0.972709	1.67067	1.30748	1.55632	1.87173	2.1416	1.70673		1.70739	0.96866	1.39561	1.27934	1.6883	1.77569	2.12819	1.75199
1.30254		2.29725	1.7936	0.875281		1.95096	1.65465		1.94074		2.51918	1.75113	1.10147	1.24974	2.19473	1.16832		1.50099	1.96317	1.8873	1.03091	1.35936	1.32274	2.28988	1.29937		1.06384	1.06532	1.17941	1.65406	1.63869	1.57417	2.21224	2.43989		1.33662	1.42179	2.13102	1.7936	1.4237	1.50805	1.95528	1.50306
1.11291		1.73615	1.0884	1.58816		2.06974	1.40899		1.58682		2.0524	1.34019	1.32069	1.70587	1.57377	1.55122		1.21091	0.865391	1.90852	1.25668	1.06839	1.73683	2.42371	1.11621		1.02194	1.12889	2.1927	1.56677	1.49469	1.73418	1.28214	1.98555		1.4904	1.21261	1.64692	1.0884	1.03948	1.70938	1.57359	1.61324
1.28469		1.73215	1.35867	1.76923			1.38843		1.73355		2.6183	1.64279	1.31841	0.933646	2.54903	1.29987		1.25864	0.95206	2.70352	1.68515	1.35198	1.43671	1.24767	1.2901		1.07551	1.24124	1.65805	1.92051	1.46154	1.8869	1.26497	1.74385		0.947056	1.48459	2.12041	1.35867	1.33827	1.94941	2.37487	1.52492
1.15041		2.44481	1.3413	1.66111			1.12318		1.87332		1.54488	1.20097	1.56948	1.36061	2.09112	1.37043		1.21335	1.40061	1.91149	1.57656	1.54519	1.66107	2.68989	1.31628		0.910293	1.20596	1.29282	1.60763	1.98933	1.43372	1.25944	2.2681		1.326	1.87322	1.9074	1.3413	1.54731	1.45804	2.36075	1.5106
1.13713		2.12827	1.42895	1.04936			1.92323		1.24953		2.12796	1.7922	1.28664	1.08674	2.39169	1.2374		1.40696	0.943258	2.05397	1.45161	1.31471	1.26128	2.09726	1.2705		1.28683	1.252	1.60502	1.51182	1.40974	1.61081	1.66989	1.84817		1.21259	1.86525	1.1237	1.42895	1.60842	1.48665	1.72979	1.54081
1.23977		1.74422	2.18067	1.474			1.86759		1.46826		1.8519	1.2764	1.61108	1.18994	2.0517	1.55876		1.29457	0.89111	1.59009	1.5018	1.11116	1.22127	2.02785	1.28021		1.15257	2.71333	1.5128	1.14008	1.54632	1.07249	1.7124	2.30957		1.18369	0.854289	1.64105	2.18067	1.53674	1.6548	1.73016	1.42706
1.14985		2.229	1.28809	1.57536			1.4511		1.92116		2.57614	1.46808	1.0512	0.984979	2.00355	1.25513		1.28943	1.24509	2.35557	1.42042	1.52957	1.25581	1.40307	1.10659		1.14308	1.3618	1.5639	1.46289	1.37783	1.31933	2.10101	2.09489		1.82593	1.34204	1.94598	1.28809	1.21192	2.06284	1.90396	1.64591
1.25952		1.72779	1.02366	1.42428			1.19434		1.53164		2.3442	1.10838	1.13496	1.28051	1.97018	1.50466		1.93226	1.30797	2.05994	1.3124	1.29766	1.32854	1.51324	1.88705		1.33836	1.53874	1.88821	1.86896	1.25052	1.27061	2.31368	2.07919		1.42885	1.05819	1.61607	1.02366	1.81114	1.6295	1.93039	1.39053
1.24543		1.90161	0.910336	1.51496			1.20155		1.91557		2.74769	1.11475	1.24006	1.00698	2.94924	1.44955		1.31985	1.41638	1.70532	1.16709	1.13518	1.16094	1.58591	1.38648		1.18747	1.32826	1.31122	1.47616	1.66112	1.65809	1.50868	2.71034		1.25862	1.05274	2.28806	0.910336	1.71313	1.34004	2.09032	1.83032
1.25867		2.12396	1.49618	0.95035			1.92212		1.40691		1.367	1.77999	1.29935	1.20131	2.73139	1.48779		1.01954	1.28021	1.91452	1.12837	1.76067	1.24086	2.32912	1.2873		1.15164	1.26403	1.53647	1.95371	1.40784	1.11754	1.23079	1.92444		1.40704	1.1548	1.41412	1.49618	1.56962	1.48791	1.57844	1.71274
0.934123		1.39741	1.37286	1.79342			1.43581		1.63584		1.83844	1.44182	1.26358	1.32898	1.74224	1.3065		1.25079	1.36473	2.27452	1.24163	1.49438	1.13189	2.05676	1.51251		1.13283	1.56844	2.04215	1.18523	1.50105	1.66231	1.54625	1.91484		0.990528	1.49926	1.50228	1.37286	1.34648	1.42507	1.97891	1.67386
1.03926		1.97728	1.27685	1.3494			2.43125		2.09394		2.01268	1.35705	1.24082	1.20046	2.85939	1.59134		1.59234	1.00055	2.68617	1.36406	1.57778	1.53438	1.87304	1.47555		1.08507	1.44256	1.28313	1.26355	1.19909	1.85801	2.33801	2.26672		1.3037	1.32752	1.34339	1.27685	1.31745	1.86804	1.72555	1.44929
1.14619		1.92964	1.18016	1.69025			1.28415		1.70648		1.54604	1.71216	1.26208	1.26694	1.80166	2.22101		1.09944	1.12153	2.08298	1.57792	1.35261	1.22493	1.88731	1.06049		1.03644	1.12003	1.55772	1.87882	1.37201	1.47789	1.40409	1.53581		1.55017	1.41636	2.00986	1.18016	1.79508	1.54793	1.685	1.68209
1.13655		2.11456	1.09763	1.3722			1.69135		1.61998		2.63467	1.20619	1.51726	1.39339	2.59626	1.22675		1.06397	0.993729	1.75487	1.24505	1.85607	1.56891	2.41708	1.46847		1.25438	1.47513	1.51491	1.51622	1.78265	1.35144	1.0756	1.97994		1.20358	1.17553	1.89852	1.09763	1.50103	1.74462	1.51254	1.66515
1.1323		1.6177	1.24008	1.11136			1.40864		1.32095		2.02508	1.2947	1.16929	0.891321	1.79836	1.31898		1.86575	1.06674	1.72104	1.62698	1.44294	0.95821	1.77234	1.28794		1.15672	0.809015	1.47432	1.4448	1.44518	1.66556	1.77154	2.32888		1.12889	1.60672	1.66344	1.24008	1.59653	1.42367	1.5628	1.66558
0.977464		1.79844	1.83853	1.35783			1.59428		1.75537		2.49964	1.23868	1.1567	0.81591	1.33496	1.01294		1.09463	1.33142	1.63314	1.9819	1.21201	1.07308	1.96732	1.30493		1.17461	1.22823	2.04547	1.3432	1.39381	1.25251	1.38908	1.38237		1.20777	1.14398	2.16302	1.83853	1.42083	1.58221	1.8464	1.74949
1.27814		1.62067	1.5429	1.54007			1.62407		1.92085		2.67267	1.29947	1.47373	1.11184	2.16596	1.75829		1.18797	1.0368	2.26825	1.41834	1.41396	1.33559	1.26904	1.06932		1.19266	1.43512	2.17114	1.12827	1.85144	1.90629	1.79727	2.05966		1.42464	1.20562	2.18323	1.5429	1.55704	1.87843	1.87663	1.12826
1.0782		2.09356	1.30099	1.56658			1.458		1.5696		2.39734	1.52691	1.18029	1.66444	1.75933	1.09451		1.15565	1.01803	1.66719	1.35407	1.47912	1.55361	2.53471	1.32916		1.07802	1.36812	2.01486	1.4333	1.6793	1.52337	1.67113	2.18653		1.26419	1.14777	1.74358	1.30099	1.72843	1.5044	1.83794	1.39546
1.22177		1.67797	1.07788	1.53483			1.48627		1.6994		1.86545	1.31597	1.01728	1.27868	1.9316	1.18613		1.263	1.42072	2.42919	1.13081	1.30888	1.00541	1.9749	1.39241		1.19316	1.72964	1.57074	1.44798	1.64639	1.61407	1.45669	2.01665		1.56447	1.17527	1.38521	1.07788	1.69093	1.2809	1.75033	1.13836
0.901693		1.77991	1.30972	1.29758			1.34544		2.22633		2.13002	1.25274	1.3505	1.36574	1.25222	1.21867		1.59021	1.28666	2.04846	1.06096	1.32235	1.27001	1.15596	1.13617		1.38278	1.22041	1.40573	1.54157	1.38026	1.30488	2.12869	1.80014		1.64449	1.39301	1.59993	1.30972	1.52109	1.8114	2.51221	1.63969
1.19327		2.10434	1.33445	1.23671			1.17892		1.64539		1.8234	1.4273	0.790772	1.22268	1.86476	1.04767		1.33158	1.10554	1.79989	1.53269	1.35862	1.07009	1.93637	1.78158		1.09026	1.41208	2.2833	1.46898	1.38998	1.57017	2.02571	2.16082		1.55622	1.1667	1.35054	1.33445	1.14378	1.65393	1.63817	1.50068
1.27363		1.38858	0.945168	1.56098			1.152		1.74924		2.3059	1.66358	1.13328	1.43027	1.49587	1.01792		1.13443	1.10447	2.60131	1.1334	1.37879	1.17645	1.57774	2.00968		1.13688	1.31854	1.92391	1.27435	1.59247	1.26736	1.44208	1.87898		1.29127	1.06059	1.39138	0.945168	1.51216	1.55371	2.21548	1.7276
0.876395		1.70027	1.16374	1.5578			1.00333		1.80719		2.35511	1.30524	1.18056	0.919353	1.88977	1.07229		1.2508	1.28842	1.59779	1.14664	1.35636	1.06668	2.28787	1.07427		1.04137	1.34356	2.27019	1.39045	1.60713	1.50708	1.70123	2.32682		1.54459	1.375	1.57106	1.16374	1.95299	1.46062	0.999697	1.46004
1.02288		1.72112	1.4032	1.29814			1.03677		1.78976		2.44819	1.35397	1.28537	1.25902	2.03693	1.87919		1.35875	1.10607	2.12623	1.13119	1.72378	1.55812	1.86581	1.046		1.10743	0.959107	2.14533	1.52984	1.21132	1.13278	1.21556	1.74189		0.888947	1.24665	2.39935	1.4032	1.62388	1.70135	1.99606	1.96174
1.1037		1.78902	1.2024	1.09365			1.58208		1.71114		2.24824	1.3716	1.22067	0.961986	2.04269	1.15578		1.33492	0.810897	2.00454	1.39919	1.12411	1.1438	1.45651	1.57324		1.31912	1.06119	1.9132	1.3757	1.6778	1.33509	1.52391	2.38825		1.16996	1.5193	2.33923	1.2024	1.49222	1.66913	1.86667	1.50213
1.03457		2.21241	1.30886	2.13388			1.1752		1.75872		2.39561	1.56218	0.982784	1.14534	1.74916	0.988789		1.10275	1.16361	2.06322	1.25465	0.974085	1.38196	1.68251	1.18657		1.28928	1.25976	2.22939	1.81184	1.1981	1.85707	1.17657	2.00328		1.29347	1.33113	1.77547	1.30886	1.58139	1.94075	1.46384	1.66161
1.26924		2.10721	1.52733	1.43134			1.39978		1.45916		2.59181	1.13445	1.22847	1.23742	1.60709	1.06519		1.18396	1.09648	2.18323	1.56761	1.24938	1.34906	1.88274	1.33911		0.902557	1.48229	2.02085	1.59714	1.52759	1.72549	1.77727	1.69089		1.19364	1.11779	1.97292	1.52733	1.45339	1.30851	2.31947	1.57276
1.24978		1.48666	1.08761	1.7848			1.51482		1.56678		1.81395	1.38838	1.33303	1.10553	2.36316	1.33133		1.37911	1.15734	2.06211	1.40435	1.09712	1.47877	2.14461	0.9409		1.14691	1.4582	1.69915	1.23744	1.46913	1.59033	1.63445	1.55216		1.68457	0.753776	1.56895	1.08761	1.42431	1.46866	2.09719	1.50753
1.08661		1.64193	1.45419	1.42087			1.47285		1.75415		2.49433	1.15821	1.21709	1.41567	2.13654	1.34188		1.25379	1.03042	2.48501	1.1921	1.18885	1.41245	1.39699	1.30488		1.16138	1.28394	2.13012	1.4008	1.45823	1.38376	2.52936	1.94657		1.38638	1.09728	1.74205	1.45419	1.19095	1.4883	2.24567	1.56272
1.23461		2.16859	1.35554	1.43928			1.28628		1.80397		1.50829	1.1669	1.32274	1.46738	1.99717	1.54478		1.06626	1.06513	2.39437	1.31994	1.1136	1.33373	2.12762	1.65782		1.09572	1.40624	1.40062	1.58894	1.3084	1.34049	1.10338	1.78022		1.22585	1.2756	1.77415	1.35554	1.23473	0.98671	2.31965	1.86979
0.704478		1.86858	1.50709	1.37465			1.57994		2.02368		1.99274	1.34745	1.34628	0.829041	2.5458	1.52531		1.08765	1.68959	1.6686	1.15603	1.17572	1.58248	1.60564	1.40592		1.22823	2.02463	1.37217	1.29456	1.54453	1.58785	1.76569	1.74728		1.44518	1.02957	1.46318	1.50709	1.48404	1.3737	1.38189	1.62541
0.794445		1.9791	1.53321	1.44752			1.8342		1.77405		2.01371	1.45037	1.24449	1.46063	2.29272	1.21873		1.22158	1.10253	2.03794	1.2961	0.920997	1.64184	1.71071	1.93676		1.0274	0.953584	1.716	2.108	1.37834	1.24943	1.67839	1.70031		1.5496	1.36471	1.92532	1.53321	1.36137	1.54887	1.62033	1.43866
1.23925		1.64234	1.16195	1.35485			1.31463		1.61114		2.18238	1.19359	1.27753	1.33602	2.18316	1.70909		1.0255	1.09057	2.39445	1.0207	1.49694	1.38989	2.1612	1.78466		1.03367	1.27449	2.18083	1.27485	1.48858	1.52029	1.47812	1.64652		1.29995	1.0449	1.36087	1.16195	1.33913	1.51712	1.85645	1.56921
1.51327		2.13801	1.21261	1.4948			1.18652		1.93088		1.87464	1.1946	1.35757	1.5264	1.96622	1.25064		1.14091	1.25909	2.29722	1.37569	0.987322	1.1706	1.78587	1.29065		0.83938	1.30423	1.31463	1.39209	1.7452		2.07433	1.68717		1.09621	1.48185	2.10367	1.21261	1.31893	1.94517	1.83056	1.61058
1.65513		1.91624	1.41053	1.56762			0.843657		1.50129		2.33675	1.63576	1.00013	0.882222	2.16786	1.54606		1.2791	1.30075	2.04243	1.1554	1.1536	1.38996	1.78019	1.42581		1.27825	1.37813	1.75864	1.32108	1.68685		1.22902	2.02372		1.51175	1.08495	1.51612	1.41053	1.57212	1.48743	2.19012	2.01013
1.23892		2.0416	2.03169	1.34257			1.60851		1.67042		2.086	0.994924	1.33784	1.12438	1.88529	1.49897		1.54386	1.09459	2.15376	1.46009	1.00415	1.21359	1.95753	1.08607		1.29832	0.962126	1.71882	1.30327	1.44352		1.76852	1.7293		1.18765	1.33573	2.05129	2.03169	1.61541	1.43862	2.13958	1.35181
1.60377		1.4666	1.50386	1.26864			1.03653		1.51264		1.83272	1.34952	1.46329	0.986595	1.93814	1.33317		1.3094	1.31919	2.50847	1.35455	1.35594	1.30292	2.0447	1.78991		0.979505	1.44475	2.18452	1.3341	1.57975		1.50709	1.80208		1.33167	1.36259	1.72704	1.50386	1.8042	1.84259	1.709	1.89689
1.4733		1.75457	1.14092	1.24884			1.49231		1.60829		2.75898	1.54768	1.3597	1.12753	2.74139	1.93477		1.03545	1.09856	1.74957	1.10764	1.52352	1.00911	2.07136	1.46428		1.21451	1.44496	1.75655	1.46128	1.52435		1.14799	1.96461		0.989605	1.08469	1.48329	1.14092	1.77236	1.65332	1.47366	1.26671
1.25832		1.34926	1.6547	1.88189			1.59025		1.71103		2.01617	1.41369	1.5605	1.18023	2.49162	1.5512		1.2142	0.997673	1.8052	1.49261	1.97717	1.07677	1.86089	1.55345		1.37179	1.17764	2.10504	1.3462	1.55269		1.65438	1.6537		1.11463	1.39585	1.72891	1.6547	1.51877	1.50885	1.51496	1.8891
1.21854		1.69285	1.58374	1.14885			1.82193		1.25176		2.2829	1.34835	1.15855	1.02341	1.99549	1.19447		1.36698	1.11086	2.39562	1.21234	1.45731	1.15217	1.86241	1.32094		1.08989	1.5972	1.51211	1.47816	1.53667		1.62155	2.33437		1.19419	1.29774	1.80018	1.58374	1.84357	1.46821	2.18462	1.49333
1.26847		2.72601	1.87757	1.52327			1.91579		1.77619		2.03981	1.14156	1.41503	1.49583	1.53042	1.72644		1.58793	1.13772	2.4604	1.2379	1.48251	1.36966	1.65495	1.49174		1.0754	1.62446	1.46092	1.39841	1.62713		1.83865	2.68784		1.35296	1.40797	1.50866	1.87757	1.71035	1.73669	1.1325	1.7411
1.64943		1.95249	1.1873	1.39938			1.05575		1.75031		2.45991	1.51912	1.40337	0.864648	1.62223	1.28272		1.37678	1.24755	1.99931	1.2977	1.35064	1.5299	2.18378	1.17618		1.07296	1.22218	2.72875	1.23927	1.58184		2.22591	2.29515		1.38288	1.31799	1.81579	1.1873	1.39851	1.2579	1.88776	1.39775
1.38363		1.91071	1.55043	1.34231			1.21957		1.13039		1.72769	1.60992	1.22615	1.016	1.95945	1.11604		1.09693	1.15092	1.82218	1.27256	1.18626	1.64187	2.13099	1.15913		1.33583	1.19035	1.70148	1.42078	1.21949		1.55947	1.89718		1.59828	1.07281	2.27766	1.55043	1.50185	1.20826	2.23838	1.65793
1.47436		1.70694	1.43049	1.99516			1.32966		1.56698		1.63266	1.07291	1.37406	1.43877	2.73033	1.21442		1.54638	1.10598	2.021	0.973394	1.24267	1.60746	2.32451	1.06843		0.994896	1.41424	1.84246	1.30282	1.55871		1.48535	1.8227		1.2957	1.28904	1.53095	1.43049	1.54763	1.48254	2.21796	1.4673
1.57566		1.89704	1.33639	1.29466			1.94237		1.72323		2.50371	1.38223	1.50981	0.965393	1.80012	1.12349		1.24676	1.18045	1.81962	1.42097	1.40261	1.32739	1.75149	1.06276		1.33825	1.00379	1.56879	1.65241	1.4827		1.30127	1.65058		1.24658	1.04467	1.33543	1.33639	1.40965	1.49117	1.73429	1.29414
1.34949		1.67673	1.29632	1.69369			1.96664		1.78636		1.87864	1.43764	1.37529	1.34452	2.57664	0.960969		1.21641	1.34447	1.76422	1.18964	1.36177	1.50402	1.82744	1.17519		1.12663	1.35194	1.69846	1.27034	1.61968		1.64487	2.72997		1.35884	1.2038	1.70603	1.29632	1.78943	1.58383	1.83798	1.50715
1.27045		2.09402	1.64123	1.77437			1.97785		1.90284		3.10242	1.43951	0.991408	1.0482	1.89226	1.18251		1.26999	1.52079	2.6492	1.0779	1.5662	1.17552	1.40999	1.32556		1.12851	1.33874	2.12778	1.38965	1.53264		1.32149	1.92648		1.0768	1.34886	1.9145	1.64123	1.5381	1.71426	2.04474	1.22444
1.40184		1.54171	1.59259	1.08896			1.33604		1.23456		2.28468	1.55606	1.14159	1.53726	2.301	1.06145		1.21625	1.62209	1.63625	1.22042	1.57348	1.17297	2.06596	1.35036		1.15376	0.946087	1.73891	1.38891	1.52176		1.8865	1.77087		1.33996	1.03046	2.21419	1.59259	1.38183	1.17755	1.92292	1.33293
1.47949		1.95524	1.42671	1.57001			1.34292		2.18561		2.63538	1.21203	1.31991	1.14955	1.8238	0.923938		1.55792	1.20827	1.69146	1.31542	1.61542	1.29479	2.11671	1.54239		0.580194	1.1549	1.37183	1.73923	1.6153		1.34343	2.02657		1.37217	1.13882	1.516	1.42671	1.38657	1.91975	1.79493	1.45573
1.31405		1.69606	1.42504	1.60622			0.898726		1.4979		2.16071	1.58799	1.09433	0.8156	2.04014	1.25117		1.42869	1.1017	2.01374	1.30413	1.80081	1.27398	1.96326	1.30203		1.05678	1.34766	1.89528	1.2359	1.62393		1.6126	2.25918		1.31376	1.25236	1.12713	1.42504	1.38346	1.53186	1.88738	1.61045
1.64419		2.42454	1.23319	1.68732			1.2739		1.42462			1.3277	1.50649	1.31087	2.05993	1.08665		1.30303	1.13221	2.71093	1.40303	1.0514	1.60257	1.48481	1.79627		1.23306	1.23633	1.31463	1.31728	1.26869		1.5513	2.05203		1.20976	1.01435	1.71474	1.23319	1.40689	1.51253	1.51201	1.04591
1.2666		2.1154	1.78088	1.68864			1.7289					1.27974	1.08278	1.40279	1.94293	1.75797		1.21663	1.20762	2.19387	1.3268	0.87588	1.36129	1.74892	1.08601		1.25101	1.18541	1.51504	1.69653	1.48705		1.66117	2.32926		1.19673	1.3233	1.67619	1.78088	1.54226	1.38076	1.59779	1.3603
1.60396		1.6014	1.4624	1.42772			1.1254					1.07319	1.13175	1.27863	1.65933	2.63706		1.32831	1.30302	2.05233	1.38336	1.34244	1.12358	1.2585	1.15284		1.15159	1.2546	1.64821	1.11764	1.84892		1.61531	2.45516		1.26077	1.17946	1.19789	1.4624	1.9741	1.35741	1.31258	1.43967
1.53767		1.58912	1.59963	1.50598			1.77459					1.19542	1.37468	0.940793	2.4101	1.26703		1.19511	1.57084	2.00306	1.06247	1.10427	1.36233	1.28593	1.44344		1.12604	1.57871	1.91113	1.43709	1.46933		1.26749	1.43599		1.10934	1.39128	1.5869	1.59963	1.34757	1.41479	2.06769	1.24923
1.19166		2.01314	1.16315	1.20992			1.17833					1.39599	1.54268	0.970597	1.54239	1.50619		1.33736	1.39847	2.67804	1.61682	1.72391	1.61084	1.7922	1.44888		0.890542	1.13611	1.80869	1.17878	1.35239		1.49728	2.12804		1.53162	1.0907	1.85101	1.16315	1.46097	1.84223	1.68576	1.60561
1.35771		1.84857	1.42101	1.45235			1.66827					1.23157	1.26091	1.4466	1.83627	1.18048		1.1273	1.44172	1.97299	1.35589	1.27767	1.09521	1.18554	1.22873		1.07457	1.85705	1.77374	0.968615	1.4652		1.76179	2.35901		1.38725	1.12625	1.39806	1.42101	1.18305	1.67432	1.64885	1.43583
1.38637		2.68088	1.27487	1.31825			0.79932					1.52916	1.4064	1.18349	1.95302	1.09851		1.29886	1.5071	2.17789	0.987092	1.35193	1.48865	2.32635	1.45421		1.03132	1.08746	1.92062	1.32757	1.96275		1.41515	1.48541		1.36913	1.1834	2.09464	1.27487	1.46671	1.356	1.89573	1.49338
1.29113		1.48251	1.35387	1.46218			1.09361					1.25372	0.881119	1.28011	1.97364	1.34252		1.54064	0.691569	1.87406	1.52015	1.15632	1.24905	2.29778	1.51202		1.12723	0.970062	1.97914	1.59841	1.65444		1.5218	2.059		1.56187	1.37249	1.32572	1.35387	1.47995	1.87182	2.27481	1.60459
1.35807		2.07512	1.16577	1.50355			1.78979					1.33415	1.42855	1.59978	2.74968	1.25061		1.25346	1.40702	2.20519	1.5184	1.41427	1.49945	1.33832	1.13616		0.992323	1.40222	1.85496	1.11405	1.82559		1.51209	2.25385		1.03444	1.44528	1.92061	1.16577	1.3927	1.31108	1.64444	1.56319
1.44116		1.59195	1.35587	1.16235			1.28946					1.18386	1.31487	1.00952	2.28325	1.98333		1.4669	1.13251	2.49314	0.99041	1.36408	1.46303	1.92723	1.31617		1.11283	1.22091	1.71587	1.36424	1.23147		2.03889	1.70595		1.49924	1.09057	1.54166	1.35587	2.00677	1.56413	1.32283	1.3448
1.50581		1.65696	1.38162	1.30332			1.57456					1.44218	1.52236	1.22336	2.34665	1.69691		1.32022	1.08721	1.90534	1.20704	1.51025	1.30738	1.71992	1.21017		1.32661	1.21326	1.31925	1.26423	1.52969		1.65666	2.09537		1.55791	1.13414	1.75614	1.38162	1.40327	1.68989	1.70896	1.38299
1.67456		1.89939	1.57442	1.4653			2.20657					1.21029	1.18711	1.24084	1.7099	1.35359		1.35105	1.1173	2.7875	1.64876	1.05725	1.38962	1.42551	1.16617		1.12337	1.35802	2.07931	1.4797	1.39316		1.2304	2.54129		1.43251	1.1812	1.82834	1.57442	1.50984	1.5172	1.73563	1.5127
1.43019		2.00436	1.34579	1.86582			1.27554					1.48222	1.18988	1.60189	1.87392	1.17701		1.29734	1.10426	2.54168	1.31649	1.57496	0.966398	1.9581	1.32543		0.959238	1.26199	2.19019	0.972288	1.35989		1.41682	1.9304		1.44231	1.09587	1.96332	1.34579	1.50561	1.70668	1.20203	1.68223
1.29962		1.78891	1.44829	1.54095			2.13866					1.78733	1.39978	1.34081	1.79684	0.928186		1.19602	1.45807	2.05733	0.927118	1.31479	1.39276	2.25401	1.32166		0.904188	0.923761	1.37605	0.860343	1.50739		1.75295	1.95384		1.10822	1.1186	1.73689	1.44829	1.60009	1.37611	1.66566	1.35804
1.54888		2.12172	1.11653	1.47872			1.36355					1.86742	1.30151	1.3311	1.52133	1.21966		1.28728	1.33088	2.32339	0.90838	1.47036	1.33429	2.0638	1.11547		1.34111	1.52621	1.58346	1.52665	1.60453		1.58115	2.176		1.56344	1.26506	1.87077	1.11653	1.46223	1.73592	1.95025	1.3128
1.05564		1.61579	2.48005	1.32668			1.31204					1.39619	1.19663	1.14202	2.39094	1.54235		1.18289	1.30825	2.3367	1.61057	1.20089	1.33305	2.29788	1.0034		1.31696	1.34697	1.54264	1.39594	1.52287		1.92493	2.13038		1.45616	1.1808	1.62163	2.48005	1.75047	1.12627	1.73852	1.726
1.36944		1.1823	1.444	1.43394			0.845866					1.54352	1.03755	1.50781	1.87904	1.26471		1.30968	1.02806	1.59945	1.59557	1.47996	1.52121	1.30189	1.23616		1.2005	1.22201	2.18791	1.55459	1.69748		1.5679	2.35763		1.30177	1.21462	1.86457	1.444	1.46998	1.44078	1.88523	1.54487
1.08761		2.07566	1.48329	1.45741			0.824438					1.10747	1.13756	1.63782	2.30105	1.12601		1.13237	0.960142	2.67474	1.13042	1.44905	1.2986	1.52318	1.5007		1.05549	1.18374	1.47731	1.70769	1.49539		1.81915	1.61332		1.22378	1.37931	1.55819	1.48329	1.73086	1.54588	1.65534	1.40469
1.28305		1.16674	1.27086	1.30555			2.10907					1.66433	1.6766	1.12884	2.20245	1.67636		1.30316	1.36257	1.85335	1.27495	1.30902	1.07077	1.8982	1.58659		1.23249	1.4183	2.1119	1.68956	1.47811		1.60697	1.26486		1.45753	1.23631	1.59622	1.27086	1.41758	1.40983	1.94888	1.26623
1.91772		2.15701	2.067	1.49156			1.18176					1.24962	1.55347	1.17621	2.59809	1.66999		1.16102	1.13516	2.01024	1.24151	1.03754	0.878265	1.58584	0.979942		1.07784	1.10291	1.79645	1.13942	1.51316		2.0457	1.89056		1.7311	1.09681	1.51898	2.067	1.43307	1.54747	1.221	1.32443
1.73068		1.90864	1.30269	1.43245			1.24314					1.69948	1.18554	1.68302	2.24473	1.3282		1.25514	1.29538	2.20147	1.16271	1.24464	0.958843	1.95614	1.2334		1.42515	1.31992	1.25161	1.67425	1.41437		1.67681	1.98933		1.35416	1.28426	1.9408	1.30269	1.44069	1.7077	1.76386	1.65887
1.7146		1.4011	1.26624	1.45295			1.09657					1.48977	1.00654	1.34238	2.26527	1.13798		1.22166	1.24415	2.39731	1.23597	1.41704	1.29816	1.3462	1.41743		1.04567	1.45406	2.10757	1.25202	1.42882		1.39494	2.31949		1.5198	1.01569	2.04034	1.26624	1.3537	1.65179	1.08452	1.3868
1.32102		1.97961	1.44606	1.09476			1.48294					1.32218	1.2918	1.3132	2.62353	1.44155		1.18245	1.24303	2.34843	1.47171	1.45855	0.938484	1.74404	1.36866		1.3422	1.24116	1.74868	1.17426	1.56374		2.49866	2.18014		1.1185	1.67205	1.47228	1.44606	1.44872	1.73515	2.0918	1.32036
1.27251		2.25909	1.57322	1.04192			1.65305					1.37659	1.45347	1.08478	1.63171	1.06441		1.15953	1.14225	1.92005	1.08555	1.20484	1.36644	1.89771	1.26426		1.20353	1.22672	1.91231	1.73031	1.74465		1.38321	1.39992		1.15348	1.41098	1.88482	1.57322	1.50111	1.42111	1.21559	1.74906
1.15356		1.82101	1.56928	1.50791			1.65633					1.4726	1.40752	1.7523	1.99262	1.51638		1.45525	1.66213	1.63302	1.90807	1.26647	1.04495	2.33198	1.04035		1.41923	1.40748	1.58932	1.20121	1.36276		1.43834	1.67027		1.43074	1.00165	1.31902	1.56928	1.58206	1.71417	1.99851	1.21917
1.13339		1.81417	1.58512	1.22897			1.89487					1.48718	1.27531	1.06369	1.9828	1.01441		1.32917	1.19729	2.10285	1.436	1.17366	1.27462	1.68961	0.966016		1.18145	1.47519	1.67202	1.06632	1.4068		1.25911	2.01626		1.48545	1.31378	1.8918	1.58512	1.15751	1.82852	1.5955	1.35901
1.15001		1.82465	1.30752	1.11638			1.19781					1.5482	1.26177	1.98029	2.10908	1.56564		1.26032	1.39505	1.69746	1.40874	1.34986	1.48812	2.28648	1.60031		1.2326	1.35394	2.04277	1.64413	1.43896		2.12822	1.96116		1.46231	0.846016	1.98203	1.30752	1.7118	1.9544	1.34983	1.35539
1.21699		2.31727	2.02999	1.27997			1.58618					1.60138	1.40515	1.41727	1.94897	1.15779		1.56575	1.19975	1.50303	1.32679	1.39211	0.812727	2.07828	0.966089		0.923902	1.52836	1.96944	1.49658	1.77297		1.51715	2.15038		1.43961	1.16076	1.49934	2.02999	1.58962	1.63985	1.96782	0.959559
1.09765		1.59017	1.36723	1.14306			2.31836					1.58238	1.30483	1.18887	2.10463	1.47825		1.13813	1.25305	2.36744	1.41573	1.2544	1.59401	1.8672	1.28318		1.35776	1.20799	1.6376	1.08474	1.5444		1.09149	1.90618		1.04973	1.40318	1.71496	1.36723	1.61067	1.76316	1.72321	1.51835
1.26928		1.7537	1.54632	1.25152			1.18029					1.27397	1.31658	1.49178	1.91286	0.866511		1.06779	1.51896	1.88353	1.57831	1.02852	1.2852	1.52461	1.10279		1.1411	1.50046	2.20933	1.44176	1.97773		1.35047	1.9782		1.40292	1.17127	1.71707	1.54632	1.93795	1.5742	1.87119	1.72052
1.43578		1.60868	1.40675	1.12209			1.2313					1.21728	1.46054	1.58082	1.41803	1.644		1.29764	1.12234	2.05426	1.00886	1.00631	1.36842	2.938	0.960109		1.1187	0.941124	1.72252	1.67099	1.93234		1.26405	2.21021		1.35876	1.09791	1.96826	1.40675	1.41672	1.58338	1.05887	1.08693
1.26179		1.92095	1.75245	1.38017			1.27037					1.3821	1.3396	1.44836	2.0402	1.42139		1.2915	1.31544	2.36476	1.08762	1.49621	1.3819	1.51488	1.42126		0.894329	1.25644	1.70594	1.39028	1.4068		1.66095	1.83764		1.24616	1.27731	1.88775	1.75245	1.47289	1.70345	1.97477	1.58628
1.65445		1.31666	1.61484	1.56934			1.59928					1.12098	1.97591	1.32239	2.33956	0.928321		1.52611	1.23517	2.00412	1.23633	1.35768	1.25774	1.57181	1.49034		1.05279	1.01537	1.47507	1.57688	1.46199		1.4767	1.38549		1.19561	1.22505	1.46355	1.61484	1.68909	1.19111	1.17805	1.35418
1.54773		1.84011	1.34483	1.18659			1.25001					1.40081	1.17523	1.02094	2.44828	1.20112		1.04805	0.978336	1.8089	1.176	1.66197	1.25781	1.71119	1.44918		1.40772	1.21741	1.71399	1.48251	1.4124		1.44487	2.37173		1.2824	1.46039	1.6262	1.34483	1.65589	1.17818	1.56206	1.02689
1.0947		1.46684	1.29067	1.40522			1.26578					1.66635	1.19941	1.43568	1.82356	1.20884		1.52962	0.92241	1.85199	0.817495	1.27019	1.55681	1.71974	1.33842		1.25645	1.37287	2.00904	1.74715	1.5716		1.88184	1.43523		1.28369	1.20928	1.55852	1.29067	1.58609	1.65677	1.58821	1.1154
1.50199		1.72941	1.39001	0.774305			1.72292					1.62115	1.17869	1.54043	1.61877	0.846078		1.0379	0.973203	1.67194	1.16365	0.883214	1.16076	2.2567	1.55659		1.12765	0.981081	1.48958	1.78099	1.0963		1.57039	2.18022		1.37993	0.841939	1.62292	1.39001	1.63434	1.4169	1.13669	1.32855
1.44057		1.29979	1.03328	1.36529			0.884195					1.13762	1.26268	1.43158	1.94049	1.3112		1.43482	0.993121	1.88293	1.4115	1.25358	1.743	1.7659	1.11644		1.11883	1.10003	2.12852	1.61289	1.39564		1.6718	2.01532		1.37488	1.11258	1.54658	1.03328	1.51978	1.59655	1.87969	1.34995
1.39091		1.74803	1.52856	0.747424			1.43652					1.18166	1.16768	1.48974	2.04421	1.65192		1.30428		2.30236	1.48754	1.2984	1.22029	1.61098	1.22757		1.3271	1.28125	1.45241	1.57308	1.67474		1.6149	1.69243		1.17624	1.1937	1.40873	1.52856	1.54495	1.33717	1.65436	1.60384
1.47282		1.65014	1.56843	1.28416			1.33366					1.73285	1.35674	1.02322	1.985	1.73716		1.39502		1.55515	1.02501	1.1468	1.26163	2.18698	1.49407		1.02292	1.4978	1.39653	1.74565	1.26763		1.77128	2.09198		1.48996	1.40487	1.47887	1.56843	1.84503	1.57064	1.81455	1.61109
1.48783		1.20904	1.54017	1.15352			1.51509					1.57283	1.14895	1.18178	1.63448	1.28398		1.44837		1.90811	1.00272	1.26927	1.33104	1.65979	1.45604		1.07069	1.22412	1.99101	1.05011	1.45082		2.00463	1.62582		1.38074	0.979123	1.5973	1.54017	1.4451	1.57347	1.30414	1.43837
1.73028		2.08036	1.45043	1.04846			1.21493					1.59033	1.52695	1.07159	1.88034	1.38743		1.3159		1.82645	1.26658	0.935818	1.49266	2.46577	1.26258		1.14026	0.793803	1.98026	1.10104	1.64535		1.57428	2.0903		1.30737	1.51143	1.80721	1.45043	1.73549	1.23841	1.94373	1.48965
1.50515		1.76986	1.43031	1.12183			1.79427					1.67211	1.65168	1.57195	1.90487	1.21224		1.17789		1.76084	1.27012	1.21203	1.54799	1.85651	0.861976		1.10712	1.24637	1.76196	1.30292	1.38352		1.75823	2.31964		1.55314	0.908755	1.7086	1.43031	1.5401	1.49253	1.39323	1.6358
1.01051		1.74351	1.67868	1.07162			1.90297					1.64926	1.48887	1.31977	2.21212	1.52226		1.19519		2.2247	1.42774	1.44115	1.24479	1.75274	1.41995		1.156	0.913551	1.75767	1.75552	1.30996		2.07215	1.86842		1.29518	1.37698	1.65722	1.67868	1.50111	1.51256	2.03416	1.47003
1.54814		2.11223	1.67683	1.25514			1.61221					1.32795	1.19832	1.64087	1.92247	2.04564		1.04037		1.86148	1.36621	1.16781	1.31788	2.15076	1.34629		1.26796	1.58838	1.42351	1.35174	1.46159		1.48208	2.1215		1.50601	0.908662	1.8054	1.67683	1.33664	1.21272	1.94607	1.51789
1.23042		1.76879	1.34249	1.08332			1.82224					2.05739	1.11015	1.38128	1.90372	1.04271		1.13031		1.97961	1.16134	1.26029	1.53811	1.69517	1.32516		1.028	1.05826	1.88358	1.29895	1.5007		2.0905	2.50679		1.33081	1.65127	1.54306	1.34249	1.6429		1.50015	1.21793
1.19076		2.09101	1.49574	1.30996			1.47938					1.48395	1.47464		2.04199	1.41337		1.10624		2.27582	1.07062	1.00801	1.36764	2.13862	1.12317		1.17349	1.00165	2.17184	1.05455	1.43244		1.65875	1.53554		1.52681	1.24161	1.89142	1.49574	1.57728		1.56027	1.18137
0.881008		1.67058	1.7927	1.65004			1.38196					1.11641	1.15756		1.6292	1.56788		1.146		2.07584	1.25916	1.29342	1.13454	2.57783	1.80393		0.993643	1.13665	1.65897	1.24425	1.46894		1.57332	1.97079		1.27569	1.45485	1.97043	1.7927	1.17774		1.85749	1.10802
1.22099		1.70628	1.20849	0.985915			1.42484					1.21495	1.41505		2.36671	0.994309		1.06707		2.05711	1.3308	1.56119	1.27492	2.17967	1.22717		1.11857	1.09495	2.08426	1.29981	1.72164		1.73898	1.34892		1.21348	1.43461	1.71915	1.20849	1.53116		1.89579	1.27079
1.25071		1.73482	1.93284	1.42751			1.80104					1.94891	1.37478		1.49984	1.46321		1.39648		1.75097	1.33348	1.05596	1.35764	2.25079	1.11759		1.31538	1.11959	1.64233	1.82327	1.17919		1.87057	1.81534		1.47428	1.04604	2.32068	1.93284	1.6466		1.70237	1.41332
1.54048		1.9966	1.15227	1.5382			1.05618					0.934869	1.18632		2.04701	1.39239		1.10985		1.49883	1.10761	1.37796	1.38597	1.51047	1.1972		0.984372	1.12779	1.50472	1.17561	1.4156		1.60224	1.8065		1.60844	1.06566	1.86221	1.15227	1.60044		1.47553	1.45416
1.1481		2.10598	1.43799	1.22991			1.49072					1.13199	1.22476		2.28883	0.936123		1.26011		1.76125	1.14448	1.31329	1.38811	1.49029	1.43707		1.1264	1.44622	1.8955	1.56113	1.23894		1.33586	1.88161		1.1503	1.24399	1.54882	1.43799	1.59198		1.22427	1.1133
1.34618		1.79094	1.28704	0.929241			1.45332					1.14399	1.50068		1.52798	1.21869		1.25392		1.76265	1.594	1.36781	1.4944	1.79434	1.54402		1.07559	1.46347	1.58892	1.38075	1.35306		1.76059	2.30933		1.04594	1.68721	1.51616	1.28704	1.69523		1.13822	1.6244
1.54808		1.96858	1.21455	1.54642			1.47308					1.4013	1.24478		2.26323	0.946146		1.41516		1.65167	1.28012	1.05506	1.27822	2.25376	1.35679		1.01809	1.38515	1.79996	1.27632	0.778111		2.03872	1.73532		1.54384	1.4307	1.38018	1.21455	1.45431		1.8683	1.34716
1.26769		1.48278	1.56597	1.19617			1.36801					1.2755	1.49847		2.32897	1.44748		1.32307		1.95217	1.14912	1.57837	1.66043	1.60337	0.983126		1.3459	0.96685	1.64925	1.3601	1.38828		1.44469	1.72907		1.22402	1.40115	2.16141	1.56597	1.47524		1.81701	1.12379
1.35311		2.01066	1.37765	1.4446			1.66284					1.41397	1.60462		2.19775	1.31818		1.34763		1.31313	1.20301	1.31346	0.989625	1.77392	1.17829		0.952942	1.46486	1.49947	1.58206	0.695315		1.63909	2.00339		1.30532	1.82907	1.61873	1.37765	1.56442		1.53413	1.2923
1.33786		1.67124	1.52298	1.48101			1.36975					1.68192	1.30993		2.02684	0.969356		1.20616		2.11046	1.08031	1.28551	1.51038	1.98818	1.76243		1.01689	1.32155	1.79928	1.14646	1.15615		2.08458	2.14531		1.34004	1.24424	1.45267	1.52298	1.46181		1.7692	1.6256
1.64286		1.62834	1.55976	1.38397			0.901235					1.36465	1.5047		2.32924	1.2769		1.10245		1.65998	1.19706	1.48607	1.07998	1.85462	1.79468		1.45738	1.18875	1.97557	1.24939	1.35772		1.28043	1.93274		1.331	1.44915	1.1097	1.55976	1.30166		1.85341	1.41019
1.33444		1.56232	1.53228	1.19271			1.45947					1.08175	1.31426		1.78364	1.38557		1.26967		1.94141	0.98128	1.26989	1.29321	1.90194	1.3218		1.14359	1.52708	1.9048	1.41811	1.7144		1.72631	2.1427		1.22813	1.41009	2.10556	1.53228	1.93634		1.3424	1.58759
1.33075		1.64894	1.50054	1.44337			1.56013					1.15565	1.14291		1.45811	0.820505		1.22771		2.25349	1.33055	1.20798	1.46498	1.43962	1.23004		1.27303	1.26786	1.89479	0.998941	1.51343		1.58638	1.76317		1.26009	1.63959	1.79263	1.50054	1.58422		1.49283	1.25495
1.03063		1.52326	1.45674	1.99904			1.23714					1.21438	1.39611		2.068	1.57816		1.19179		2.23658	1.24348	0.955816	1.42721	1.56931	1.28115		1.07617		1.95461	1.46946	1.44644		1.63141	1.5995		1.29699	1.45562	1.58478	1.45674	1.21244		1.58635	1.40215
1.43141		1.66877	1.2052	1.19304			1.42623					1.76859	1.25885		1.80275	0.766327		1.36791		1.80614	1.02011	1.23386	1.5436	1.86783	1.43823		1.06714		1.7833	1.10744	1.33969		1.07024	1.97679		1.24531	1.11	1.39262	1.2052	1.79423		2.16957	1.34367
1.36344		1.73776	1.42157	1.28899			1.60111					1.29589	1.18654		1.49013	1.43836		1.19841		1.46472	1.16526	1.35843	1.52658	1.78133	1.22644		1.1766		1.70658	1.24103	1.48295		1.86397	1.91565		1.39402	1.69381	1.72273	1.42157	1.47802		1.44202	1.66726
1.29657		1.74296	1.61234	1.39215			1.64559					1.26172	1.42965			1.48745		1.56699		2.48794	0.966078	1.18464	1.45092	2.06382	1.30097		1.07176		1.80821	1.65983	1.28778		1.28159	1.83522		1.19768	1.54517	1.90665	1.61234	1.45409		1.46892	1.23999
1.02575		1.73073	1.37607	1.37318			1.74979					0.792307	1.48246			1.1028		1.11081		1.64276	1.21983	0.931805	1.37752	1.6879	1.52489		0.778706		1.63112	1.53854	1.26052		1.39052	2.10056		1.28163	1.43419	1.20534	1.37607	1.57317		1.94459	1.35496
1.22435		1.85435	1.21937	1.73948			1.23498					1.40406	1.19667			1.4152		1.3096		1.9263	1.05666	1.56656	1.23437	2.32171	1.5665		1.12349		1.50648	0.873988	1.48419		1.96371	1.98148		1.47318	0.946465	1.5238	1.21937	1.71482		1.1881	1.25344
1.32248		1.52988	1.33793	1.17403			1.87097					1.1844	1.32003			1.28733		1.20573		2.03826	1.04072	1.74116	0.931856	1.91682	1.16424		0.96363		1.63247	1.62158	1.32844		1.46708	2.07268		1.16684	0.994982	2.23396	1.33793	1.41665		1.51325	2.02254
1.23		1.78519	1.83454	1.27383			1.34772					1.01086	1.49692			1.19612		1.31181		2.08327	1.41453	1.42173	1.23026	1.4232	1.43347		0.983515		1.46732	1.40642	1.70008		1.5853	1.50274		1.29774	1.36003	2.21082	1.83454	1.39685		2.04024	1.19961
1.34855		2.05359	1.54083	1.17878			2.01256					1.10023	1.51462			1.19735		1.10081		2.30531	1.41309	1.46154	1.31926	1.94311	1.54714		1.05166		1.86228	1.53624	1.2997		1.6871	2.55168		1.58013	1.51286	2.84891	1.54083	1.48933		1.69759	0.87831
1.5692		1.61368	1.5367	1.20017			1.43612					0.881822	1.36362			1.11023		1.07411		1.75853	1.23514	1.34385	1.52465	1.8338	1.07486		1.02514		1.67328	1.22685	1.53355		1.80642	1.94495		1.25629	1.4885	2.4099	1.5367	1.70881		1.89494	1.50004
1.43775		2.08696	1.43676	1.32668			1.36953					1.15428	1.57576			1.46019		1.36543		2.24022	1.28401	1.34248	1.43286	1.60745	1.40558		1.26188		1.69387	1.58365	1.35904		1.39159	2.48044		1.25733	1.2237	1.69242	1.43676	1.43144		1.31837	1.41193
1.2603		1.91433	1.59293	1.0366			1.135					1.17167	1.25241			1.29055		1.44424		1.30211	1.04244	1.32878	1.4009	2.31262	1.70639		1.42016		1.55328	1.31595	1.31716		1.75675	2.28043		1.67073	1.18588	2.38923	1.59293	1.68871		1.75708	1.57655
1.19244		1.87373	1.19402	1.19606			1.50745					1.20028	1.274			0.912994		1.44428		1.89334	1.15211	1.33776	1.44509	2.04363	1.14988		1.23129		1.9924	1.28194	1.33871		1.77875	1.4387		1.36225	1.53814	2.21051	1.19402	1.26097		1.52322	1.16824
1.44178		1.99071	1.35362	1.61605			1.25104					0.958159	1.37353			1.37933		1.30284		2.00025	1.44477	1.09297	1.59458	1.59144	1.28728		1.10053		1.64638	1.11357	1.4665		1.66748	2.07315		1.05761	1.24836	2.43063	1.35362	1.94294		1.8761	1.04199
1.30411		2.25481	1.46828	1.2466			1.33211					1.19008	1.18063			0.888016		1.21289		2.07047	1.16921	1.30405	1.72962	2.21272	2.30856		1.09543		2.06312	1.66188	1.62381		1.87939	1.69905		1.29922	1.6532	2.12972	1.46828	1.65344		1.76689	1.32472
1.53037		1.61973	1.50757	1.6513			1.40936					1.49491	1.39812			1.04645		1.2274		1.71298	1.21691	1.34238	1.67544	1.51579	0.918365		0.985221		1.84135	1.80596	1.28143		1.66349	1.9071		1.4872	1.64372	2.66429	1.50757	1.70332		2.31961	1.00398
0.919476		1.83481	1.26782	0.951415			1.1925					1.06914	1.25678			1.70105		0.928763		1.73129	1.30619	1.30154	1.70704	2.24412	1.17583		1.08736		1.66729	1.19854	1.38159		1.74839	2.02236		1.38048	1.35999	2.27037	1.26782	1.4932		1.65492	1.68237
1.3472		2.26604	1.39696	1.24886			1.28436					1.74579	1.68101			0.960843		1.14499		1.78536	1.20927	1.58967	1.15459	2.24753	1.28706		1.1691		1.84626	1.51633	1.06255		1.48906	1.98119		1.20362	1.29979	1.77257	1.39696	1.49639		2.43166	1.75411
1.33494		1.80243	1.33557	1.05906			1.41708					1.36744	1.34654			1.31009		1.26162		2.03868	1.3975	1.17891	1.65163	2.4234	1.42489		0.995567		1.43126	1.59498	1.22895		1.96839	1.56233		1.41381	1.40763	2.15109	1.33557	1.40797		1.6136	1.38019
1.27574			1.75482	1.02738			1.19126					1.2694	1.19698			1.93662		1.33316		2.13555	1.10126	1.07418	1.28707	1.71018	1.08837		0.805161		1.27924	1.61208	1.40612		1.18186	2.69549		1.06892	1.26483	1.9183	1.75482	1.8224		1.9588	1.26144
1.28167			1.54299	1.2434			1.53726					1.00289	1.12198			1.0073		1.17227		1.90858	1.06411	1.43928	1.23917	1.76363	1.16633		1.18318		1.3419	1.28357	1.82457		1.87387	2.08297		1.33116	1.53749	1.50393	1.54299	1.75783		1.30436	1.73971
1.23567			1.18541	1.35616			1.35464					1.18463	1.38801			1.33154		1.12237		2.13202	1.17743	1.271	1.61062	1.81922	1.01968		0.397598		1.8379	1.51219	1.26355		1.36209	2.23061		1.35258	1.37027	1.95554	1.18541	1.43521		1.62739	1.10836
1.10441			1.38269	1.26195			1.75361					1.33359	1.48146			1.11497		1.2833		1.75129	0.946433	1.02541	1.36885	1.74956	1.07046		1.1268		1.75798	1.15315	1.4406		1.274	1.75689		1.1054	1.27171	2.11314	1.38269	1.84913		1.12	1.39907
1.24197			1.49585	1.27781			1.46843					1.50813	1.45336			1.29965		1.38669		2.47627	1.48678	1.17428	1.16504	2.14573	1.25179		1.13167		1.5009	1.60713	1.39917		1.63007	1.98737		1.62493	1.34176	1.64571	1.49585	1.16853		1.4859	1.12938
1.40612			1.35288	1.19805			1.55617					1.19056	1.1805			0.897488		1.2306		1.50338	1.2255	1.02373	1.24262	2.17219	1.1659		1.23413		1.36496	1.47733	1.61112		1.93385	1.87376		1.31999	1.5027	1.92621	1.35288	1.71714		1.85672	1.41741
1.31844			1.05347	1.16252			1.34515					1.61858	1.21615			1.30578		1.02958		2.43367	0.973109	1.39783	1.24209	2.73504	1.21563		1.307		1.16773	1.58427	1.23691		1.87851	1.64354		1.39527	1.54355	2.00669	1.05347	1.44997		1.51777	1.3535
1.35453			1.53069	1.3351			1.2114					1.41028	1.25637			1.14884		1.47628		2.05858	0.96502	1.27033	1.50097	1.62282	1.94101		1.09531		1.33584	1.01157	0.94831		1.848	2.2073		1.50817	1.4343	1.25728	1.53069	1.94969		1.36291	1.23246
1.3966			1.59186	1.18029			1.30199					1.37348	1.36555			1.55519		1.20179		2.44596	1.13147	1.07502	1.26604	1.64303	0.877479		0.924168		1.49136	0.83781	1.1693		1.77349	1.50581		1.33896	1.08882	2.32149	1.59186	1.47717		1.6338	1.01595
1.45077			1.11815	1.34117			1.06377					1.11886	1.24515			1.20822		0.996406		1.80077	1.08481	1.26924	1.81305	1.88729	1.14781		1.32767		1.39628	1.3733	1.64955		1.5874	2.19907		1.32042	1.32107	2.27352	1.11815	1.64773		1.73179	1.09076
1.26203			1.31326	1.27662			1.18805					1.11688	1.25891			1.15434		1.44597		1.73798	1.2514	1.59707	0.940533	1.66585	1.64545		1.24298		1.48479	1.3813	1.50911		1.43432	1.62304		1.12777	1.50884	2.45037	1.31326	1.5212		1.60926	1.56272
1.24343			1.25325	1.53239			1.06915					1.11505	1.42538			1.25021		1.17432		2.31391	1.25783	1.37092	1.38703	1.53569	1.32069		0.891745		2.17048	1.2248	1.36365		1.65902	1.62725		1.471	1.31831	2.24665	1.25325	1.42415		1.6335	1.59758
1.28774			1.41968	1.07095			2.11335					1.0333	1.37327			1.05949		1.68864		1.66685	1.01369	1.15563	1.78224	2.09725	1.25544		1.05801		2.31721	1.15339	1.23273		2.05959	1.95986		1.17121	1.24012	1.39703	1.41968	1.55947		1.59168	1.15577
1.2882			1.19515	1.57327			1.29859					1.06167	1.42945			1.49955		1.42303		1.58342	1.13258	1.31669	1.56592	1.77917	1.15693		1.17366		1.05885	1.20018	1.3596		1.60599	1.55369		1.40131	1.4217	1.89611	1.19515	1.25187		1.54378	1.46957
1.64407			1.14722	1.53859			1.85686					1.21813	1.07869			1.04185		1.33187		2.00828	2.03428	1.22403	1.44003	1.73524	1.72526		1.09114		1.53933	1.93562	1.47968		1.61254	1.21081		1.36603	1.62548	1.99493	1.14722	1.50499		1.84852	1.47686
1.11398			1.24486	1.45039			1.23747					1.46342	1.3448			1.28818		1.17942		1.87139	1.11203	1.22881	1.55004	1.25501	1.26671		1.18808		1.1914	1.28987	1.58685		1.67624	1.80364		1.51914	1.48979	2.22403	1.24486	1.71193		1.59001	1.31056
1.40211			1.38267	1.15948			1.31151					1.40348	1.25623			1.08679		1.16392		1.81813	1.23705	1.29482	1.75757	1.63086	1.22416		1.31908		1.45619	1.73048	1.07198		1.65956	1.51377		1.38772	1.41232	1.80612	1.38267	1.59762		1.94678	1.27089
1.57829			0.963335	1.37933			1.17355					1.31544	1.25903			0.964595		1.29499		1.73052	0.959774	1.50488	1.79367	1.8147	1.00063		1.23182		2.13634	1.43897	1.19819		1.63527	1.98648		1.32719	1.41505	1.30025	0.963335	1.49401		2.02078	1.44189
1.30742			1.57201	1.52808			1.24957					1.71005	1.29783			1.01002		1.40912		1.7139	1.13064	1.25416	1.69208	2.17685	1.21596		1.17062		1.19152	1.06324	1.43081		2.1709	2.15722		1.38362	1.75336	1.39172	1.57201	1.51814		1.52613	1.77919
1.57316			1.23188	1.26547			1.59975					1.17326	1.47647			1.90518		1.47883		1.96609	1.12731	1.18557	1.59075	1.78755	1.5776		1.15792		1.51312	1.28908	1.47386		2.16056	1.64489		1.42938	1.38906	1.64283	1.23188	1.39023		1.54229	1.15741
1.56874			1.50917	1.22851			1.77778					1.27755	1.30835			1.24542		1.27007		1.61807	1.14824	1.15147	1.5472	2.03512	1.25076		0.975658		1.56883	1.26737	1.32022		1.86241	1.422		1.34009	1.14441	2.59442	1.50917	1.39576		1.76638	1.23766
1.68461			1.32613	1.01031			1.22323					1.39691	1.46334			1.28684		1.32179		1.81411	1.1307	1.14265	1.67022	2.05311	1.28605		1.16028		1.41587	1.38271	1.14157		1.94288	1.98561		1.40509	1.46999	1.98393	1.32613	1.58179		1.33894	1.43971
1.68264			1.50844	1.42854			0.791719					1.50297	1.39821			1.34754		1.09326		2.27558	1.15673	1.36912	0.986893	1.75008	0.941164		1.29003		1.66146	1.12199	1.14376		1.63947	1.78221		1.31536	1.44599	2.24732	1.50844	1.47864		1.27821	1.47711
1.52907			1.39956	1.37038			1.68954					1.63987	1.22315			0.927997		1.36582		2.44311	1.15119	0.920498	1.41405	2.3515	1.86419		0.91017		1.79515	1.26501	1.17427		2.07627	1.6132		1.46273	1.75337	2.08407	1.39956	1.38515		1.04588	1.08935
1.40918			1.23703	1.50874			1.87604					0.983218	1.5456			1.13131		1.28305		2.15616	1.18823	1.31474	1.05621	1.80281	1.6579		1.14348		1.63864	1.90399	1.43775		1.43501	2.32255		1.29217	1.21115	1.91032	1.23703	1.958		2.26049	1.28615
1.38673			1.44494	1.37394			1.13565					1.51659	1.28538			1.13035		1.17462			0.952717	1.21498	2.17268	1.7593	1.25438		0.914366		1.30361	1.24768	1.26118		1.58808	1.7314		1.07983	0.981183	2.57534	1.44494	1.58405		1.617	1.42072
1.15288			1.45725	2.02172			1.21632					1.43766	1.23727			1.41636		1.12586			0.91326	1.46358	1.32118	1.7437	1.1523		1.32707		2.09493	1.55084	1.3748		2.37234	1.87637		1.23902	1.55599	1.53359	1.45725	1.5492		2.01802	1.20101
1.49508			1.05047	1.13369			1.29114					1.6858	1.29327			1.1993		1.41381			1.06058	1.01176	1.93806	1.55116	1.12237		1.27887		1.9288	1.6296	1.27063		2.08406	1.80785		1.08697	1.43145	1.53763	1.05047	1.88282		2.58325	1.52733
1.29088			0.721588	0.991491			1.15359					1.44309	1.60402			1.13048		0.953561			1.15012	1.18734	1.30826	2.29036	1.73942		1.2436		1.48017	1.41428	1.59247		2.17063	1.80113		2.09477	1.49559	1.92636	0.721588	1.48302		1.68271	1.11126
1.24736			1.13842	1.45808			0.964839					1.53351	1.39651			1.16585		1.19237			1.23715	1.45886	1.29555	1.82983	1.5653		1.2147		1.80925	1.52833	1.55805		1.81356	1.85992		1.20463	1.28594	2.11259	1.13842	1.38136		1.70476	1.43664
1.3878			1.49347	0.984122			1.54455					1.59614	1.49164			1.17111		1.26882			0.934112	1.34298	1.16633	2.41821	1.18315		0.897383		1.9353	1.57676	1.12777		1.47526	1.56893		1.26392	1.18056	2.18886	1.49347	1.38719		1.74977	1.32292
1.5082			1.43816	1.42118			1.30909					1.28492	1.44623			1.32469		0.970355			0.894127	1.65478	1.3417	1.93549	1.20552		0.940134		1.40679	1.44369	1.59977		1.16692	2.08808		1.07581	1.39049	1.52338	1.43816	1.46183		1.88999	1.53924
1.41421			1.59308	1.3047			1.37187					1.45665	1.3578			1.40961		1.3124			1.33548	1.16458	1.24535	1.47375	1.19645		0.915974		2.59031	1.12856	1.48875		2.11723	1.71668		1.55952	1.29575	2.14668	1.59308	1.60371		1.66648	1.1213
1.42424			1.29357	1.50665			1.37737					1.59535	1.23952			1.23535		1.16942			1.38449	1.40979	1.10961	1.8876	1.56966		1.01321		1.55206	1.4784	1.18718		1.36626	1.98614		1.34014	1.41033	2.00859	1.29357	1.67914		1.53828	1.50579
1.21163			1.64447	1.20991			1.07082					1.28675	1.32035			1.7067		1.2603			1.44308	1.23778	1.60313	2.00004	1.39083		1.26677		2.01766	1.56007	1.4569		1.71145	1.78154		1.16095	1.65745	2.4348	1.64447	1.50608		2.01981	1.48755
1.3916			1.28565	1.37553			1.54231					1.33927	1.33342			1.65703		0.936765			1.47836	2.0015	1.59156	1.34206	1.51755		0.867502		1.6707	1.32973	1.60587		1.67208	2.34427		1.12573	1.71985	1.7754	1.28565	1.62469		1.3923	1.63771
1.59903			1.28312	1.20661			1.0013					1.57637	1.47348			1.50923		1.06213			1.09692	1.40482	1.2994	2.12861	1.30073		1.18961		1.20597	1.25869	1.56811		1.75875	1.79846		1.42151	1.41619	1.15909	1.28312	1.53902		1.53455	1.78908
1.39403			1.72982	1.34034			1.18845					1.40721	1.58497			1.19019		1.17583			0.99945	1.13111	1.49662	2.15478	1.83211		0.760744		1.6145	1.23135	1.57738		2.17168	1.61982		1.28167	1.08532	1.78804	1.72982	1.49945		0.947579	1.4982
1.0851			1.24156	1.2172			1.26704					1.75318	1.13715			1.65014		1.39846			0.993208	1.194	1.27014	1.4906	1.79907		1.27011		1.52702	2.00296	1.3166		1.87929	1.83519		1.3221	1.25758	2.16314	1.24156	1.04541		1.24443	1.36775
1.44328			1.36286	1.30349			1.56509					1.45057	1.18613			1.22375		1.26085			1.3083	1.34065	1.29749	1.42928	1.69338		0.898592		1.54232	1.29433	1.47788		1.35267	2.03649		1.2854	1.51714	1.76829	1.36286	1.63898		1.51562	1.27907
1.69882			1.74408	1.19936			1.31475					1.21228	1.66249			1.17495		1.37484			1.36771	1.39441	1.44947	1.52072	1.43026		1.0644		1.30082	1.36312	1.3661		1.81139	2.44363		1.28408	1.52118	1.48271	1.74408	1.70288		1.67733	1.32741
1.19253			1.35019	1.13192			1.49378					2.0677	1.51445			1.07258		1.41859			1.21705	1.24129	1.78546	1.69762	0.953269		1.21665		1.29201	1.03646	1.49762		1.62067	2.33268		1.34569	1.28768	0.974039	1.35019	1.56201		2.14461	1.22409
1.04923			0.966155	1.34745			1.80269					1.39201	1.33089			1.21314		0.952974			1.34266	1.34733	1.72393	1.59466	1.22829		1.0854		1.90194	2.00334	1.34262		2.19108	1.34422		1.006	1.52817	2.40637	0.966155	1.57052		1.68128	1.35672
0.965021			1.30427	1.35073			1.7134					1.55896	1.44105			1.36872		1.64842			1.38443	1.16914	1.57579	1.67366	1.66062		1.14196		1.63556	1.29296	1.43524		1.58068	1.86375		1.2911	1.7176	2.00467	1.30427	1.08962		2.40986	2.11504
1.22181			1.34663	1.16445			1.59817					1.20008	1.47856			0.989333		1.37456			1.44247	1.32742	1.41485	1.80585	1.44148		0.856953		1.56037	1.63014	1.46488		1.89151	2.30765		1.13311	0.987832	2.23217	1.34663	1.1693		1.39587	1.41942
1.49581			1.50705	0.956775			1.77161					1.61662	1.56375			1.31747		1.10133			1.10021	1.43166	1.677	1.76126	1.47991		1.1184		1.43322	1.62727	1.28939		1.52016	1.60008		1.31196	1.38396	1.93666	1.50705	1.51739		1.79718	0.882809
1.3136			1.59949	1.14606			1.57336					1.51566	1.43648			1.47618		1.22185			1.00852	1.20748	1.3677	2.92864	1.19292		1.27198		1.34892	1.84977	1.18774		1.39342	2.33772		1.1595	1.31202	2.59618	1.59949	1.35481		1.7748	1.24226
1.42932			1.30189	1.34196			1.2709					1.51936	1.51994			1.05911		1.12104			0.995299	1.6096	1.18786	2.07875	0.883104		1.1861		1.42301	1.48023	1.61403		2.19352	1.79665		1.04741	1.05895	1.79704	1.30189	1.6877		1.46179	1.35977
1.30906			1.3193	1.48769			1.37207					1.54379	1.6959			1.42817		1.53559			1.3342	1.15881	1.18795	1.99961	1.20922		1.05177		1.28462	1.6398	1.5175		2.19296	1.68201		1.50694	1.09947	2.27372	1.3193	1.62816		1.52214	1.29959
1.60851			1.12337	1.324			0.988609					1.30968	1.69963			1.64196		1.32005			1.10586	1.07255	1.71118	1.9865	1.15908		0.992878		1.6251	1.55777	1.5		1.95988	2.19244		1.22876	1.39393	2.13683	1.12337	1.55345		1.88769	1.20965
1.60742			1.60635	1.3672			1.48956					1.30607	1.31074			1.18546		1.12808			1.25866	1.49117	1.64414	1.77557	1.39786		1.20555		1.56698	1.9517	1.15026		1.77499	2.57718		1.11484	1.31518	1.63096	1.60635	1.49232		1.78369	0.864979
1.42765			1.36704	1.21745			1.68731					1.19174	1.69669			1.33093		1.14512			0.94736	1.03852	1.21104	1.73143	1.55128		1.14139		1.35781	1.44253	1.31215		1.44232	1.30972		1.17618	1.10586	2.38448	1.36704	1.18512		1.36214	1.38206
1.13834			1.37819	1.57773			1.87015					1.11963	1.51989			1.66349		1.33585			0.763015	1.14612	1.62134	1.69355	1.45696		1.17275		1.73562	1.31831	1.14883		1.55034	2.0497		1.1659	1.34846	2.14069	1.37819	1.4335		1.55813	0.854912
1.27036			1.52164	1.48512			1.34688					1.10465	1.53548			1.37811		1.11076			0.953772	1.30469	1.22813	2.5844	1.92905		0.939153		1.77567	2.05194	1.2429		2.10348	1.93821		1.03118	1.69685	1.7819	1.52164	1.28218		1.81483	1.4632
1.16228			2.2019	1.59327			1.97964					1.35357	1.43375			1.13995		1.35057			0.834908	1.24049	1.36631	1.68616	1.1773		1.14159		1.49564	1.65279	1.3151		1.32492	1.6742		1.08877	1.43247	2.00425	2.2019	1.43547		1.46252	1.30954
1.12037			1.70324	1.38567			1.36738					1.47017	1.41755			1.10585		1.09413			1.12087	1.04129	1.58196	2.04344	1.24713		1.27524		1.62881	1.24087	1.35704		1.1728	1.24497		1.15037	1.37882	2.09407	1.70324	1.71017		1.82047	1.33166
1.13104			1.30066	0.975195			1.18661					1.44871	1.16368			1.41056		0.905734			1.02985	1.3593	1.27902	1.30362	0.711654		1.14598		1.49337	1.55997	1.46156		1.35469	1.57864		1.30486	1.14735	1.92193	1.30066	1.89119		1.82506	1.15015
1.05273			1.51194	0.873519			1.35777					1.26909	1.39675			1.85634		1.31135			1.47426	1.1378	1.78122	2.38803	0.861201		1.3746		1.26765	1.72602	1.71792		1.45426	1.73293		1.12169	1.36358	1.64739	1.51194	1.33634		1.58131	1.59121
1.33941			1.17428	1.25619			1.47573					1.5228	1.35793			1.08028		1.16142			0.913905	1.4326	1.75281	1.63895	1.2798		1.1824		1.39897	1.7329	1.63976		1.73519	2.2517		1.0017	1.21613	1.69711	1.17428	1.45527		1.61733	1.33457
1.55862			1.43192	1.13363			1.12759					1.28211	1.71846			1.56981		1.07305			1.0597	1.2366	1.41607	1.95059	1.28404		1.40249		1.90118	1.50871	1.28299		1.72956	1.63071		1.01924	1.45309	1.90835	1.43192	1.6867		1.81275	1.43541
1.28688			1.32948	1.09503			1.25586					1.51891	1.33478			1.31621		1.41273			1.18728	1.44264	1.36497	2.1389	1.24224		1.31071		1.21384	1.60882	1.70856		1.28512	1.97152		1.0762	1.527	2.35164	1.32948	1.4992		1.9388	1.16532
1.27107			1.48243	1.36693			1.43166					1.30584	1.29372			1.59264		1.36847			1.15678	1.19406	1.42881	1.88087	1.50561		1.29534		1.45507	0.877389	1.28268		1.25792	1.90558		1.11602	1.37713	1.93423	1.48243	1.35685		1.6747	1.98401
1.99338			1.44897	1.29914			1.46059					1.23039	1.2974			1.4502		1.19357			0.949721	1.41323	1.30504	1.41491	1.24335		0.971952		1.35134	1.25937	1.3067		1.34786	1.74006		1.25675	1.48457	1.95397	1.44897	1.4441		1.41926	1.2343
1.05283			1.04131	1.28133			1.30713					1.40935	1.19256			1.41047		1.12056			1.38539	1.34024	1.02079	1.49719	1.14051		1.17501		1.94526	1.77662	1.3069		1.92578	1.59636		1.0552	1.48045	2.0743	1.04131	1.42088		1.96032	1.07255
0.88595			1.46654	1.64491			1.09565					1.14161	1.33898			1.3617		1.2956			1.28435	1.49748		2.13253	1.38177		1.12479		1.63661	0.998198	1.46724		1.23861	2.15538		1.08333	1.13919	2.02963	1.46654	1.44393		2.5518	1.51469
0.915565			1.72265	1.32157			1.20138					1.25871	2.05742			1.67024		1.11924			1.14812	1.18365		1.33662	1.3013		1.27159		1.23525	1.79414	1.59839		2.25549	1.35362		1.08683	1.39726	1.54878	1.72265	1.22832		1.41509	1.24762
1.15245			1.28504	1.01493			1.51031					1.22866	1.1829			1.70933		1.55737			1.14581	1.07312		1.65747	1.19474		0.937525		1.31971	1.53443	1.82245		1.37845	1.14916		1.08175	1.671	2.3484	1.28504	1.6059		1.44099	1.16657
1.5818			1.33474	1.58064			1.89782					1.3785	1.41009			1.4208		1.25553			1.14111	1.32706		1.59261	1.52535		1.28595		2.02038	1.69091	1.32287		1.69437	1.7639		1.3943	1.20718	2.38071	1.33474	1.5264		1.78115	1.67674
1.42268			1.29885	1.13369			1.36243					1.32593	1.16076			1.48485		1.08806			1.00165	1.11883		1.32991	1.00468		0.738455		1.69349	1.29077	1.54081		1.87987	1.49891		1.15597	1.92926	1.72299	1.29885	1.75596		1.38166	1.3505
1.05572			1.44905	1.13605			1.43786					1.33884	1.76773			1.52556		1.45016			1.08516	1.2259		2.08446	0.982773		0.906088		1.74088	2.0017	1.32533		1.7748	2.25108		1.41172	1.2327	1.2764	1.44905	1.60753		2.31735	1.70717
1.3717			1.64112	0.934475			1.52884					1.3765	1.83817			1.44101		1.24943			1.23161	1.38693		2.10158	1.64023		1.22594		1.39298	1.20163	1.35976		1.49346	2.0509		1.1528	1.02768	2.0089	1.64112	1.07196		1.43274	1.28893
1.0317			1.40044	1.48837			1.5408					1.28359	1.29333			0.850888		1.02659			1.62679	1.2348		1.92061	1.20703		0.991402		1.50313	1.94142	0.950478		1.55937	2.09354		0.978637	1.1684	2.2421	1.40044	1.94189		1.08379	1.05101
1.35428			1.28144	1.22447			1.04099					1.30389	1.06836			1.35784		1.05997			1.29029	1.05524		1.81349	1.00103		0.984849		1.43355	1.47941	1.14233		1.66552	1.27979		1.04495	1.36242	2.00371	1.28144	1.68324		1.82679	1.6602
1.32259			1.13033	1.17361			1.35011					1.2613	1.43964			1.7		1.02224			1.32641	1.59414		2.33286	1.26403		1.0463		1.3196	1.73455	1.21129		1.45931	1.29016		1.04292	1.42363	2.23047	1.13033	1.68285		1.45104	1.20143
1.0381			1.37145	1.31678			1.38024					1.62731	1.28332			1.65464		1.48846			1.27465	1.33501		1.84848	1.29652		1.11554		1.50572	1.50095	1.52374		1.45592	1.67534		1.19311	1.30565	2.25974	1.37145	1.57722		1.91932	1.49778
1.09996			1.33786	1.53675			0.960402					1.26378	1.32703			1.68949		1.28172			1.22968	1.41991		2.06174	1.10374		1.05797		1.75776	1.81137	1.34131		1.60848	2.07994		1.23933	1.36097	1.81728	1.33786	1.35669		1.40545	1.73418
1.33924			1.3595	0.88721			1.38597					1.22908	1.53987			1.41176		1.33678			1.12735	1.06942		2.30638	0.990647		1.01268		1.6629	1.25114	1.45655		1.49512	2.23087		0.98663	1.29138	1.90616	1.3595	1.29202		1.62201	1.40943
1.31976			1.31221	1.37204			1.28916					1.17644	0.971507			1.62907		1.61445			1.04805	1.08424		1.65826	1.38774		1.03352		1.52993	1.57965	1.33043		1.3142	1.74577		1.33895	1.59636	2.07217	1.31221	1.50414		1.29208	1.19315
1.27204			1.6249	1.5011			1.41709					1.19188	1.25422			0.875019		1.36043			1.14016	1.26574		1.97867	0.961775		1.09271		1.8699	1.29969	1.21158		1.75259	2.22189		1.16636	1.11436	2.04366	1.6249	1.96592		2.29583	1.41503
1.15555			1.12182	1.31835			1.96834					1.15607	1.15822			1.67717		1.15295			1.10654	1.13159		1.76529	0.980975		0.899188		1.59919	1.50564	1.2664		2.31508	1.34262		1.38874	1.18394	1.61946	1.12182	2.17255		2.2	1.45931
1.20386			0.982028	1.45437			1.7947					1.14128	1.08307			1.3293		1.24271			1.10902	1.38834		1.03686	1.4347		1.25812		1.29678	1.41639	1.45101		1.43992	2.20923		1.3541	0.839773	2.11886	0.982028	1.97092		1.57108	1.29085
1.03513			1.47394	1.08556			1.36476					1.5181	1.38066			1.78902		1.09568			1.09465	1.45695		1.76364	1.67267		1.09996		2.03049	1.85357	1.13732		1.74061	1.66067		1.1441	1.17619	2.168	1.47394	1.22086		1.99902	1.44697
1.11976			1.13089	1.00026			1.51288					1.31829	0.551805			1.64333		1.27489			1.64927	1.08386		1.47977	1.17623		0.987945		1.84956	1.54529	1.02726		1.57552	1.62934		1.27544	1.40153	1.89426	1.13089			2.45529	1.58583
1.54205			1.57014	1.1329			1.61168					1.15995	1.34653			1.89505		1.05			1.19477	1.18887		2.0108	1.22326		1.13042		1.46331	1.81525	1.01157		1.82534	2.05611		0.873852	1.66187	2.31055	1.57014			2.08674	1.29774
1.2157			1.62232	1.34713			1.32016					1.78896	1.79862			1.75592		1.29323			1.11899	1.42117		2.0184	1.2194		1.02489		1.50179	1.07259	1.50475		1.83841	2.10236		0.938995	1.64318	2.05195	1.62232			1.35264	1.39216
1.30787			1.48057	1.30113			1.26662					1.4366	1.37148			1.79826		0.94614			1.39246	1.45968		1.38525	1.56581		1.01663		1.57019	1.35209	1.00552		1.74313	1.92355		1.21203	1.39775	2.443	1.48057			1.52499	1.42894
1.05728			1.15571	1.12139			1.17918					1.36378	1.34756			1.67479		0.998174			0.988586	1.48381		1.78118	1.15555		1.21307		1.58546	1.69203	1.25326		1.73456	1.91512		0.989461	1.0379	1.60811	1.15571			1.68535	1.46989
1.14667			1.20729	1.19114			1.59834					1.49185	1.68271			1.48037		1.11212			1.22074	1.08197		1.83248	1.03602		1.25593		1.60546	1.58007	1.33332		1.6749	1.77566		1.18711	1.32405	1.82611	1.20729			1.3579	1.42345
1.30262			1.63261	1.22387			1.42519					1.45033	1.31671			1.34917		1.25353			1.17073	1.46599		1.35399	1.1322		1.29329		1.76277	1.73141	1.56966		1.65677	2.20365		1.59825	1.42079	2.04882	1.63261			1.538	1.45205
1.31785			1.35124	1.27234			1.37978					1.1448	1.28369			1.47951		1.17037			0.984226	1.39501		1.25073	1.39438		1.08404		1.66386	1.30848	1.39645		1.48952	1.55403		1.17378	2.33333	2.05987	1.35124			1.92111	1.10223
1.05245			1.25603	1.23989			1.72341					1.14279	1.33469			1.38891		1.17874			1.47608	1.29369		2.35334	1.0688		1.19654		1.43703	1.49249	1.30391		1.87476	1.67761		1.16198	1.34675	1.84034	1.25603			1.74132	2.31969
1.21504			1.1777	0.797231			1.23163					1.41566	1.30063			1.24862		1.18337			1.27541	1.42203		2.26099	1.36004		0.993014		1.61554	1.73089	1.10859		1.68764	2.03716		1.0886	1.50668	1.47479	1.1777			1.77874	1.15067
1.22213			1.16463	1.18921			1.40968					1.46094	1.56624			1.9577		1.0344			1.20204	1.42654		1.28076	1.39937		1.24305		1.29122	0.915207	1.41732		1.59644	1.76883		1.25876	1.18134	2.00155	1.16463			2.21371	1.47101
1.32697			1.25649	1.39732			1.99624					1.3376	1.63461			1.59675		0.846347			1.33611	1.81308		2.01241	0.951074		1.18751		1.62206	1.72457	1.24289		1.74822	1.65973		1.22907	1.38071	2.06517	1.25649			2.04605	1.38483
1.56276			1.40866	1.52421			1.4794					1.42839	1.40625			1.06873		1.22264			1.1934	1.42189		2.00488	1.32626		0.883077		1.50911	1.46396	1.72192		1.85629	1.35107		1.34293	1.50589	2.27459	1.40866			1.55919	1.64262
1.32836			1.15398	1.30506			2.07911					1.11178	1.33036			1.18809		1.09583			1.45814	1.25151		2.4443	1.10335		0.92454		1.4856	1.28357	1.37543		2.20311	1.58766		1.18599	1.85716	2.35454	1.15398			1.43053	1.30991
1.35895			1.47351	1.13281			1.37465					1.30505	1.35081			1.4066		1.31569			1.02656	1.29286		1.49487	1.02463		1.21319		1.12859	1.11148	1.54316		1.42843	1.66372		1.10277	1.55186	1.64447	1.47351			2.29471	1.00538
1.21625			1.4407	1.27811			1.93954					1.46755	1.30885			1.76461		1.38296			0.895354	1.26554		1.99589	1.64697		1.04971		1.64757	1.59884	1.3707		2.01486	2.10721		0.969924	1.24616	1.93687	1.4407			1.57954	1.28933
1.35581			1.11163	1.21487			1.06373					1.37774	1.37301			1.54743		1.41969			1.22833	1.25965		2.06484	1.11073		1.08131		1.31243	1.3263	1.6339		1.762	1.52059		1.02416	1.63536	2.47355	1.11163			1.61784	1.5709
1.75291			1.10092	1.14973			1.70013					1.18102	1.19687			1.46007		1.22809			1.11483	1.5355		2.42823	1.06788		1.34581		1.7812	1.51759	1.27149		1.5469	1.68445		1.2439	1.26759	1.64385	1.10092			1.55029	1.80345
1.23498			0.93095	1.15489			1.18015					1.37228	1.16354			2.00132		1.49236			1.06804	1.23177		1.97199	1.44968		1.37963		1.57348	1.72479	1.32889		1.72239	1.50792		1.27703	1.51084	1.66182	0.93095			1.72225	1.23885
1.52892			1.72831	1.14571			1.15678					1.08277	1.41244			1.35888		0.99734			0.958139	1.43896		2.55045	1.41045		1.27324		1.31117	1.55584	1.38573		1.86702	1.70927		1.08754	1.49173	1.85397	1.72831			1.90434	1.33938
1.26477			1.12928	1.54045			1.22217					1.33996	1.67534			1.85475		1.37142			0.934697	1.50861		1.52213	0.973943		1.39577		1.50124	1.36279	1.37271		1.7639	1.52754		1.35033	1.63908	2.09015	1.12928			1.81516	1.14213
1.2753			1.55838	0.8259			1.49547					1.51623	1.56079			1.76655		1.10003			1.41823	1.75263		1.51526	0.872498		0.963771		1.35408	1.54633	1.27629		1.71346	1.07256		1.15747	1.43064	2.01286	1.55838			1.83818	1.2416
1.42216			1.40287	1.06776			1.29819					1.64445	1.40504			1.92365		1.05465			0.961588	1.39393		1.84373	1.14811		1.32227		1.66056	1.50661	1.45597		1.77974	1.71778		1.25196	1.29387	1.98988	1.40287			2.38328	1.40587
1.6233			1.04093	1.13872			1.73129					1.17819	1.39064			1.26303		1.29854			1.01302	0.968255		2.24949	1.5143		0.960121		1.47748	1.26815	1.59878		2.17766	1.38711		1.37742	1.47869	2.04292	1.04093			1.53746	1.64924
1.24109			1.44543	1.61203			1.35235					1.36313	1.47975			1.38299		1.06202			1.25142	1.92673		2.30662	1.05287		1.05655		1.83868	2.07455	1.39274		1.91664	1.66003		1.12003	1.14861	2.0291	1.44543			1.64604	1.00375
1.36829			1.25823	1.26608			1.37475					1.30128	1.44233			1.4399		1.17128			0.777818	1.44747		1.70254	1.57972		1.06114		1.4981	1.05331	1.49462		1.53027	1.88064		1.16839	1.46788	2.12196	1.25823			1.91198	1.54984
1.46528			1.06808	1.22549			1.0983					1.28651	1.15228			1.74903		1.40486			1.33392	1.46873		1.76004	1.85644		1.08847		1.98678	2.08423	1.2243		1.9286	1.98413		0.884814	1.31992	1.70584	1.06808			1.48221	1.32241
1.30203			1.18074	1.3133			1.34729					1.05132	1.42305			1.2186		1.34781			1.26384	1.10818		1.83882	1.21559		1.21863		1.2612	1.52264	1.31448		1.80361	2.0259		1.19937	1.42451	2.04403	1.18074			0.843724	1.4363
1.34034			1.26558	1.08505			1.78575					1.50884	1.20593			1.59723		1.07032			1.1524	1.37853		1.8934	1.08683		1.20027		2.14142	1.45936	1.3948		1.31616	1.00991		1.21797	1.156	1.74501	1.26558			2.31667	1.45903
1.07213			1.13759	1.28325			1.23049					1.14044	1.48044			1.21599		1.2762			1.1169	1.12681		2.28362	1.31456		1.11098		1.41245	1.78003	1.191		1.35997	1.58652		0.951288	1.64001	2.03068	1.13759			1.74453	1.16237
1.59103			1.18732	1.28			1.52316					1.18615	1.38526			1.78403		0.985917			0.962445	1.27177		1.51925	1.10122		1.10251		1.89108	1.34563	1.25505		2.03514	1.7636		0.964709	1.12681	1.86689	1.18732			1.63774	1.1229
1.33718			1.53516	1.15175			1.25225					1.28997	1.23512			1.51917		1.12898			1.09459	1.35444		1.90328	1.78612		1.29611		1.41402	1.64647	1.56564		1.8199	2.37503		1.2407	1.31455	2.25985	1.53516			1.27621	1.36506
1.27623			1.40869	1.1088			1.54987					1.05307	1.40213			1.33158		1.18988			0.948081	1.52145		2.24152	0.904369		1.34344		1.56343	1.68034	1.31473		1.33767	1.13605		1.19209	1.41178	1.63087	1.40869			2.4018	1.31793
1.38436			1.45077	1.66101			1.39841					1.5812	1.33298			1.64461		1.07221			1.52803	1.25426		1.79556	1.49993		1.40378		1.58828	1.74073	1.32735		1.4888	1.83168		1.14592	1.48977	1.75448	1.45077			1.80792	1.15777
1.37786			1.32316	1.34686			1.91639					1.32702	1.59145			1.77382		1.06554			1.35572	1.46793		1.55267	1.15252		1.05198		0.884983	1.04592	1.42599		2.46798	1.81184		1.31702	2.02005	1.89624	1.32316			1.41226	1.52927
1.21826			0.969421	1.36197			1.69102					1.13994	1.31815			1.3715		1.08451			1.05274	1.24663		2.23147	1.48663		1.31635		1.37677	1.39381	1.29346		1.76798	2.06607		1.04126	1.21334	1.85813	0.969421			2.10705	1.33688
1.24436			1.40954	1.58666			1.54359					1.33002	1.58694			1.41035		1.33858			1.35804	1.24464		1.89352	1.24089		1.36646		1.53798	1.36806	1.30825		1.51782	2.06157		1.39198	1.29143	2.09834	1.40954			1.58923	1.55894
1.62928			1.09102	1.33471			1.66288					1.08513	1.6396			1.29539		1.2836			0.942664	1.24195		2.20994	0.995195		1.20813		1.9548	1.30967	1.33864		1.9824	2.20059		0.994928	1.84504	2.13876	1.09102				1.58692
1.7373			1.47546	1.10956			1.48239					0.90477	1.39026			1.26699		1.40131			1.71388	1.42816		1.54214	1.36639		1.08303		1.24628	1.03121	1.45499		1.36811	1.6476		1.13641	1.29271	1.88289	1.47546				1.03167
1.4849			1.34756	1.243			1.02367					1.4612	1.3488			1.65105		0.95085			1.26933	1.42739		1.29146	0.964645		1.53322		1.3655	1.39175	1.30989		1.9745	1.33921		1.16546	1.51057	1.46758	1.34756				1.19329
1.44797			1.37024	0.876594			1.34061					1.30724	1.06621			1.26822		1.11384			1.63509	1.24254		1.95382	1.29347		1.12917		1.40238	1.53834	1.44805		1.23253	1.70141		0.98634	0.993227	1.84179	1.37024				1.03649
1.34488			1.30374	1.28915			1.11147					1.22092	1.10603			1.17857		1.46014			1.22136	1.06157		2.02706	1.2274		0.993299		1.51593	1.77838	1.15696		1.42687	1.30569		0.921213	1.27113	1.85112	1.30374				1.25736
1.37769			1.34362	1.21328			1.44076					1.12071	1.22379			1.19815		1.1085			0.804356	1.1531		1.98622	1.35311		1.21034		1.86382	1.46694	1.33111		2.27514	1.87895		1.24021	1.50436	1.779	1.34362				1.54539
1.20258			1.33465	1.46041			1.04915					1.13506	1.22639			1.09538		1.28492			1.02313	1.28477		2.27074	1.95516		1.29941		1.37464	1.35819	1.31706		1.97539	1.81587		0.89097	1.41118	2.23364	1.33465				1.65192
1.49272			1.41454	1.3516			1.48378					1.27609	1.33905			1.29083		1.37324			1.68753	1.15701		1.76806	0.910886		1.09299		1.38011	1.2551	1.38844		1.40835	1.32358		1.24973	2.25125	2.04189	1.41454				1.15787
1.42834			1.20212	1.05794			1.29748					1.26305	1.12502			1.68446		1.20501			0.913092	1.25279		1.93606	1.49905		1.06936		1.50189	1.28495	1.49357		1.80148	1.99994		1.1177	1.2199	1.56305	1.20212				1.12494
1.17285			1.32073	0.911844			1.14321					1.1826	1.32583			1.19711		1.36286			1.54248	1.27129		1.92157	1.38325		1.31989		1.46787	0.977084	1.04851		2.20494	1.87586		1.51028	1.81533	1.6581	1.32073				1.17661
1.20156			1.2668	1.4233			1.54274					1.2589	1.42581			1.79174		1.25151			1.25958	1.22334		2.08167	1.33325		1.38511		1.75137	1.94278	1.40442		1.87271	1.72164		1.14193	1.51276	2.15368	1.2668				1.53888
1.4278			1.36912	1.48798			1.23337					1.41631	1.41733			1.29387		1.2355			1.08458	1.30461		1.60333	1.5606		1.20523		1.44453	1.11854	1.34235		1.66489	1.36504		0.992452	1.61338	1.65235	1.36912				1.70977
1.95709			1.32623	1.0071			1.61715					1.53259	1.15706			1.73977		1.04994			0.999408	1.15888		2.10717	1.365		1.26514		1.08923	1.86587	1.5432		2.44509	1.53632		1.01683	1.45667	2.03889	1.32623				1.44883
1.52057			1.60236	1.43001			1.45258					1.11934	1.38223			1.13162		1.18904			1.01879	1.1606		2.00823	1.40808		1.38855		1.12723	1.80974	0.907882		1.57395	1.41799		1.20873	1.43976	2.15874	1.60236				1.12874
1.49937			1.31633	1.6558			1.73625					1.32037	1.39675			1.26204		1.05271			1.70629	1.32676		1.78221	1.83534		1.31231		1.52377	0.98064	1.37342		1.74489	2.01047		1.35178	1.68972	1.60773	1.31633				1.02701
1.51066			1.21784	1.47987			1.83845					1.03123	1.3252			1.08866		1.23709			1.23295	1.33365		1.96196	1.6284		1.16369		1.10165	1.67258	1.49645		1.95196	2.0019		1.13953	1.33691	2.16479	1.21784				1.25103
1.49451			1.48788	1.41738			1.52699					1.2049	1.58475			1.50304		1.50094			1.14329	1.25424		1.95169	1.72924		1.10448		1.70483	1.51585	1.26119		2.13776	1.20712		1.24719	1.09205	1.9688	1.48788				1.17083
1.53503			1.20402	1.13074			1.43329					1.25266	1.42905			1.28762		1.01893			1.74123	0.982731		2.09797	1.54029		1.18138		1.29753	1.25749	1.11119		2.01125	1.45908		1.07483	1.39635	2.17927	1.20402				1.43806
1.4037			1.24066	1.48269			1.49869					1.18188	1.52093			1.09698		1.08592			0.947425	1.42247		1.57865	1.02847		1.05248		1.58344	1.40725	1.4043		1.87811	1.29228		0.898879	1.13216	1.67722	1.24066				1.41327
1.62127			1.40865	1.32621			1.58856					1.18064	1.24276			1.05079		1.08557			1.98216	1.30207		1.78512	1.7192		1.21474		1.15592	1.46832	1.21435		1.95303	1.55204		0.873566	1.66721	1.81922	1.40865				1.02818
1.31335			1.05091	1.21188			0.967681					1.09941	1.53905			1.10765		1.40841			1.02191	1.02553		2.72402	1.11109		1.43971		0.894492	1.48334	1.45388		1.75783	1.66056		0.917807	1.53129	2.26709	1.05091				1.08872
1.51697			1.68152	1.33418			1.54784					0.936446	1.50932			1.4946		1.11488			1.31705	1.3368		1.517	1.17583		1.05565		1.61229	1.70962	1.28081		1.37295	2.15019		1.13889	1.61615	1.94412	1.68152				1.47917
1.14898			1.37025	1.34724			1.6335					1.47497	1.26184			1.53006		1.28354			1.34575	1.43029		2.13237	1.2413		1.23021		1.23441	1.63263	1.2005		2.54358	1.96073		1.16078	1.31082	1.70778	1.37025				1.40684
1.53223			1.12417	1.21577			1.49411					0.998041	1.76829			1.12708		1.16514			1.41388	1.60752		2.02664	1.26192		1.28246		1.20071	2.17269	1.25299		1.79684	1.22524		1.18482	1.7538	1.8426	1.12417				1.23895
1.53306			1.27294	1.11527			1.20133					1.12518	1.38318			1.47503		1.09311			1.20421	1.19183		1.5732	1.32203		1.49644		1.65354	1.69766	1.23458		2.0244	1.39138		1.23213	1.27405	1.49545	1.27294				1.22878
1.67371			1.56543	1.25866			1.17129					1.11385	1.5913			1.30469		1.09837			1.018	1.18826		1.57209	1.68492		1.3033		1.1278	1.2595	1.1428		1.87685	1.53343		1.11278	1.80136	2.29351	1.56543				1.08701
1.28059			1.53307	1.43389			1.19356					1.31841	1.4032			1.29792		1.23071			1.06202	1.46187		1.77848	1.38938		1.12298		1.68466	0.988684	1.47801		1.85256	1.7669		1.08666	1.81447	1.76285	1.53307				1.83595
1.20665			1.53288	0.802347			1.98523					1.14174	1.8194			1.87892		1.01531			1.2102	1.55771		1.64712	1.43068		1.14969		1.04588	1.38904	1.22533		1.61699	1.83833		1.18959	1.3978	1.88227	1.53288				1.10952
1.56419			1.61146	1.33192			1.19244					1.31007	1.44766			1.06791		1.16418			1.19422	1.28438		1.89263	1.07673		1.15934		1.4552	1.53468	1.27451		1.66455	1.75073		1.18779	1.26286	2.08013	1.61146				1.62847
			1.06017	1.20579			1.06917					1.47022	1.31136			1.36805		1.02383			1.53538	1.46503		1.52823	1.21474		1.17304		1.63702	1.59646	1.29174		2.10229	1.44367		1.1244	1.55477	2.18536	1.06017				1.02394
			1.1961	1.50806			2.00087					0.980196	1.41545			1.60804		1.31099			1.44899	1.2573		1.99213	1.49328		1.04383		1.20853	1.30903	1.49845		1.72155	1.90056		1.27	1.16637	1.96493	1.1961				1.27535
			1.11709	1.37529			1.8793					1.2564	1.48938			1.03947		1.03098			1.4039	1.0737		1.56351	1.71633		1.36417		1.38497	1.65413	1.3344		1.70138	1.34294		1.23796	1.32703	2.11286	1.11709				1.83012
			1.22387	1.54016			1.87566					1.00133	1.68252			1.30337		1.0329			1.27043	1.37997		2.02576	1.29263		1.188		1.25497	1.96699	1.24468		1.69017	1.60234		1.16624	1.5206	1.93525	1.22387				1.34388
			1.08473	1.23855			1.66318					1.16921	1.42104			1.60919		1.38017			1.11105	1.31394		1.75677	1.30962		1.47298		1.42742	1.91989	1.55638		1.40034	1.5846		1.09577	1.36789	1.60736	1.08473				1.45271
			1.43072	1.27743			1.28696					1.30267	1.56879			1.30062		1.23592			1.38769	1.62426		1.97832	1.69593		1.48319		1.42749	1.9318	1.48458		2.29454	1.2454		1.21977	1.3713	1.93862	1.43072				1.23473
			1.33903	1.43852			1.3528					1.40318	1.7415			1.15499		1.15613			1.38302	1.18423		1.80623	1.5194		1.02921		1.24935	1.33743	1.01446		2.263	1.52933		1.14876	1.34299	2.1767	1.33903				1.28111
			1.14261	1.33344			1.77617					1.51712	1.73487			0.968101		1.36803			1.5857	1.33482		1.64645	1.32433		1.49138		1.58782	1.44421	1.48964		1.67092	1.97415		1.02575	0.803311	1.96707	1.14261				1.24565
			1.51764	1.29646			1.29524					1.32897	1.45001			1.19762		1.29255			1.4293	1.16556		2.20396	1.56785		1.20425		1.23423	1.40958	1.24095		2.45483	1.90053		1.12245	1.61351	1.79105	1.51764				1.47246
			1.30817	1.38427			1.32629					1.20571	1.38307			1.08998		1.01138			1.37048	0.916708		1.77771	1.29326		1.23196		1.51377	1.11647	1.28049		1.67092	2.02513		1.17657	1.05647	1.74081	1.30817				1.32015
			1.31492	1.4231			1.20085					1.15834	1.39005			1.29648		1.06571			1.20114	1.05306		2.9102	1.87022		1.06411		1.37229	1.46014	1.41687		1.76016	1.68805		1.24364	1.34603	1.80551	1.31492				1.43673
			1.10176	1.36444			1.96297					1.50502	1.69999			1.25522		1.22788			1.24659	1.16765		1.48875	1.1778		1.30624		1.50314	1.44059	1.36512		1.94635	1.50086		1.06578	1.48002	1.72036	1.10176				1.3286
			1.68536	1.13528			1.23059					0.986852	1.39508			1.23912		1.06116			1.52019	1.47276		2.22898	1.58179		0.865216		1.17001	1.50211	1.36098		1.70705	1.54756		1.19278	1.25376	2.17476	1.68536				1.20157
			1.38455	1.33622			1.44986					1.38402	1.15265			1.81563		1.08901			1.19783	1.26385		1.39955	1.64975		1.08785		1.5997	1.39506	1.66697		2.26093	1.61248		1.06602	1.37474	1.79435	1.38455				1.38311
			1.92524	1.07841			1.66898					1.62364	1.3217			0.902784		1.15252			1.53264	1.18296		1.58251	1.46573		1.07225		1.40052	1.19178	1.27558		1.5774	1.9347		1.25781	1.57479	2.66247	1.92524				1.20038
			1.49902	1.47007			1.62682					1.45304	1.36668			1.76721		1.10802			1.17555	0.966018		2.05738	1.4848		1.27774		1.26225	1.51701	1.42491		1.99625	1.37088		0.972094	1.04326	2.02812	1.49902				1.38858
			1.41653	1.09898			1.7373					1.54231	1.16623			1.57195		1.17924			1.21816	1.22415		1.62504	1.32441		1.4088		1.71571	1.40705	1.14279		1.74362	1.79474		1.22067	1.17109	2.11069	1.41653				1.03241
			1.90345	1.17059			1.38142					1.11067	1.598			1.38792		1.37374			1.51337	1.33404			1.61005		0.95964		0.87723	1.78985	1.3782		1.8999	2.06122		1.43731	1.2747	1.94965	1.90345				0.996536
			1.14299	1.22432			1.28547					1.08363	1.33678			1.25147		1.06698			1.79622	1.46533			1.57915		1.20038		1.70997	1.79126	1.31211		2.074	1.66381		1.17459	1.34574	1.65596	1.14299				1.4781
			1.84079	1.5167			1.21972					1.15818	1.49467			1.0168		1.36107			1.26001	1.41478			1.08457		0.996127		1.44499	1.30323	1.18111		1.62496	1.70828		1.08815	1.12957	1.63591	1.84079				1.21419
			1.09051	1.42795			1.24737					1.28805	1.59173			1.42334		1.0832			1.10363	1.4469			1.17776		1.20173		1.73242	1.14621	1.58588		1.80616	1.7746		0.93955	1.85661	1.84608	1.09051				1.08236
			1.52329	1.28113			2.04186					1.13831	1.57598			1.71855		0.9558			1.77342	1.44281			1.69802		1.17618		1.119	1.65166	1.23546		1.87042	1.7625		1.48685	1.08908	1.44772	1.52329				0.885452
			1.86925	0.958927			1.44624					1.11759	1.33775			1.11336		1.27446			1.44202	1.22504			1.33215		0.89765		1.31057	1.67683	1.52854		1.98535	1.64386		1.0732	1.44171	2.32175	1.86925				1.19629
			1.44003	1.46962			1.16004					1.29967	1.40542			0.998498		1.18902			1.39427	1.16806			1.33953		1.3028		1.4169	1.59557	1.09798		1.85193	2.08527		1.26124	1.23321	1.70345	1.44003				1.3559
			1.94393	1.60291			1.23059					1.27073	1.14636			1.4536		0.95812			0.971493	1.14018			1.87516		1.58704		1.49928	1.26393	1.32426		2.04433	1.66638		1.19597	1.42645	1.29694	1.94393				1.41625
			2.0023	1.34119			1.52286					1.62631	1.75103			1.12062		1.20891			1.10063	1.2816			1.46256		1.16721		1.33831	1.38206	1.18632		1.71889	1.54548		1.21037	1.99229	2.1273	2.0023				1.23427
			1.54593	1.27386			1.26136					1.14844	1.47065			1.1996		1.06831			1.38946	1.10912			1.24225		1.19745		1.46011	1.62826	1.36143		1.93169	1.97869		1.01017	1.28634	2.00904	1.54593				1.34486
			1.73879	1.11094			1.33019					1.0909	0.884175			0.876104		1.16965			1.07511	1.07882			1.55646		1.28934		1.6158	1.37246	0.954644		2.28549	1.55317		1.01771	1.05893	2.14449	1.73879				1.4391
			1.7613	1.15806			1.63827					1.05021	1.22477			1.35072		1.12562			1.56418	1.23749			1.43863		1.08819		1.55548	1.80737	1.32147		1.86897	1.81637		1.05291	1.62035	2.32797	1.7613				1.32855
			1.17426	0.960192			1.62376					1.34085	1.18026			1.34394		1.34237			1.1977	1.12235			1.22926		0.925829		1.43022	1.79783	1.69337		1.94329	1.41981		1.29878	1.35362	1.88173	1.17426				1.09565
			1.90428	1.34791			1.5714					1.00999	1.51478			1.44055		1.03084			1.17546	1.28175			1.2497		1.15639		1.24908	1.80894	1.0939		2.29761	1.94077		1.17425	1.4845	2.10959	1.90428				1.08732
			1.62607	1.15412			1.57737					1.45064	1.57041			1.51361		0.83363			1.05023	1.1959			1.04021		1.06039		1.18535	1.25362	1.44332		1.86261	2.0055		1.15771	1.37648	1.55762	1.62607				1.40589
			1.7246	1.12893			1.25945					1.61023	1.53212			1.85234		0.901652			1.25322	1.15145			0.9637		1.08297		1.47514	1.26613	1.48037		2.57931	1.50505		1.15003	1.36504	1.57231	1.7246				1.20687
			1.4704	1.43267			1.02175					1.16718	1.28245			1.48341		1.08923			0.948461	1.27173			1.39305		1.54757		1.3807	1.6261	1.40309		1.79544	2.05283		1.08276	1.3931	1.94152	1.4704				1.09962
			1.32901	1.61974			1.23585					1.05384	1.34791			1.29628		1.3551			0.979585	1.1196			0.911338		1.11711		1.37909	1.19923	1.37103		1.75088	1.42361		0.999561	1.52198	2.15651	1.32901				1.3442
			1.21283	1.45599			1.30741					1.37386	1.31958			1.11855		0.940755			1.19404	0.920453			0.711701		1.18694		1.45317	1.59129	1.05877		1.62535	2.069		1.18823	1.48343	1.66868	1.21283				1.43449
			1.65963	1.18788			1.08611					1.09363	1.51378			1.36141		1.29013			1.17054	1.21991			1.82561		1.32602		1.67654	1.8056	1.31731		1.60165	1.71863		1.26117	1.21662	1.73849	1.65963				1.16045
			1.49579	1.41766			1.47978					1.44657	1.48046			1.31066		1.29634			1.38459	1.20535			1.47761		1.33455		1.40406	1.38845	1.51373		1.96065	1.99307		1.19647	1.33032	1.59089	1.49579				1.15833
			1.63562	1.41461			1.27304					1.02613	1.64723			1.10002		0.936366			1.58987	1.35878			1.30739		1.04698		1.70872	1.00699	1.25457		1.70214	1.56995		1.23371	1.56361	1.69146	1.63562				0.962948
			1.66401	1.40725			1.8655					0.908207	1.87793			1.19562		1.2912			0.854313	1.04466			1.96054		1.21287		1.62416	1.18682	1.03365		1.81656	1.72283		1.03408	1.66465	1.69275	1.66401				1.32842
			1.44294	1.39061			1.21265					0.916584	1.39344			1.16159		1.38955			1.78222	1.0386			0.997028		1.1436		1.50908	1.31289	1.42696		2.06584	1.89935		1.08364	1.36347	1.59268	1.44294				1.37706
			1.6331	1.41074			1.40107					1.07004	1.35046			1.40551		1.02489			1.11613	1.13066			1.40595		1.58941		1.45051	1.82629	1.31088		1.81568	1.8816		1.10262	1.06569	1.65923	1.6331				1.55506
			1.44176	1.14135			1.61224					1.37163	1.65962			1.43063		1.14901			0.876999	1.29077			0.901782		1.20276		1.43514	1.70976	1.48547		1.72159	1.49104		1.06466	1.14935	1.80554	1.44176				1.37045
			2.05034	1.18396			1.10435					1.12295	1.52445			1.2979		0.69926			1.30476	0.823783			1.175		1.2019		1.12145	1.35133	1.22576		2.0897	1.57006		1.13218	1.2178	2.05044	2.05034				1.49472
			1.44719	1.1889			1.42547					0.781025	1.1952			1.18388		1.21857			1.75415	1.09641			1.48315		1.1259		1.91455	1.04144	1.46944		1.63467	1.33412		1.15519	1.40775	1.6025	1.44719				1.25333
			1.87309	1.03988			1.18589					1.34979	1.6338			1.36461		1.10826			1.23026	0.882716			1.07157		1.24483		1.65495	1.69608	1.08694		1.39859	1.71246		1.29423	1.51971	2.06493	1.87309				1.21046
			1.64319	1.41866			1.39397					1.03988	1.56129			0.925102		0.904721			1.09579	1.00416			1.41786		0.90186		1.51741	1.3009	1.17248		2.40989	1.62702		1.16193	1.3981	1.63348	1.64319				1.28211
			1.79826	1.38427			1.64185					1.0866	1.71617			1.03827		0.984693			1.34384	0.939927			1.28839		1.10956		1.33938	1.13032	0.828456		1.72238	1.63772		1.1228	1.49652	2.27485	1.79826				1.54732
			1.47937	1.3515			1.25195					0.908627	1.79428			1.31419		1.23677			1.10306	1.24422			0.958538		0.989214		1.75626	1.21421	1.36447		2.11211	1.81995		1.16627	1.23456	2.48237	1.47937				1.1551
			1.40224	1.53231			1.28456					0.782555	1.43512			1.3156		1.2834			1.468	1.01372			0.939424		1.08235		1.26655	1.42854	1.22968		1.67924	1.62857		1.17687	1.30896	2.05221	1.40224				1.34802
			1.61982	1.36156			1.01032					1.56935	1.30173			1.49429		1.19207			1.12597	1.16631			1.95791		1.14664		1.70418	1.49103	1.15202		2.02314	1.93485		1.15198	1.3999	1.41663	1.61982				1.14735
			2.04562	1.02716			1.5533					1.22528	1.60175			1.3345		1.0442			1.50136	1.03953			1.1992		1.19022		1.42336	1.53612	1.26271		1.72425	1.66501		1.0886	1.22986	1.82523	2.04562				1.30169
			1.85734	1.3823			1.38322					1.1992	1.68504			1.40198		1.28889			1.11279	1.32118			0.951548		1.03319		1.33598	0.807308	1.13221		1.88976	1.58133		1.30655	1.52692	1.75464	1.85734				1.0193
			1.54226	1.08329			1.44115					0.832834	1.54687			1.30617		1.01513			1.23654	1.33195			1.28477		0.999084		1.35615	1.46672	1.28747		1.7106	2.12408		1.20035	0.947856	2.36573	1.54226				1.31274
			1.89645	1.44752			1.6048					1.25505	1.29824			2.06857		0.955313			0.97709	1.29279			0.863468		1.21771		1.2211	1.47466	1.35047		2.10219	1.54468		1.19532	1.14578	1.56537	1.89645				1.36478
			1.5897	1.18879			1.03275					1.07579	1.79095			1.42616		1.00172			1.30839	1.22532			1.52873		1.14857		1.61535	1.50264	1.34963		1.73428	1.63932		1.25666	1.48287	2.01442	1.5897				1.34094
			1.84734	1.36166			1.19386					1.09099	1.37764			1.661		1.21019			1.2447	1.15799			1.03825		1.05255		1.48753	1.26967	1.34665		2.10476	1.94655		1.09386	1.55354	1.74411	1.84734				1.12449
			1.53093	1.202			1.10282					1.22149	1.66165			1.32511		0.966184			0.966123	1.36493			1.50787		1.35382		1.10882	1.60911	1.27488		2.00839	1.5507		1.04219	1.096	1.76628	1.53093				1.17298
			1.46103	1.28329			1.2585					1.25366	1.21449			1.77592		1.09468			1.37675	1.3699			1.31337		1.18415		1.74127	1.30369	1.08766		1.71017	1.23758		1.0841	1.17711	2.26636	1.46103				1.20074
			1.39485	1.03084			1.31866					1.65729	1.56187			1.6981		1.32765			1.13695	1.10861			1.27221		1.22829		1.26037	1.54268	1.20267		1.86394	2.00719		0.928967	1.22686	1.80484	1.39485				1.12753
			1.26893	1.45787			0.989781					1.14974	1.80176			1.76803		1.43309			1.30552	1.14297			1.2851		1.37688		1.15686	1.08467	1.18922		2.08311	2.06487		1.11376	1.59217	1.94445	1.26893				1.10203
			1.41507	1.30557			1.74447					1.05164	1.32542			1.1694		0.970797			1.83648	1.10334			0.867201		1.12608		1.61656	1.53187	1.44826		1.94145	1.70337		1.07998	1.69767	2.54184	1.41507				1.26965
			1.41129	1.30421			1.32539					1.30751	1.38685			1.46062		1.11275			1.23172	1.14116			1.3332		1.22029		1.28214	1.61129	1.31348		2.09619	1.90911		1.33523	1.35225	2.20739	1.41129				1.02221
			1.77306	1.37263			1.17628					1.17283	1.08577			1.43676		1.3316			1.4271	1.3625			1.18608		1.19655		1.00544	1.29854	1.15647		1.79538	1.4107		1.19399	1.43409	2.13267	1.77306				1.26555
			1.70742	1.2066			1.41697					1.1167	1.32309			1.99873		1.14882			1.00589	1.38986			1.68787		1.26956		2.38341	0.926034	1.17832		2.43035	1.64272		1.08675	1.11601	1.78526	1.70742				1.13652
			1.47641	1.16459			2.24151					1.36643	1.33231			1.3833		1.18405			1.32998	1.29575			1.62879		1.18111		1.35072	1.31234	1.27771		1.6915	1.30331		0.987411	1.19754	1.73605	1.47641				1.01769
			1.39033	1.00637			1.45233					1.29346	1.34954			1.3319		0.95613			1.40073	1.15795			1.73304		1.138		1.40177	1.39977	1.16252		1.63302	1.34494		1.10429	1.31882	2.00596	1.39033				1.09027
			1.79768	1.25698			1.00556					1.2409	1.57567			1.26373		1.043			1.23632	1.24534			1.40793		1.1149		1.91866	1.82311	1.43275		2.32668	1.74167		1.27091	1.42989	2.2664	1.79768				1.38095
			1.39508	1.29557			1.4977					1.00088	1.93127			1.05812		0.937594			1.55932	1.19307			1.25204		1.21283		1.39581	1.28847	1.26543		1.47609	1.65568		1.19957	1.30679	1.63586	1.39508				1.05807
			1.37631	1.22257			1.13055					1.02879	1.36032			1.05957		0.976357			1.05265	1.35295			0.807022		1.34893		1.39194	1.93448	1.44262		1.74516	2.00865		1.41806	1.12845	2.21124	1.37631				1.54894
			1.20605	1.41147			1.2288					1.32486	1.55064			1.2747		1.1059			1.40754	1.49625			1.378		1.44785		1.31652	1.94867	1.54706		1.79509	2.02774		1.19981	1.31196	1.7367	1.20605				1.38107
			1.61793	1.40187			1.29057					0.87781	1.33837			1.6216		1.00814			1.32389	1.42888			2.07701		1.34832		1.4159	1.73038	0.99877		1.86653	1.68994		1.19206	1.43948	2.04522	1.61793				1.13007
			1.60416	1.19853			1.21758					1.47574	1.56388			1.10603		1.0987			1.50598	1.21761			1.14938		1.36442		1.23588	1.57547	1.1387		2.32314	1.82858		1.17851	1.46422	2.25067	1.60416				1.25703
			1.6302	1.13478			1.21096					1.08838	1.63375			1.34089		1.19054			1.06366	0.978798			1.0144		1.18924		1.68064	1.674	1.28483		1.18386	1.67862		1.12592	1.34615	1.72567	1.6302				1.19032
			1.61284	0.936323			1.9903					1.08408	1.40385			1.37597		1.07727			1.19324	1.39531			1.04998		1.45127		1.63192	1.60354	1.6168		2.12725	1.51951		1.2611	0.942941	1.97143	1.61284				1.03696
			1.54758	1.05251			1.03735					1.25077	1.52589			1.52396		1.17562			1.08175	1.43575			1.55809		1.18044		1.36046	1.8339	1.47732		2.03711	1.62715		0.963851	1.28649	2.34633	1.54758				1.38309
			1.18137	1.30853			1.31766					1.35434	1.49572			1.52074		1.11327			1.35589	1.41135			1.30224		1.06879		1.67024	1.56069	1.13448		1.41791	1.08909		0.987559	1.34473	2.24576	1.18137				1.06443
			1.8576	1.39087			1.28347					1.26332	1.34972			0.97364		1.20276			1.28385	1.35495			0.83611		0.977347		1.70234	1.38798	1.41526		2.0028	2.06963		1.13298	1.56771	2.03191	1.8576				1.3907
			1.64246	1.00244			0.901049					1.12484	1.25624			1.49499		0.944343			1.28052	1.31301			1.04841		1.38315		1.26273	1.24217	1.32703		1.66718	1.36302		0.865928	1.56185	2.10829	1.64246				1.07282
			1.48099	1.32243			2.06477					1.43023	1.74977			1.6705		1.08458			1.39036	1.06431			0.991175		1.19362		1.98712	1.75904	1.45132		1.99185	1.29124		0.965021	0.817571	1.88989	1.48099				1.7772
			1.31647	1.43059			1.50535					1.50194	1.76565			0.81967		1.0005			1.60956	1.38956			1.84231		1.19226		1.40937	0.953297	1.07405		2.31003	1.18886		0.967833	1.00559	2.21949	1.31647				1.96749
			1.96973	1.20639			1.23007					1.25871	1.37505			1.43949		1.34936			1.23449	1.3611			1.91865		0.905104		1.65978	1.71746	1.37156		1.64326	1.86551		1.32995	1.46726	2.11098	1.96973				1.60044
			1.64852	1.3177			1.2067					1.4531	1.67831			1.21983		1.12473			1.12433	1.35587			1.41176		1.42924		1.51397	1.37604	1.19756		2.02681	1.99559		1.26266	1.42177	1.74086	1.64852				2.20033
			1.7495	1.32556			1.48684					1.34231	1.33511			1.55225		1.11119			1.79129	1.22657			1.21373		0.977208		1.43124	1.82467	1.39055		1.89904	1.54795		1.1175	1.29308	1.40713	1.7495				1.63705
			1.63226	1.15593			1.14051					1.08727	1.60764			1.47007		1.16721			1.21816	1.33046			1.01615		1.15194		1.4718	1.35314	1.44687		2.14278	1.69691		1.26185	1.63288	1.54538	1.63226				1.66859
			1.68661	1.05029			1.27508					0.843839	1.41801			1.30105		1.20925			1.36218	1.00417			1.69194		1.06151		1.51659	1.83989	1.22589		2.14101	1.93798		1.33625	1.23764	1.93631	1.68661				1.88507
			1.41876	1.43535			1.41064					0.984644	1.25276			0.924084		1.10114			1.31545	1.14509			1.64527		1.24034		1.26231	1.18	1.32298		2.17903	1.29788		0.920116	1.06811	2.22388	1.41876				2.30876
			1.58977	1.44741			1.38017					1.1037	1.30238			1.29901		1.078			1.21654	1.30217			1.6284		1.12603		1.33651	1.41207	1.23674		2.24345	1.408		1.3387	1.11172	1.52057	1.58977				1.83079
			1.50636	1.28674			1.22724					1.36313	1.63002			1.37799		1.29011			1.72343	1.12846			1.42149		1.22104		1.62888	1.18575	0.95395		2.26296	1.67816		0.923616	0.548707	1.7629	1.50636				1.73065
			2.12787	1.19774			1.5577					0.859026	1.14468			1.64723		0.997135			1.10979	1.22258			0.974448		1.06814		1.55708	1.53684	1.35138		2.25933	1.85103		1.15714	1.26216	1.86247	2.12787				1.63151
			1.95845	1.24864			1.40822					1.11416	1.11884			1.77165		1.32825			1.38542	1.36748			1.89452		1.24139		1.30406	0.894329	1.38559		2.53993	1.63357		1.27737	1.6416	1.96731	1.95845				1.70223
			1.72923	1.58673			1.30938					1.15154	1.27113			1.28551		1.17312			1.36613	1.32038			1.6018		1.05599		1.21978	1.38625	1.41749		2.06098	1.60614		1.06615	0.745964	2.03259	1.72923				2.0718
			2.31521	1.48742			1.40095					0.891815	1.26787			1.31815		1.27441			1.02146	0.99341			1.07167		0.964721		1.49311	1.43474	1.27243		1.48114	1.82241		0.980822	1.60588	1.72276	2.31521				1.17881
			1.279	1.19149			1.52372					1.28809	1.53981			1.72523		0.90845			1.07836	1.25029			1.27581		1.42297		1.70199	1.86973	1.29281		2.68987	1.63768		1.05892	1.31731	1.51377	1.279				1.76244
			1.42474	1.59597			1.29488					1.04256	1.46185			1.2817		1.07351			1.68626	1.2899			1.82074		0.99675		1.34285	1.7108	1.04943		1.66117	1.75534		1.25582	1.49959	1.64809	1.42474				1.55791
			1.61631	1.49887			1.06031					1.11288	1.0304			1.71878		1.20678			1.30306	1.27049			1.28294		1.24604		1.85681	1.74437	1.35948		1.6786	1.26644		0.891486	2.06524	1.55984	1.61631				1.693
			2.09603	1.24982			0.922339					1.2073	1.21829			1.59979		1.17423			1.40906	1.37197			1.53649		0.828404		1.34424	1.3335	1.45172		1.70782	1.58879		1.08884	1.34178	1.73919	2.09603				1.53034
			1.53609	1.24537			1.7675					1.32116	1.79157			1.37955		1.08758			1.09385	1.06985			1.14405		1.21663		1.57845	1.83521	1.35234		1.84735	1.91936		1.40928	1.1331	2.01756	1.53609				1.6885
			1.7623	1.42947			1.33421					1.00443	1.31662			1.89326		0.858855			1.10013	1.08259			1.27509		0.863652		1.37776	1.43887	1.2722		1.78445	1.93131		1.11312	1.6219	2.0651	1.7623				1.68668
			1.41805	1.35934			1.2162					0.971587	1.28546			1.58075		0.899322			1.11749	1.2702			1.00492		1.20533		1.50673	1.35217	1.24366		2.10026	1.64511		1.27739	1.76846	1.84533	1.41805				1.38434
			1.59614	1.50442			0.987662					1.22589	1.33771			1.37064		1.05754			1.06127	1.04488			1.24281		1.0275		1.47268	1.56693	1.20706		1.96837	1.62348		1.08786	1.1019	2.06154	1.59614				1.91162
			1.51956	1.29951			1.50562					1.12977	1.6653			1.54123		1.17679			1.47309	1.15392			1.08674		1.1738		1.42073	1.3952	1.50268		1.72287	1.48575		1.04639	1.20516	1.842	1.51956				1.7327
			1.97467	1.3724			1.46795					1.00861	1.2289			1.66987		1.26252			1.27214	1.63783			0.968056		1.16448		1.37129	1.26813	1.29243		1.68702	1.36534		1.28236	1.45577	2.0994	1.97467				2.01779
			1.84459	1.31174			1.05407					1.09487	1.28614			1.85499		1.20625			1.39146	0.76503			1.38169		1.24158		1.60273	1.18585	1.16553		1.35093	1.84689		1.063	1.65399	2.09055	1.84459				1.69575
			1.48596	1.2869			1.13194					0.991401	1.81692			1.89331		1.22428			1.24225	1.17008			0.970595		1.33573		2.41197	1.48835	1.05651		1.57942	1.13241		1.32919	1.21995	1.75146	1.48596				1.83003
			1.54325	1.38765			1.01589					1.49199	1.58346			1.23441		1.03246			1.27732	1.50827			0.951107		1.28693		1.40595	1.43377	1.29069		1.93321	1.96691		0.98527	1.5498	1.98064	1.54325				1.5867
			1.12436	1.21893			1.38086					1.25103	1.49956			1.19586		1.09142			1.25047	1.24181			1.70383		1.13299		1.53416	1.3994	1.26589		2.22768	1.4545		1.1022	1.23303	2.10015	1.12436				1.52306
			1.52379	1.28017			1.36301					1.3279	1.18869			1.54217		1.21532			0.854602	1.44084			1.04203		0.998162		1.5119	1.36954	1.23741		2.32251	1.84322		1.57324	1.32247	2.03569	1.52379				1.29509
			1.72953	0.97096			1.11233					1.19042	1.20874			1.59026		1.11321			1.18845	1.28666			1.68651		1.56928		1.71356	1.6772	1.47672		1.40923	1.20785		1.09281	1.48193	1.48269	1.72953				2.05095
			1.86468	1.28908			1.1638					1.11941	1.61796			1.72406		1.17862			1.22198	1.36537			1.30869		1.01779		1.53579	1.21806	1.1997		1.98396	1.45705		1.16256	1.12658	1.38172	1.86468				1.86402
			1.88783	1.27498			1.71257					1.11504	1.7743			1.19765		1.19282			1.30814	0.959072			1.27187		1.1237		1.19307	1.62034	1.24256		1.6593	1.44032		1.03675	1.29014	1.94982	1.88783				1.5539
			1.6404	1.18679			1.45036					1.06238	1.50661			1.17081		0.953607			1.06594	1.34915			1.10517		1.47349		1.32754	1.40836	1.41391		1.77351	1.93382		1.1651	1.37495	2.48871	1.6404				2.00061
			2.20278	1.31319			1.39927					1.1897	1.20755			1.69097		1.09071			1.28288	1.11664			1.31932		1.30534		1.50292	1.33522	1.36893		2.54312	1.40627		1.22162	1.26388	2.34955	2.20278				1.79961
			2.08027	1.43726			1.43809					1.24165	1.08719			1.23134		1.00835			1.04178	1.10778			1.43943		1.02619		1.45448	1.61129	1.27051		2.00097	1.1843		0.933824	1.39386	1.84997	2.08027				1.82088
			2.05214	1.36833			1.31988					1.10284	1.45601			1.46639		1.1096			1.16564	1.46953			1.3192		1.29711		1.40969	1.83956	1.33484		2.07195	1.40778		1.11712	1.8851	1.90369	2.05214				1.78303
			1.02838	1.05153			1.23123					1.75246	1.34191			1.49775		1.05216			1.16721	1.36953			0.833144		1.4369		1.15225	1.56851	1.5154		1.78859	1.37983		1.11164	1.32458	2.25146	1.02838				1.7466
			1.90198	1.07781			1.33385					0.907649	1.01351			1.39185		1.18383			1.33495	1.13854			1.07872		1.29707		1.50464	1.60515	1.30409		2.79845	1.60173		1.25958	0.91135	1.2052	1.90198				1.60774
			1.65253	1.61726			1.40617					1.26574	1.53945			1.19164		0.998457			1.26078	1.44493			1.33137		1.40752		1.33111	1.30441	1.12766		1.87496	1.24947		1.06539	1.44602	1.57699	1.65253				1.77657
			1.3039	1.27083			1.21136					1.34912	1.46137			1.17979		1.34993			1.21202	1.16509			1.11012		0.919134		1.30887	1.81576	1.34486		2.00496	1.38945		1.25266	1.1521	2.08668	1.3039				1.39205
			1.82645	1.09248			1.57722					1.4855	1.35543			1.4606		1.23103			1.00008	1.00088			1.35093		1.22183		1.7392	1.13004	1.19646		2.06282	1.6867		1.09136	1.33131	2.3653	1.82645				1.66535
			1.53354	1.31006			1.44632					1.19681	1.13042			1.23621		0.691985			0.927858	1.41403			1.37205		1.23539		1.67112	1.22941	1.31337		1.54416	1.32356		1.00306	1.26322	1.62164	1.53354				1.3097
			1.36204	1.2879			0.960786					1.20822	1.518			1.27792		1.20338			1.36839	1.25176			1.69213		1.39338		1.29228	1.69208	1.12811		2.23463	1.67562		0.988377		1.70232	1.36204				1.82441
			1.07305	1.42786			1.34543					1.15723	1.10888			1.43936		1.47293			1.39472	1.33614			1.09518		1.27344		1.57875	2.04466	1.25349		1.84413	1.49958		1.25353		1.94541	1.07305				2.02666
			1.55739	1.52934			1.59046					1.17576	1.4437			1.43327		1.39181			1.14978	1.34787			1.17601		1.53934		2.06529	1.66267	1.44857		1.98604	1.68467		1.16738		1.72189	1.55739				1.40562
			1.66466	1.01674			1.4865					1.24226	1.4147			1.64134		0.757838			1.35432	1.23756			1.04008		1.21381		1.56638	1.78406	1.41186		1.84693	1.46823		1.03606		1.76256	1.66466				1.9079
			1.82417	1.3958			1.02786					1.1659	1.03286			1.31862		1.96913			1.33605	1.21221			1.45652		1.23405		1.58115	1.43243	1.22202		1.59918	1.57231		1.17912		1.92785	1.82417				1.99851
			1.66047	1.59244			1.19407					1.13778	1.74234			1.05664		1.08239			1.23169	1.52842			1.27975		1.32613		1.5095	2.07084	1.39734		1.83623	2.07703		1.24443		2.16498	1.66047				1.81501
			1.86987	1.11674			1.7984					1.21382	1.49356			1.16757		0.939426			1.0695	1.44334			0.981725		1.32601		1.55528	1.82482	1.53119		1.98755	1.57086		1.12568		1.94528	1.86987				1.30806
			1.80272	1.11712			1.0775					0.941165	1.21876			1.52984		1.05343			0.989625	1.04034			1.23331		1.25123		1.52475	1.64466	1.31809		1.79896	1.36739		1.16842		2.02412	1.80272				1.56054
			1.92051	1.2681			1.48107					0.933099	1.21616			1.56968		0.975138			1.04791	1.3134			1.28069		1.08521		1.4695	1.60355	1.35168		2.43573	1.65526		0.919124		2.25704	1.92051				1.69603
			1.80488	1.35108			1.06594					1.36651	1.5086			1.38921		0.993251			1.32013	1.54597			1.66798		1.14519		1.23829	1.5991	1.3672		1.33799	1.56827		1.08925		2.44613	1.80488				2.02242
			1.48567	1.2802			2.06006					1.19047	1.71789			1.52723					1.88371	0.984598			1.39719		1.14777		1.27879	1.48276	1.42747		2.19658	1.14624		1.10351		2.03093	1.48567				1.79194
			1.84829	1.22641			1.24591					0.933609	1.37462			1.14018					1.07548	1.36889			1.23008		1.22074		1.14486	1.49567	1.25244		2.58378	1.62457		1.07059		1.77729	1.84829				1.71591
			1.94896	1.17473			1.78811					1.29774	1.80651			1.66273					1.25624	1.14617			1.24285		1.09483		1.57339	1.30162	1.55998		1.93847	0.863699		1.0508		2.27096	1.94896				2.13397
			1.29203	1.27889			1.58122					1.05761	1.55814			1.8255					1.26935	1.53951			1.40542		1.20427		1.38373	1.22351	1.41017		1.67127	1.37936		1.19565		2.65659	1.29203				1.51246
			1.56458	1.04663			1.67199					1.12339	1.67502			1.54024					1.46026	1.23151			1.62965		0.994825		1.53763	1.37519	1.05306		1.95134	1.41087		1.0432		2.20221	1.56458				1.98621
			0.979683	1.03758			0.888462					1.05802	1.11169			1.65293					1.36653	1.24674			1.33456		1.24091		1.36462	1.45129	1.44291		2.17324	2.02308		1.0973		1.84673	0.979683				1.79166
			1.6853	1.34518			1.63699					1.07907	1.39069			1.15475					0.991395	1.16086			1.1607		1.25997		1.47903	1.39148	1.26595		1.94735	1.44074		1.27489		2.29939	1.6853				1.83969
			1.73436	1.51741			1.32426					1.64505	1.1889			1.30705					1.08014	1.24016			1.227		1.25577		1.3979	1.21767	1.51245		2.32869	1.24428		1.11163		1.84932	1.73436				1.79403
			1.1335	1.24143			1.61481					0.92354	1.49212			1.16474					1.04583	1.71148			1.61409		1.23523		1.64518	1.26488	1.4009		1.73625	1.49411		1.21085		2.01688	1.1335				1.34365
			1.32361	1.38342			1.37705					1.45189	1.49322			0.875828					1.05884	1.27331			1.28732		1.42647		1.13364	1.87105	1.22483		1.7061	1.94137		1.33831		1.77076	1.32361				1.13687
			1.72078	1.13833			1.66579					1.25869	1.24366			1.54713					1.30709	1.60883			1.49552		1.09374		1.41128	1.72129	1.1272		2.25665	1.55693		1.14837		2.45619	1.72078				1.40196
			0.924764	1.28441			1.37969					1.34479	1.27118			1.73215					1.12648	1.15988			1.51894		0.875038		1.6334	1.27405	1.36834		1.95277	1.39499		1.20787		2.13858	0.924764				1.04391
			1.83248	1.21513			1.50052					1.10987	1.11012			1.19262					1.08748	1.43433			0.857319		1.07101		1.30651	1.71495	1.48676		1.71192	1.33729		1.02882		2.82557	1.83248				1.67406
			1.5191	1.45239			1.62648					1.4501	1.37193			1.12083					1.29516	2.32047			1.40894		1.24329		1.11442	1.3637	1.52101		1.90195	1.52274		1.22693		1.55121	1.5191				1.55163
			1.39712	1.23217			1.32414					1.11454	1.37432			1.52065					1.29252	1.43272			0.879173		1.30285		1.61933	1.66977	1.31798		1.2631	1.78114		1.06821			1.39712				1.821
			1.75724	1.82743			1.20454					1.13138	1.78098			1.3901					1.01688	1.13935			0.714569		1.35137		1.41969	1.41792	1.09176		2.17955	1.27887		1.11115			1.75724				1.54442
			1.4135	1.29928			1.36084					1.12118	1.67985			1.21376					1.20778	1.19812			1.19407		1.25822		1.44191	1.55091	1.31949		1.64099	2.0026		0.920464			1.4135				1.51963
			1.60126	1.41408			1.18647					1.1358	1.21975			1.36095					1.49401	1.30454			1.19064		1.42684		1.5862	1.89669	1.2324		1.71541	1.78499		1.09018			1.60126				2.18006
			1.69495	1.18592			1.11925					1.14699	1.52392			1.77673					1.13852	1.39209			1.31661		1.01739		1.74341	1.10401	1.15799		2.15069	1.29709		1.06033			1.69495				1.65904
			1.71414	1.25906			1.46286					1.1858	1.46191			1.54183					0.978859	1.23049			1.03437		1.38362		1.56355	1.25859	1.40661		2.20031	1.87749		1.12673			1.71414				1.49425
			1.5413	1.22513			1.49167					1.55658	1.35081			1.14468					1.107	1.52556			2.06231		1.28929		1.70251	1.58931	1.25112		2.13731	1.61059		1.03935			1.5413				2.38847
			1.48356	1.45334			1.56484					1.31106	1.46612			1.90923					1.50699	1.43224			1.47632		1.42237		1.72126	1.65015	1.38082		1.59758	1.55731		1.19803			1.48356				1.59212
			1.90281	1.13868			1.51269					1.22852	1.57216			1.81054					1.23984	1.69778			1.53679		0.922005		1.70924	1.47157	1.16296		1.36835	1.60387		1.01412			1.90281				1.89442
			1.29589	1.51397			1.19476					0.932921	1.37958			1.12452					1.48012	1.56749			1.80651		1.09804		1.51373	1.85812	1.4031		1.90142	1.30359		1.08446			1.29589				1.66688
			1.80783	1.35555			1.32331					1.14941	1.60245			0.927651					1.0232	1.51856			1.35576		1.30188		1.41652	1.40015	1.36234		2.39889	1.3974		1.06863			1.80783				1.61913
			1.66713	1.16526			1.36386					0.96636	1.3473			1.60983					0.893761	1.37491			1.87192		1.2144		1.72481	1.44371	1.41119		2.27506	1.26163		1.39823			1.66713				1.88812
			1.51779	1.40023			1.27118					0.98756	1.09785			1.67955					1.75173	1.38017			1.4044		0.915984		1.82387	1.90306	1.33119		1.24027	1.47728		1.11521			1.51779				1.036
			1.70843	1.15024			1.114					1.07321	1.46672			1.44461					1.34987	1.27523			1.58324		1.1555		1.07934	1.73002	1.22579		1.69119	1.31979		1.03356			1.70843				1.65088
			1.32048	1.33146			1.60216					1.0906	1.46077			1.53601					1.14495	1.63844			1.24187		1.02527		1.35057	1.15965	1.2505		2.37485	1.4852		1.08702			1.32048				1.66523
			1.76166	1.24317			1.74803					1.29985	1.25636			0.863243					1.08604	1.23103			1.57584		0.839421		1.77138	1.30124	1.42092		1.65129	1.44134		1.12561			1.76166				1.89166
			1.59204	1.17379			1.38901					0.987638	1.35387			1.24254					1.15382	1.26574			1.31116		1.12504		1.50142	1.57782	1.37408		2.23061	1.94887		1.31882			1.59204				2.15231
			1.41778	1.51443			1.26184					1.0311	1.53317			1.42685					1.48393	1.0231			1.34014		1.56125		1.18667	1.2423	1.38302		2.08358	1.39708		1.06646			1.41778				1.76265
			1.3192	1.21265			1.22116					1.22557	1.47235			1.19114					1.49865	1.29328			1.1579		1.19068		1.36678	1.23928	1.72779		1.94043	1.49471		1.07864			1.3192				1.16933
			1.60919	1.27748			1.24095					1.48477	1.59867			1.30722					0.970737	1.14455			1.25037		1.11381		1.55698	1.64799	1.15104		1.59903	2.03911		1.26232			1.60919				1.61981
			1.68642	1.10902			1.23681					1.02405	1.27604			1.57607					1.08051	1.11136			1.54889		1.3354		1.34079	0.953055	1.69738		1.78256	1.42066		1.20011			1.68642				1.50462
			1.42638	0.886249			1.37915					1.10429	1.2824			1.5453					1.17508	1.17558			1.48882		1.28847		1.36973	1.50998	1.41824		1.77354	1.72632		1.1697			1.42638				1.58933
			1.84821	1.30929			1.48902					1.45111	1.26628			1.67786					1.61903	1.19084			1.23199		1.12569		1.3275	1.62844	1.35971		1.7048	1.47063		1.07799			1.84821				1.48226
			1.32516	1.33814			1.95244					0.983595	1.66928			1.08486					0.971626	1.07879			1.3433		1.09115		1.90346	1.73359	1.23433		1.87274	1.17026		1.14001			1.32516				1.25517
			1.22797	1.42912			1.16234					1.36437	1.46105			1.53472					1.05718	1.79359			0.934091		1.07772		1.08232	1.66996	1.44808		1.7324	1.26215		0.944644			1.22797				1.90367
			1.47507	1.225			1.266					1.00682	1.49826			1.38528					1.4673	1.3477			0.885133		1.2508		1.86074	1.70183	1.56588		2.3163	2.05747		1.07156			1.47507				1.97713
			1.72088	1.37209			1.30889					0.845542	1.41842			1.39851					1.54167	1.62343			0.995042		1.32234		1.24053	1.42367	0.959427		1.44799	2.0827		1.06255			1.72088				1.78771
			1.47351	1.24953			1.66787					1.36057	1.50111			1.32431					1.37131	1.37028			1.46176		1.06099		1.44105	1.46793	1.26493		1.60435	1.77718		1.23511			1.47351				1.52397
			1.97464	1.32015			1.66521					1.62936	1.38279			1.0179					0.991297	1.43939			1.44445		1.35332		1.52627	1.21882	1.45321		1.85445	1.92632		1.09928			1.97464				1.80681
			1.57874	0.785482			1.32324					0.984837	1.26255			1.20333					1.4955	1.47113			0.987612		1.06572		1.49613	1.75319	1.28167		1.56904	1.54637		1.16754			1.57874				1.97308
			1.85957	1.31822			1.47184					1.27648	1.41452			1.43269					1.14032	1.3756			1.49966		1.45477		1.237	1.41139	1.2246		2.40036	1.69053		1.13108			1.85957				1.45603
			1.64606	1.23013			1.09193					1.43361	1.42025			1.43497					1.60847	1.63349			1.33163		1.20683		1.204	1.50187	1.40678		1.78133	1.58828		1.18917			1.64606				1.74436
			1.8901	1.17679			1.38052					1.07593	1.26001			1.37388					1.10167	1.26239			1.48448		1.23463		1.49262	1.03619	1.18551		1.56643	1.44374		1.26044			1.8901				1.37085
			1.80852	1.06986			1.41047					0.920051	1.12473			1.42663					1.06414	1.41561			1.58563		1.23583		1.28827	1.41636	1.42938		1.66888	1.9735		1.16713			1.80852				1.67015
			1.57712	1.36003			1.19942					1.15187	1.1841			1.34938					1.29499	1.53797			1.0489		1.03407		1.29791	1.49928	1.15328		1.75376	1.30252		1.15054			1.57712				1.75156
			1.58848	1.36389			1.19134					1.84748	1.4154			1.54934					1.31416	1.84767			1.48352		1.24923		1.34656	1.88158	1.58519		2.10385	1.46137		1.05961			1.58848				1.71995
			1.84359	1.0641			1.47527					1.26701	1.58464			1.49194					1.23962	1.71805			1.59481		1.40818		1.51426	1.34055	1.35372		1.93307	1.79991		1.07813			1.84359				1.73036
			1.47046	1.16116			1.13268					0.912188	1.31045			1.547					1.65051	1.14962			1.41494		1.13703		1.50457	1.89448	1.46866		2.08012	1.69866		1.16894			1.47046				2.32866
			1.30133	1.52349			1.1945					0.919647	1.3819			1.10593					1.26675	1.39153			1.01632		1.30001		1.89043	1.47474	1.43679		1.77523	1.92947		1.18749			1.30133				1.72708
			1.90459	1.52064			1.70231					1.356	1.29101			1.52608					1.53443	1.2329			1.14078		1.2218		1.40611	0.715813	1.62746		1.72989	1.75016		1.20256			1.90459				2.04203
			2.02365	0.971047			1.45986					1.32187	1.09361			1.33958					1.07624	0.869584			1.31516		1.21497		1.22336	1.32935	1.3246		1.76142	1.6437		1.18103			2.02365				1.35747
			1.74408	1.29767			1.18312					1.17909	1.36063			1.26677					0.949896	1.21325			0.748612		1.22328		2.64451	1.48789	1.27842		1.46595	1.5847		1.10393			1.74408				1.66196
			1.54895	1.15349			1.57794					0.981034	1.51151			1.57683					1.23148	1.34985			1.65827		1.40869		1.58908	1.51547	1.25322		1.93479	1.94042		1.42737			1.54895				2.02345
			1.2132	1.51202			1.45458					1.24309	1.07828			1.18556					1.22496	1.14947			0.94976		1.33781		1.45554	1.262	1.3574		2.28736	1.50114		1.09245			1.2132				1.5931
			1.19316	1.35328			1.01356					1.65233	1.37915			1.49648					1.71228	1.24633			1.77096		1.29139		1.43823	1.20059	1.24003		1.52081	1.74324		1.11881			1.19316				2.119
			1.45704	1.01514			1.33525					1.15267	1.5234			1.21809					1.65378	1.44794			1.24342		1.15411		1.80155	1.85879	1.54204		2.06551	1.43816		1.12162			1.45704				1.36258
			1.87939	1.77991			1.42181					1.16844	1.2804			1.60083					1.32713	2.13479			0.914708		1.23972		1.48512	1.61541	1.07812		2.05047	1.56938		1.19216			1.87939				1.95529
			2.01281	1.0874			1.18152					1.1566	1.69276			1.42435					1.11109				1.39677		1.11621		1.24845	1.52754	1.45736		1.66904	1.35501		1.08582			2.01281				1.99341
			1.88462	0.831445			1.48382					1.06267	1.17593			1.43277					1.08288				1.32724		1.51556		0.93387	1.88243	0.934657		1.87011	1.49181		1.06655			1.88462				1.44393
			1.59565	1.69164			1.0467					1.06302	1.37474			1.38194					1.48116				1.84223		1.28929		1.79001	1.1216	1.27085		1.71917	1.61242		1.16159			1.59565				1.48806
			1.11176	1.3292			1.56669					1.08181	1.23703			1.60113					1.16336				1.30078		1.16827		1.46799	1.4226	1.3923		2.25913	1.42088		1.06193			1.11176				1.44916
			1.56368	1.7529			1.12897					1.15655	1.40252			1.27026					1.63956				0.984731		0.940097		1.33959	1.13798	1.6447		1.56208	1.44254		1.21297			1.56368				2.21217
			1.13398	1.25911			1.3076					1.47779	1.25846			1.58328					1.15777				1.58501		1.42017		1.36648	1.71633	1.3108		1.50764	1.39425		1.17044			1.13398				2.0768
			1.34959	1.14515			1.11366					1.48061	1.29381			1.23327					1.3294				1.16281		1.03029		1.9373	1.09893	1.18779		1.78122	1.66281		1.07817			1.34959				1.2366
			1.69339	1.23845			1.04706					1.05997	1.63493			1.36552					1.25562				1.24089		1.33004		1.22116	1.67245	1.4512		2.07955	1.74771		1.03856			1.69339				1.31202
			1.55112	1.11428			1.08107					1.41416	1.39889			1.4596					1.24845				1.26306		1.28218		1.61531	1.55009	1.36533		1.72755	1.95977		1.22167			1.55112				1.45969
			1.75926	1.31537			1.51169					1.00415	1.17182			1.39952					1.17117				1.20426		1.37732		1.32106	1.31141	1.40186		1.78547	1.38962		0.966623			1.75926				1.45759
			1.68138	1.1014			1.54408					0.965584	1.47313			1.04882					1.07047				1.56115		1.09388		1.27801	1.2291	0.907006		1.79109	1.60242		1.08419			1.68138				1.7907
			1.53802	1.17373			1.55368					1.10638	1.35804			1.30787					1.10973				0.953967		1.13704		1.52732	1.32708	1.1686		1.49622	2.00471		1.09325			1.53802				2.01563
			1.49851	1.11905			1.44159					1.18974	1.17928			0.887004					1.25306				1.43485		0.988832		1.72193	1.50764	1.22806		1.8832	1.52096		0.891999			1.49851				2.14986
			1.58327	1.20648			1.32786					1.78909	1.42634			1.53571					1.31674				1.2651		1.04086		1.37299	1.46514	1.25206		2.27848	1.71805		0.959824			1.58327				1.21693
			1.27788	1.4183			1.53106					1.21768	1.4492			1.08785					1.38989				1.20042		1.55394		1.28094	1.29301	1.4695		2.0886	1.60423		1.15446			1.27788				1.59735
			1.65049	1.20903			1.46482					1.23299	1.62426			1.34745					0.956615				1.09252		1.08405		1.46658	1.13701	1.66575		1.87145	1.47155		1.25438			1.65049				1.81974
			1.52988	1.18543			1.42023					1.04818	0.948901			1.02639					1.62606				1.10812		1.0538		1.2913	1.75109	1.31857		1.53422	1.66283		1.21839			1.52988				1.61812
			1.63912	1.17057			1.48094					0.937142	1.14881			1.41525					1.21542				0.991872		0.935529		1.81124	1.19549	1.38849		1.90231	1.44319		1.0668			1.63912				1.86535
			1.78194	1.45114			1.36304					1.05824	1.30537			1.08113					1.83171				1.01755		1.20104		1.37976	1.2125	1.27088		1.5383	2.03603		0.935055			1.78194				1.68431
			1.86883	0.976921			1.27161					1.38889	1.26872			1.50784					1.22884				1.57596		1.00741		1.68624	1.25458	1.24461		1.87334	1.54913		1.19319			1.86883				1.76664
			1.62097	1.12653			1.55776					1.42684	1.42542			1.60968					1.29055				1.47026		0.98176		1.28527	1.84699	1.45303		1.64419	1.64288		1.31852			1.62097				1.84418
			1.53982	1.30671			1.67274					1.02319	1.33159			1.55823					1.34401				1.88117		1.48628		1.38848	1.19099	1.16846		2.20243	1.28955		1.14767			1.53982				1.58647
			1.19941	1.20896			1.47075					1.19284	1.139			1.61378					1.15345				1.03213		1.29928		1.75071	1.89157			1.4585	1.68737		1.02889			1.19941				1.37542
			1.67948	1.04273			1.01239					1.30054	1.27935			1.68689					1.25889				1.42347		1.29106		1.28727	1.49265			2.19602	1.47624		0.935228			1.67948				1.59288
			1.16813	1.34007			1.65339					1.17408	1.10038			1.23457					1.76639				1.06516		1.44226		1.46078	1.37575			2.56281	1.74324		1.14992			1.16813				1.30377
			1.79766	1.21026			1.20207					1.11635	1.18118			0.910578					1.00815				0.943137		1.01179		1.37822	1.5187			1.45657	1.72112		1.11411			1.79766				1.22923
			1.68185	1.3228			1.53149					0.910865	1.51705			1.64655					1.23438				1.17389		1.02676		1.373	1.07124			2.39495	1.4363		1.11744			1.68185				2.14129
			1.15976	1.25812			1.47122					0.862724	1.18092			1.02683					1.43528				1.83052		1.40693		1.34596	1.40298			2.39987	1.59505		1.1094			1.15976				1.48262
[truncated: 286 more rows]

## Sheet: Figure S3f
Figure S3f
WM9							WM88							MeWo							MelJuso
[truncated: 2,162 more rows]

[truncated: 23 more sheets: Figure S4b, Figure S4c, Figure S5a, Figure S5b, Figure S5c, Figure S5d, Figure S5e, Figure S6a, Figure S6b, Figure S6c, Figure S6e, Figure S6f, Figure S6g, Figure S6h, Figure S6i, Figure S6k, Figure S7a, Figure S7b, Figure S7c, Figure S7d …]
